# Supplementary material for: Spatial Multiomics Reveals Intratumoral Immune Heterogeneity with Distinct Cytokine Networks in Lung Cancer Brain Metastases
Source: Cancer Res Commun. 2024 Nov 6;4(11):2888–902. doi: 10.1158/2767-9764.CRC-24-0201 (PMC11539001; doi:10.1158/2767-9764.CRC-24-0201)
Supplement: Supplementary Table 1 — Molecular characteristics of the primary tumor and the brain metastases in our patient cohort (first sheet), as well as PDL1 expression and details of treatment for the patients in our lung cancer brain metastasis cohort (second sheet). BrM, Brain Metastasis; KRAS, Kirsten rat sarcoma virus; PDL1, Programmed death-ligand; PT, Primary Tumor; TP53, Tumor protein P53; RefSeq, NCBI Reference Sequence Database; HGCS, Guman Gene Connectome Server; HGVS, Human Genome Variation Society; c, reference sequence based on a protein coding RNA; p, reference sequence based on a protein (amino acid) sequence. [file crc-24-0201_supplementary_table_1_suppst1.xlsx]

## Sheet: Molecular characteristics
Patient	Diagnosis	Gene	Brain Metastasis Mutation	Consequence	Germline Classification	Variant frequency (%)	RefSeq ID
8	Adenocarcinoma	-	-	-	-	-	-
9	Adenocarcinoma	-	-	-	-	-	-
10	Adenocarcinoma	-	-	-	-	-	-
11	Adenocarcinoma	KRAS	p.G12C: c34G>T, exon2	Missense	Likely pathogenic	-	NM_033360
12	Adenocarcinoma	-	-	-	-	-	-
13	Adenocarcinoma	KRAS	p.G12S: c34G>A, exon2	Missense	Pathogenic	59.6	NM_033360
		TP53	p.H179Y: c535C>T, exon5	Missense	Potentially significant *	48.8	NM_000546
14	Adenocarcinoma	-	Negative	-	-	-	-
15	Adenocarcinoma	FGFR2	p.N550D: c1648A>G, exon12	Missense	Potentially significant *	82.1	NM_022970
		FGFR3	p.A719T: c2155G>A, exon16	Missense	Potentially significant *	11.6	NM_001163213
		PTEN	p.L265fs: c795delA, exon7	Frameshift	Potentially significant *	84.8	NM_000314
16	Adenocarcinoma	-	-	-	-	-	-
17	Non-small cell lung cancer	KRAS	p.G13C: c37G>T, exon2	Missense	Potentially significant *	31.3	NM_033360
18	Adenocarcinoma	KRAS	p.G13C: c37G>T, exon2	Missense	Potentially significant *	26.6	NM_033360
19	Non-small cell lung cancer	-	Negative	-	-	-	-
20	Non-small cell lung cancer	-	-	-	-	-	-
21	Adenocarcinoma	-	-	-	-	-	-
22	Adenocarcinoma	EGFR	p.E746_A750del: c2235_2249del, exon19	Inframe deletion	Pathogenic	55.2	NM_005228
23	Adenocarcinoma	EGFR	p.E746_T751delinsA: c2237_2251del, exon19	Inframe indel	Drug response	36.0	NM_005228
24	Adenocarcinoma	TP53	p.R273L: c818G>T, exon 8	Missense	Potentially significant*	43.8	NM_000546
25	Adenocarcinoma	-	-	-	-	-	-
26	Adenocarcinoma	-	-	-	-	-	-
27	Adenocarcinoma	KRAS	p.G13C: c37G>T, exon2	Missense	Potentially significant *	39.4	NM_033360
28	Adenocarcinoma	KRAS	p.G12C: c34G>T, exon2	Missense	Potentially significant *	88.5	NM_033360
29	Non-small cell lung cancer	-	-	-	-	-	-
30	Adenocarcinoma	KRAS	p.G12R: c34G>C, exon2	Missense	Potentially significant *	80.7	NM_033360
31	Adenocarcinoma	EGFR	p.G719A: c2156G>C, exon18	Missense	Pathogenic	67.4	NM_005228
		EGFR	p.S768I: c2303G>T, exon20	Missense	Pathogenic	69.3	NM_005228
32	Adenocarcinoma	-	Negative	-	-	-	-
33	Non-small cell lung cancer	-	Negative	-	-	-	-
34	Adenocarcinoma	EGFR	p.L858R: c.2573T>G, exon21	Missense	Drug response	52.7	NM_005228
*at time of testing

## Sheet: PDL1 & Treatment
Patient ID	PDL1 in PT	PDL1 in BrM	Treatment pre BrM diagnosis	Treatment post BrM diagnosis
8	No information	No information	PT diagnosis after BrM diagnosis. No treatment before surgical removal of BrM	Alimta/cisplatin
9	No information	No information	PT diagnosis after BrM diagnosis. No treatment before surgical removal of BrM	Radiation therapy
10	No information	No information	Radiation therapy + carboplatin/navelbin	No treatment post surgery
11	No information	No information	PT diagnosis after BrM diagnosis. No treatment before surgical removal of BrM	No information
12	No information	No information	PT diagnosis after BrM diagnosis. No treatment before surgical removal of BrM	Radiation therapy + Carboplatin/Alimta + Taxol
13	No information	25-49%	Radiation therapy + surgical removal of PT	Radiation therapy
14	No information	Negative	No treatment before surgical removal of BrM	Radiation therapy + Pemetrexed/Cisplatin
15	No information	Negative	PT diagnosis after BrM diagnosis. No treatment before surgical removal of BrM	Radiation therapy
16	0.8	No information	Carboplatin/Gemcitabine + radiation therapy + surgical removal of PT	No treatment post surgery
17	No information	Negative	PT diagnosis after BrM diagnosis. No treatment before surgical removal of BrM	Radiation therapy + Pemetrexed/Carboplatin
18	No information	Negative	Carboplatin/Vinorelbin + surgical removal of PT	Radiation therapy + Temozolomid + Atezeolizumab
19	No information	5-10%	Cisplatin/Vinorelbin + radiation therapy	Radiation therapy
20	No information	1-4%	PT diagnosis after BrM diagnosis. No treatment before surgical removal of BrM	Radiotherapy + Carboplatin/Vinorelbin + Pematrexed
21	No information	Negative	PT diagnosis after BrM diagnosis. No treatment before surgical removal of BrM	No information
22	No information	25-49%	No treatment before surgical removal of PT	Radiation therapy
23	No information	Negative	Atezolizumab/Carboplatin/Nab-Paklitaxel/Bevacizumab + surgical removal of PT	Radiation therapy + Giotrif + Tagrisso + Carboplatin/Almita
24	No information	No information	Radiation treatment + Cisplatin/Vinorelbine	Radiation therapy
25	No information	Negative	Chemotherapy(unspecified) + surgical removal of PT	Radiation therapy
26	No information	Negative	No treatment before surgical removal of PT	Radiation therapy + Carboplatin+Alimta + Tecentriq + Sotorasib
27	No information	Negative	Radiation therapy + surgical removal of PT.	Radiation therapy of BrM prior to surgery + post surgery
28		5-9%	Chemotherapy(unspecified) + surgical removal of PT	Radiation therapy
29	No information	No information	Carboplatin/Alimta + Opdivo + Docetaxel/vargatef	Carboplatin/alimta
30	Negative	Negative	No treatment before surgical removal of PT	Radiation therapy
31	No information	Negative	PT diagnosis after BrM diagnosis. No treatment before surgical removal of BrM	Radiation therapy + Tagrisso + chemotherapy
32	No information	No information	Chemotherapy (unspecified) + surgical removal of PT	Radiation therapy + PDL1 inhibitor
33	25-49% PDL-1 positive tumor cells	Negative	PT diagnosis after BrM diagnosis. No treatment before surgical removal of BrM	Carboplatin/Alimta + Radiation therapy
34	No information	Negative	PT diagnosis after BrM diagnosis. No treatment before surgical removal of BrM	Carboplatin/Alimta/Keytruda + Radiation therapy
