# Supplementary material for: Spatial Multiomics Reveals Intratumoral Immune Heterogeneity with Distinct Cytokine Networks in Lung Cancer Brain Metastases
Source: Cancer Res Commun. 2024 Nov 6;4(11):2888–902. doi: 10.1158/2767-9764.CRC-24-0201 (PMC11539001; doi:10.1158/2767-9764.CRC-24-0201)
Supplement: Supplementary Table 2 — Descriptive statistics of the distances from each tumor core (TC) region of interest and the nearest immune infiltrate, measured using QuPath on the digital scan of the microscope slide. All distances are given in micrometers. [file crc-24-0201_supplementary_table_2_suppst2.xlsx]

## Sheet: Sheet1
Patient	Number of TC ROIs	Mean	St. Dev.	Min.	25th Quartile	Median	75th Quartile	Max.
13	10	290	135	149	194	231	371	561
19	9	199	47	112	185	195	204	274
24	8	81	43	33	40	84	109	152
30	10	176	66	72	123	188	233	262
All	37	192	109	33	112	191	243	561
