# Supplementary material for: Spatial Multiomics Reveals Intratumoral Immune Heterogeneity with Distinct Cytokine Networks in Lung Cancer Brain Metastases
Source: Cancer Res Commun. 2024 Nov 6;4(11):2888–902. doi: 10.1158/2767-9764.CRC-24-0201 (PMC11539001; doi:10.1158/2767-9764.CRC-24-0201)
Supplement: Supplementary Table 3 — Antibody and fluorophore concentrations and incubation times for the multiplex immunohistochemistry protocol. [file crc-24-0201_supplementary_table_3_suppst3.xlsx]

## Sheet: Sheet1
	Primary Antibody					Secondary Antibody
Antibody Position	Antibody	Antigen Retrieval Buffer	Concentration	Incubation Time (min)	Opal fluorophore	Article Number	Dilution Factor	Incubation Time (min)
			(ng ml–1)
1	CD4	pH 9	140	30	520	FP1500001KT	1:50	30
2	CD8	pH 9	240	30	570	FP1488001KT	1:50	30
3	CD20	pH 6	50	30	540	FP1487001KT	1:150	10
4	FoxP3	pH 6	700	30	620	FP1497001KT	1:50	10
5	CD68	pH 6	15	30	650	FP1495001KT	1:50	10
6	Pan-CK	pH 6	400	30	690	FP1501001KT	1:50	10
