# Supplementary material for: Spatial Multiomics Reveals Intratumoral Immune Heterogeneity with Distinct Cytokine Networks in Lung Cancer Brain Metastases
Source: Cancer Res Commun. 2024 Nov 6;4(11):2888–902. doi: 10.1158/2767-9764.CRC-24-0201 (PMC11539001; doi:10.1158/2767-9764.CRC-24-0201)
Supplement: Supplementary Table 4 — Count of identified phenotypes from the multiplex immunohistochemistry experiment, with proportions as a percentage of all identified cells. [file crc-24-0201_supplementary_table_4_suppst4.xlsx]

## Sheet: Sheet1
Cell Type	CD4	FOXP3	CD8	CD20	CD68	PanCK	Count	Proportion (%)
Tumour cell	–	–	–	–	–	+	24572	43.87
Undefined	–	–	–	–	–	–	23715	42.34
CD8+ T cell	–	–	+	–	–	–	2639	4.712
CD4+ T cell	+	–	–	–	–	–	1804	3.221
B-cell	–	–	–	+	–	–	1095	1.955
Macrophage	–	–	–	–	+	–	978	1.746
CD4+ Treg	+	+	–	–	–	–	454	0.811
FOXP3+ cell	–	+	–	–	–	–	125	0.223
CD4+ tumour cell	+	–	–	–	–	+	122	0.218
CD8+ tumour cell	–	–	+	–	–	+	78	0.139
CD4+CD68+ cell	+	–	–	–	+	–	77	0.137
CD20+CD8+ T cell	–	–	+	+	–	–	77	0.137
CD4+CD8+ T cell	+	–	+	–	–	–	76	0.136
CD20+CD4+ T cell	+	–	–	+	–	–	30	0.054
CD20+CD68+ cell	–	–	–	+	+	–	28	0.05
CD20+ tumour cell	–	–	–	+	–	+	28	0.05
Undefined	+	+	+	–	–	–	24	0.043
Undefined	+	+	–	–	–	+	15	0.027
CD8+ Treg	–	+	+	–	–	–	15	0.027
CD68+ tumour cell	–	–	–	–	+	+	14	0.025
CD8+CD68+ cell	–	–	+	–	+	–	12	0.021
Undefined	+	+	–	+	–	–	6	0.011
FOXP3+ tumour cell	–	+	–	–	–	+	5	0.009
Undefined	+	+	–	–	+	–	3	0.005
FOXP3+ B-cell	–	+	–	+	–	–	3	0.005
Undefined	–	–	+	+	+	–	3	0.005
Undefined							3	0.005
Undefined	+	+	–	+	+	–	2	0.004
Undefined	+	+	+	+	–	–	1	0.002
Undefined	+	+	+	–	+	–	1	0.002
Undefined	+	–	+	+	+	–	1	0.002
Undefined	+	–	+	+	–	–	1	0.002
Undefined	+	–	+	–	+	–	1	0.002
Undefined	+	–	–	+	+	–	1	0.002
Undefined	+	–	–	+	–	+	1	0.002
Undefined	–	–	–	+	+	+	1	0.002
