# Supplementary material for: Spatial Multiomics Reveals Intratumoral Immune Heterogeneity with Distinct Cytokine Networks in Lung Cancer Brain Metastases
Source: Cancer Res Commun. 2024 Nov 6;4(11):2888–902. doi: 10.1158/2767-9764.CRC-24-0201 (PMC11539001; doi:10.1158/2767-9764.CRC-24-0201)
Supplement: Supplementary Table 5 — Differentially expressed genes (first sheet) and cytokine genes (second sheet) from each tumor cell network with log2-fold changes, p-values, q-values calculated within each network and q-values calculated across all comparisons. [file crc-24-0201_supplementary_table_5_suppst5.xlsx]

## Sheet: All Genes
	Gene	Validated_Hub	Estimate	Pr(>|t|)	Qvalue	Qvalue_Global	Classification
1	SFTPB	Myeloid cells	8.07954	0.00648774	0.0373094	0.0839896	FC > 0.75 & FDR < 0.1
2	BPIFA1	Myeloid cells	7.24615	8.98E-05	0.00663904	0.0187083	FC > 0.75 & FDR < 0.1
3	SFTPA2	FB-like cells/Myeloid cells/Pericytes & Exhausted CD8+ T/Plasma cells/Myeloid cells	6.92793	0.00177591	0.334131	0.0478167	FC > 0.75 & FDR < 0.1
4	ALPL	Myeloid cells	6.47626	7.92E-05	0.00636426	0.0177369	FC > 0.75 & FDR < 0.1
5	CGA	Myeloid cells	6.42389	6.85E-05	0.00626425	0.0173982	FC > 0.75 & FDR < 0.1
6	IGHG1	Exhausted CD8+ T/Plasma cells/Myeloid cells	6.26449	0.000870361	0.0136843	0.0364833	FC > 0.75 & FDR < 0.1
7	IGHG2	Exhausted CD8+ T/Plasma cells/Myeloid cells	5.82143	0.00160925	0.0178052	0.0463158	FC > 0.75 & FDR < 0.1
8	IGHG2	Exhausted CD8+ T/Plasma cells/Pericytes	5.65096	0.133468	0.425106	0.29518	FC > 0.75
9	IGHG4	Exhausted CD8+ T/Plasma cells/Myeloid cells	5.50584	0.00167143	0.018028	0.046751	FC > 0.75 & FDR < 0.1
10	IGHG3	Exhausted CD8+ T/Plasma cells/Myeloid cells	5.46735	0.00148109	0.0175368	0.0451743	FC > 0.75 & FDR < 0.1
11	SFTPA1	FB-like cells/Myeloid cells/Pericytes & Exhausted CD8+ T/Plasma cells/Myeloid cells	5.44366	0.00346929	0.334131	0.0644374	FC > 0.75 & FDR < 0.1
12	IGHG4	Exhausted CD8+ T/Plasma cells/Pericytes	5.43686	0.127359	0.419307	0.28924	FC > 0.75
13	IGF2	Exhausted CD8+ T/Plasma cells/Myeloid cells	5.37903	0.000433322	0.0113986	0.0286544	FC > 0.75 & FDR < 0.1
14	SPRR1B	Follicular B cells/Exhausted CD8+ T/NK cells	5.27364	8.70E-05	0.0242421	0.0184875	FC > 0.75 & FDR < 0.1
15	IGHG1	Exhausted CD8+ T/Plasma cells/Pericytes	5.2126	0.185771	0.480308	0.338492	FC > 0.75
16	IGHG3	Exhausted CD8+ T/Plasma cells/Pericytes	5.21119	0.138964	0.433248	0.300365	FC > 0.75
17	PGC	Myeloid cells	5.20915	0.00555629	0.0344108	0.0784373	FC > 0.75 & FDR < 0.1
18	IGKC	Exhausted CD8+ T/Plasma cells/Myeloid cells	5.07797	0.00318358	0.0248546	0.0618432	FC > 0.75 & FDR < 0.1
19	MZT2B	Exhausted CD8+ T/Plasma cells/Pericytes	4.96856	7.77E-06	0.00336404	0.00668535	FC > 0.75 & FDR < 0.1
20	CALCA	Myeloid cells	4.8857	0.000656839	0.0135431	0.0336695	FC > 0.75 & FDR < 0.1
21	VMO1	Myeloid cells	4.87267	0.000244329	0.0101538	0.0264993	FC > 0.75 & FDR < 0.1
22	MS4A15	Exhausted CD8+ T/Plasma cells/Myeloid cells	4.83302	0.000210309	0.0113916	0.024854	FC > 0.75 & FDR < 0.1
23	SLC2A3	Exhausted CD8+ T/Plasma cells/Myeloid cells	4.68143	0.000429476	0.0113986	0.0286544	FC > 0.75 & FDR < 0.1
24	TFF3	FB-like cells/Myeloid cells/Pericytes & Exhausted CD8+ T/Plasma cells/Myeloid cells	4.63332	0.0235454	0.343748	0.14406	FC > 0.75 & p < 0.05
25	SLC7A8	Myeloid cells	4.54404	1.40E-05	0.00273286	0.00858111	FC > 0.75 & FDR < 0.1
26	CHI3L1	Myeloid cells	4.53963	0.000362864	0.0106117	0.0277953	FC > 0.75 & FDR < 0.1
27	PLA2G2A	Myeloid cells	4.46105	1.34E-05	0.00273286	0.00858111	FC > 0.75 & FDR < 0.1
28	MMP1	Myeloid cells	4.44649	1.07E-05	0.00257285	0.00761639	FC > 0.75 & FDR < 0.1
29	IGKC	Exhausted CD8+ T/Plasma cells/Pericytes	4.44295	0.202025	0.492083	0.349235	FC > 0.75
30	GAGE10	Exhausted CD8+ T/Plasma cells/Myeloid cells	4.42217	0.000896347	0.0138577	0.0369308	FC > 0.75 & FDR < 0.1
31	COL25A1	Myeloid cells	4.41885	9.88E-06	0.00250487	0.0072602	FC > 0.75 & FDR < 0.1
32	NNMT	Myeloid cells	4.40871	7.15E-05	0.00636206	0.0174144	FC > 0.75 & FDR < 0.1
33	SCGB3A1	FB-like cells/Myeloid cells/Pericytes & Exhausted CD8+ T/Plasma cells/Myeloid cells	4.2947	0.00408327	0.334131	0.0691267	FC > 0.75 & FDR < 0.1
34	C4BPA	Myeloid cells	4.19222	0.000992378	0.0158681	0.0385341	FC > 0.75 & FDR < 0.1
35	GSDMC	FB-like cells/Myeloid cells/Pericytes & Exhausted CD8+ T/Plasma cells/Myeloid cells	4.05117	0.00421319	0.334131	0.0701944	FC > 0.75 & FDR < 0.1
36	TFPI2	Follicular B cells/Exhausted CD8+ T/NK cells	4.03633	0.000646576	0.0421183	0.0335174	FC > 0.75 & FDR < 0.1
37	TFF3	FB-like cells/Myeloid cells/Pericytes	4.03431	0.0188988	0.373657	0.130661	FC > 0.75 & p < 0.05
38	S100A9	FB-like cells/Myeloid cells/Pericytes & Exhausted CD8+ T/Plasma cells/Myeloid cells	3.95139	0.0136279	0.334131	0.114445	FC > 0.75 & p < 0.05
39	GAGE1	Exhausted CD8+ T/Plasma cells/Myeloid cells	3.85288	0.000700424	0.0131519	0.0342052	FC > 0.75 & FDR < 0.1
40	PRAME	Exhausted CD8+ T/Plasma cells/Myeloid cells	3.82201	0.000551467	0.0121617	0.0311065	FC > 0.75 & FDR < 0.1
41	LCN2	FB-like cells/Myeloid cells/Pericytes & Exhausted CD8+ T/Plasma cells/Myeloid cells	3.82092	0.00615694	0.334131	0.0821159	FC > 0.75 & FDR < 0.1
42	KIF26A	Myeloid cells	3.74443	0.000449853	0.0115194	0.0286544	FC > 0.75 & FDR < 0.1
43	PAGE2B	Exhausted CD8+ T/Plasma cells/Myeloid cells	3.73142	0.00136005	0.0171136	0.044366	FC > 0.75 & FDR < 0.1
44	TIMP3	Exhausted CD8+ T/Plasma cells/Myeloid cells	3.71566	0.00539925	0.0322962	0.0776862	FC > 0.75 & FDR < 0.1
45	CLDN6	Exhausted CD8+ T/Plasma cells/Myeloid cells	3.66691	0.000814611	0.0132762	0.0355089	FC > 0.75 & FDR < 0.1
46	PAEP	FB-like cells/Myeloid cells/Pericytes & Exhausted CD8+ T/Plasma cells/Myeloid cells	3.6598	0.0723639	0.357293	0.230544	FC > 0.75
47	HIF3A	Exhausted CD8+ T/Plasma cells/Myeloid cells	3.61669	0.00572893	0.0330435	0.0792059	FC > 0.75 & FDR < 0.1
48	MGAT3	Exhausted CD8+ T/Plasma cells/Myeloid cells	3.58803	0.000280254	0.0113916	0.0268182	FC > 0.75 & FDR < 0.1
49	ZNF771	Exhausted CD8+ T/Plasma cells/Pericytes	3.55761	0.000141787	0.0200707	0.0212727	FC > 0.75 & FDR < 0.1
50	TNNT3	Exhausted CD8+ T/Plasma cells/Pericytes	3.55337	0.0750569	0.347537	0.233811	FC > 0.75
51	CTAG1B	Exhausted CD8+ T/Plasma cells/Myeloid cells	3.54478	0.00241544	0.0217259	0.0554848	FC > 0.75 & FDR < 0.1
52	CRLF1	Myeloid cells	3.54439	0.000949012	0.0156793	0.0377892	FC > 0.75 & FDR < 0.1
53	SERPING1	Exhausted CD8+ T/Plasma cells/Myeloid cells	3.53288	0.000128453	0.0108325	0.0211708	FC > 0.75 & FDR < 0.1
54	AMOTL1	Exhausted CD8+ T/Plasma cells/Myeloid cells	3.46269	0.00113262	0.0152792	0.0404413	FC > 0.75 & FDR < 0.1
55	TNNT3	Exhausted CD8+ T/Plasma cells/Myeloid cells	3.40812	0.000339922	0.0113986	0.0274623	FC > 0.75 & FDR < 0.1
56	IGF2	Exhausted CD8+ T/Plasma cells/Pericytes	3.37685	0.306561	0.565269	0.414645	FC > 0.75
57	SPP1	FB-like cells/Myeloid cells/Pericytes & Exhausted CD8+ T/Plasma cells/Myeloid cells	3.36019	0.00985409	0.334131	0.100273	FC > 0.75 & p < 0.05
58	CA9	Myeloid cells	3.35232	8.12E-05	0.00636426	0.0177369	FC > 0.75 & FDR < 0.1
59	GAGE10	Exhausted CD8+ T/Plasma cells/Pericytes	3.33992	0.233116	0.519655	0.370933	FC > 0.75
60	C5orf38	Exhausted CD8+ T/Plasma cells/Pericytes	3.31538	1.14E-05	0.0042118	0.00764722	FC > 0.75 & FDR < 0.1
61	KCNT1	Follicular B cells/Exhausted CD8+ T/NK cells	3.3093	0.000655718	0.0421183	0.0336695	FC > 0.75 & FDR < 0.1
62	TNFSF11	Myeloid cells	3.30873	0.000137004	0.00765639	0.0212727	FC > 0.75 & FDR < 0.1
63	SIRT6	Exhausted CD8+ T/Plasma cells/Pericytes	3.29437	1.95E-07	0.000254703	0.00109007	FC > 0.75 & FDR < 0.1
64	SLC7A2	Myeloid cells	3.28449	0.00150033	0.0188866	0.0452808	FC > 0.75 & FDR < 0.1
65	NQO1	FB-like cells/Myeloid cells/Pericytes & Exhausted CD8+ T/Plasma cells/Myeloid cells	3.28362	0.0239982	0.343748	0.145183	FC > 0.75 & p < 0.05
66	SFTPA2	FB-like cells/Myeloid cells/Pericytes	3.28016	0.119796	0.38525	0.28198	FC > 0.75
67	GPC1	Exhausted CD8+ T/Plasma cells/Myeloid cells	3.27804	0.000111402	0.0108325	0.0202647	FC > 0.75 & FDR < 0.1
68	CLIC5	Exhausted CD8+ T/Plasma cells/Myeloid cells	3.27078	0.00151612	0.0175618	0.0454574	FC > 0.75 & FDR < 0.1
69	CEMIP	Myeloid cells	3.25767	0.000621511	0.013135	0.0329111	FC > 0.75 & FDR < 0.1
70	ALDH1A3	Myeloid cells	3.2432	0.00116953	0.0170952	0.0410532	FC > 0.75 & FDR < 0.1
71	CCN2	Myeloid cells	3.22989	1.35E-05	0.00273286	0.00858111	FC > 0.75 & FDR < 0.1
72	CDC42EP1	FB-like cells/Myeloid cells/Pericytes & Exhausted CD8+ T/Plasma cells/Myeloid cells	3.22884	0.0105952	0.334131	0.103559	FC > 0.75 & p < 0.05
73	KRT10	Myeloid cells	3.21979	1.14E-05	0.00263735	0.00764722	FC > 0.75 & FDR < 0.1
74	CCL20	Myeloid cells	3.19577	2.73E-06	0.00230921	0.00604276	FC > 0.75 & FDR < 0.1
75	ATP6V1B1	Exhausted CD8+ T/Plasma cells/Myeloid cells	3.19275	0.000427037	0.0113986	0.0286544	FC > 0.75 & FDR < 0.1
76	CP	Myeloid cells	3.18183	0.0008504	0.0149251	0.0362167	FC > 0.75 & FDR < 0.1
77	SERPINA1	FB-like cells/Myeloid cells/Pericytes & Exhausted CD8+ T/Plasma cells/Myeloid cells	3.18123	0.0197697	0.334131	0.13329	FC > 0.75 & p < 0.05
78	PCP4	Myeloid cells	3.14507	0.000119647	0.00745888	0.0207423	FC > 0.75 & FDR < 0.1
79	ABCC4	Myeloid cells	3.14082	0.000367319	0.0106117	0.0277953	FC > 0.75 & FDR < 0.1
80	PAGE2B	Exhausted CD8+ T/Plasma cells/Pericytes	3.13627	0.193345	0.485398	0.343055	FC > 0.75
81	CKB	Exhausted CD8+ T/Plasma cells/Myeloid cells	3.13315	0.00152404	0.0175618	0.0455064	FC > 0.75 & FDR < 0.1
82	TRAF3IP3	Exhausted CD8+ T/Plasma cells/Pericytes	3.12679	2.34E-06	0.00171882	0.00604276	FC > 0.75 & FDR < 0.1
83	MUC5B	FB-like cells/Myeloid cells/Pericytes	3.11952	0.0587313	0.374481	0.211281	FC > 0.75
84	MUC6	FB-like cells/Myeloid cells/Pericytes & Exhausted CD8+ T/Plasma cells/Myeloid cells	3.10294	0.00970379	0.334131	0.0995664	FC > 0.75 & FDR < 0.1
85	TNNT1	Exhausted CD8+ T/Plasma cells/Myeloid cells	3.09978	0.000546819	0.0121617	0.0310497	FC > 0.75 & FDR < 0.1
86	CT47B1	Exhausted CD8+ T/Plasma cells/Pericytes	3.09495	9.00E-06	0.00368221	0.00689458	FC > 0.75 & FDR < 0.1
87	GNLY	Myeloid cells	3.08988	5.08E-06	0.00230921	0.00668535	FC > 0.75 & FDR < 0.1
88	SLCO1B3	Follicular B cells/Exhausted CD8+ T/NK cells	3.06161	7.43E-05	0.0242421	0.0174144	FC > 0.75 & FDR < 0.1
89	CCDC13	Exhausted CD8+ T/Plasma cells/Pericytes	3.05539	5.50E-06	0.00269898	0.00668535	FC > 0.75 & FDR < 0.1
90	XAGE1A	FB-like cells/Myeloid cells/Pericytes & Exhausted CD8+ T/Plasma cells/Myeloid cells	3.02575	0.0531866	0.348371	0.202914	FC > 0.75
91	S100A2	FB-like cells/Myeloid cells/Pericytes & Exhausted CD8+ T/Plasma cells/Myeloid cells	3.02241	0.102608	0.36655	0.263915	FC > 0.75
92	SLC7A7	Exhausted CD8+ T/Plasma cells/Myeloid cells	3.01565	2.10E-05	0.00676679	0.0105949	FC > 0.75 & FDR < 0.1
93	NQO1	FB-like cells/Myeloid cells/Pericytes	2.98492	0.0136232	0.373657	0.114445	FC > 0.75 & p < 0.05
94	ALPP	Exhausted CD8+ T/Plasma cells/Myeloid cells	2.97832	0.000977928	0.0142531	0.0382363	FC > 0.75 & FDR < 0.1
95	BARX1	Myeloid cells	2.97597	0.000429174	0.0113377	0.0286544	FC > 0.75 & FDR < 0.1
96	PRAME	Exhausted CD8+ T/Plasma cells/Pericytes	2.96036	0.208318	0.496952	0.353605	FC > 0.75
97	SLC2A14	Exhausted CD8+ T/Plasma cells/Myeloid cells	2.9598	0.000888055	0.0138035	0.0367971	FC > 0.75 & FDR < 0.1
98	IFI6	Exhausted CD8+ T/Plasma cells/Myeloid cells	2.92842	0.00825197	0.0397557	0.0928622	FC > 0.75 & FDR < 0.1
99	POMC	Exhausted CD8+ T/Plasma cells/Myeloid cells	2.90941	4.16E-05	0.00713647	0.0139157	FC > 0.75 & FDR < 0.1
100	PGC	FB-like cells/Myeloid cells/Pericytes & Exhausted CD8+ T/Plasma cells/Myeloid cells	2.90648	0.23831	0.446351	0.374096	FC > 0.75
101	SH3BP4	Myeloid cells	2.90288	3.93E-05	0.00498292	0.0136252	FC > 0.75 & FDR < 0.1
102	MUC4	Myeloid cells	2.898	0.0036314	0.0285125	0.0657145	FC > 0.75 & FDR < 0.1
103	NELL1	Exhausted CD8+ T/Plasma cells/Myeloid cells	2.89512	0.000116614	0.0108325	0.0206272	FC > 0.75 & FDR < 0.1
104	SFTPB	Follicular B cells/Exhausted CD8+ T/NK cells	2.89289	0.329569	0.470456	0.426577	FC > 0.75
105	PLAAT2	Exhausted CD8+ T/Plasma cells/Myeloid cells	2.89203	4.05E-05	0.00713647	0.013905	FC > 0.75 & FDR < 0.1
106	LOX	Exhausted CD8+ T/Plasma cells/Myeloid cells	2.88653	1.66E-05	0.00676679	0.00938887	FC > 0.75 & FDR < 0.1
107	BCAT1	Exhausted CD8+ T/Plasma cells/Myeloid cells	2.8789	0.000436626	0.0113986	0.0286544	FC > 0.75 & FDR < 0.1
108	QPCT	Exhausted CD8+ T/Plasma cells/Myeloid cells	2.87462	0.000441937	0.0113986	0.0286544	FC > 0.75 & FDR < 0.1
109	FLRT3	Myeloid cells	2.87414	0.00208877	0.0221645	0.0515231	FC > 0.75 & FDR < 0.1
110	CDH11	FB-like cells/Myeloid cells/Pericytes & Exhausted CD8+ T/Plasma cells/Myeloid cells	2.87379	0.0125586	0.334131	0.110829	FC > 0.75 & p < 0.05
111	CD55	Myeloid cells	2.86104	0.0010574	0.016104	0.0394116	FC > 0.75 & FDR < 0.1
112	LIPH	Exhausted CD8+ T/Plasma cells/Myeloid cells	2.8518	0.000188894	0.0113005	0.0237757	FC > 0.75 & FDR < 0.1
113	ATOH8	Myeloid cells	2.85006	0.00323641	0.0268229	0.0623931	FC > 0.75 & FDR < 0.1
114	CYP24A1	Myeloid cells	2.83694	0.0264035	0.0780438	0.15137	FC > 0.75 & p < 0.05
115	NRGN	FB-like cells/Myeloid cells/Pericytes & Exhausted CD8+ T/Plasma cells/Myeloid cells	2.83682	0.000266653	0.334131	0.0268182	FC > 0.75 & FDR < 0.1
116	CRIP2	Myeloid cells	2.82889	0.0554846	0.116244	0.206276	FC > 0.75
117	DUSP6	Follicular B cells/Exhausted CD8+ T/NK cells	2.82383	0.0157432	0.123688	0.12105	FC > 0.75 & p < 0.05
118	GAGE1	Exhausted CD8+ T/Plasma cells/Pericytes	2.81904	0.242132	0.526684	0.376636	FC > 0.75
119	ALPG	Exhausted CD8+ T/Plasma cells/Myeloid cells	2.81776	0.00649102	0.0356581	0.0840016	FC > 0.75 & FDR < 0.1
120	BPIFB2	FB-like cells/Myeloid cells/Pericytes & Exhausted CD8+ T/Plasma cells/Myeloid cells	2.81572	0.00307245	0.334131	0.0610867	FC > 0.75 & FDR < 0.1
121	C4B	FB-like cells/Myeloid cells/Pericytes & Exhausted CD8+ T/Plasma cells/Myeloid cells	2.80904	0.0198124	0.334131	0.133331	FC > 0.75 & p < 0.05
122	AKR1B1	FB-like cells/Myeloid cells/Pericytes	2.80416	0.00408047	0.373657	0.0691267	FC > 0.75 & FDR < 0.1
123	MUC5B	FB-like cells/Myeloid cells/Pericytes & Exhausted CD8+ T/Plasma cells/Myeloid cells	2.79212	0.164189	0.40917	0.321788	FC > 0.75
124	ALPG	Exhausted CD8+ T/Plasma cells/Pericytes	2.7858	0.172907	0.467303	0.328096	FC > 0.75
125	COL3A1	Exhausted CD8+ T/Plasma cells/Myeloid cells	2.78525	0.00771529	0.0385624	0.09035	FC > 0.75 & FDR < 0.1
126	AZGP1	FB-like cells/Myeloid cells/Pericytes & Exhausted CD8+ T/Plasma cells/Myeloid cells	2.77741	0.00723701	0.334131	0.0880642	FC > 0.75 & FDR < 0.1
127	MMP13	Myeloid cells	2.77663	0.000248232	0.0101538	0.0266406	FC > 0.75 & FDR < 0.1
128	CRIP2	FB-like cells/Myeloid cells/Pericytes	2.74374	0.0643343	0.374481	0.219545	FC > 0.75
129	KIR2DS1	Myeloid cells	2.73295	0.000161489	0.008191	0.0221465	FC > 0.75 & FDR < 0.1
130	FSTL1	Exhausted CD8+ T/Plasma cells/Myeloid cells	2.73223	0.00263553	0.0227533	0.0573716	FC > 0.75 & FDR < 0.1
131	POLR2A	Exhausted CD8+ T/Plasma cells/Myeloid cells	2.73193	0.000708304	0.013166	0.034217	FC > 0.75 & FDR < 0.1
132	NMU	Exhausted CD8+ T/Plasma cells/Myeloid cells	2.7295	0.000409177	0.0113986	0.0286235	FC > 0.75 & FDR < 0.1
133	SYNGR4	Exhausted CD8+ T/Plasma cells/Pericytes	2.71617	0.00469733	0.116703	0.0737371	FC > 0.75 & FDR < 0.1
134	FOS	Myeloid cells	2.70655	0.0627083	0.124367	0.217467	FC > 0.75
135	EDIL3	Exhausted CD8+ T/Plasma cells/Myeloid cells	2.69848	0.000155775	0.0110906	0.0219358	FC > 0.75 & FDR < 0.1
136	APOE	Exhausted CD8+ T/Plasma cells/Myeloid cells	2.697	0.000373776	0.0113986	0.0278621	FC > 0.75 & FDR < 0.1
137	ARG2	Myeloid cells	2.69423	2.71E-05	0.00429043	0.0118163	FC > 0.75 & FDR < 0.1
138	H3C7	FB-like cells/Myeloid cells/Pericytes	2.68832	0.0141384	0.373657	0.115731	FC > 0.75 & p < 0.05
139	CYP2W1	Exhausted CD8+ T/Plasma cells/Myeloid cells	2.6757	0.000861527	0.0136384	0.0363584	FC > 0.75 & FDR < 0.1
140	MS4A15	Exhausted CD8+ T/Plasma cells/Pericytes	2.67478	0.353552	0.59163	0.438357	FC > 0.75
141	PGC	FB-like cells/Myeloid cells/Pericytes	2.67304	0.197347	0.418329	0.345906	FC > 0.75
142	PLAGL1	Exhausted CD8+ T/Plasma cells/Myeloid cells	2.66766	0.00124225	0.0161396	0.0423705	FC > 0.75 & FDR < 0.1
143	IL1RL1	Myeloid cells	2.66647	0.00927295	0.0447091	0.097626	FC > 0.75 & FDR < 0.1
144	CTCFL	Exhausted CD8+ T/Plasma cells/Myeloid cells	2.66248	0.000621004	0.0127059	0.0329111	FC > 0.75 & FDR < 0.1
145	TGM2	Myeloid cells	2.65859	0.0169406	0.0606518	0.124551	FC > 0.75 & p < 0.05
146	REEP1	Exhausted CD8+ T/Plasma cells/Myeloid cells	2.64727	0.000177446	0.0112831	0.023292	FC > 0.75 & FDR < 0.1
147	CHGB	FB-like cells/Myeloid cells/Pericytes & Exhausted CD8+ T/Plasma cells/Myeloid cells	2.64569	0.041691	0.343748	0.183517	FC > 0.75 & p < 0.05
148	ERV3-1	FB-like cells/Myeloid cells/Pericytes & Exhausted CD8+ T/Plasma cells/Myeloid cells	2.64081	0.0163593	0.334131	0.122615	FC > 0.75 & p < 0.05
149	AMOTL1	Exhausted CD8+ T/Plasma cells/Pericytes	2.62869	0.237221	0.522501	0.373561	FC > 0.75
150	HK2	Myeloid cells	2.62281	0.00012985	0.00765639	0.0212727	FC > 0.75 & FDR < 0.1
151	SFTPA1	FB-like cells/Myeloid cells/Pericytes	2.61675	0.133343	0.389367	0.295069	FC > 0.75
152	TUB	Myeloid cells	2.61438	0.00259033	0.024846	0.0568931	FC > 0.75 & FDR < 0.1
153	SCD5	Exhausted CD8+ T/Plasma cells/Pericytes	2.6085	0.0837492	0.361564	0.243645	FC > 0.75
154	SLC2A3	Exhausted CD8+ T/Plasma cells/Pericytes	2.60017	0.367381	0.600009	0.445171	FC > 0.75
155	H3C7	FB-like cells/Myeloid cells/Pericytes & Exhausted CD8+ T/Plasma cells/Myeloid cells	2.59564	0.0538079	0.348371	0.204135	FC > 0.75
156	GRK5	Myeloid cells	2.58952	0.000947264	0.0156793	0.0377855	FC > 0.75 & FDR < 0.1
157	DUSP4	Myeloid cells	2.5883	0.00308646	0.026482	0.0610867	FC > 0.75 & FDR < 0.1
158	NDN	Exhausted CD8+ T/Plasma cells/Myeloid cells	2.58404	0.000713971	0.013166	0.034257	FC > 0.75 & FDR < 0.1
159	ICAM1	Exhausted CD8+ T/Plasma cells/Myeloid cells	2.58179	0.000403624	0.0113986	0.0285829	FC > 0.75 & FDR < 0.1
160	CH25H	Follicular B cells/Exhausted CD8+ T/NK cells	2.57718	0.000368372	0.0384322	0.0277953	FC > 0.75 & FDR < 0.1
161	MUC6	FB-like cells/Myeloid cells/Pericytes	2.57219	0.0116127	0.373657	0.107811	FC > 0.75 & p < 0.05
162	PROS1	Exhausted CD8+ T/Plasma cells/Myeloid cells	2.57013	0.000278604	0.0113916	0.0268182	FC > 0.75 & FDR < 0.1
163	SMIM38	Myeloid cells	2.56678	5.79E-06	0.00230921	0.00668535	FC > 0.75 & FDR < 0.1
164	TFAP2A	FB-like cells/Myeloid cells/Pericytes & Exhausted CD8+ T/Plasma cells/Myeloid cells	2.56347	0.00335018	0.334131	0.0634039	FC > 0.75 & FDR < 0.1
165	ATP6V1B1	Exhausted CD8+ T/Plasma cells/Pericytes	2.55706	0.186507	0.481	0.33911	FC > 0.75
166	RASD1	Myeloid cells	2.55698	0.00676949	0.0379403	0.0855576	FC > 0.75 & FDR < 0.1
167	WNT10A	Exhausted CD8+ T/Plasma cells/Myeloid cells	2.55688	0.000286765	0.0113916	0.0268182	FC > 0.75 & FDR < 0.1
168	CLIC5	Exhausted CD8+ T/Plasma cells/Pericytes	2.54778	0.233337	0.519655	0.371069	FC > 0.75
169	RNF150	Myeloid cells	2.54747	0.000890812	0.0152453	0.0368283	FC > 0.75 & FDR < 0.1
170	UNC13D	Exhausted CD8+ T/Plasma cells/Pericytes	2.53733	0.1257	0.417373	0.28757	FC > 0.75
171	EREG	FB-like cells/Myeloid cells/Pericytes & Exhausted CD8+ T/Plasma cells/Myeloid cells	2.5345	0.0203869	0.33427	0.135058	FC > 0.75 & p < 0.05
172	ZNF114	Exhausted CD8+ T/Plasma cells/Myeloid cells	2.52143	0.000116677	0.0108325	0.0206272	FC > 0.75 & FDR < 0.1
173	SPRR3	Follicular B cells/Exhausted CD8+ T/NK cells	2.50662	0.000327291	0.0384322	0.0273249	FC > 0.75 & FDR < 0.1
174	RGS2	Myeloid cells	2.50467	0.000196892	0.008997	0.0243651	FC > 0.75 & FDR < 0.1
175	SPTB	FB-like cells/Myeloid cells/Pericytes & Exhausted CD8+ T/Plasma cells/Myeloid cells	2.5033	0.0206506	0.33427	0.13558	FC > 0.75 & p < 0.05
176	ELOA2	Myeloid cells	2.50053	0.000607804	0.0130631	0.032582	FC > 0.75 & FDR < 0.1
177	ASPG	Myeloid cells	2.49982	0.00397888	0.0293763	0.0684776	FC > 0.75 & FDR < 0.1
178	TCIM	Myeloid cells	2.4994	0.0089733	0.0437344	0.0959834	FC > 0.75 & FDR < 0.1
179	AXIN2	Exhausted CD8+ T/Plasma cells/Myeloid cells	2.49595	0.00122383	0.0160216	0.0420767	FC > 0.75 & FDR < 0.1
180	B3GNT6	Follicular B cells/Exhausted CD8+ T/NK cells	2.49592	0.000443361	0.0390338	0.0286544	FC > 0.75 & FDR < 0.1
181	TFCP2L1	Follicular B cells/Exhausted CD8+ T/NK cells	2.49331	0.0120423	0.114127	0.109364	FC > 0.75 & p < 0.05
182	APOL1	FB-like cells/Myeloid cells/Pericytes & Exhausted CD8+ T/Plasma cells/Myeloid cells	2.49255	0.0140528	0.334131	0.115668	FC > 0.75 & p < 0.05
183	TRIM29	Follicular B cells/Exhausted CD8+ T/NK cells	2.49152	0.00249873	0.0617937	0.0561007	FC > 0.75 & FDR < 0.1
184	SLPI	Exhausted CD8+ T/Plasma cells/Myeloid cells	2.48487	0.00662713	0.0359723	0.0847788	FC > 0.75 & FDR < 0.1
185	ZBTB16	Myeloid cells	2.48155	0.0250008	0.0757968	0.148132	FC > 0.75 & p < 0.05
186	REC8	Myeloid cells	2.48092	0.000113469	0.00737865	0.020443	FC > 0.75 & FDR < 0.1
187	UNC13D	Exhausted CD8+ T/Plasma cells/Myeloid cells	2.47989	0.00264222	0.0227533	0.0574279	FC > 0.75 & FDR < 0.1
188	CTAG1B	Exhausted CD8+ T/Plasma cells/Pericytes	2.4684	0.304817	0.563785	0.413898	FC > 0.75
189	PCOLCE	Myeloid cells	2.46658	0.00301111	0.0263325	0.0607069	FC > 0.75 & FDR < 0.1
190	CKB	Exhausted CD8+ T/Plasma cells/Pericytes	2.45747	0.230114	0.516895	0.368758	FC > 0.75
191	ICAM4	Exhausted CD8+ T/Plasma cells/Myeloid cells	2.45686	0.00277388	0.0232055	0.0587267	FC > 0.75 & FDR < 0.1
192	GXYLT2	Exhausted CD8+ T/Plasma cells/Myeloid cells	2.45429	0.00069776	0.0131519	0.0342052	FC > 0.75 & FDR < 0.1
193	NDFIP2	Exhausted CD8+ T/Plasma cells/Myeloid cells	2.45339	0.000259144	0.0113916	0.0268005	FC > 0.75 & FDR < 0.1
194	EPHA4	Myeloid cells	2.44175	5.64E-05	0.00581099	0.0156915	FC > 0.75 & FDR < 0.1
195	INHA	Myeloid cells	2.44061	0.00170396	0.0202111	0.0470266	FC > 0.75 & FDR < 0.1
196	IQSEC3	Exhausted CD8+ T/Plasma cells/Pericytes	2.44055	0.0696575	0.340465	0.226622	FC > 0.75
197	OBSL1	Exhausted CD8+ T/Plasma cells/Myeloid cells	2.43917	0.000934308	0.0140966	0.03757	FC > 0.75 & FDR < 0.1
198	GAS6	Exhausted CD8+ T/Plasma cells/Myeloid cells	2.43209	0.00014811	0.0108859	0.0216013	FC > 0.75 & FDR < 0.1
199	ATP1B1	Myeloid cells	2.43112	0.0240018	0.0742778	0.145183	FC > 0.75 & p < 0.05
200	IL4I1	Exhausted CD8+ T/Plasma cells/Pericytes	2.42812	0.000397526	0.0344044	0.0284081	FC > 0.75 & FDR < 0.1
201	LYZ	Exhausted CD8+ T/Plasma cells/Myeloid cells	2.42685	0.000711751	0.013166	0.034217	FC > 0.75 & FDR < 0.1
202	MAGEA12	Exhausted CD8+ T/Plasma cells/Myeloid cells	2.42361	5.16E-05	0.00783141	0.0151801	FC > 0.75 & FDR < 0.1
203	UCHL1	Myeloid cells	2.42276	0.000626493	0.0131854	0.0330829	FC > 0.75 & FDR < 0.1
204	SRD5A3	FB-like cells/Myeloid cells/Pericytes & Exhausted CD8+ T/Plasma cells/Myeloid cells	2.4224	0.0104053	0.334131	0.102803	FC > 0.75 & p < 0.05
205	PLAUR	Myeloid cells	2.42158	2.32E-05	0.00391939	0.0113601	FC > 0.75 & FDR < 0.1
206	HIC2	Exhausted CD8+ T/Plasma cells/Myeloid cells	2.42124	0.000254155	0.0113916	0.0266894	FC > 0.75 & FDR < 0.1
207	ACKR3	Exhausted CD8+ T/Plasma cells/Myeloid cells	2.41735	0.00370871	0.0266122	0.0664666	FC > 0.75 & FDR < 0.1
208	TUBA3D	Exhausted CD8+ T/Plasma cells/Pericytes	2.41545	6.36E-05	0.0126621	0.0167089	FC > 0.75 & FDR < 0.1
209	SLC27A6	Exhausted CD8+ T/Plasma cells/Myeloid cells	2.40988	0.000351896	0.0113986	0.0277953	FC > 0.75 & FDR < 0.1
210	LRG1	Myeloid cells	2.40636	0.0117196	0.0500382	0.107954	FC > 0.75 & p < 0.05
211	SULT1C2	Follicular B cells/Exhausted CD8+ T/NK cells	2.40419	4.83E-05	0.0242421	0.0149404	FC > 0.75 & FDR < 0.1
212	KCNK1	Myeloid cells	2.40349	0.0114873	0.0498424	0.107293	FC > 0.75 & p < 0.05
213	H2BC8	FB-like cells/Myeloid cells/Pericytes	2.39723	0.012803	0.373657	0.111956	FC > 0.75 & p < 0.05
214	NPNT	Exhausted CD8+ T/Plasma cells/Myeloid cells	2.38817	0.0134577	0.0516004	0.113899	FC > 0.75 & p < 0.05
215	ACSL4	Myeloid cells	2.38349	0.000712067	0.0139989	0.034217	FC > 0.75 & FDR < 0.1
216	FAM20A	Myeloid cells	2.38066	0.000296578	0.0104465	0.0272472	FC > 0.75 & FDR < 0.1
217	MLPH	FB-like cells/Myeloid cells/Pericytes & Exhausted CD8+ T/Plasma cells/Myeloid cells	2.37981	0.0485967	0.34475	0.195411	FC > 0.75 & p < 0.05
218	CYP2W1	Exhausted CD8+ T/Plasma cells/Pericytes	2.37559	0.155914	0.451574	0.314493	FC > 0.75
219	FOXE1	Exhausted CD8+ T/Plasma cells/Myeloid cells	2.37466	0.00215769	0.0203317	0.052611	FC > 0.75 & FDR < 0.1
220	C3	Myeloid cells	2.37449	0.0675751	0.128869	0.224168	FC > 0.75
221	SLC2A1	Exhausted CD8+ T/Plasma cells/Myeloid cells	2.37409	0.003796	0.0268931	0.0671073	FC > 0.75 & FDR < 0.1
222	ELOA3P	Myeloid cells	2.36853	3.70E-05	0.00494015	0.0133414	FC > 0.75 & FDR < 0.1
223	PRSS21	Exhausted CD8+ T/Plasma cells/Myeloid cells	2.36622	0.00385834	0.0271365	0.0674435	FC > 0.75 & FDR < 0.1
224	S100A4	FB-like cells/Myeloid cells/Pericytes & Exhausted CD8+ T/Plasma cells/Myeloid cells	2.36351	0.0622929	0.354588	0.216786	FC > 0.75
225	PLAAT3	Exhausted CD8+ T/Plasma cells/Myeloid cells	2.35815	0.000342903	0.0113986	0.0275171	FC > 0.75 & FDR < 0.1
226	RIPOR2	Myeloid cells	2.35691	0.000451948	0.0115194	0.0286884	FC > 0.75 & FDR < 0.1
227	NKX1-1	Exhausted CD8+ T/Plasma cells/Pericytes	2.35457	4.29E-05	0.00915728	0.0139157	FC > 0.75 & FDR < 0.1
228	SDCBP2	Follicular B cells/Exhausted CD8+ T/NK cells	2.35329	0.000613909	0.0421183	0.0327478	FC > 0.75 & FDR < 0.1
229	HLA-G	Exhausted CD8+ T/Plasma cells/Pericytes	2.35315	0.0865808	0.36543	0.246647	FC > 0.75
230	GSTP1	Exhausted CD8+ T/Plasma cells/Myeloid cells	2.35128	0.0972297	0.156132	0.258189	FC > 0.75
231	H2AW	Myeloid cells	2.34205	0.00181202	0.0206073	0.0482593	FC > 0.75 & FDR < 0.1
232	ECM1	Follicular B cells/Exhausted CD8+ T/NK cells	2.34174	0.000152818	0.0290569	0.0218591	FC > 0.75 & FDR < 0.1
233	TBX15	Myeloid cells	2.3415	0.000142963	0.00771552	0.0212727	FC > 0.75 & FDR < 0.1
234	ERRFI1	Myeloid cells	2.33709	0.0075546	0.0401658	0.0896825	FC > 0.75 & FDR < 0.1
235	KLRG2	Exhausted CD8+ T/Plasma cells/Myeloid cells	2.33489	0.000285892	0.0113916	0.0268182	FC > 0.75 & FDR < 0.1
236	OBSL1	Exhausted CD8+ T/Plasma cells/Pericytes	2.33453	0.125708	0.417373	0.28757	FC > 0.75
237	MPZL2	Myeloid cells	2.3344	0.0143085	0.055913	0.116395	FC > 0.75 & p < 0.05
238	B4GALT4	Exhausted CD8+ T/Plasma cells/Myeloid cells	2.33343	0.00517854	0.0315303	0.0762716	FC > 0.75 & FDR < 0.1
239	MUC5B	Myeloid cells	2.33163	0.169631	0.214296	0.325761	FC > 0.75
240	SPP1	Myeloid cells	2.32816	0.0423105	0.0989813	0.184624	FC > 0.75 & p < 0.05
241	PROX1	FB-like cells/Myeloid cells/Pericytes & Exhausted CD8+ T/Plasma cells/Myeloid cells	2.31755	0.00606256	0.334131	0.0811137	FC > 0.75 & FDR < 0.1
242	VGLL1	Exhausted CD8+ T/Plasma cells/Myeloid cells	2.31421	0.00469161	0.0300871	0.0737371	FC > 0.75 & FDR < 0.1
243	LPIN2	Myeloid cells	2.31286	0.00158266	0.0194371	0.0460254	FC > 0.75 & FDR < 0.1
244	CLDN6	Exhausted CD8+ T/Plasma cells/Pericytes	2.31012	0.320981	0.573949	0.422322	FC > 0.75
245	NR4A1	Follicular B cells/Exhausted CD8+ T/NK cells	2.30109	0.0507015	0.20746	0.198872	FC > 0.75
246	MDFI	Exhausted CD8+ T/Plasma cells/Myeloid cells	2.29914	0.0250093	0.0716895	0.148159	FC > 0.75 & p < 0.05
247	LRRN4	FB-like cells/Myeloid cells/Pericytes & Exhausted CD8+ T/Plasma cells/Myeloid cells	2.28948	0.0043791	0.334131	0.0716592	FC > 0.75 & FDR < 0.1
248	TPO	Myeloid cells	2.28766	0.000330995	0.0105352	0.0273249	FC > 0.75 & FDR < 0.1
249	TNFRSF17	Exhausted CD8+ T/Plasma cells/Pericytes	2.28741	0.00713001	0.141048	0.0873507	FC > 0.75 & FDR < 0.1
250	PODXL2	Myeloid cells	2.28614	0.00462822	0.0316043	0.0733101	FC > 0.75 & FDR < 0.1
251	KCTD14	FB-like cells/Myeloid cells/Pericytes & Exhausted CD8+ T/Plasma cells/Myeloid cells	2.28498	0.00170381	0.334131	0.0470266	FC > 0.75 & FDR < 0.1
252	HPS6	Exhausted CD8+ T/Plasma cells/Pericytes	2.28328	0.000141758	0.0200707	0.0212727	FC > 0.75 & FDR < 0.1
253	IL6ST	Follicular B cells/Exhausted CD8+ T/NK cells	2.28143	0.000273839	0.0384322	0.0268182	FC > 0.75 & FDR < 0.1
254	ARAP1	Exhausted CD8+ T/Plasma cells/Myeloid cells	2.27827	0.000566246	0.0122407	0.0314848	FC > 0.75 & FDR < 0.1
255	MFAP4	Exhausted CD8+ T/Plasma cells/Myeloid cells	2.27595	0.000218231	0.0113916	0.0250198	FC > 0.75 & FDR < 0.1
256	MZB1	Exhausted CD8+ T/Plasma cells/Pericytes	2.27589	0.101392	0.389906	0.262461	FC > 0.75
257	RPS6KA2	Myeloid cells	2.27216	0.0359819	0.0921282	0.173236	FC > 0.75 & p < 0.05
258	BCAM	Myeloid cells	2.27118	0.00180397	0.0206073	0.0482462	FC > 0.75 & FDR < 0.1
259	ADGRD1	Myeloid cells	2.27048	0.00116069	0.0170952	0.0409963	FC > 0.75 & FDR < 0.1
260	SLPI	Exhausted CD8+ T/Plasma cells/Pericytes	2.26961	0.211138	0.498867	0.355524	FC > 0.75
261	SULF1	Exhausted CD8+ T/Plasma cells/Myeloid cells	2.2661	0.00112622	0.0152792	0.0403762	FC > 0.75 & FDR < 0.1
262	HIF3A	Exhausted CD8+ T/Plasma cells/Pericytes	2.26014	0.392678	0.615483	0.457266	FC > 0.75
263	TAGLN2	Myeloid cells	2.25125	0.0246339	0.0751763	0.147001	FC > 0.75 & p < 0.05
264	HOPX	Follicular B cells/Exhausted CD8+ T/NK cells	2.24835	0.00205172	0.0581024	0.0512576	FC > 0.75 & FDR < 0.1
265	IGHM	Exhausted CD8+ T/Plasma cells/Myeloid cells	2.24711	0.00061	0.0125536	0.032634	FC > 0.75 & FDR < 0.1
266	RGS16	Myeloid cells	2.24684	4.64E-06	0.00230921	0.00668535	FC > 0.75 & FDR < 0.1
267	S100A16	FB-like cells/Myeloid cells/Pericytes & Exhausted CD8+ T/Plasma cells/Myeloid cells	2.24363	0.0533823	0.348371	0.203353	FC > 0.75
268	IL17RB	FB-like cells/Myeloid cells/Pericytes & Exhausted CD8+ T/Plasma cells/Myeloid cells	2.24277	0.00914231	0.334131	0.0968153	FC > 0.75 & FDR < 0.1
269	LPL	Myeloid cells	2.2424	0.000368854	0.0106117	0.0277953	FC > 0.75 & FDR < 0.1
270	KRT81	FB-like cells/Myeloid cells/Pericytes & Exhausted CD8+ T/Plasma cells/Myeloid cells	2.23927	0.00635033	0.334131	0.0831363	FC > 0.75 & FDR < 0.1
271	ACE	Exhausted CD8+ T/Plasma cells/Pericytes	2.2368	0.0467587	0.291682	0.19208	FC > 0.75 & p < 0.05
272	VSIG10	Exhausted CD8+ T/Plasma cells/Myeloid cells	2.23333	0.00495165	0.0308295	0.0751251	FC > 0.75 & FDR < 0.1
273	MANBA	Exhausted CD8+ T/Plasma cells/Myeloid cells	2.23144	0.000137955	0.0108325	0.0212727	FC > 0.75 & FDR < 0.1
274	KCNE4	Myeloid cells	2.22881	0.00715494	0.0391489	0.0875685	FC > 0.75 & FDR < 0.1
275	EPDR1	Follicular B cells/Exhausted CD8+ T/NK cells	2.22793	0.0238693	0.148882	0.145019	FC > 0.75 & p < 0.05
276	IVL	Follicular B cells/Exhausted CD8+ T/NK cells	2.22763	0.000409675	0.0390338	0.0286235	FC > 0.75 & FDR < 0.1
277	IGHA1	FB-like cells/Myeloid cells/Pericytes & Exhausted CD8+ T/Plasma cells/Myeloid cells	2.226	0.0516207	0.348331	0.200067	FC > 0.75
278	DHRS1	Exhausted CD8+ T/Plasma cells/Pericytes	2.22525	0.00414946	0.108696	0.069829	FC > 0.75 & FDR < 0.1
279	CRIP2	FB-like cells/Myeloid cells/Pericytes & Exhausted CD8+ T/Plasma cells/Myeloid cells	2.22521	0.219539	0.433574	0.361066	FC > 0.75
280	UPK2	Exhausted CD8+ T/Plasma cells/Myeloid cells	2.21911	0.00301611	0.0242084	0.0607518	FC > 0.75 & FDR < 0.1
281	CLDN1	Myeloid cells	2.21739	0.00955921	0.0453563	0.0988897	FC > 0.75 & FDR < 0.1
282	SHC1	Myeloid cells	2.21716	0.00035161	0.0106117	0.0277953	FC > 0.75 & FDR < 0.1
283	SLURP2	Follicular B cells/Exhausted CD8+ T/NK cells	2.21637	0.000365615	0.0384322	0.0277953	FC > 0.75 & FDR < 0.1
284	OBSCN	Exhausted CD8+ T/Plasma cells/Pericytes	2.2152	0.00172548	0.0717571	0.0471503	FC > 0.75 & FDR < 0.1
285	SIT1	Exhausted CD8+ T/Plasma cells/Pericytes	2.21345	0.0239653	0.227619	0.145152	FC > 0.75 & p < 0.05
286	PTPRU	Exhausted CD8+ T/Plasma cells/Myeloid cells	2.21163	1.08E-05	0.00676679	0.00761639	FC > 0.75 & FDR < 0.1
287	PLA2G4A	Myeloid cells	2.20908	0.003403	0.0276169	0.0637884	FC > 0.75 & FDR < 0.1
288	LY6D	Follicular B cells/Exhausted CD8+ T/NK cells	2.20814	0.0457029	0.198448	0.190425	FC > 0.75 & p < 0.05
289	PLEKHA7	Exhausted CD8+ T/Plasma cells/Myeloid cells	2.20672	0.00132801	0.0169541	0.0438141	FC > 0.75 & FDR < 0.1
290	IFITM3	Myeloid cells	2.20632	0.0104449	0.0478247	0.102952	FC > 0.75 & p < 0.05
291	MMP28	Follicular B cells/Exhausted CD8+ T/NK cells	2.2051	0.0116787	0.113627	0.107847	FC > 0.75 & p < 0.05
292	MAGEC2	Exhausted CD8+ T/Plasma cells/Myeloid cells	2.20504	0.006956	0.0367745	0.0864198	FC > 0.75 & FDR < 0.1
293	KLK11	Myeloid cells	2.20489	0.00024638	0.0101538	0.0265552	FC > 0.75 & FDR < 0.1
294	KCNK4	Exhausted CD8+ T/Plasma cells/Pericytes	2.20036	0.000471803	0.0369455	0.0291021	FC > 0.75 & FDR < 0.1
295	GNG4	FB-like cells/Myeloid cells/Pericytes & Exhausted CD8+ T/Plasma cells/Myeloid cells	2.20003	0.00537445	0.334131	0.0775536	FC > 0.75 & FDR < 0.1
296	OPN3	Myeloid cells	2.19935	8.65E-06	0.00230921	0.0067643	FC > 0.75 & FDR < 0.1
297	PRSS21	Exhausted CD8+ T/Plasma cells/Pericytes	2.19471	0.181618	0.477185	0.334948	FC > 0.75
298	NDNF	Myeloid cells	2.19379	0.000833507	0.014834	0.0358714	FC > 0.75 & FDR < 0.1
299	ENPEP	Myeloid cells	2.18447	0.000974806	0.0158681	0.0382363	FC > 0.75 & FDR < 0.1
300	SARDH	Exhausted CD8+ T/Plasma cells/Pericytes	2.18404	2.39E-05	0.00703434	0.0115536	FC > 0.75 & FDR < 0.1
301	CLIC3	Exhausted CD8+ T/Plasma cells/Myeloid cells	2.183	0.000143195	0.0108325	0.0212727	FC > 0.75 & FDR < 0.1
302	IL37	Follicular B cells/Exhausted CD8+ T/NK cells	2.18279	0.000285866	0.0384322	0.0268182	FC > 0.75 & FDR < 0.1
303	GSDMC	FB-like cells/Myeloid cells/Pericytes	2.18204	0.0947221	0.376601	0.255442	FC > 0.75
304	PBX1	Myeloid cells	2.18187	0.0245428	0.074991	0.146724	FC > 0.75 & p < 0.05
305	ESPN	Myeloid cells	2.1785	0.000682457	0.0137274	0.0340187	FC > 0.75 & FDR < 0.1
306	FOS	Follicular B cells/Exhausted CD8+ T/NK cells	2.17779	0.0998686	0.275994	0.261005	FC > 0.75
307	VSIG10	Exhausted CD8+ T/Plasma cells/Pericytes	2.17584	0.16855	0.464339	0.325203	FC > 0.75
308	BPIFB1	Myeloid cells	2.17434	0.0203103	0.0673468	0.13484	FC > 0.75 & p < 0.05
309	ATRX	Exhausted CD8+ T/Plasma cells/Pericytes	2.17419	2.38E-09	1.75E-05	8.76E-05	FC > 0.75 & FDR < 0.1
310	DAAM2	Myeloid cells	2.17231	0.00301102	0.0263325	0.0607069	FC > 0.75 & FDR < 0.1
311	IL18R1	Myeloid cells	2.17162	0.00752594	0.0400554	0.0894654	FC > 0.75 & FDR < 0.1
312	LGALS1	FB-like cells/Myeloid cells/Pericytes & Exhausted CD8+ T/Plasma cells/Myeloid cells	2.16848	0.0464171	0.343748	0.191666	FC > 0.75 & p < 0.05
313	NELL1	Exhausted CD8+ T/Plasma cells/Pericytes	2.16527	0.193277	0.485398	0.343055	FC > 0.75
314	ALS2CL	Exhausted CD8+ T/Plasma cells/Myeloid cells	2.16466	0.0109025	0.0461285	0.104924	FC > 0.75 & p < 0.05
315	FGD2	Exhausted CD8+ T/Plasma cells/Pericytes	2.16105	0.00158288	0.0697686	0.0460254	FC > 0.75 & FDR < 0.1
316	SCPEP1	Exhausted CD8+ T/Plasma cells/Myeloid cells	2.16033	0.00569708	0.0329701	0.0790736	FC > 0.75 & FDR < 0.1
317	PKP1	Myeloid cells	2.15949	0.00762329	0.0403851	0.0900629	FC > 0.75 & FDR < 0.1
318	IRX5	Myeloid cells	2.15849	0.0158126	0.0588612	0.121213	FC > 0.75 & p < 0.05
319	PRODH	Exhausted CD8+ T/Plasma cells/Myeloid cells	2.15839	0.00834427	0.0398982	0.092891	FC > 0.75 & FDR < 0.1
320	CD3D	FB-like cells/Myeloid cells/Pericytes & Exhausted CD8+ T/Plasma cells/Myeloid cells	2.15441	0.00829277	0.334131	0.092891	FC > 0.75 & FDR < 0.1
321	TGFBR3	Exhausted CD8+ T/Plasma cells/Myeloid cells	2.14831	0.00633217	0.0351818	0.0830876	FC > 0.75 & FDR < 0.1
322	CXCL13	Exhausted CD8+ T/Plasma cells/Pericytes	2.14508	0.0582477	0.31603	0.210684	FC > 0.75
323	ATP2B4	Myeloid cells	2.14328	0.00644151	0.03717	0.083748	FC > 0.75 & FDR < 0.1
324	STRA6	FB-like cells/Myeloid cells/Pericytes & Exhausted CD8+ T/Plasma cells/Myeloid cells	2.14106	0.0935342	0.361218	0.254163	FC > 0.75
325	PNO1	Exhausted CD8+ T/Plasma cells/Pericytes	2.14083	9.95E-05	0.0166387	0.0191428	FC > 0.75 & FDR < 0.1
326	UBE2E2	Exhausted CD8+ T/Plasma cells/Myeloid cells	2.14047	0.00146665	0.0175368	0.0451743	FC > 0.75 & FDR < 0.1
327	IFITM1	Myeloid cells	2.14005	0.0144996	0.0561951	0.117018	FC > 0.75 & p < 0.05
328	S100A9	FB-like cells/Myeloid cells/Pericytes	2.1398	0.138194	0.392295	0.299723	FC > 0.75
329	F3	Myeloid cells	2.13769	0.0411021	0.0980144	0.182665	FC > 0.75 & p < 0.05
330	TNS4	Follicular B cells/Exhausted CD8+ T/NK cells	2.13695	0.00225607	0.0600163	0.0537769	FC > 0.75 & FDR < 0.1
331	FOXRED2	Exhausted CD8+ T/Plasma cells/Myeloid cells	2.13588	0.00405331	0.0279918	0.068937	FC > 0.75 & FDR < 0.1
332	MUC5AC	FB-like cells/Myeloid cells/Pericytes & Exhausted CD8+ T/Plasma cells/Myeloid cells	2.13427	0.0181222	0.334131	0.128107	FC > 0.75 & p < 0.05
333	PTBP1	Exhausted CD8+ T/Plasma cells/Pericytes	2.12973	5.33E-06	0.00269898	0.00668535	FC > 0.75 & FDR < 0.1
334	PAGE1	Exhausted CD8+ T/Plasma cells/Myeloid cells	2.12919	0.000505797	0.0119921	0.0299286	FC > 0.75 & FDR < 0.1
335	DUSP6	Myeloid cells	2.12883	0.122148	0.179358	0.284199	FC > 0.75
336	H2AC14	FB-like cells/Myeloid cells/Pericytes & Exhausted CD8+ T/Plasma cells/Myeloid cells	2.12815	0.0242496	0.343748	0.145852	FC > 0.75 & p < 0.05
337	FSTL4	Myeloid cells	2.12712	0.0252642	0.0762763	0.148784	FC > 0.75 & p < 0.05
338	FGF11	Exhausted CD8+ T/Plasma cells/Myeloid cells	2.12661	0.000201247	0.0113916	0.0244554	FC > 0.75 & FDR < 0.1
339	LAD1	FB-like cells/Myeloid cells/Pericytes & Exhausted CD8+ T/Plasma cells/Myeloid cells	2.12266	0.03897	0.343748	0.178429	FC > 0.75 & p < 0.05
340	TREM1	FB-like cells/Myeloid cells/Pericytes & Exhausted CD8+ T/Plasma cells/Myeloid cells	2.12107	0.00404924	0.334131	0.068937	FC > 0.75 & FDR < 0.1
341	SERPING1	Exhausted CD8+ T/Plasma cells/Pericytes	2.12088	0.303307	0.563282	0.413041	FC > 0.75
342	GJA1	Myeloid cells	2.11537	0.00704601	0.0388394	0.0867688	FC > 0.75 & FDR < 0.1
343	SEMA3A	Follicular B cells/Exhausted CD8+ T/NK cells	2.11492	0.000352541	0.0384322	0.0277953	FC > 0.75 & FDR < 0.1
344	TMTC1	Myeloid cells	2.11024	0.00062068	0.013135	0.0329111	FC > 0.75 & FDR < 0.1
345	AMOT	Exhausted CD8+ T/Plasma cells/Myeloid cells	2.10963	0.00231973	0.0211787	0.0544085	FC > 0.75 & FDR < 0.1
346	MALL	Myeloid cells	2.10931	0.17367	0.216954	0.328748	FC > 0.75
347	APBB1	Exhausted CD8+ T/Plasma cells/Myeloid cells	2.10889	0.00119934	0.0157813	0.0415846	FC > 0.75 & FDR < 0.1
348	TNNT1	Exhausted CD8+ T/Plasma cells/Pericytes	2.10755	0.272281	0.544386	0.394941	FC > 0.75
349	SYCP2	Exhausted CD8+ T/Plasma cells/Myeloid cells	2.10623	0.0101066	0.0441797	0.101378	FC > 0.75 & p < 0.05
350	SCIN	Myeloid cells	2.10565	0.000869051	0.0150958	0.0364833	FC > 0.75 & FDR < 0.1
351	LAMTOR5	Myeloid cells	2.10469	0.00254024	0.0245887	0.0563102	FC > 0.75 & FDR < 0.1
352	RNF19B	Myeloid cells	2.10289	0.000612068	0.0130992	0.032697	FC > 0.75 & FDR < 0.1
353	PDPN	Exhausted CD8+ T/Plasma cells/Myeloid cells	2.10253	0.000309982	0.0113916	0.0273249	FC > 0.75 & FDR < 0.1
354	FLNB	Exhausted CD8+ T/Plasma cells/Myeloid cells	2.10232	0.000531811	0.0121617	0.0306842	FC > 0.75 & FDR < 0.1
355	INPPL1	Exhausted CD8+ T/Plasma cells/Myeloid cells	2.09707	0.00117613	0.0156796	0.0411405	FC > 0.75 & FDR < 0.1
356	TESMIN	Exhausted CD8+ T/Plasma cells/Myeloid cells	2.09661	0.00352679	0.0260658	0.0649573	FC > 0.75 & FDR < 0.1
357	H4C6	FB-like cells/Myeloid cells/Pericytes	2.09537	0.0132751	0.373657	0.113349	FC > 0.75 & p < 0.05
358	PTGS2	Myeloid cells	2.09529	0.0429821	0.0998226	0.185764	FC > 0.75 & p < 0.05
359	FSCN1	FB-like cells/Myeloid cells/Pericytes & Exhausted CD8+ T/Plasma cells/Myeloid cells	2.09512	0.0378157	0.343748	0.176505	FC > 0.75 & p < 0.05
360	RAB27A	FB-like cells/Myeloid cells/Pericytes & Exhausted CD8+ T/Plasma cells/Myeloid cells	2.09425	0.0166464	0.334131	0.123651	FC > 0.75 & p < 0.05
361	GFRA3	Myeloid cells	2.09215	0.0106412	0.0479915	0.103764	FC > 0.75 & p < 0.05
362	CTSW	Exhausted CD8+ T/Plasma cells/Pericytes	2.09196	0.0123293	0.179733	0.110307	FC > 0.75 & p < 0.05
363	FOXQ1	Myeloid cells	2.0872	0.00735467	0.0396774	0.088655	FC > 0.75 & FDR < 0.1
364	FOXO1	Myeloid cells	2.08702	0.000289923	0.0103559	0.0268774	FC > 0.75 & FDR < 0.1
365	ACKR2	FB-like cells/Myeloid cells/Pericytes & Exhausted CD8+ T/Plasma cells/Myeloid cells	2.07873	0.0118448	0.334131	0.108451	FC > 0.75 & p < 0.05
366	H2AC14	FB-like cells/Myeloid cells/Pericytes	2.07853	0.00698564	0.373657	0.0865047	FC > 0.75 & FDR < 0.1
367	VGLL3	Exhausted CD8+ T/Plasma cells/Myeloid cells	2.07756	0.00130519	0.0168015	0.043429	FC > 0.75 & FDR < 0.1
368	CFD	Exhausted CD8+ T/Plasma cells/Pericytes	2.07685	0.282835	0.551369	0.401155	FC > 0.75
369	CDH3	FB-like cells/Myeloid cells/Pericytes & Exhausted CD8+ T/Plasma cells/Myeloid cells	2.07651	0.127801	0.389733	0.289732	FC > 0.75
370	FAM177A1	Myeloid cells	2.07553	0.11588	0.174203	0.278237	FC > 0.75
371	SPATA2L	Exhausted CD8+ T/Plasma cells/Pericytes	2.07479	0.00104197	0.0589985	0.0392779	FC > 0.75 & FDR < 0.1
372	CDH3	FB-like cells/Myeloid cells/Pericytes	2.07393	0.0670958	0.374481	0.223693	FC > 0.75
373	CXCL16	Myeloid cells	2.07274	0.00308431	0.026482	0.0610867	FC > 0.75 & FDR < 0.1
374	SPDEF	FB-like cells/Myeloid cells/Pericytes & Exhausted CD8+ T/Plasma cells/Myeloid cells	2.07033	0.011646	0.334131	0.107847	FC > 0.75 & p < 0.05
375	POTEG	Exhausted CD8+ T/Plasma cells/Pericytes	2.06658	0.105618	0.396449	0.267419	FC > 0.75
376	CBX6	Exhausted CD8+ T/Plasma cells/Myeloid cells	2.06558	0.000814213	0.0132762	0.0355089	FC > 0.75 & FDR < 0.1
377	VSIG1	Follicular B cells/Exhausted CD8+ T/NK cells	2.06492	0.000585046	0.0421183	0.0320453	FC > 0.75 & FDR < 0.1
378	MYC	FB-like cells/Myeloid cells/Pericytes & Exhausted CD8+ T/Plasma cells/Myeloid cells	2.06408	0.0375034	0.343748	0.176067	FC > 0.75 & p < 0.05
379	P3H2	Exhausted CD8+ T/Plasma cells/Myeloid cells	2.06289	0.0257022	0.0727786	0.150173	FC > 0.75 & p < 0.05
380	GABBR1	Exhausted CD8+ T/Plasma cells/Pericytes	2.06273	0.00718513	0.141048	0.0877121	FC > 0.75 & FDR < 0.1
381	HTR3A	Exhausted CD8+ T/Plasma cells/Pericytes	2.05796	0.0874375	0.367156	0.247452	FC > 0.75
382	IRS2	Myeloid cells	2.0562	0.00036303	0.0106117	0.0277953	FC > 0.75 & FDR < 0.1
383	LDHB	Follicular B cells/Exhausted CD8+ T/NK cells	2.05617	0.000338298	0.0384322	0.0274623	FC > 0.75 & FDR < 0.1
384	ZBTB7C	Myeloid cells	2.05507	0.00139623	0.0186857	0.0445065	FC > 0.75 & FDR < 0.1
385	ANXA1	Follicular B cells/Exhausted CD8+ T/NK cells	2.05248	0.010761	0.110515	0.104386	FC > 0.75 & p < 0.05
386	PLCG2	Myeloid cells	2.05233	0.00742981	0.0398091	0.0890351	FC > 0.75 & FDR < 0.1
387	PRR20A	Exhausted CD8+ T/Plasma cells/Pericytes	2.05179	0.0104154	0.166551	0.102854	FC > 0.75 & p < 0.05
388	SLC40A1	Follicular B cells/Exhausted CD8+ T/NK cells	2.04861	0.0148165	0.121222	0.11804	FC > 0.75 & p < 0.05
389	C4B	FB-like cells/Myeloid cells/Pericytes	2.04809	0.0502126	0.374481	0.198211	FC > 0.75
390	STAT2	Exhausted CD8+ T/Plasma cells/Myeloid cells	2.04396	0.00147305	0.0175368	0.0451743	FC > 0.75 & FDR < 0.1
391	MMP24OS	Myeloid cells	2.03927	0.000986017	0.0158681	0.0384598	FC > 0.75 & FDR < 0.1
392	PXDN	FB-like cells/Myeloid cells/Pericytes & Exhausted CD8+ T/Plasma cells/Myeloid cells	2.03894	0.00838268	0.334131	0.0930288	FC > 0.75 & FDR < 0.1
393	FXYD3	FB-like cells/Myeloid cells/Pericytes & Exhausted CD8+ T/Plasma cells/Myeloid cells	2.03638	0.146664	0.401805	0.306752	FC > 0.75
394	TUBB6	Exhausted CD8+ T/Plasma cells/Myeloid cells	2.03356	0.00201621	0.0196835	0.0508247	FC > 0.75 & FDR < 0.1
395	SIK1	Follicular B cells/Exhausted CD8+ T/NK cells	2.03327	0.0107382	0.110451	0.104299	FC > 0.75 & p < 0.05
396	TM4SF1	FB-like cells/Myeloid cells/Pericytes & Exhausted CD8+ T/Plasma cells/Myeloid cells	2.03293	0.100436	0.364431	0.261503	FC > 0.75
397	KCNJ9	Exhausted CD8+ T/Plasma cells/Pericytes	2.03022	0.000118297	0.018141	0.0207039	FC > 0.75 & FDR < 0.1
398	GALK1	Exhausted CD8+ T/Plasma cells/Myeloid cells	2.03015	0.00146978	0.0175368	0.0451743	FC > 0.75 & FDR < 0.1
399	TFPI	FB-like cells/Myeloid cells/Pericytes & Exhausted CD8+ T/Plasma cells/Myeloid cells	2.02957	0.0342711	0.343748	0.169435	FC > 0.75 & p < 0.05
400	STRA6	FB-like cells/Myeloid cells/Pericytes	2.02866	0.0566472	0.374481	0.20851	FC > 0.75
401	CFD	Exhausted CD8+ T/Plasma cells/Myeloid cells	2.02733	0.0477077	0.103583	0.19378	FC > 0.75 & p < 0.05
402	TOX3	FB-like cells/Myeloid cells/Pericytes & Exhausted CD8+ T/Plasma cells/Myeloid cells	2.02662	0.0148038	0.334131	0.11804	FC > 0.75 & p < 0.05
403	RHOB	Follicular B cells/Exhausted CD8+ T/NK cells	2.02447	0.0439025	0.195823	0.187419	FC > 0.75 & p < 0.05
404	WDR72	Exhausted CD8+ T/Plasma cells/Myeloid cells	2.02396	0.00176085	0.018376	0.0476211	FC > 0.75 & FDR < 0.1
405	ANXA8	Exhausted CD8+ T/Plasma cells/Myeloid cells	2.02229	0.0118573	0.048111	0.108461	FC > 0.75 & p < 0.05
406	GPX7	Exhausted CD8+ T/Plasma cells/Myeloid cells	2.02206	0.0013869	0.0172357	0.0444483	FC > 0.75 & FDR < 0.1
407	SAA2	Myeloid cells	2.02129	0.000744326	0.014193	0.0344975	FC > 0.75 & FDR < 0.1
408	MXRA7	Exhausted CD8+ T/Plasma cells/Myeloid cells	2.01968	0.000341473	0.0113986	0.0274623	FC > 0.75 & FDR < 0.1
409	PLAU	FB-like cells/Myeloid cells/Pericytes	2.0166	0.00603848	0.373657	0.0810819	FC > 0.75 & FDR < 0.1
410	KLRG2	Exhausted CD8+ T/Plasma cells/Pericytes	2.01076	0.145442	0.439981	0.30584	FC > 0.75
411	B3GNT8	Myeloid cells	2.01032	0.00241218	0.0241949	0.0554835	FC > 0.75 & FDR < 0.1
412	CACNA2D2	Myeloid cells	2.0097	0.00191136	0.0211214	0.049509	FC > 0.75 & FDR < 0.1
413	LCE2D	FB-like cells/Myeloid cells/Pericytes & Exhausted CD8+ T/Plasma cells/Myeloid cells	2.00961	0.00998	0.334131	0.10086	FC > 0.75 & p < 0.05
414	S100A2	FB-like cells/Myeloid cells/Pericytes	2.00601	0.208132	0.422239	0.353556	FC > 0.75
415	MFSD2A	Myeloid cells	2.0054	0.00116073	0.0170952	0.0409963	FC > 0.75 & FDR < 0.1
416	FOLR1	Exhausted CD8+ T/Plasma cells/Myeloid cells	2.00351	0.0223761	0.0675261	0.140195	FC > 0.75 & p < 0.05
417	TNFRSF14	Exhausted CD8+ T/Plasma cells/Pericytes	2.00346	0.0162907	0.197226	0.122494	FC > 0.75 & p < 0.05
418	DTNA	FB-like cells/Myeloid cells/Pericytes & Exhausted CD8+ T/Plasma cells/Myeloid cells	2.0024	0.00702787	0.334131	0.0866503	FC > 0.75 & FDR < 0.1
419	TUSC3	Exhausted CD8+ T/Plasma cells/Myeloid cells	2.00042	0.00226181	0.0210104	0.0537769	FC > 0.75 & FDR < 0.1
420	NT5E	FB-like cells/Myeloid cells/Pericytes & Exhausted CD8+ T/Plasma cells/Myeloid cells	1.99437	0.0527567	0.348371	0.202167	FC > 0.75
421	APBB2	Exhausted CD8+ T/Plasma cells/Myeloid cells	1.99391	7.28E-05	0.00960137	0.0174144	FC > 0.75 & FDR < 0.1
422	H2BC8	FB-like cells/Myeloid cells/Pericytes & Exhausted CD8+ T/Plasma cells/Myeloid cells	1.9919	0.0986889	0.363232	0.259769	FC > 0.75
423	CYFIP2	Exhausted CD8+ T/Plasma cells/Pericytes	1.99188	0.138459	0.43314	0.299912	FC > 0.75
424	INSL4	Follicular B cells/Exhausted CD8+ T/NK cells	1.99013	0.000360199	0.0384322	0.0277953	FC > 0.75 & FDR < 0.1
425	CACNA1H	Follicular B cells/Exhausted CD8+ T/NK cells	1.9887	9.32E-05	0.0242421	0.0188541	FC > 0.75 & FDR < 0.1
426	ARSL	FB-like cells/Myeloid cells/Pericytes & Exhausted CD8+ T/Plasma cells/Myeloid cells	1.98644	0.00589571	0.334131	0.0802546	FC > 0.75 & FDR < 0.1
427	CCDC88B	Exhausted CD8+ T/Plasma cells/Pericytes	1.98641	2.80E-06	0.00187035	0.00604276	FC > 0.75 & FDR < 0.1
428	CASP1	Exhausted CD8+ T/Plasma cells/Pericytes	1.9858	0.115343	0.409114	0.277744	FC > 0.75
429	IFI27	FB-like cells/Myeloid cells/Pericytes & Exhausted CD8+ T/Plasma cells/Myeloid cells	1.98492	0.0447575	0.343748	0.188755	FC > 0.75 & p < 0.05
430	FZD4	Myeloid cells	1.9842	0.00165025	0.0198218	0.0467447	FC > 0.75 & FDR < 0.1
431	THSD7A	Exhausted CD8+ T/Plasma cells/Myeloid cells	1.98339	2.76E-05	0.00676679	0.0118163	FC > 0.75 & FDR < 0.1
432	NET1	FB-like cells/Myeloid cells/Pericytes & Exhausted CD8+ T/Plasma cells/Myeloid cells	1.98196	0.0671222	0.354588	0.223717	FC > 0.75
433	COL6A1	FB-like cells/Myeloid cells/Pericytes & Exhausted CD8+ T/Plasma cells/Myeloid cells	1.98189	0.110169	0.374655	0.272461	FC > 0.75
434	SGK1	Myeloid cells	1.98187	0.000243296	0.0101538	0.0264993	FC > 0.75 & FDR < 0.1
435	PLA2G10	Follicular B cells/Exhausted CD8+ T/NK cells	1.97671	0.0131829	0.11728	0.113178	FC > 0.75 & p < 0.05
436	KLC3	Exhausted CD8+ T/Plasma cells/Pericytes	1.9766	0.0606755	0.321081	0.214055	FC > 0.75
437	PTCH1	Exhausted CD8+ T/Plasma cells/Pericytes	1.97608	0.0150852	0.192579	0.118855	FC > 0.75 & p < 0.05
438	C1QB	Exhausted CD8+ T/Plasma cells/Myeloid cells	1.97488	0.000290322	0.0113916	0.0268774	FC > 0.75 & FDR < 0.1
439	RASA3	Exhausted CD8+ T/Plasma cells/Pericytes	1.97481	0.0281394	0.239181	0.155645	FC > 0.75 & p < 0.05
440	CHDH	FB-like cells/Myeloid cells/Pericytes & Exhausted CD8+ T/Plasma cells/Myeloid cells	1.97461	0.0280446	0.343748	0.155512	FC > 0.75 & p < 0.05
441	CAMK4	Exhausted CD8+ T/Plasma cells/Pericytes	1.97434	0.00668474	0.138112	0.0849539	FC > 0.75 & FDR < 0.1
442	H3C3	FB-like cells/Myeloid cells/Pericytes	1.97225	0.0321842	0.374481	0.164792	FC > 0.75 & p < 0.05
443	SLC44A4	FB-like cells/Myeloid cells/Pericytes	1.97139	0.0377101	0.374481	0.176198	FC > 0.75 & p < 0.05
444	KRTAP9-2	Exhausted CD8+ T/Plasma cells/Pericytes	1.97093	0.00446187	0.113644	0.0719937	FC > 0.75 & FDR < 0.1
445	ZNF578	Myeloid cells	1.9708	0.00387878	0.0292444	0.0676215	FC > 0.75 & FDR < 0.1
446	PDE4DIP	Exhausted CD8+ T/Plasma cells/Myeloid cells	1.97051	0.014709	0.0541336	0.117624	FC > 0.75 & p < 0.05
447	SCD5	Exhausted CD8+ T/Plasma cells/Myeloid cells	1.97003	0.0131504	0.0511397	0.113111	FC > 0.75 & p < 0.05
448	LAIR1	Exhausted CD8+ T/Plasma cells/Pericytes	1.96927	0.00884698	0.155922	0.0953825	FC > 0.75 & FDR < 0.1
449	FABP3	Exhausted CD8+ T/Plasma cells/Pericytes	1.96861	0.168921	0.464339	0.325387	FC > 0.75
450	SAT2	Exhausted CD8+ T/Plasma cells/Pericytes	1.96805	0.0076534	0.146334	0.0902098	FC > 0.75 & FDR < 0.1
451	MUC1	Exhausted CD8+ T/Plasma cells/Myeloid cells	1.96618	0.00233834	0.0212861	0.0546705	FC > 0.75 & FDR < 0.1
452	ANGPTL4	Myeloid cells	1.96435	0.00448608	0.0311274	0.0721254	FC > 0.75 & FDR < 0.1
453	MRI1	Exhausted CD8+ T/Plasma cells/Pericytes	1.96323	0.00134276	0.0652816	0.0441029	FC > 0.75 & FDR < 0.1
454	MLPH	FB-like cells/Myeloid cells/Pericytes	1.95914	0.0556505	0.374481	0.206581	FC > 0.75
455	TTC33	Exhausted CD8+ T/Plasma cells/Pericytes	1.95869	0.000283532	0.0290548	0.0268182	FC > 0.75 & FDR < 0.1
456	MMP19	Exhausted CD8+ T/Plasma cells/Pericytes	1.95864	0.0942034	0.378559	0.254748	FC > 0.75
457	SLC2A5	Exhausted CD8+ T/Plasma cells/Pericytes	1.95339	0.0380799	0.271873	0.17685	FC > 0.75 & p < 0.05
458	SFTA3	Follicular B cells/Exhausted CD8+ T/NK cells	1.95135	0.00660014	0.0882472	0.0846103	FC > 0.75 & FDR < 0.1
459	ZBP1	Exhausted CD8+ T/Plasma cells/Pericytes	1.95083	0.00691533	0.139602	0.0863569	FC > 0.75 & FDR < 0.1
460	AMY1A	Myeloid cells	1.94791	0.000134684	0.00765639	0.0212727	FC > 0.75 & FDR < 0.1
461	ACTN1	FB-like cells/Myeloid cells/Pericytes & Exhausted CD8+ T/Plasma cells/Myeloid cells	1.94788	0.0209222	0.33427	0.136523	FC > 0.75 & p < 0.05
462	MBOAT1	Exhausted CD8+ T/Plasma cells/Myeloid cells	1.94723	0.00194092	0.0193331	0.0497458	FC > 0.75 & FDR < 0.1
463	CITED2	Myeloid cells	1.9467	0.0122159	0.0514607	0.109828	FC > 0.75 & p < 0.05
464	CCL28	FB-like cells/Myeloid cells/Pericytes & Exhausted CD8+ T/Plasma cells/Myeloid cells	1.94565	0.00295531	0.334131	0.0601094	FC > 0.75 & FDR < 0.1
465	ECRG4	Myeloid cells	1.94342	0.00617044	0.0363533	0.0821159	FC > 0.75 & FDR < 0.1
466	MFSD6L	Exhausted CD8+ T/Plasma cells/Pericytes	1.9425	9.85E-05	0.0166387	0.0191428	FC > 0.75 & FDR < 0.1
467	COQ10A	Exhausted CD8+ T/Plasma cells/Pericytes	1.93956	0.00355564	0.100278	0.0652104	FC > 0.75 & FDR < 0.1
468	SULF1	Exhausted CD8+ T/Plasma cells/Pericytes	1.93785	0.179922	0.476055	0.33377	FC > 0.75
469	BTK	Exhausted CD8+ T/Plasma cells/Pericytes	1.9355	0.00606213	0.129717	0.0811137	FC > 0.75 & FDR < 0.1
470	TCEA2	FB-like cells/Myeloid cells/Pericytes & Exhausted CD8+ T/Plasma cells/Myeloid cells	1.93523	0.0359053	0.343748	0.173068	FC > 0.75 & p < 0.05
471	ATG10	Exhausted CD8+ T/Plasma cells/Pericytes	1.93108	0.00192866	0.0751142	0.0496044	FC > 0.75 & FDR < 0.1
472	FABP3	Exhausted CD8+ T/Plasma cells/Myeloid cells	1.93083	0.00816556	0.0396331	0.0924718	FC > 0.75 & FDR < 0.1
473	TAGLN2	FB-like cells/Myeloid cells/Pericytes	1.92932	0.0603644	0.374481	0.21345	FC > 0.75
474	MAF	Myeloid cells	1.92899	0.000395104	0.0108764	0.0284081	FC > 0.75 & FDR < 0.1
475	XBP1	FB-like cells/Myeloid cells/Pericytes & Exhausted CD8+ T/Plasma cells/Myeloid cells	1.92892	0.00330043	0.334131	0.0628571	FC > 0.75 & FDR < 0.1
476	YBX2	Exhausted CD8+ T/Plasma cells/Pericytes	1.92726	0.0394294	0.275148	0.17957	FC > 0.75 & p < 0.05
477	POLR2A	Exhausted CD8+ T/Plasma cells/Pericytes	1.92724	0.260535	0.537058	0.387815	FC > 0.75
478	OSMR	Myeloid cells	1.92718	0.00544951	0.034209	0.0779678	FC > 0.75 & FDR < 0.1
479	P3H3	Exhausted CD8+ T/Plasma cells/Myeloid cells	1.92497	0.000384458	0.0113986	0.0281476	FC > 0.75 & FDR < 0.1
480	P2RX5	Exhausted CD8+ T/Plasma cells/Pericytes	1.92484	0.0154663	0.193981	0.120149	FC > 0.75 & p < 0.05
481	TSPAN1	Myeloid cells	1.92477	0.103338	0.163285	0.264836	FC > 0.75
482	RNF165	Myeloid cells	1.92432	0.00144509	0.0187942	0.0450683	FC > 0.75 & FDR < 0.1
483	HS6ST1	Myeloid cells	1.92295	0.00086086	0.0150566	0.0363584	FC > 0.75 & FDR < 0.1
484	SPRING1	Exhausted CD8+ T/Plasma cells/Myeloid cells	1.92233	0.000787832	0.0132762	0.0352995	FC > 0.75 & FDR < 0.1
485	MZB1	Exhausted CD8+ T/Plasma cells/Myeloid cells	1.92179	0.00725577	0.0374426	0.0880927	FC > 0.75 & FDR < 0.1
486	GGTA1	Exhausted CD8+ T/Plasma cells/Pericytes	1.92035	0.0139162	0.187432	0.115347	FC > 0.75 & p < 0.05
487	H3C3	FB-like cells/Myeloid cells/Pericytes & Exhausted CD8+ T/Plasma cells/Myeloid cells	1.91909	0.0865069	0.358078	0.246647	FC > 0.75
488	ASB4	Myeloid cells	1.91695	0.0312114	0.0846574	0.162413	FC > 0.75 & p < 0.05
489	NCF1	Exhausted CD8+ T/Plasma cells/Pericytes	1.91693	0.00272529	0.0876005	0.0580323	FC > 0.75 & FDR < 0.1
490	MTARC1	Myeloid cells	1.91667	0.000413578	0.01114	0.0286235	FC > 0.75 & FDR < 0.1
491	FNDC4	Myeloid cells	1.9165	0.00253213	0.0245887	0.0563002	FC > 0.75 & FDR < 0.1
492	INPPL1	Exhausted CD8+ T/Plasma cells/Pericytes	1.91609	0.151145	0.445609	0.310562	FC > 0.75
493	LCE1D	Myeloid cells	1.91508	0.000374493	0.0106117	0.0278621	FC > 0.75 & FDR < 0.1
494	PLBD1	Exhausted CD8+ T/Plasma cells/Myeloid cells	1.91431	0.00067744	0.0130908	0.0338751	FC > 0.75 & FDR < 0.1
495	CFB	FB-like cells/Myeloid cells/Pericytes & Exhausted CD8+ T/Plasma cells/Myeloid cells	1.9142	0.0438191	0.343748	0.18732	FC > 0.75 & p < 0.05
496	IGFBP3	Exhausted CD8+ T/Plasma cells/Myeloid cells	1.9114	0.0128879	0.0506548	0.112394	FC > 0.75 & p < 0.05
497	PIK3CG	Exhausted CD8+ T/Plasma cells/Pericytes	1.91101	0.00524571	0.121025	0.0767811	FC > 0.75 & FDR < 0.1
498	HLA-DPA1	Exhausted CD8+ T/Plasma cells/Myeloid cells	1.91083	0.00376616	0.0267632	0.0668048	FC > 0.75 & FDR < 0.1
499	MEF2C	Exhausted CD8+ T/Plasma cells/Pericytes	1.91069	0.0395977	0.275148	0.179873	FC > 0.75 & p < 0.05
500	FOLR2	Exhausted CD8+ T/Plasma cells/Pericytes	1.9082	0.0357118	0.267988	0.17286	FC > 0.75 & p < 0.05
501	AMIGO2	FB-like cells/Myeloid cells/Pericytes & Exhausted CD8+ T/Plasma cells/Myeloid cells	1.90735	0.0662275	0.354588	0.222352	FC > 0.75
502	SLFN12L	Exhausted CD8+ T/Plasma cells/Pericytes	1.90678	0.00161203	0.0704609	0.046351	FC > 0.75 & FDR < 0.1
503	CCNY	Follicular B cells/Exhausted CD8+ T/NK cells	1.90588	0.00281884	0.0646197	0.0594047	FC > 0.75 & FDR < 0.1
504	AJUBA	Myeloid cells	1.89704	0.000363377	0.0106117	0.0277953	FC > 0.75 & FDR < 0.1
505	CLIC6	Exhausted CD8+ T/Plasma cells/Pericytes	1.89579	0.0568815	0.313094	0.208961	FC > 0.75
506	EDN1	Follicular B cells/Exhausted CD8+ T/NK cells	1.89534	0.000518589	0.0399526	0.0302538	FC > 0.75 & FDR < 0.1
507	GRIN2C	Exhausted CD8+ T/Plasma cells/Pericytes	1.89459	0.000377942	0.0331478	0.0278792	FC > 0.75 & FDR < 0.1
508	KLRG1	Exhausted CD8+ T/Plasma cells/Pericytes	1.89447	0.0405656	0.277228	0.181801	FC > 0.75 & p < 0.05
509	IFI16	FB-like cells/Myeloid cells/Pericytes & Exhausted CD8+ T/Plasma cells/Myeloid cells	1.8944	0.0272386	0.343748	0.153339	FC > 0.75 & p < 0.05
510	B2M	Exhausted CD8+ T/Plasma cells/Myeloid cells	1.89345	0.0150661	0.0550131	0.1188	FC > 0.75 & p < 0.05
511	RBBP9	Myeloid cells	1.89304	6.89E-06	0.00230921	0.00668535	FC > 0.75 & FDR < 0.1
512	PRKAR2B	Myeloid cells	1.89286	0.000646242	0.0134338	0.0335174	FC > 0.75 & FDR < 0.1
513	TGFB2	Myeloid cells	1.89109	0.0124273	0.051991	0.110646	FC > 0.75 & p < 0.05
514	MDFI	Exhausted CD8+ T/Plasma cells/Pericytes	1.89052	0.339917	0.585839	0.431708	FC > 0.75
515	PFKFB3	Myeloid cells	1.88804	0.00726923	0.0394761	0.0881453	FC > 0.75 & FDR < 0.1
516	FAM167A	FB-like cells/Myeloid cells/Pericytes & Exhausted CD8+ T/Plasma cells/Myeloid cells	1.88508	0.0257653	0.343748	0.150297	FC > 0.75 & p < 0.05
517	NXF3	Exhausted CD8+ T/Plasma cells/Myeloid cells	1.88236	1.97E-05	0.00676679	0.0103556	FC > 0.75 & FDR < 0.1
518	CYP4B1	Myeloid cells	1.88002	0.00310271	0.0265387	0.0612914	FC > 0.75 & FDR < 0.1
519	ZNF346	Exhausted CD8+ T/Plasma cells/Pericytes	1.87968	7.23E-05	0.013163	0.0174144	FC > 0.75 & FDR < 0.1
520	MT1E	Follicular B cells/Exhausted CD8+ T/NK cells	1.87837	5.71E-05	0.0242421	0.0157801	FC > 0.75 & FDR < 0.1
521	DDIT3	Exhausted CD8+ T/Plasma cells/Myeloid cells	1.87837	0.00166573	0.018028	0.0467447	FC > 0.75 & FDR < 0.1
522	DPYD	Myeloid cells	1.87797	0.00313766	0.0265729	0.0615548	FC > 0.75 & FDR < 0.1
523	SLC24A3	Myeloid cells	1.87757	0.0029511	0.026123	0.0600869	FC > 0.75 & FDR < 0.1
524	ZNF831	Exhausted CD8+ T/Plasma cells/Pericytes	1.87561	0.0067346	0.138112	0.0853515	FC > 0.75 & FDR < 0.1
525	MAL2	FB-like cells/Myeloid cells/Pericytes & Exhausted CD8+ T/Plasma cells/Myeloid cells	1.87485	0.0264582	0.343748	0.151474	FC > 0.75 & p < 0.05
526	TGFBR3L	Exhausted CD8+ T/Plasma cells/Pericytes	1.87176	0.000630185	0.0450637	0.0331327	FC > 0.75 & FDR < 0.1
527	MT1A	Myeloid cells	1.87073	0.00447024	0.031096	0.0720171	FC > 0.75 & FDR < 0.1
528	ARHGAP40	FB-like cells/Myeloid cells/Pericytes & Exhausted CD8+ T/Plasma cells/Myeloid cells	1.8706	0.0205369	0.33427	0.135415	FC > 0.75 & p < 0.05
529	LAG3	Exhausted CD8+ T/Plasma cells/Pericytes	1.87018	0.0810117	0.356725	0.24002	FC > 0.75
530	CFD	Follicular B cells/Exhausted CD8+ T/NK cells	1.86859	0.0710786	0.241461	0.228671	FC > 0.75
531	C2orf74	Exhausted CD8+ T/Plasma cells/Myeloid cells	1.86737	0.00382135	0.0269691	0.0671877	FC > 0.75 & FDR < 0.1
532	KIF21B	Exhausted CD8+ T/Plasma cells/Pericytes	1.86667	0.0158928	0.196311	0.121453	FC > 0.75 & p < 0.05
533	CDCA7	FB-like cells/Myeloid cells/Pericytes & Exhausted CD8+ T/Plasma cells/Myeloid cells	1.86645	0.0170468	0.334131	0.124856	FC > 0.75 & p < 0.05
534	GALNT5	FB-like cells/Myeloid cells/Pericytes & Exhausted CD8+ T/Plasma cells/Myeloid cells	1.86551	0.0033247	0.334131	0.0631288	FC > 0.75 & FDR < 0.1
535	SSBP3	Myeloid cells	1.86434	0.000158938	0.008191	0.0220407	FC > 0.75 & FDR < 0.1
536	CKS2	FB-like cells/Myeloid cells/Pericytes & Exhausted CD8+ T/Plasma cells/Myeloid cells	1.86412	0.0334496	0.343748	0.167714	FC > 0.75 & p < 0.05
537	MUC4	FB-like cells/Myeloid cells/Pericytes	1.86378	0.0871885	0.374481	0.247224	FC > 0.75
538	IGF1	Exhausted CD8+ T/Plasma cells/Pericytes	1.86328	0.0229398	0.221888	0.141914	FC > 0.75 & p < 0.05
539	ZMIZ1	Myeloid cells	1.86312	0.00883957	0.043364	0.0953825	FC > 0.75 & FDR < 0.1
540	RIN2	Myeloid cells	1.86104	0.00712912	0.0390498	0.0873507	FC > 0.75 & FDR < 0.1
541	RBM38	Myeloid cells	1.86076	9.76E-07	0.00165036	0.00398622	FC > 0.75 & FDR < 0.1
542	TRIB1	Follicular B cells/Exhausted CD8+ T/NK cells	1.85665	0.00758018	0.0950009	0.0898791	FC > 0.75 & FDR < 0.1
543	CDR2L	Exhausted CD8+ T/Plasma cells/Myeloid cells	1.85651	0.00103937	0.014937	0.03922	FC > 0.75 & FDR < 0.1
544	FSTL3	Exhausted CD8+ T/Plasma cells/Myeloid cells	1.85636	0.00188068	0.0190846	0.0491868	FC > 0.75 & FDR < 0.1
545	CENPU	FB-like cells/Myeloid cells/Pericytes & Exhausted CD8+ T/Plasma cells/Myeloid cells	1.85586	0.0162436	0.334131	0.122313	FC > 0.75 & p < 0.05
546	C9orf152	FB-like cells/Myeloid cells/Pericytes & Exhausted CD8+ T/Plasma cells/Myeloid cells	1.85563	0.00502616	0.334131	0.0755063	FC > 0.75 & FDR < 0.1
547	RUBCNL	Exhausted CD8+ T/Plasma cells/Pericytes	1.85495	0.0113669	0.172872	0.106683	FC > 0.75 & p < 0.05
548	CRIP1	FB-like cells/Myeloid cells/Pericytes	1.8545	0.0181481	0.373657	0.128159	FC > 0.75 & p < 0.05
549	B4GALT5	Myeloid cells	1.85383	0.000195049	0.00899383	0.0243007	FC > 0.75 & FDR < 0.1
550	SLC26A2	FB-like cells/Myeloid cells/Pericytes & Exhausted CD8+ T/Plasma cells/Myeloid cells	1.85371	0.000108242	0.334131	0.0200922	FC > 0.75 & FDR < 0.1
551	SNX18	Follicular B cells/Exhausted CD8+ T/NK cells	1.85365	0.000339143	0.0384322	0.0274623	FC > 0.75 & FDR < 0.1
552	ENTPD8	Exhausted CD8+ T/Plasma cells/Myeloid cells	1.85339	0.00571876	0.0330219	0.0791758	FC > 0.75 & FDR < 0.1
553	ACRBP	Follicular B cells/Exhausted CD8+ T/NK cells	1.85339	0.000441305	0.0390338	0.0286544	FC > 0.75 & FDR < 0.1
554	ANK3	FB-like cells/Myeloid cells/Pericytes & Exhausted CD8+ T/Plasma cells/Myeloid cells	1.85304	0.0265608	0.343748	0.151585	FC > 0.75 & p < 0.05
555	PAEP	Follicular B cells/Exhausted CD8+ T/NK cells	1.84829	0.247175	0.416585	0.379389	FC > 0.75
556	EFEMP1	Exhausted CD8+ T/Plasma cells/Myeloid cells	1.84813	0.00100217	0.0144834	0.0386093	FC > 0.75 & FDR < 0.1
557	SCPEP1	Exhausted CD8+ T/Plasma cells/Pericytes	1.84663	0.23671	0.522142	0.373225	FC > 0.75
558	HLA-F	Exhausted CD8+ T/Plasma cells/Myeloid cells	1.84441	0.00200815	0.0196665	0.0507192	FC > 0.75 & FDR < 0.1
559	MST1	Myeloid cells	1.84429	0.000253578	0.0102128	0.0266894	FC > 0.75 & FDR < 0.1
560	SPATA24	Exhausted CD8+ T/Plasma cells/Pericytes	1.84401	0.0240344	0.22768	0.145309	FC > 0.75 & p < 0.05
561	KANK3	Exhausted CD8+ T/Plasma cells/Pericytes	1.84332	0.00108838	0.0593182	0.0398037	FC > 0.75 & FDR < 0.1
562	GOLGA6L6	Exhausted CD8+ T/Plasma cells/Pericytes	1.84325	0.0258841	0.232957	0.150461	FC > 0.75 & p < 0.05
563	CHGB	FB-like cells/Myeloid cells/Pericytes	1.84282	0.101406	0.381403	0.262461	FC > 0.75
564	FLT1	Exhausted CD8+ T/Plasma cells/Pericytes	1.84265	0.0571231	0.313094	0.209163	FC > 0.75
565	C1QA	Exhausted CD8+ T/Plasma cells/Myeloid cells	1.84264	0.0010629	0.0150528	0.0394116	FC > 0.75 & FDR < 0.1
566	HCN2	Follicular B cells/Exhausted CD8+ T/NK cells	1.8424	0.00136561	0.0518665	0.044366	FC > 0.75 & FDR < 0.1
567	MUC21	Follicular B cells/Exhausted CD8+ T/NK cells	1.84183	0.0216907	0.142357	0.138476	FC > 0.75 & p < 0.05
568	PLD3	Exhausted CD8+ T/Plasma cells/Myeloid cells	1.84134	0.00728817	0.0374969	0.0882005	FC > 0.75 & FDR < 0.1
569	ACTN1	FB-like cells/Myeloid cells/Pericytes	1.83866	0.00804081	0.373657	0.0919346	FC > 0.75 & FDR < 0.1
570	CHST10	Myeloid cells	1.83841	0.00576301	0.0349277	0.0794582	FC > 0.75 & FDR < 0.1
571	FXYD3	FB-like cells/Myeloid cells/Pericytes	1.83666	0.119411	0.38525	0.281583	FC > 0.75
572	EGLN3	Myeloid cells	1.8341	0.000332329	0.0105352	0.0273249	FC > 0.75 & FDR < 0.1
573	ENTPD8	Exhausted CD8+ T/Plasma cells/Pericytes	1.83314	0.167439	0.464218	0.324507	FC > 0.75
574	LGR5	Exhausted CD8+ T/Plasma cells/Pericytes	1.83292	0.00105183	0.0591019	0.0394116	FC > 0.75 & FDR < 0.1
575	SCML4	Exhausted CD8+ T/Plasma cells/Pericytes	1.83228	0.0280855	0.239181	0.15557	FC > 0.75 & p < 0.05
576	MYL9	Myeloid cells	1.83126	0.00804692	0.0412429	0.0919346	FC > 0.75 & FDR < 0.1
577	TNC	FB-like cells/Myeloid cells/Pericytes	1.8306	0.0358154	0.374481	0.173017	FC > 0.75 & p < 0.05
578	PROM1	FB-like cells/Myeloid cells/Pericytes & Exhausted CD8+ T/Plasma cells/Myeloid cells	1.82974	0.018235	0.334131	0.128342	FC > 0.75 & p < 0.05
579	UGT2B11	Exhausted CD8+ T/Plasma cells/Pericytes	1.82847	0.00112016	0.0597487	0.0403762	FC > 0.75 & FDR < 0.1
580	OR2M5	Myeloid cells	1.82761	0.00279862	0.0258114	0.0590802	FC > 0.75 & FDR < 0.1
581	ELF3	Myeloid cells	1.82657	0.11469	0.173391	0.277136	FC > 0.75
582	GPT2	Myeloid cells	1.82655	0.00690275	0.0383163	0.0862856	FC > 0.75 & FDR < 0.1
583	SLC9A9	Exhausted CD8+ T/Plasma cells/Pericytes	1.82605	0.0249045	0.231444	0.147873	FC > 0.75 & p < 0.05
584	GALNT6	FB-like cells/Myeloid cells/Pericytes & Exhausted CD8+ T/Plasma cells/Myeloid cells	1.82554	0.043452	0.343748	0.186545	FC > 0.75 & p < 0.05
585	ANLN	FB-like cells/Myeloid cells/Pericytes & Exhausted CD8+ T/Plasma cells/Myeloid cells	1.82454	0.0446453	0.343748	0.188692	FC > 0.75 & p < 0.05
586	BMP2	Myeloid cells	1.82407	0.0558377	0.116647	0.206867	FC > 0.75
587	ADAM15	Exhausted CD8+ T/Plasma cells/Pericytes	1.82371	0.000149869	0.0203788	0.0216858	FC > 0.75 & FDR < 0.1
588	NR4A1	Myeloid cells	1.82219	0.178769	0.220031	0.332764	FC > 0.75
589	TMEM30A	Exhausted CD8+ T/Plasma cells/Pericytes	1.82219	2.04E-07	0.000254703	0.00109007	FC > 0.75 & FDR < 0.1
590	KCNG2	Myeloid cells	1.82119	0.000271395	0.010324	0.0268182	FC > 0.75 & FDR < 0.1
591	BARX2	FB-like cells/Myeloid cells/Pericytes & Exhausted CD8+ T/Plasma cells/Myeloid cells	1.82103	0.0309538	0.343748	0.161771	FC > 0.75 & p < 0.05
592	MT3	Myeloid cells	1.82051	0.000601786	0.0130443	0.032582	FC > 0.75 & FDR < 0.1
593	TNFRSF6B	FB-like cells/Myeloid cells/Pericytes & Exhausted CD8+ T/Plasma cells/Myeloid cells	1.81925	0.0360736	0.343748	0.173337	FC > 0.75 & p < 0.05
594	SIX1	FB-like cells/Myeloid cells/Pericytes & Exhausted CD8+ T/Plasma cells/Myeloid cells	1.81791	0.00590839	0.334131	0.0803082	FC > 0.75 & FDR < 0.1
595	IGF2BP1	Exhausted CD8+ T/Plasma cells/Myeloid cells	1.81707	0.00666558	0.0359723	0.0848866	FC > 0.75 & FDR < 0.1
596	LIMD2	Exhausted CD8+ T/Plasma cells/Myeloid cells	1.81678	0.00714702	0.0371797	0.0875007	FC > 0.75 & FDR < 0.1
597	RHOB	Myeloid cells	1.81658	0.113314	0.172183	0.275762	FC > 0.75
598	CD2	Exhausted CD8+ T/Plasma cells/Pericytes	1.81594	0.00317074	0.0948254	0.0617897	FC > 0.75 & FDR < 0.1
599	ULBP1	Exhausted CD8+ T/Plasma cells/Pericytes	1.81519	0.0114177	0.173288	0.106942	FC > 0.75 & p < 0.05
600	FUT2	Myeloid cells	1.81214	0.0155462	0.0583769	0.120354	FC > 0.75 & p < 0.05
601	USP17L17	Exhausted CD8+ T/Plasma cells/Pericytes	1.80844	0.00327572	0.0964485	0.0626865	FC > 0.75 & FDR < 0.1
602	CEACAM1	Myeloid cells	1.80793	0.0108086	0.0483876	0.10454	FC > 0.75 & p < 0.05
603	CDKN2A	FB-like cells/Myeloid cells/Pericytes & Exhausted CD8+ T/Plasma cells/Myeloid cells	1.80651	0.0259941	0.343748	0.150699	FC > 0.75 & p < 0.05
604	SLAMF9	Exhausted CD8+ T/Plasma cells/Pericytes	1.80566	0.0663804	0.334898	0.222519	FC > 0.75
605	CST3	Myeloid cells	1.8055	0.000543712	0.0124225	0.0309818	FC > 0.75 & FDR < 0.1
606	TCP11L1	Exhausted CD8+ T/Plasma cells/Myeloid cells	1.80464	0.00290879	0.0238303	0.0599595	FC > 0.75 & FDR < 0.1
607	ADGRL2	Myeloid cells	1.80294	0.00180369	0.0206073	0.0482462	FC > 0.75 & FDR < 0.1
608	IGLL5	Exhausted CD8+ T/Plasma cells/Myeloid cells	1.80281	0.0160283	0.0565583	0.121668	FC > 0.75 & p < 0.05
609	FERMT2	Myeloid cells	1.80222	0.00149567	0.0188866	0.0452645	FC > 0.75 & FDR < 0.1
610	SYT15	Exhausted CD8+ T/Plasma cells/Myeloid cells	1.80162	0.000529593	0.0121617	0.0306043	FC > 0.75 & FDR < 0.1
611	ZSWIM3	Myeloid cells	1.80132	0.00034128	0.0106117	0.0274623	FC > 0.75 & FDR < 0.1
612	SLC6A8	FB-like cells/Myeloid cells/Pericytes & Exhausted CD8+ T/Plasma cells/Myeloid cells	1.79972	0.0642572	0.354588	0.219486	FC > 0.75
613	ATXN7L1	Exhausted CD8+ T/Plasma cells/Pericytes	1.79706	0.00701156	0.139619	0.0866503	FC > 0.75 & FDR < 0.1
614	DUSP5	Follicular B cells/Exhausted CD8+ T/NK cells	1.7966	0.00490381	0.081394	0.0747333	FC > 0.75 & FDR < 0.1
615	PLOD2	Myeloid cells	1.79479	8.35E-06	0.00230921	0.00668535	FC > 0.75 & FDR < 0.1
616	GPAT2	Exhausted CD8+ T/Plasma cells/Myeloid cells	1.79379	0.00732809	0.0376271	0.0885087	FC > 0.75 & FDR < 0.1
617	APOC1	Exhausted CD8+ T/Plasma cells/Myeloid cells	1.79371	0.000103571	0.0108325	0.0196097	FC > 0.75 & FDR < 0.1
618	WSB2	Exhausted CD8+ T/Plasma cells/Myeloid cells	1.79318	0.000127034	0.0108325	0.0211413	FC > 0.75 & FDR < 0.1
619	SMAD1	Myeloid cells	1.79261	0.00382721	0.0291947	0.0671877	FC > 0.75 & FDR < 0.1
620	S100A4	FB-like cells/Myeloid cells/Pericytes	1.79207	0.0985909	0.381234	0.25975	FC > 0.75
621	ALS2CL	Follicular B cells/Exhausted CD8+ T/NK cells	1.79098	0.0427006	0.192396	0.185222	FC > 0.75 & p < 0.05
622	HLA-DQB1	Exhausted CD8+ T/Plasma cells/Myeloid cells	1.79097	0.000470989	0.0115551	0.0291021	FC > 0.75 & FDR < 0.1
623	CTHRC1	Follicular B cells/Exhausted CD8+ T/NK cells	1.78998	0.00509989	0.0823118	0.0758551	FC > 0.75 & FDR < 0.1
624	H3C8	FB-like cells/Myeloid cells/Pericytes	1.78933	0.0212649	0.373657	0.137429	FC > 0.75 & p < 0.05
625	TMEM176A	FB-like cells/Myeloid cells/Pericytes & Exhausted CD8+ T/Plasma cells/Myeloid cells	1.78818	0.00369615	0.334131	0.0663959	FC > 0.75 & FDR < 0.1
626	SOX4	FB-like cells/Myeloid cells/Pericytes & Exhausted CD8+ T/Plasma cells/Myeloid cells	1.78793	0.00546698	0.334131	0.0780917	FC > 0.75 & FDR < 0.1
627	EGR1	Follicular B cells/Exhausted CD8+ T/NK cells	1.78788	0.10893	0.28653	0.270912	FC > 0.75
628	NALCN	Exhausted CD8+ T/Plasma cells/Myeloid cells	1.78603	0.00136881	0.0171348	0.0443743	FC > 0.75 & FDR < 0.1
629	ABCG1	Myeloid cells	1.78524	0.00623903	0.0364467	0.0824455	FC > 0.75 & FDR < 0.1
630	CPT1A	Myeloid cells	1.78392	0.00461808	0.0316043	0.0732226	FC > 0.75 & FDR < 0.1
631	TP53I3	Follicular B cells/Exhausted CD8+ T/NK cells	1.78292	0.00957022	0.103561	0.0988956	FC > 0.75 & FDR < 0.1
632	PPDPF	Myeloid cells	1.78274	0.0629856	0.124489	0.217815	FC > 0.75
633	ERN2	Follicular B cells/Exhausted CD8+ T/NK cells	1.7822	0.0658165	0.232748	0.221634	FC > 0.75
634	LAMC1	Exhausted CD8+ T/Plasma cells/Myeloid cells	1.78191	0.000485658	0.0117861	0.0295523	FC > 0.75 & FDR < 0.1
635	NFKBIA	Myeloid cells	1.78073	0.0262473	0.0778924	0.151085	FC > 0.75 & p < 0.05
636	CYFIP2	Exhausted CD8+ T/Plasma cells/Myeloid cells	1.78069	0.0102755	0.044351	0.102137	FC > 0.75 & p < 0.05
637	EFHD1	FB-like cells/Myeloid cells/Pericytes & Exhausted CD8+ T/Plasma cells/Myeloid cells	1.78001	0.00398299	0.334131	0.0684776	FC > 0.75 & FDR < 0.1
638	ALDH3B2	Exhausted CD8+ T/Plasma cells/Pericytes	1.77972	0.0179521	0.206152	0.127498	FC > 0.75 & p < 0.05
639	TRAF5	FB-like cells/Myeloid cells/Pericytes & Exhausted CD8+ T/Plasma cells/Myeloid cells	1.7797	0.0113651	0.334131	0.106683	FC > 0.75 & p < 0.05
640	TMC5	FB-like cells/Myeloid cells/Pericytes & Exhausted CD8+ T/Plasma cells/Myeloid cells	1.77965	0.100604	0.364431	0.261673	FC > 0.75
641	NDUFS4	Follicular B cells/Exhausted CD8+ T/NK cells	1.77918	0.000250797	0.0384322	0.0266406	FC > 0.75 & FDR < 0.1
642	HSD11B2	Follicular B cells/Exhausted CD8+ T/NK cells	1.77694	0.00565987	0.0853002	0.0789447	FC > 0.75 & FDR < 0.1
643	PLEKHA7	Exhausted CD8+ T/Plasma cells/Pericytes	1.77628	0.213312	0.50147	0.357155	FC > 0.75
644	IQSEC3	Exhausted CD8+ T/Plasma cells/Myeloid cells	1.77519	0.0125594	0.0498306	0.110829	FC > 0.75 & p < 0.05
645	NUPR1	Exhausted CD8+ T/Plasma cells/Pericytes	1.774	0.0661605	0.334477	0.222248	FC > 0.75
646	PGGHG	Exhausted CD8+ T/Plasma cells/Myeloid cells	1.77343	0.0150027	0.0549378	0.118708	FC > 0.75 & p < 0.05
647	RNF151	Exhausted CD8+ T/Plasma cells/Pericytes	1.77188	0.0131818	0.184366	0.113178	FC > 0.75 & p < 0.05
648	HP	Myeloid cells	1.77098	0.0299905	0.082723	0.1596	FC > 0.75 & p < 0.05
649	ADAMTSL4	Exhausted CD8+ T/Plasma cells/Pericytes	1.76992	0.0499964	0.299333	0.19801	FC > 0.75 & p < 0.05
650	SLC16A4	Myeloid cells	1.76746	0.016034	0.0592647	0.121668	FC > 0.75 & p < 0.05
651	H3C13	FB-like cells/Myeloid cells/Pericytes	1.7642	0.101266	0.381403	0.262399	FC > 0.75
652	UBE2C	FB-like cells/Myeloid cells/Pericytes & Exhausted CD8+ T/Plasma cells/Myeloid cells	1.76344	0.0339911	0.343748	0.168739	FC > 0.75 & p < 0.05
653	HLA-F	Exhausted CD8+ T/Plasma cells/Pericytes	1.76332	0.146238	0.441052	0.306322	FC > 0.75
654	COL1A1	Follicular B cells/Exhausted CD8+ T/NK cells	1.76327	0.0151494	0.121804	0.119126	FC > 0.75 & p < 0.05
655	IL1F10	Exhausted CD8+ T/Plasma cells/Pericytes	1.76266	0.00018602	0.0228211	0.0236248	FC > 0.75 & FDR < 0.1
656	KLHL33	Exhausted CD8+ T/Plasma cells/Pericytes	1.76225	0.000155689	0.0203788	0.0219358	FC > 0.75 & FDR < 0.1
657	ZNF578	Exhausted CD8+ T/Plasma cells/Pericytes	1.76041	0.15053	0.445528	0.310203	FC > 0.75
658	HK3	Exhausted CD8+ T/Plasma cells/Pericytes	1.76017	0.0328697	0.258734	0.1663	FC > 0.75 & p < 0.05
659	SORT1	Exhausted CD8+ T/Plasma cells/Myeloid cells	1.75994	0.0188803	0.0620327	0.130615	FC > 0.75 & p < 0.05
660	FBN3	Exhausted CD8+ T/Plasma cells/Pericytes	1.75945	0.118242	0.409408	0.280447	FC > 0.75
661	NPAS2	Myeloid cells	1.75939	0.0338305	0.0887709	0.168526	FC > 0.75 & p < 0.05
662	STOM	Follicular B cells/Exhausted CD8+ T/NK cells	1.75732	0.000482059	0.0396057	0.0294464	FC > 0.75 & FDR < 0.1
663	SAMD9L	FB-like cells/Myeloid cells/Pericytes & Exhausted CD8+ T/Plasma cells/Myeloid cells	1.7549	0.00514744	0.334131	0.0762448	FC > 0.75 & FDR < 0.1
664	TNC	FB-like cells/Myeloid cells/Pericytes & Exhausted CD8+ T/Plasma cells/Myeloid cells	1.75412	0.0982632	0.363232	0.259298	FC > 0.75
665	CLASRP	Exhausted CD8+ T/Plasma cells/Pericytes	1.75374	0.00669349	0.138112	0.0849648	FC > 0.75 & FDR < 0.1
666	PXK	Exhausted CD8+ T/Plasma cells/Pericytes	1.75358	0.0218812	0.217537	0.138779	FC > 0.75 & p < 0.05
667	PHACTR2	Exhausted CD8+ T/Plasma cells/Myeloid cells	1.75225	0.00341421	0.0256435	0.0638595	FC > 0.75 & FDR < 0.1
668	TSC22D3	Exhausted CD8+ T/Plasma cells/Myeloid cells	1.75194	0.00112912	0.0152792	0.0403762	FC > 0.75 & FDR < 0.1
669	HKDC1	FB-like cells/Myeloid cells/Pericytes & Exhausted CD8+ T/Plasma cells/Myeloid cells	1.75108	0.00819691	0.334131	0.0926671	FC > 0.75 & FDR < 0.1
670	HLA-DQA2	Exhausted CD8+ T/Plasma cells/Pericytes	1.7508	0.00127198	0.0645713	0.04285	FC > 0.75 & FDR < 0.1
671	APBB1	Exhausted CD8+ T/Plasma cells/Pericytes	1.74736	0.196493	0.487447	0.345276	FC > 0.75
672	DERL3	Exhausted CD8+ T/Plasma cells/Pericytes	1.74649	0.167421	0.464218	0.324506	FC > 0.75
673	PEBP1	Exhausted CD8+ T/Plasma cells/Pericytes	1.74552	0.0603044	0.320269	0.213361	FC > 0.75
674	TRABD2A	Exhausted CD8+ T/Plasma cells/Pericytes	1.7453	0.000424146	0.0350796	0.0286544	FC > 0.75 & FDR < 0.1
675	LCP2	Exhausted CD8+ T/Plasma cells/Pericytes	1.74452	0.0765435	0.350665	0.235229	FC > 0.75
676	NCOA6	Myeloid cells	1.7443	7.85E-05	0.00636426	0.0177369	FC > 0.75 & FDR < 0.1
677	HLA-DRA	Exhausted CD8+ T/Plasma cells/Myeloid cells	1.74387	0.00696191	0.0367745	0.0864229	FC > 0.75 & FDR < 0.1
678	LGALS1	FB-like cells/Myeloid cells/Pericytes	1.74356	0.0599214	0.374481	0.213155	FC > 0.75
679	CLEC7A	FB-like cells/Myeloid cells/Pericytes & Exhausted CD8+ T/Plasma cells/Myeloid cells	1.7434	0.0338792	0.343748	0.168635	FC > 0.75 & p < 0.05
680	C1QC	Exhausted CD8+ T/Plasma cells/Myeloid cells	1.74318	0.00537745	0.0322962	0.0775613	FC > 0.75 & FDR < 0.1
681	COL4A2	Myeloid cells	1.74265	0.00419021	0.0302756	0.0700657	FC > 0.75 & FDR < 0.1
682	ENO1	Myeloid cells	1.74237	0.0154735	0.0582227	0.120155	FC > 0.75 & p < 0.05
683	BEX2	Myeloid cells	1.74226	0.0583022	0.119289	0.21074	FC > 0.75
684	IL1R1	Myeloid cells	1.73888	0.00882825	0.043364	0.0953476	FC > 0.75 & FDR < 0.1
685	ZFP36L1	Follicular B cells/Exhausted CD8+ T/NK cells	1.73816	0.00310587	0.0675774	0.0613056	FC > 0.75 & FDR < 0.1
686	S100A9	Myeloid cells	1.73813	0.234712	0.25487	0.371996	FC > 0.75
687	TNFAIP3	Myeloid cells	1.73685	0.006423	0.0371477	0.0836223	FC > 0.75 & FDR < 0.1
688	IFI27	FB-like cells/Myeloid cells/Pericytes	1.73637	0.0367271	0.374481	0.174534	FC > 0.75 & p < 0.05
689	TRIM64B	Exhausted CD8+ T/Plasma cells/Pericytes	1.7363	0.0460382	0.28989	0.191107	FC > 0.75 & p < 0.05
690	LCN2	FB-like cells/Myeloid cells/Pericytes	1.73422	0.180327	0.409237	0.334194	FC > 0.75
691	COL12A1	Exhausted CD8+ T/Plasma cells/Myeloid cells	1.73369	0.00026776	0.0113916	0.0268182	FC > 0.75 & FDR < 0.1
692	RCSD1	Exhausted CD8+ T/Plasma cells/Pericytes	1.73361	0.0535652	0.307449	0.203715	FC > 0.75
693	CBX5	FB-like cells/Myeloid cells/Pericytes & Exhausted CD8+ T/Plasma cells/Myeloid cells	1.73352	0.0185501	0.334131	0.129517	FC > 0.75 & p < 0.05
694	LAMA3	Exhausted CD8+ T/Plasma cells/Myeloid cells	1.73237	0.00146056	0.0175368	0.0451743	FC > 0.75 & FDR < 0.1
695	C14orf119	Myeloid cells	1.73143	0.00503807	0.0329246	0.0755163	FC > 0.75 & FDR < 0.1
696	LRP1	Exhausted CD8+ T/Plasma cells/Myeloid cells	1.72994	0.00201064	0.0196665	0.0507192	FC > 0.75 & FDR < 0.1
697	OCIAD2	FB-like cells/Myeloid cells/Pericytes & Exhausted CD8+ T/Plasma cells/Myeloid cells	1.72942	0.0763327	0.357547	0.23519	FC > 0.75
698	NR5A2	Myeloid cells	1.72941	0.00268736	0.025301	0.0578377	FC > 0.75 & FDR < 0.1
699	ACSF2	Exhausted CD8+ T/Plasma cells/Pericytes	1.72709	0.000440757	0.035392	0.0286544	FC > 0.75 & FDR < 0.1
700	APOBEC3C	Exhausted CD8+ T/Plasma cells/Myeloid cells	1.72621	0.00581495	0.0332785	0.0796417	FC > 0.75 & FDR < 0.1
701	LAMB1	Exhausted CD8+ T/Plasma cells/Myeloid cells	1.72556	0.00172827	0.0182208	0.0471913	FC > 0.75 & FDR < 0.1
702	PALM	Exhausted CD8+ T/Plasma cells/Myeloid cells	1.72453	0.00399074	0.0277012	0.0685068	FC > 0.75 & FDR < 0.1
703	CPE	Myeloid cells	1.72417	0.00361522	0.0284294	0.0655832	FC > 0.75 & FDR < 0.1
704	AVPI1	Myeloid cells	1.7237	0.0265343	0.078157	0.151526	FC > 0.75 & p < 0.05
705	STARD10	Exhausted CD8+ T/Plasma cells/Myeloid cells	1.72364	3.93E-05	0.00713647	0.0136252	FC > 0.75 & FDR < 0.1
706	TMEM63C	Follicular B cells/Exhausted CD8+ T/NK cells	1.72362	0.0218908	0.142425	0.138779	FC > 0.75 & p < 0.05
707	PNMA2	Myeloid cells	1.72356	0.00408911	0.0298857	0.0691937	FC > 0.75 & FDR < 0.1
708	KNDC1	Myeloid cells	1.722	0.00158224	0.0194371	0.0460254	FC > 0.75 & FDR < 0.1
709	RPL22L1	FB-like cells/Myeloid cells/Pericytes & Exhausted CD8+ T/Plasma cells/Myeloid cells	1.72119	0.00968264	0.334131	0.099405	FC > 0.75 & FDR < 0.1
710	GALNT6	FB-like cells/Myeloid cells/Pericytes	1.72111	0.0215998	0.373657	0.138372	FC > 0.75 & p < 0.05
711	H3C8	FB-like cells/Myeloid cells/Pericytes & Exhausted CD8+ T/Plasma cells/Myeloid cells	1.72011	0.0703214	0.357082	0.227573	FC > 0.75
712	CALCR	Exhausted CD8+ T/Plasma cells/Myeloid cells	1.71951	0.00151634	0.0175618	0.0454574	FC > 0.75 & FDR < 0.1
713	KRTAP5-8	Myeloid cells	1.71934	0.00441334	0.031082	0.0718718	FC > 0.75 & FDR < 0.1
714	CRABP1	FB-like cells/Myeloid cells/Pericytes & Exhausted CD8+ T/Plasma cells/Myeloid cells	1.71866	0.00287479	0.334131	0.0597614	FC > 0.75 & FDR < 0.1
715	CIT	Myeloid cells	1.71823	0.0240301	0.0742992	0.145309	FC > 0.75 & p < 0.05
716	CCR6	Exhausted CD8+ T/Plasma cells/Pericytes	1.71806	0.0511797	0.299866	0.19924	FC > 0.75
717	TP53TG3F	Exhausted CD8+ T/Plasma cells/Pericytes	1.71757	0.0205054	0.2144	0.135337	FC > 0.75 & p < 0.05
718	NEFH	Exhausted CD8+ T/Plasma cells/Myeloid cells	1.71754	0.00320339	0.0249714	0.0620639	FC > 0.75 & FDR < 0.1
719	H4C8	FB-like cells/Myeloid cells/Pericytes	1.7167	0.0361475	0.374481	0.173389	FC > 0.75 & p < 0.05
720	TPP1	Exhausted CD8+ T/Plasma cells/Myeloid cells	1.71596	0.00474955	0.03028	0.074124	FC > 0.75 & FDR < 0.1
721	ABCA8	Exhausted CD8+ T/Plasma cells/Pericytes	1.71421	0.0217819	0.217537	0.138779	FC > 0.75 & p < 0.05
722	SAA2	Exhausted CD8+ T/Plasma cells/Pericytes	1.71376	0.126483	0.418437	0.288264	FC > 0.75
723	CIB1	FB-like cells/Myeloid cells/Pericytes & Exhausted CD8+ T/Plasma cells/Myeloid cells	1.71187	0.157273	0.40527	0.31561	FC > 0.75
724	VSTM2L	Myeloid cells	1.71143	0.00343541	0.0277357	0.0640603	FC > 0.75 & FDR < 0.1
725	HLA-G	Exhausted CD8+ T/Plasma cells/Myeloid cells	1.7108	0.0191568	0.062538	0.131554	FC > 0.75 & p < 0.05
726	FAM177A1	Follicular B cells/Exhausted CD8+ T/NK cells	1.71031	0.152317	0.3376	0.311633	FC > 0.75
727	TMSB4X	FB-like cells/Myeloid cells/Pericytes & Exhausted CD8+ T/Plasma cells/Myeloid cells	1.71027	0.0123276	0.334131	0.110307	FC > 0.75 & p < 0.05
728	ANKRD36B	Exhausted CD8+ T/Plasma cells/Pericytes	1.7099	2.08E-07	0.000254703	0.00109007	FC > 0.75 & FDR < 0.1
729	SPTBN2	Exhausted CD8+ T/Plasma cells/Myeloid cells	1.70676	0.00421148	0.0285303	0.0701944	FC > 0.75 & FDR < 0.1
730	CTIF	Myeloid cells	1.70639	0.00236681	0.0239141	0.0547702	FC > 0.75 & FDR < 0.1
731	LY6D	FB-like cells/Myeloid cells/Pericytes & Exhausted CD8+ T/Plasma cells/Myeloid cells	1.70448	0.263221	0.454396	0.389335	FC > 0.75
732	PTH1R	Exhausted CD8+ T/Plasma cells/Myeloid cells	1.70391	0.0189825	0.0622455	0.130871	FC > 0.75 & p < 0.05
733	PDZD2	Exhausted CD8+ T/Plasma cells/Pericytes	1.70291	0.0358975	0.267988	0.173068	FC > 0.75 & p < 0.05
734	ZNF703	Myeloid cells	1.7019	0.0145473	0.0561951	0.117041	FC > 0.75 & p < 0.05
735	OXT	Exhausted CD8+ T/Plasma cells/Pericytes	1.70145	0.0320556	0.255919	0.164503	FC > 0.75 & p < 0.05
736	TMA7	Exhausted CD8+ T/Plasma cells/Pericytes	1.70042	1.20E-07	0.000254703	0.00109007	FC > 0.75 & FDR < 0.1
737	GP1BB	Exhausted CD8+ T/Plasma cells/Pericytes	1.69919	0.104189	0.393341	0.265777	FC > 0.75
738	SPTBN2	Exhausted CD8+ T/Plasma cells/Pericytes	1.6991	0.152769	0.447628	0.311967	FC > 0.75
739	FBP1	FB-like cells/Myeloid cells/Pericytes & Exhausted CD8+ T/Plasma cells/Myeloid cells	1.69856	0.0342425	0.343748	0.169384	FC > 0.75 & p < 0.05
740	PIP5K1A	Exhausted CD8+ T/Plasma cells/Pericytes	1.69835	0.0409184	0.277228	0.182467	FC > 0.75 & p < 0.05
741	IGFBP2	Myeloid cells	1.69835	0.00479568	0.0322606	0.0743702	FC > 0.75 & FDR < 0.1
742	MYBPH	Myeloid cells	1.69723	0.00452991	0.0313886	0.0725877	FC > 0.75 & FDR < 0.1
743	ZNF117	FB-like cells/Myeloid cells/Pericytes & Exhausted CD8+ T/Plasma cells/Myeloid cells	1.69595	0.00552125	0.334131	0.0784373	FC > 0.75 & FDR < 0.1
744	PTPRE	Myeloid cells	1.69595	0.0065586	0.0373984	0.0843719	FC > 0.75 & FDR < 0.1
745	SERPINA1	FB-like cells/Myeloid cells/Pericytes	1.69592	0.165418	0.404944	0.32282	FC > 0.75
746	LIMD2	Exhausted CD8+ T/Plasma cells/Pericytes	1.69559	0.2042	0.493742	0.351023	FC > 0.75
747	SLC6A11	Follicular B cells/Exhausted CD8+ T/NK cells	1.69534	0.0168456	0.12664	0.124282	FC > 0.75 & p < 0.05
748	PYGL	FB-like cells/Myeloid cells/Pericytes & Exhausted CD8+ T/Plasma cells/Myeloid cells	1.694	0.0213527	0.334957	0.137657	FC > 0.75 & p < 0.05
749	TRIM16L	Follicular B cells/Exhausted CD8+ T/NK cells	1.69341	0.00261147	0.0627233	0.0571651	FC > 0.75 & FDR < 0.1
750	TMEM255A	Exhausted CD8+ T/Plasma cells/Pericytes	1.69272	0.129283	0.42201	0.291526	FC > 0.75
751	IL7	Exhausted CD8+ T/Plasma cells/Pericytes	1.6921	0.0135927	0.185147	0.114425	FC > 0.75 & p < 0.05
752	SHANK3	Exhausted CD8+ T/Plasma cells/Pericytes	1.69209	0.0433482	0.284385	0.186307	FC > 0.75 & p < 0.05
753	PRDX1	Exhausted CD8+ T/Plasma cells/Myeloid cells	1.69152	0.00700901	0.0368046	0.0866503	FC > 0.75 & FDR < 0.1
754	GMNN	FB-like cells/Myeloid cells/Pericytes	1.69141	0.0139788	0.373657	0.115471	FC > 0.75 & p < 0.05
755	HPGD	Myeloid cells	1.69101	0.0395607	0.096331	0.179793	FC > 0.75 & p < 0.05
756	FAM47B	Exhausted CD8+ T/Plasma cells/Pericytes	1.68998	0.0079105	0.147678	0.0912463	FC > 0.75 & FDR < 0.1
757	PIGH	Myeloid cells	1.68987	0.000702943	0.0138733	0.034217	FC > 0.75 & FDR < 0.1
758	STMN3	FB-like cells/Myeloid cells/Pericytes & Exhausted CD8+ T/Plasma cells/Myeloid cells	1.68887	0.00957114	0.334131	0.0988956	FC > 0.75 & FDR < 0.1
759	CHPT1	Exhausted CD8+ T/Plasma cells/Myeloid cells	1.6887	0.00235621	0.0213589	0.0547404	FC > 0.75 & FDR < 0.1
760	MAEL	Exhausted CD8+ T/Plasma cells/Myeloid cells	1.68841	0.00773511	0.0385624	0.0903736	FC > 0.75 & FDR < 0.1
761	DUSP1	Follicular B cells/Exhausted CD8+ T/NK cells	1.68818	0.0454652	0.198068	0.190038	FC > 0.75 & p < 0.05
762	ZNF28	Exhausted CD8+ T/Plasma cells/Pericytes	1.68755	0.00210008	0.0796825	0.051698	FC > 0.75 & FDR < 0.1
763	FGFRL1	Exhausted CD8+ T/Plasma cells/Pericytes	1.68747	0.00144532	0.0664925	0.0450683	FC > 0.75 & FDR < 0.1
764	LGALS7B	Exhausted CD8+ T/Plasma cells/Pericytes	1.68736	0.00143365	0.0663705	0.0449586	FC > 0.75 & FDR < 0.1
765	HLA-DRB1	Exhausted CD8+ T/Plasma cells/Myeloid cells	1.68731	0.00135581	0.0171136	0.044366	FC > 0.75 & FDR < 0.1
766	EIF4EBP1	FB-like cells/Myeloid cells/Pericytes & Exhausted CD8+ T/Plasma cells/Myeloid cells	1.68656	0.00528222	0.334131	0.0770089	FC > 0.75 & FDR < 0.1
767	LIPE	Exhausted CD8+ T/Plasma cells/Pericytes	1.68612	0.037686	0.270706	0.176191	FC > 0.75 & p < 0.05
768	CAPN8	FB-like cells/Myeloid cells/Pericytes & Exhausted CD8+ T/Plasma cells/Myeloid cells	1.68587	0.0487393	0.34475	0.195474	FC > 0.75 & p < 0.05
769	C3	Exhausted CD8+ T/Plasma cells/Pericytes	1.68536	0.444729	0.637957	0.479943	FC > 0.75
770	NDN	Exhausted CD8+ T/Plasma cells/Pericytes	1.6833	0.300636	0.560588	0.411216	FC > 0.75
771	RPS6KA3	FB-like cells/Myeloid cells/Pericytes & Exhausted CD8+ T/Plasma cells/Myeloid cells	1.68321	0.00854074	0.334131	0.0940689	FC > 0.75 & FDR < 0.1
772	ID1	Exhausted CD8+ T/Plasma cells/Myeloid cells	1.68291	0.00915117	0.0415918	0.0968153	FC > 0.75 & FDR < 0.1
773	IRX3	Myeloid cells	1.6824	0.0378732	0.0945837	0.176556	FC > 0.75 & p < 0.05
774	IGFBP7	Exhausted CD8+ T/Plasma cells/Myeloid cells	1.68146	0.00765746	0.0384731	0.0902098	FC > 0.75 & FDR < 0.1
775	KCNQ3	Myeloid cells	1.68039	0.0124306	0.051991	0.110648	FC > 0.75 & p < 0.05
776	MOGS	Exhausted CD8+ T/Plasma cells/Pericytes	1.67938	0.0411542	0.277409	0.182755	FC > 0.75 & p < 0.05
777	KPTN	Exhausted CD8+ T/Plasma cells/Pericytes	1.67714	0.130265	0.422928	0.292555	FC > 0.75
778	OR5K4	Exhausted CD8+ T/Plasma cells/Pericytes	1.67438	0.0406387	0.277228	0.181961	FC > 0.75 & p < 0.05
779	SEMA4B	FB-like cells/Myeloid cells/Pericytes & Exhausted CD8+ T/Plasma cells/Myeloid cells	1.67308	0.0977341	0.363232	0.258718	FC > 0.75
780	EGLN1	Myeloid cells	1.67297	0.00225887	0.0233394	0.0537769	FC > 0.75 & FDR < 0.1
781	STEAP4	Follicular B cells/Exhausted CD8+ T/NK cells	1.672	0.0369507	0.180149	0.174891	FC > 0.75 & p < 0.05
782	THBD	Myeloid cells	1.67166	0.000661883	0.0135918	0.0337551	FC > 0.75 & FDR < 0.1
783	ELMO2	Myeloid cells	1.67038	0.000892687	0.0152453	0.0368643	FC > 0.75 & FDR < 0.1
784	DPYSL2	Myeloid cells	1.66991	0.00418415	0.0302756	0.0700304	FC > 0.75 & FDR < 0.1
785	CHGB	Myeloid cells	1.66916	0.141351	0.193459	0.302459	FC > 0.75
786	CXCR4	Exhausted CD8+ T/Plasma cells/Pericytes	1.6673	0.00123222	0.0629874	0.0421677	FC > 0.75 & FDR < 0.1
787	SLC45A4	Follicular B cells/Exhausted CD8+ T/NK cells	1.66692	0.000643542	0.0421183	0.0334723	FC > 0.75 & FDR < 0.1
788	TSPYL5	Myeloid cells	1.66687	0.02413	0.0744474	0.14565	FC > 0.75 & p < 0.05
789	SPIB	Exhausted CD8+ T/Plasma cells/Pericytes	1.66629	0.00434082	0.112113	0.0712868	FC > 0.75 & FDR < 0.1
790	SLC7A11	Follicular B cells/Exhausted CD8+ T/NK cells	1.6649	0.0159399	0.123885	0.12157	FC > 0.75 & p < 0.05
791	SEPTIN6	Exhausted CD8+ T/Plasma cells/Pericytes	1.66474	0.0172314	0.203226	0.125519	FC > 0.75 & p < 0.05
792	CST6	Follicular B cells/Exhausted CD8+ T/NK cells	1.66451	0.00596643	0.0854634	0.0807409	FC > 0.75 & FDR < 0.1
793	CDH11	FB-like cells/Myeloid cells/Pericytes	1.66444	0.107093	0.381403	0.268925	FC > 0.75
794	TMEM163	Myeloid cells	1.6643	0.000997981	0.0158681	0.0385691	FC > 0.75 & FDR < 0.1
795	IER3IP1	Myeloid cells	1.66426	0.00308594	0.026482	0.0610867	FC > 0.75 & FDR < 0.1
796	KLK6	FB-like cells/Myeloid cells/Pericytes & Exhausted CD8+ T/Plasma cells/Myeloid cells	1.66369	0.0643191	0.354588	0.219545	FC > 0.75
797	IGF2BP1	Exhausted CD8+ T/Plasma cells/Pericytes	1.66349	0.210287	0.498867	0.355135	FC > 0.75
798	SNURF	Exhausted CD8+ T/Plasma cells/Pericytes	1.66212	0.00514466	0.120305	0.0762448	FC > 0.75 & FDR < 0.1
799	NAT8L	Exhausted CD8+ T/Plasma cells/Pericytes	1.6613	0.0143867	0.188767	0.116638	FC > 0.75 & p < 0.05
800	VIPR1	Follicular B cells/Exhausted CD8+ T/NK cells	1.66044	0.000696453	0.0421183	0.0342052	FC > 0.75 & FDR < 0.1
801	CRBN	Exhausted CD8+ T/Plasma cells/Myeloid cells	1.65972	0.000410192	0.0113986	0.0286235	FC > 0.75 & FDR < 0.1
802	DNAH5	Myeloid cells	1.65909	0.0410518	0.0979865	0.18262	FC > 0.75 & p < 0.05
803	HIC2	Exhausted CD8+ T/Plasma cells/Pericytes	1.65832	0.250971	0.53194	0.381911	FC > 0.75
804	ARHGAP25	Exhausted CD8+ T/Plasma cells/Pericytes	1.65813	0.0201513	0.213381	0.134381	FC > 0.75 & p < 0.05
805	EVA1B	FB-like cells/Myeloid cells/Pericytes & Exhausted CD8+ T/Plasma cells/Myeloid cells	1.65812	0.0439405	0.343748	0.187528	FC > 0.75 & p < 0.05
806	LRRC32	Exhausted CD8+ T/Plasma cells/Pericytes	1.6578	0.0191453	0.212275	0.1315	FC > 0.75 & p < 0.05
807	SCNN1A	Follicular B cells/Exhausted CD8+ T/NK cells	1.65772	0.0030042	0.0665846	0.0607069	FC > 0.75 & FDR < 0.1
808	CAPN13	FB-like cells/Myeloid cells/Pericytes & Exhausted CD8+ T/Plasma cells/Myeloid cells	1.65766	0.00839098	0.334131	0.0930603	FC > 0.75 & FDR < 0.1
809	AGR3	Exhausted CD8+ T/Plasma cells/Myeloid cells	1.65677	0.000928172	0.0140866	0.0374051	FC > 0.75 & FDR < 0.1
810	EMB	Follicular B cells/Exhausted CD8+ T/NK cells	1.65672	9.46E-05	0.0242421	0.0188541	FC > 0.75 & FDR < 0.1
811	IL21R	Exhausted CD8+ T/Plasma cells/Pericytes	1.65669	0.0386143	0.273788	0.177871	FC > 0.75 & p < 0.05
812	F3	Exhausted CD8+ T/Plasma cells/Myeloid cells	1.65624	0.0842864	0.145326	0.244234	FC > 0.75
813	ST3GAL1	Myeloid cells	1.65589	0.0172684	0.0612677	0.125677	FC > 0.75 & p < 0.05
814	PHLDA1	FB-like cells/Myeloid cells/Pericytes & Exhausted CD8+ T/Plasma cells/Myeloid cells	1.65534	0.042532	0.343748	0.184925	FC > 0.75 & p < 0.05
815	F11R	Exhausted CD8+ T/Plasma cells/Myeloid cells	1.65491	2.37E-06	0.00669567	0.00604276	FC > 0.75 & FDR < 0.1
816	WNT8A	Exhausted CD8+ T/Plasma cells/Pericytes	1.65394	0.00374375	0.102788	0.0667895	FC > 0.75 & FDR < 0.1
817	PRXL2B	Exhausted CD8+ T/Plasma cells/Pericytes	1.65378	0.00393211	0.105458	0.0680086	FC > 0.75 & FDR < 0.1
818	CYP2A6	Exhausted CD8+ T/Plasma cells/Pericytes	1.65332	0.000421786	0.0350796	0.0286544	FC > 0.75 & FDR < 0.1
819	RASAL3	Exhausted CD8+ T/Plasma cells/Pericytes	1.65253	0.000737062	0.0493219	0.0344234	FC > 0.75 & FDR < 0.1
820	CXCR5	Exhausted CD8+ T/Plasma cells/Pericytes	1.65121	0.108821	0.399737	0.270827	FC > 0.75
821	BAHCC1	Exhausted CD8+ T/Plasma cells/Pericytes	1.651	0.0295003	0.245581	0.158856	FC > 0.75 & p < 0.05
822	NETO2	FB-like cells/Myeloid cells/Pericytes & Exhausted CD8+ T/Plasma cells/Myeloid cells	1.65003	0.0154543	0.334131	0.120149	FC > 0.75 & p < 0.05
823	LNX2	Myeloid cells	1.64873	0.00103714	0.016104	0.0392166	FC > 0.75 & FDR < 0.1
824	TCEA2	FB-like cells/Myeloid cells/Pericytes	1.64795	0.034294	0.374481	0.169435	FC > 0.75 & p < 0.05
825	SLC2A14	Exhausted CD8+ T/Plasma cells/Pericytes	1.64737	0.384741	0.611353	0.453489	FC > 0.75
826	ANXA2	FB-like cells/Myeloid cells/Pericytes & Exhausted CD8+ T/Plasma cells/Myeloid cells	1.64652	0.010416	0.334131	0.102854	FC > 0.75 & p < 0.05
827	FGFR2	Exhausted CD8+ T/Plasma cells/Myeloid cells	1.64521	0.000736337	0.0131979	0.0344234	FC > 0.75 & FDR < 0.1
828	GALC	Myeloid cells	1.64486	0.00051802	0.0120527	0.0302538	FC > 0.75 & FDR < 0.1
829	IFNA14	Exhausted CD8+ T/Plasma cells/Pericytes	1.64459	0.0206051	0.214627	0.135512	FC > 0.75 & p < 0.05
830	GALK1	Exhausted CD8+ T/Plasma cells/Pericytes	1.64428	0.213372	0.50147	0.357207	FC > 0.75
831	MGAT3	Exhausted CD8+ T/Plasma cells/Pericytes	1.64217	0.450748	0.638788	0.482448	FC > 0.75
832	SDC4	Myeloid cells	1.64211	0.000547439	0.0124516	0.0310497	FC > 0.75 & FDR < 0.1
833	C11orf54	Exhausted CD8+ T/Plasma cells/Myeloid cells	1.642	0.000321982	0.0113986	0.0273249	FC > 0.75 & FDR < 0.1
834	TRBC1	Exhausted CD8+ T/Plasma cells/Myeloid cells	1.64127	0.0026789	0.0228844	0.0578377	FC > 0.75 & FDR < 0.1
835	TMC5	FB-like cells/Myeloid cells/Pericytes	1.64059	0.0705735	0.374481	0.227886	FC > 0.75
836	A2M	Exhausted CD8+ T/Plasma cells/Myeloid cells	1.64046	0.00387256	0.0271814	0.067583	FC > 0.75 & FDR < 0.1
837	YEATS2	Exhausted CD8+ T/Plasma cells/Myeloid cells	1.64041	0.00123011	0.0160222	0.0421348	FC > 0.75 & FDR < 0.1
838	DNAH5	FB-like cells/Myeloid cells/Pericytes & Exhausted CD8+ T/Plasma cells/Myeloid cells	1.64001	0.095365	0.361853	0.256044	FC > 0.75
839	H1-5	FB-like cells/Myeloid cells/Pericytes	1.63979	0.0381138	0.374481	0.17696	FC > 0.75 & p < 0.05
840	ARHGAP5	Myeloid cells	1.63943	0.0102661	0.0473806	0.102114	FC > 0.75 & p < 0.05
841	CACNG1	Exhausted CD8+ T/Plasma cells/Pericytes	1.63844	7.33E-05	0.013163	0.0174144	FC > 0.75 & FDR < 0.1
842	TAGLN2	FB-like cells/Myeloid cells/Pericytes & Exhausted CD8+ T/Plasma cells/Myeloid cells	1.63773	0.191263	0.425255	0.341597	FC > 0.75
843	BMERB1	Myeloid cells	1.63641	0.000881793	0.0152453	0.0367031	FC > 0.75 & FDR < 0.1
844	HBEGF	Myeloid cells	1.63392	0.0234964	0.073368	0.143905	FC > 0.75 & p < 0.05
845	IGFBP4	Follicular B cells/Exhausted CD8+ T/NK cells	1.63327	0.00619135	0.0868967	0.082301	FC > 0.75 & FDR < 0.1
846	FGG	Myeloid cells	1.63244	0.014593	0.0562203	0.117169	FC > 0.75 & p < 0.05
847	H3C2	FB-like cells/Myeloid cells/Pericytes	1.63238	0.167912	0.404946	0.324824	FC > 0.75
848	SLC40A1	Exhausted CD8+ T/Plasma cells/Myeloid cells	1.63219	0.0622028	0.121192	0.216664	FC > 0.75
849	EPHB1	Exhausted CD8+ T/Plasma cells/Pericytes	1.63166	0.00313957	0.0943975	0.0615548	FC > 0.75 & FDR < 0.1
850	XAGE1A	FB-like cells/Myeloid cells/Pericytes	1.63163	0.235537	0.431993	0.372511	FC > 0.75
851	LDLRAP1	Myeloid cells	1.63087	0.000788368	0.0146383	0.0352995	FC > 0.75 & FDR < 0.1
852	NECAB3	Myeloid cells	1.62999	0.000992884	0.0158681	0.0385341	FC > 0.75 & FDR < 0.1
853	CDC42EP1	FB-like cells/Myeloid cells/Pericytes	1.62905	0.156724	0.399337	0.315174	FC > 0.75
854	SLC66A2	Myeloid cells	1.6288	0.00126812	0.0179668	0.0427985	FC > 0.75 & FDR < 0.1
855	CRIP1	FB-like cells/Myeloid cells/Pericytes & Exhausted CD8+ T/Plasma cells/Myeloid cells	1.62816	0.094005	0.361218	0.254597	FC > 0.75
856	CEP120	Exhausted CD8+ T/Plasma cells/Pericytes	1.6273	0.00102578	0.0585318	0.0389873	FC > 0.75 & FDR < 0.1
857	KCNQ1	Myeloid cells	1.62718	0.00136647	0.0185816	0.044366	FC > 0.75 & FDR < 0.1
858	TDRD9	Exhausted CD8+ T/Plasma cells/Pericytes	1.62634	0.0173314	0.203516	0.125834	FC > 0.75 & p < 0.05
859	ACE	Exhausted CD8+ T/Plasma cells/Myeloid cells	1.62573	0.00568092	0.0329513	0.0789985	FC > 0.75 & FDR < 0.1
860	HLA-DPB1	Exhausted CD8+ T/Plasma cells/Myeloid cells	1.62523	0.000859243	0.0136384	0.0363584	FC > 0.75 & FDR < 0.1
861	STBD1	Exhausted CD8+ T/Plasma cells/Pericytes	1.62441	4.74E-06	0.0026864	0.00668535	FC > 0.75 & FDR < 0.1
862	FGFBP1	FB-like cells/Myeloid cells/Pericytes & Exhausted CD8+ T/Plasma cells/Myeloid cells	1.62393	0.0667646	0.354588	0.223095	FC > 0.75
863	ERO1B	Exhausted CD8+ T/Plasma cells/Pericytes	1.62297	0.0216186	0.217537	0.138372	FC > 0.75 & p < 0.05
864	CDC42EP3	Exhausted CD8+ T/Plasma cells/Myeloid cells	1.62289	0.00646234	0.0355728	0.0839268	FC > 0.75 & FDR < 0.1
865	GREM2	Myeloid cells	1.62269	0.00421193	0.0303461	0.0701944	FC > 0.75 & FDR < 0.1
866	CTCFL	Exhausted CD8+ T/Plasma cells/Pericytes	1.62264	0.330351	0.580476	0.426959	FC > 0.75
867	MAGED4	FB-like cells/Myeloid cells/Pericytes & Exhausted CD8+ T/Plasma cells/Myeloid cells	1.62187	0.0724679	0.357293	0.230702	FC > 0.75
868	PPP2R5A	Myeloid cells	1.62171	0.000652431	0.0135071	0.0336312	FC > 0.75 & FDR < 0.1
869	PIAS2	Myeloid cells	1.6214	0.00130223	0.0181967	0.043429	FC > 0.75 & FDR < 0.1
870	GLIPR2	FB-like cells/Myeloid cells/Pericytes & Exhausted CD8+ T/Plasma cells/Myeloid cells	1.61649	0.000202315	0.334131	0.0244554	FC > 0.75 & FDR < 0.1
871	SH3BP5	Follicular B cells/Exhausted CD8+ T/NK cells	1.6163	0.0409528	0.189922	0.182493	FC > 0.75 & p < 0.05
872	BCL3	Myeloid cells	1.61606	0.0511297	0.110734	0.199172	FC > 0.75
873	LSP1	Exhausted CD8+ T/Plasma cells/Pericytes	1.61582	0.0633853	0.327878	0.218266	FC > 0.75
874	BTG2	Exhausted CD8+ T/Plasma cells/Pericytes	1.61557	0.00131273	0.0646815	0.043429	FC > 0.75 & FDR < 0.1
875	ULK3	Follicular B cells/Exhausted CD8+ T/NK cells	1.61477	0.00270431	0.0630623	0.0579006	FC > 0.75 & FDR < 0.1
876	OR8G1	Exhausted CD8+ T/Plasma cells/Myeloid cells	1.61464	0.000265351	0.0113916	0.0268182	FC > 0.75 & FDR < 0.1
877	CHPF	Exhausted CD8+ T/Plasma cells/Myeloid cells	1.61461	0.000245829	0.0113916	0.0265552	FC > 0.75 & FDR < 0.1
878	PLXNA4	Myeloid cells	1.61455	0.00893391	0.0437344	0.095897	FC > 0.75 & FDR < 0.1
879	HAGHL	Exhausted CD8+ T/Plasma cells/Pericytes	1.61423	0.0204563	0.214286	0.13532	FC > 0.75 & p < 0.05
880	MOCS3	Exhausted CD8+ T/Plasma cells/Pericytes	1.61282	0.000492216	0.037741	0.0296849	FC > 0.75 & FDR < 0.1
881	RNF39	FB-like cells/Myeloid cells/Pericytes & Exhausted CD8+ T/Plasma cells/Myeloid cells	1.6117	0.0653254	0.354588	0.220973	FC > 0.75
882	RFX2	Exhausted CD8+ T/Plasma cells/Pericytes	1.61126	0.00117677	0.0618717	0.0411405	FC > 0.75 & FDR < 0.1
883	GADD45A	Follicular B cells/Exhausted CD8+ T/NK cells	1.61088	0.01767	0.128376	0.126561	FC > 0.75 & p < 0.05
884	TSPAN1	FB-like cells/Myeloid cells/Pericytes	1.6105	0.179093	0.409237	0.33306	FC > 0.75
885	TIMP3	Myeloid cells	1.60895	0.33299	0.310874	0.428534	FC > 0.75
886	SP140L	Exhausted CD8+ T/Plasma cells/Pericytes	1.60884	0.0274559	0.237854	0.153837	FC > 0.75 & p < 0.05
887	SLC26A11	Exhausted CD8+ T/Plasma cells/Pericytes	1.60753	0.00260791	0.0860323	0.0571651	FC > 0.75 & FDR < 0.1
888	GOLT1B	Exhausted CD8+ T/Plasma cells/Pericytes	1.60678	0.0382862	0.272816	0.177379	FC > 0.75 & p < 0.05
889	OR5H15	Exhausted CD8+ T/Plasma cells/Pericytes	1.60549	0.0228099	0.220922	0.141495	FC > 0.75 & p < 0.05
890	KCNE3	Exhausted CD8+ T/Plasma cells/Pericytes	1.60483	0.0249755	0.231444	0.148101	FC > 0.75 & p < 0.05
891	MCAM	Myeloid cells	1.60217	0.0425503	0.0993185	0.184954	FC > 0.75 & p < 0.05
892	EPOR	Exhausted CD8+ T/Plasma cells/Pericytes	1.60098	0.0815124	0.357783	0.240844	FC > 0.75
893	SLC34A2	Myeloid cells	1.60095	0.0969905	0.157678	0.257921	FC > 0.75
894	ST3GAL4	FB-like cells/Myeloid cells/Pericytes & Exhausted CD8+ T/Plasma cells/Myeloid cells	1.60094	0.0294027	0.343748	0.158729	FC > 0.75 & p < 0.05
895	LUM	Exhausted CD8+ T/Plasma cells/Myeloid cells	1.6001	0.00848426	0.0403054	0.0937025	FC > 0.75 & FDR < 0.1
896	CMTM2	Exhausted CD8+ T/Plasma cells/Pericytes	1.60007	0.0170428	0.201687	0.124851	FC > 0.75 & p < 0.05
897	EFEMP2	Exhausted CD8+ T/Plasma cells/Myeloid cells	1.5994	0.00339854	0.0256435	0.0637611	FC > 0.75 & FDR < 0.1
898	APOBEC3B	Exhausted CD8+ T/Plasma cells/Myeloid cells	1.59871	0.00695213	0.0367745	0.0864198	FC > 0.75 & FDR < 0.1
899	ABCA9	Exhausted CD8+ T/Plasma cells/Pericytes	1.59864	0.116565	0.409408	0.278971	FC > 0.75
900	C15orf48	FB-like cells/Myeloid cells/Pericytes & Exhausted CD8+ T/Plasma cells/Myeloid cells	1.59827	0.0341164	0.343748	0.169057	FC > 0.75 & p < 0.05
901	RPL12	Follicular B cells/Exhausted CD8+ T/NK cells	1.59827	0.000766758	0.0431622	0.0350151	FC > 0.75 & FDR < 0.1
902	ERN2	FB-like cells/Myeloid cells/Pericytes & Exhausted CD8+ T/Plasma cells/Myeloid cells	1.59814	0.225004	0.437242	0.365007	FC > 0.75
903	EIF1AY	Exhausted CD8+ T/Plasma cells/Pericytes	1.5978	0.0868812	0.365859	0.246907	FC > 0.75
904	MCRIP1	Exhausted CD8+ T/Plasma cells/Myeloid cells	1.59664	0.000283152	0.0113916	0.0268182	FC > 0.75 & FDR < 0.1
905	PLEKHG2	Myeloid cells	1.59596	0.000284959	0.010324	0.0268182	FC > 0.75 & FDR < 0.1
906	ADAM19	Exhausted CD8+ T/Plasma cells/Pericytes	1.59518	0.037203	0.270706	0.175443	FC > 0.75 & p < 0.05
907	DUSP7	Follicular B cells/Exhausted CD8+ T/NK cells	1.59501	7.33E-05	0.0242421	0.0174144	FC > 0.75 & FDR < 0.1
908	HPX	Exhausted CD8+ T/Plasma cells/Pericytes	1.59447	0.0504127	0.299369	0.198298	FC > 0.75
909	SH3BP5	Exhausted CD8+ T/Plasma cells/Myeloid cells	1.59342	0.0443693	0.0998144	0.188261	FC > 0.75 & p < 0.05
910	PTGDS	Exhausted CD8+ T/Plasma cells/Pericytes	1.59268	0.0427689	0.283025	0.185355	FC > 0.75 & p < 0.05
911	PLPP7	Exhausted CD8+ T/Plasma cells/Pericytes	1.59247	0.000771254	0.051145	0.0350386	FC > 0.75 & FDR < 0.1
912	ST3GAL2	Exhausted CD8+ T/Plasma cells/Pericytes	1.59142	0.000500711	0.0378812	0.0299249	FC > 0.75 & FDR < 0.1
913	STEAP4	Myeloid cells	1.59139	0.0807256	0.141438	0.23988	FC > 0.75
914	NINL	Exhausted CD8+ T/Plasma cells/Pericytes	1.59068	0.027571	0.237921	0.154118	FC > 0.75 & p < 0.05
915	DDB2	Exhausted CD8+ T/Plasma cells/Pericytes	1.58997	0.0299457	0.246253	0.159462	FC > 0.75 & p < 0.05
916	TMEM88B	Exhausted CD8+ T/Plasma cells/Pericytes	1.58897	0.00322856	0.0958267	0.0623519	FC > 0.75 & FDR < 0.1
917	SLC16A12	Exhausted CD8+ T/Plasma cells/Myeloid cells	1.58897	0.000774959	0.0132762	0.035098	FC > 0.75 & FDR < 0.1
918	PRPF40B	Exhausted CD8+ T/Plasma cells/Pericytes	1.58856	0.000140527	0.0200707	0.0212727	FC > 0.75 & FDR < 0.1
919	ALG8	Exhausted CD8+ T/Plasma cells/Myeloid cells	1.58813	0.00767233	0.0384731	0.0902098	FC > 0.75 & FDR < 0.1
920	SLC16A9	Myeloid cells	1.58789	0.00507928	0.0329449	0.0757325	FC > 0.75 & FDR < 0.1
921	IGFL2	Exhausted CD8+ T/Plasma cells/Myeloid cells	1.58742	0.0105284	0.0451022	0.103353	FC > 0.75 & p < 0.05
922	F2R	Exhausted CD8+ T/Plasma cells/Myeloid cells	1.58713	0.0163169	0.0572247	0.122563	FC > 0.75 & p < 0.05
923	LBH	FB-like cells/Myeloid cells/Pericytes & Exhausted CD8+ T/Plasma cells/Myeloid cells	1.58682	0.0157888	0.334131	0.121152	FC > 0.75 & p < 0.05
924	SASH3	Exhausted CD8+ T/Plasma cells/Pericytes	1.58594	0.00239161	0.0835243	0.0551788	FC > 0.75 & FDR < 0.1
925	STX1A	FB-like cells/Myeloid cells/Pericytes & Exhausted CD8+ T/Plasma cells/Myeloid cells	1.58558	0.0237502	0.343748	0.144808	FC > 0.75 & p < 0.05
926	C3	Exhausted CD8+ T/Plasma cells/Myeloid cells	1.58489	0.1863	0.226274	0.338918	FC > 0.75
927	H3C2	FB-like cells/Myeloid cells/Pericytes & Exhausted CD8+ T/Plasma cells/Myeloid cells	1.58462	0.263187	0.454396	0.389303	FC > 0.75
928	ETFB	FB-like cells/Myeloid cells/Pericytes & Exhausted CD8+ T/Plasma cells/Myeloid cells	1.58456	0.0489219	0.34475	0.195674	FC > 0.75 & p < 0.05
929	RRAS	Exhausted CD8+ T/Plasma cells/Myeloid cells	1.58456	0.00375578	0.0267632	0.0667895	FC > 0.75 & FDR < 0.1
930	PCLAF	FB-like cells/Myeloid cells/Pericytes & Exhausted CD8+ T/Plasma cells/Myeloid cells	1.58441	0.117289	0.380052	0.279667	FC > 0.75
931	SLC18B1	Exhausted CD8+ T/Plasma cells/Pericytes	1.58414	0.000947468	0.0567007	0.0377855	FC > 0.75 & FDR < 0.1
932	TP53TG3B	Exhausted CD8+ T/Plasma cells/Pericytes	1.58408	0.079823	0.355098	0.23878	FC > 0.75
933	PARD3B	Exhausted CD8+ T/Plasma cells/Myeloid cells	1.58391	0.000684941	0.0131491	0.0340187	FC > 0.75 & FDR < 0.1
934	SERPINE2	Myeloid cells	1.58373	0.00342442	0.0277357	0.0639853	FC > 0.75 & FDR < 0.1
935	H2BC10	FB-like cells/Myeloid cells/Pericytes	1.58262	0.00255826	0.373657	0.0566048	FC > 0.75 & FDR < 0.1
936	MMP28	Exhausted CD8+ T/Plasma cells/Myeloid cells	1.58249	0.0871295	0.147612	0.247163	FC > 0.75
937	USP17L15	Exhausted CD8+ T/Plasma cells/Pericytes	1.58235	0.001374	0.0652816	0.044433	FC > 0.75 & FDR < 0.1
938	EXTL1	Myeloid cells	1.58157	0.00979454	0.0459146	0.100064	FC > 0.75 & p < 0.05
939	JSRP1	Exhausted CD8+ T/Plasma cells/Pericytes	1.58149	0.106689	0.39729	0.268456	FC > 0.75
940	RCN3	Myeloid cells	1.58106	0.0681622	0.129584	0.224943	FC > 0.75
941	PRAMEF6	Myeloid cells	1.58078	0.000363883	0.0106117	0.0277953	FC > 0.75 & FDR < 0.1
942	SPOCK2	Exhausted CD8+ T/Plasma cells/Pericytes	1.58046	0.00493017	0.11821	0.0749528	FC > 0.75 & FDR < 0.1
943	CST2	Myeloid cells	1.57989	0.00154658	0.019274	0.0457297	FC > 0.75 & FDR < 0.1
944	LGALS3BP	FB-like cells/Myeloid cells/Pericytes	1.57984	0.0712805	0.374481	0.228959	FC > 0.75
945	CD74	Exhausted CD8+ T/Plasma cells/Myeloid cells	1.57887	0.00691869	0.0367745	0.0863569	FC > 0.75 & FDR < 0.1
946	SVEP1	Exhausted CD8+ T/Plasma cells/Myeloid cells	1.57885	0.00206951	0.0198803	0.0512947	FC > 0.75 & FDR < 0.1
947	STAT1	Exhausted CD8+ T/Plasma cells/Myeloid cells	1.5782	0.00510454	0.0313393	0.0758936	FC > 0.75 & FDR < 0.1
948	EREG	FB-like cells/Myeloid cells/Pericytes	1.57819	0.102267	0.381403	0.263607	FC > 0.75
949	CKMT1A	Myeloid cells	1.57817	0.000153426	0.00806122	0.0218591	FC > 0.75 & FDR < 0.1
950	STK33	Myeloid cells	1.57531	0.0133522	0.0539374	0.113596	FC > 0.75 & p < 0.05
951	TARP	Exhausted CD8+ T/Plasma cells/Pericytes	1.57502	0.0505214	0.299421	0.198443	FC > 0.75
952	HLA-DOB	Exhausted CD8+ T/Plasma cells/Pericytes	1.575	0.0206146	0.214627	0.135512	FC > 0.75 & p < 0.05
953	ITK	Exhausted CD8+ T/Plasma cells/Pericytes	1.57465	0.0161727	0.196811	0.122054	FC > 0.75 & p < 0.05
954	AMPD1	Exhausted CD8+ T/Plasma cells/Pericytes	1.57368	0.01512	0.192579	0.119015	FC > 0.75 & p < 0.05
955	ENAH	FB-like cells/Myeloid cells/Pericytes	1.57289	0.0405813	0.374481	0.18182	FC > 0.75 & p < 0.05
956	CSGALNACT1	Myeloid cells	1.57264	0.00189253	0.0210393	0.0493172	FC > 0.75 & FDR < 0.1
957	GOLM1	FB-like cells/Myeloid cells/Pericytes & Exhausted CD8+ T/Plasma cells/Myeloid cells	1.57202	0.0793728	0.357547	0.238359	FC > 0.75
958	RASGRP2	Exhausted CD8+ T/Plasma cells/Pericytes	1.57158	0.0658338	0.333742	0.221657	FC > 0.75
959	RAC2	FB-like cells/Myeloid cells/Pericytes & Exhausted CD8+ T/Plasma cells/Myeloid cells	1.5712	0.0194953	0.334131	0.132515	FC > 0.75 & p < 0.05
960	NIBAN1	Myeloid cells	1.57071	0.0150859	0.0573153	0.118855	FC > 0.75 & p < 0.05
961	TCN2	Exhausted CD8+ T/Plasma cells/Pericytes	1.57063	0.0995518	0.387176	0.260623	FC > 0.75
962	H4C5	FB-like cells/Myeloid cells/Pericytes	1.57007	0.0427601	0.374481	0.185355	FC > 0.75 & p < 0.05
963	C1orf115	Myeloid cells	1.57	0.0264921	0.078078	0.151474	FC > 0.75 & p < 0.05
964	SLC25A52	Exhausted CD8+ T/Plasma cells/Pericytes	1.56892	0.00795003	0.147678	0.0914434	FC > 0.75 & FDR < 0.1
965	RALGAPA2	Myeloid cells	1.56881	0.000160278	0.008191	0.0220627	FC > 0.75 & FDR < 0.1
966	TMEM88	Exhausted CD8+ T/Plasma cells/Pericytes	1.56847	0.0151409	0.192579	0.119109	FC > 0.75 & p < 0.05
967	ACOX1	Exhausted CD8+ T/Plasma cells/Myeloid cells	1.56817	0.000309977	0.0113916	0.0273249	FC > 0.75 & FDR < 0.1
968	CD96	Exhausted CD8+ T/Plasma cells/Pericytes	1.56813	0.00101877	0.0585318	0.0389001	FC > 0.75 & FDR < 0.1
969	LTF	Exhausted CD8+ T/Plasma cells/Pericytes	1.56785	0.0140997	0.187548	0.115672	FC > 0.75 & p < 0.05
970	SLC44A4	Myeloid cells	1.56708	0.108574	0.167745	0.270608	FC > 0.75
971	HLA-A	Exhausted CD8+ T/Plasma cells/Myeloid cells	1.56696	0.0275604	0.0753498	0.154116	FC > 0.75 & p < 0.05
972	SFRP2	Follicular B cells/Exhausted CD8+ T/NK cells	1.56675	5.42E-06	0.0104803	0.00668535	FC > 0.75 & FDR < 0.1
973	UGP2	Follicular B cells/Exhausted CD8+ T/NK cells	1.56615	0.00510822	0.0823118	0.0759176	FC > 0.75 & FDR < 0.1
974	GMFG	Exhausted CD8+ T/Plasma cells/Pericytes	1.5656	0.0219257	0.217537	0.138779	FC > 0.75 & p < 0.05
975	FCF1	Myeloid cells	1.56437	6.64E-05	0.00623859	0.0171908	FC > 0.75 & FDR < 0.1
976	DOCK5	Myeloid cells	1.56423	5.20E-05	0.00581099	0.0151801	FC > 0.75 & FDR < 0.1
977	PGR	Exhausted CD8+ T/Plasma cells/Pericytes	1.56297	0.00864146	0.153649	0.0944171	FC > 0.75 & FDR < 0.1
978	CCL5	Exhausted CD8+ T/Plasma cells/Pericytes	1.56195	0.0420214	0.279922	0.184069	FC > 0.75 & p < 0.05
979	IGF2R	Exhausted CD8+ T/Plasma cells/Myeloid cells	1.56174	0.00168692	0.0180615	0.0468988	FC > 0.75 & FDR < 0.1
980	CROCC	Exhausted CD8+ T/Plasma cells/Pericytes	1.56041	0.00190525	0.0751142	0.0494701	FC > 0.75 & FDR < 0.1
981	PIK3CD	Exhausted CD8+ T/Plasma cells/Myeloid cells	1.55993	0.00418453	0.0284775	0.0700304	FC > 0.75 & FDR < 0.1
982	H4C5	FB-like cells/Myeloid cells/Pericytes & Exhausted CD8+ T/Plasma cells/Myeloid cells	1.55927	0.0962942	0.363232	0.257336	FC > 0.75
983	C4orf46	Myeloid cells	1.55889	7.44E-05	0.00636426	0.0174144	FC > 0.75 & FDR < 0.1
984	RGPD2	Exhausted CD8+ T/Plasma cells/Pericytes	1.55804	0.0400193	0.276079	0.180605	FC > 0.75 & p < 0.05
985	SCD	FB-like cells/Myeloid cells/Pericytes & Exhausted CD8+ T/Plasma cells/Myeloid cells	1.55771	0.0542232	0.348371	0.204566	FC > 0.75
986	REEP1	Exhausted CD8+ T/Plasma cells/Pericytes	1.55741	0.31966	0.573198	0.421444	FC > 0.75
987	SATB2	Exhausted CD8+ T/Plasma cells/Pericytes	1.55729	0.0208278	0.215621	0.136246	FC > 0.75 & p < 0.05
988	CENPB	Myeloid cells	1.55705	0.000295865	0.0104465	0.0272472	FC > 0.75 & FDR < 0.1
989	NDRG2	Exhausted CD8+ T/Plasma cells/Pericytes	1.55704	0.0674441	0.337301	0.224123	FC > 0.75
990	CTSA	Myeloid cells	1.55669	0.0256574	0.0769595	0.149991	FC > 0.75 & p < 0.05
991	NFKBIA	Follicular B cells/Exhausted CD8+ T/NK cells	1.55652	0.0315128	0.167452	0.16303	FC > 0.75 & p < 0.05
992	POGLUT3	Exhausted CD8+ T/Plasma cells/Pericytes	1.55631	0.177086	0.471943	0.331525	FC > 0.75
993	TMEFF1	Exhausted CD8+ T/Plasma cells/Myeloid cells	1.55607	0.00136111	0.0171136	0.044366	FC > 0.75 & FDR < 0.1
994	CDK2AP2	Myeloid cells	1.55379	0.000241319	0.0101538	0.0264993	FC > 0.75 & FDR < 0.1
995	SGPP1	Myeloid cells	1.55343	0.000669648	0.0136019	0.0338	FC > 0.75 & FDR < 0.1
996	SH3BP2	FB-like cells/Myeloid cells/Pericytes & Exhausted CD8+ T/Plasma cells/Myeloid cells	1.55308	0.0238795	0.343748	0.145019	FC > 0.75 & p < 0.05
997	EPDR1	Myeloid cells	1.55185	0.18074	0.221382	0.334464	FC > 0.75
998	GGA3	Exhausted CD8+ T/Plasma cells/Pericytes	1.55176	0.0298976	0.246253	0.159445	FC > 0.75 & p < 0.05
999	PDGFRA	Exhausted CD8+ T/Plasma cells/Pericytes	1.55162	0.00981059	0.162095	0.100073	FC > 0.75 & p < 0.05
1000	NOD1	Exhausted CD8+ T/Plasma cells/Myeloid cells	1.5515	0.0149529	0.0547945	0.118544	FC > 0.75 & p < 0.05
1001	PRKCI	Exhausted CD8+ T/Plasma cells/Myeloid cells	1.55099	0.000239857	0.0113916	0.0264993	FC > 0.75 & FDR < 0.1
1002	INPP5F	Exhausted CD8+ T/Plasma cells/Myeloid cells	1.54986	0.000223777	0.0113916	0.0252287	FC > 0.75 & FDR < 0.1
1003	RPL13A	Myeloid cells	1.54974	0.000631236	0.0132303	0.0331327	FC > 0.75 & FDR < 0.1
1004	DDR2	Myeloid cells	1.54935	0.00870918	0.042972	0.0945915	FC > 0.75 & FDR < 0.1
1005	ACKR3	Exhausted CD8+ T/Plasma cells/Pericytes	1.5485	0.362555	0.59697	0.443033	FC > 0.75
1006	CCNB2	FB-like cells/Myeloid cells/Pericytes & Exhausted CD8+ T/Plasma cells/Myeloid cells	1.54834	0.0786964	0.357547	0.237774	FC > 0.75
1007	HMGA1	FB-like cells/Myeloid cells/Pericytes & Exhausted CD8+ T/Plasma cells/Myeloid cells	1.5483	0.0657925	0.354588	0.221634	FC > 0.75
1008	IGF2BP2	Exhausted CD8+ T/Plasma cells/Myeloid cells	1.54828	0.00701482	0.0368046	0.0866503	FC > 0.75 & FDR < 0.1
1009	USP34	Exhausted CD8+ T/Plasma cells/Myeloid cells	1.54828	0.00321578	0.0250301	0.0622058	FC > 0.75 & FDR < 0.1
1010	NAPRT	Follicular B cells/Exhausted CD8+ T/NK cells	1.54783	0.0076085	0.0950991	0.0900463	FC > 0.75 & FDR < 0.1
1011	GNS	Exhausted CD8+ T/Plasma cells/Myeloid cells	1.54774	0.000127637	0.0108325	0.0211413	FC > 0.75 & FDR < 0.1
1012	RTEL1	Exhausted CD8+ T/Plasma cells/Pericytes	1.54688	0.0504009	0.299369	0.198298	FC > 0.75
1013	ARL8B	Exhausted CD8+ T/Plasma cells/Myeloid cells	1.54628	0.0111031	0.0466694	0.105825	FC > 0.75 & p < 0.05
1014	RTP4	Exhausted CD8+ T/Plasma cells/Pericytes	1.54627	0.0288939	0.241686	0.157349	FC > 0.75 & p < 0.05
1015	SELENOW	Myeloid cells	1.54599	0.00519923	0.0332837	0.0763338	FC > 0.75 & FDR < 0.1
1016	RNF24	Myeloid cells	1.54494	0.0318439	0.0858678	0.163885	FC > 0.75 & p < 0.05
1017	CYSRT1	Exhausted CD8+ T/Plasma cells/Pericytes	1.5447	4.30E-05	0.00915728	0.0139157	FC > 0.75 & FDR < 0.1
1018	S100A6	FB-like cells/Myeloid cells/Pericytes & Exhausted CD8+ T/Plasma cells/Myeloid cells	1.54467	0.0485234	0.34475	0.195312	FC > 0.75 & p < 0.05
1019	KCNE4	Exhausted CD8+ T/Plasma cells/Pericytes	1.54358	0.298917	0.560439	0.410296	FC > 0.75
1020	CHN1	Exhausted CD8+ T/Plasma cells/Pericytes	1.5429	0.00939483	0.159341	0.0982058	FC > 0.75 & FDR < 0.1
1021	KRTAP5-1	Myeloid cells	1.54194	1.90E-05	0.00343698	0.0101446	FC > 0.75 & FDR < 0.1
1022	MBIP	Follicular B cells/Exhausted CD8+ T/NK cells	1.54185	0.00723237	0.0930544	0.0880642	FC > 0.75 & FDR < 0.1
1023	MTAP	FB-like cells/Myeloid cells/Pericytes & Exhausted CD8+ T/Plasma cells/Myeloid cells	1.54172	0.0095897	0.334131	0.0989763	FC > 0.75 & FDR < 0.1
1024	TSC22D1	Myeloid cells	1.54131	0.0448951	0.102713	0.188987	FC > 0.75 & p < 0.05
1025	ERBB3	FB-like cells/Myeloid cells/Pericytes & Exhausted CD8+ T/Plasma cells/Myeloid cells	1.54101	0.0121886	0.334131	0.109717	FC > 0.75 & p < 0.05
1026	SEC61G	FB-like cells/Myeloid cells/Pericytes	1.54095	0.0501145	0.374481	0.198161	FC > 0.75
1027	MAGEA2	Exhausted CD8+ T/Plasma cells/Myeloid cells	1.5409	0.00158146	0.0177265	0.0460254	FC > 0.75 & FDR < 0.1
1028	TMC5	Myeloid cells	1.54089	0.0917419	0.152783	0.25225	FC > 0.75
1029	SCFD1	Myeloid cells	1.54069	0.000324169	0.0105352	0.0273249	FC > 0.75 & FDR < 0.1
1030	DLC1	Myeloid cells	1.53925	0.0169867	0.0606756	0.124639	FC > 0.75 & p < 0.05
1031	PPIL2	Exhausted CD8+ T/Plasma cells/Pericytes	1.53861	0.122828	0.413533	0.284761	FC > 0.75
1032	FCRL1	Exhausted CD8+ T/Plasma cells/Pericytes	1.53848	0.0389498	0.274002	0.178429	FC > 0.75 & p < 0.05
1033	TACC2	Myeloid cells	1.53759	0.0685907	0.129998	0.225386	FC > 0.75
1034	LMTK3	Exhausted CD8+ T/Plasma cells/Pericytes	1.53743	0.0163372	0.197421	0.122594	FC > 0.75 & p < 0.05
1035	COL5A1	Exhausted CD8+ T/Plasma cells/Pericytes	1.53714	0.158519	0.455295	0.316696	FC > 0.75
1036	UHRF1	FB-like cells/Myeloid cells/Pericytes	1.53639	0.00303559	0.373657	0.0608764	FC > 0.75 & FDR < 0.1
1037	B3GAT3	Exhausted CD8+ T/Plasma cells/Pericytes	1.53617	0.0044416	0.113521	0.0719937	FC > 0.75 & FDR < 0.1
1038	P2RY8	Exhausted CD8+ T/Plasma cells/Pericytes	1.53532	0.0328632	0.258734	0.1663	FC > 0.75 & p < 0.05
1039	FNDC10	Myeloid cells	1.53489	0.000259595	0.0102868	0.0268005	FC > 0.75 & FDR < 0.1
1040	WIPI1	Exhausted CD8+ T/Plasma cells/Pericytes	1.53464	0.0396931	0.275148	0.179955	FC > 0.75 & p < 0.05
1041	DHRS9	Follicular B cells/Exhausted CD8+ T/NK cells	1.53456	0.0121505	0.11418	0.109637	FC > 0.75 & p < 0.05
1042	SPANXA1	Exhausted CD8+ T/Plasma cells/Pericytes	1.53432	0.00369995	0.102788	0.0664316	FC > 0.75 & FDR < 0.1
1043	ATP1A2	Exhausted CD8+ T/Plasma cells/Pericytes	1.53411	0.0271099	0.23728	0.153195	FC > 0.75 & p < 0.05
1044	LILRB4	Exhausted CD8+ T/Plasma cells/Pericytes	1.53348	0.111807	0.403797	0.274189	FC > 0.75
1045	TSPAN15	FB-like cells/Myeloid cells/Pericytes	1.53315	0.0302534	0.374481	0.160122	FC > 0.75 & p < 0.05
1046	NALCN	Exhausted CD8+ T/Plasma cells/Pericytes	1.5331	0.183647	0.477668	0.336439	FC > 0.75
1047	CHCHD2	FB-like cells/Myeloid cells/Pericytes & Exhausted CD8+ T/Plasma cells/Myeloid cells	1.53302	0.0779375	0.357547	0.236771	FC > 0.75
1048	BMP2	Follicular B cells/Exhausted CD8+ T/NK cells	1.53223	0.0763806	0.247859	0.23519	FC > 0.75
1049	SPARC	Exhausted CD8+ T/Plasma cells/Myeloid cells	1.53184	0.015277	0.055412	0.119435	FC > 0.75 & p < 0.05
1050	ASPG	Exhausted CD8+ T/Plasma cells/Pericytes	1.53174	0.334379	0.583333	0.429218	FC > 0.75
1051	CPS1	Myeloid cells	1.5315	0.0177235	0.0619547	0.126657	FC > 0.75 & p < 0.05
1052	BNIP3	Myeloid cells	1.53108	0.00167842	0.0200311	0.0468039	FC > 0.75 & FDR < 0.1
1053	JDP2	Exhausted CD8+ T/Plasma cells/Myeloid cells	1.53021	0.00107995	0.0150985	0.0395732	FC > 0.75 & FDR < 0.1
1054	GPX1	Follicular B cells/Exhausted CD8+ T/NK cells	1.52892	7.29E-05	0.0242421	0.0174144	FC > 0.75 & FDR < 0.1
1055	H4C8	FB-like cells/Myeloid cells/Pericytes & Exhausted CD8+ T/Plasma cells/Myeloid cells	1.52873	0.127622	0.389733	0.289575	FC > 0.75
1056	HILPDA	FB-like cells/Myeloid cells/Pericytes & Exhausted CD8+ T/Plasma cells/Myeloid cells	1.52839	0.0200348	0.33427	0.133939	FC > 0.75 & p < 0.05
1057	GLDN	Exhausted CD8+ T/Plasma cells/Pericytes	1.52833	0.00250461	0.084183	0.0561505	FC > 0.75 & FDR < 0.1
1058	TRIB3	Exhausted CD8+ T/Plasma cells/Myeloid cells	1.52826	0.00155916	0.0177032	0.0459537	FC > 0.75 & FDR < 0.1
1059	BLCAP	Myeloid cells	1.52806	5.36E-05	0.00581099	0.0152773	FC > 0.75 & FDR < 0.1
1060	FUT4	Exhausted CD8+ T/Plasma cells/Myeloid cells	1.52733	0.00289798	0.0238176	0.0598373	FC > 0.75 & FDR < 0.1
1061	H4C6	FB-like cells/Myeloid cells/Pericytes & Exhausted CD8+ T/Plasma cells/Myeloid cells	1.52723	0.153971	0.404739	0.312763	FC > 0.75
1062	GXYLT2	Exhausted CD8+ T/Plasma cells/Pericytes	1.52716	0.323003	0.575761	0.423239	FC > 0.75
1063	COTL1	FB-like cells/Myeloid cells/Pericytes	1.52716	0.0163739	0.373657	0.12269	FC > 0.75 & p < 0.05
1064	HLTF	Exhausted CD8+ T/Plasma cells/Myeloid cells	1.52705	0.000556992	0.0121617	0.0312063	FC > 0.75 & FDR < 0.1
1065	ANXA6	Exhausted CD8+ T/Plasma cells/Myeloid cells	1.52618	0.0499036	0.106491	0.197899	FC > 0.75 & p < 0.05
1066	SMIM22	Myeloid cells	1.52617	0.0493965	0.108839	0.196717	FC > 0.75 & p < 0.05
1067	PARM1	Myeloid cells	1.52608	0.102254	0.162388	0.263603	FC > 0.75
1068	GPI	Myeloid cells	1.52514	0.0025813	0.024844	0.0568093	FC > 0.75 & FDR < 0.1
1069	C5AR2	Myeloid cells	1.52511	0.0122244	0.0514607	0.109828	FC > 0.75 & p < 0.05
1070	AHCYL2	Myeloid cells	1.52507	0.0587404	0.119695	0.211281	FC > 0.75
1071	TMBIM1	Exhausted CD8+ T/Plasma cells/Myeloid cells	1.52504	0.000738395	0.0131979	0.0344234	FC > 0.75 & FDR < 0.1
1072	XYLT1	Exhausted CD8+ T/Plasma cells/Pericytes	1.5239	0.0182795	0.207324	0.128507	FC > 0.75 & p < 0.05
1073	THAP7	Exhausted CD8+ T/Plasma cells/Pericytes	1.52346	0.0118941	0.177432	0.108615	FC > 0.75 & p < 0.05
1074	SLC27A6	Exhausted CD8+ T/Plasma cells/Pericytes	1.5234	0.298212	0.560266	0.409912	FC > 0.75
1075	INPP5D	Follicular B cells/Exhausted CD8+ T/NK cells	1.52275	0.0120953	0.114134	0.109467	FC > 0.75 & p < 0.05
1076	TPM4	FB-like cells/Myeloid cells/Pericytes & Exhausted CD8+ T/Plasma cells/Myeloid cells	1.52261	0.059663	0.352785	0.212709	FC > 0.75
1077	B4GALNT3	Exhausted CD8+ T/Plasma cells/Myeloid cells	1.52209	0.000427055	0.0113986	0.0286544	FC > 0.75 & FDR < 0.1
1078	APOBEC3B	Exhausted CD8+ T/Plasma cells/Pericytes	1.52182	0.193553	0.485421	0.343112	FC > 0.75
1079	TGFBI	FB-like cells/Myeloid cells/Pericytes	1.52151	0.00488756	0.373657	0.0747231	FC > 0.75 & FDR < 0.1
1080	MT2A	FB-like cells/Myeloid cells/Pericytes	1.52004	0.121152	0.38525	0.283267	FC > 0.75
1081	STK10	Exhausted CD8+ T/Plasma cells/Pericytes	1.51961	0.014164	0.187761	0.115863	FC > 0.75 & p < 0.05
1082	PARD3	Follicular B cells/Exhausted CD8+ T/NK cells	1.51884	0.00709341	0.0920196	0.0871055	FC > 0.75 & FDR < 0.1
1083	TMEM213	Exhausted CD8+ T/Plasma cells/Pericytes	1.51878	0.00156955	0.0697686	0.0460254	FC > 0.75 & FDR < 0.1
1084	BTN3A1	Exhausted CD8+ T/Plasma cells/Pericytes	1.51799	0.0843673	0.362531	0.244348	FC > 0.75
1085	ITGB5	FB-like cells/Myeloid cells/Pericytes & Exhausted CD8+ T/Plasma cells/Myeloid cells	1.51748	0.0243302	0.343748	0.14609	FC > 0.75 & p < 0.05
1086	GPR65	Exhausted CD8+ T/Plasma cells/Pericytes	1.51701	0.0469656	0.292229	0.192521	FC > 0.75 & p < 0.05
1087	CCDC106	Exhausted CD8+ T/Plasma cells/Pericytes	1.51675	0.25406	0.534361	0.383856	FC > 0.75
1088	IFI27L2	Myeloid cells	1.51635	0.00554153	0.0344108	0.0784373	FC > 0.75 & FDR < 0.1
1089	IFT52	Myeloid cells	1.51533	0.000390111	0.010872	0.0282799	FC > 0.75 & FDR < 0.1
1090	FOXE1	Exhausted CD8+ T/Plasma cells/Pericytes	1.51497	0.344653	0.587936	0.434031	FC > 0.75
1091	MAGEC2	Exhausted CD8+ T/Plasma cells/Pericytes	1.51471	0.355017	0.592704	0.439048	FC > 0.75
1092	MYO5C	FB-like cells/Myeloid cells/Pericytes & Exhausted CD8+ T/Plasma cells/Myeloid cells	1.51468	0.010176	0.334131	0.101744	FC > 0.75 & p < 0.05
1093	TFAM	Exhausted CD8+ T/Plasma cells/Pericytes	1.51454	0.0040698	0.107374	0.0690254	FC > 0.75 & FDR < 0.1
1094	FAR1	Exhausted CD8+ T/Plasma cells/Myeloid cells	1.51396	0.0162335	0.0570489	0.122306	FC > 0.75 & p < 0.05
1095	DHRS3	Myeloid cells	1.51381	0.0379894	0.0946871	0.176649	FC > 0.75 & p < 0.05
1096	RAC3	Exhausted CD8+ T/Plasma cells/Pericytes	1.51341	0.0208859	0.215621	0.136346	FC > 0.75 & p < 0.05
1097	PABPC3	Exhausted CD8+ T/Plasma cells/Myeloid cells	1.5132	0.000333626	0.0113986	0.0273703	FC > 0.75 & FDR < 0.1
1098	PRCP	Exhausted CD8+ T/Plasma cells/Myeloid cells	1.51184	0.00363373	0.0262942	0.0657243	FC > 0.75 & FDR < 0.1
1099	CLEC11A	Exhausted CD8+ T/Plasma cells/Pericytes	1.51167	0.00120743	0.0624872	0.0417226	FC > 0.75 & FDR < 0.1
1100	RAB38	FB-like cells/Myeloid cells/Pericytes & Exhausted CD8+ T/Plasma cells/Myeloid cells	1.51121	0.0279861	0.343748	0.155305	FC > 0.75 & p < 0.05
1101	ANKRD29	Exhausted CD8+ T/Plasma cells/Myeloid cells	1.51074	0.000676534	0.0130908	0.0338751	FC > 0.75 & FDR < 0.1
1102	SCRIB	Follicular B cells/Exhausted CD8+ T/NK cells	1.51064	0.00434621	0.0793277	0.0713433	FC > 0.75 & FDR < 0.1
1103	C11orf21	Exhausted CD8+ T/Plasma cells/Pericytes	1.51033	0.00184016	0.074835	0.0486561	FC > 0.75 & FDR < 0.1
1104	OXER1	Exhausted CD8+ T/Plasma cells/Pericytes	1.50981	0.0167557	0.199574	0.124046	FC > 0.75 & p < 0.05
1105	ZBTB46	Exhausted CD8+ T/Plasma cells/Pericytes	1.5088	0.011997	0.178041	0.109061	FC > 0.75 & p < 0.05
1106	FAIM	Exhausted CD8+ T/Plasma cells/Pericytes	1.50877	0.0168785	0.200712	0.124367	FC > 0.75 & p < 0.05
1107	CLIC6	FB-like cells/Myeloid cells/Pericytes & Exhausted CD8+ T/Plasma cells/Myeloid cells	1.50875	0.0355069	0.343748	0.172345	FC > 0.75 & p < 0.05
1108	MMP17	Myeloid cells	1.5087	0.00683104	0.0380947	0.0858346	FC > 0.75 & FDR < 0.1
1109	SPDYE16	Myeloid cells	1.50855	0.000309233	0.0105352	0.0273249	FC > 0.75 & FDR < 0.1
1110	MEX3D	FB-like cells/Myeloid cells/Pericytes & Exhausted CD8+ T/Plasma cells/Myeloid cells	1.5051	0.0121677	0.334131	0.109637	FC > 0.75 & p < 0.05
1111	ITGA9	Follicular B cells/Exhausted CD8+ T/NK cells	1.50495	0.0111378	0.11146	0.105885	FC > 0.75 & p < 0.05
1112	FBN3	Exhausted CD8+ T/Plasma cells/Myeloid cells	1.50473	0.00984329	0.0435075	0.100214	FC > 0.75 & p < 0.05
1113	MT3	Exhausted CD8+ T/Plasma cells/Pericytes	1.50345	0.132781	0.424998	0.294661	FC > 0.75
1114	MRPS25	Follicular B cells/Exhausted CD8+ T/NK cells	1.50283	0.00113442	0.0490336	0.0404413	FC > 0.75 & FDR < 0.1
1115	ANKRD30BL	Exhausted CD8+ T/Plasma cells/Pericytes	1.50245	0.00223071	0.0808865	0.0535158	FC > 0.75 & FDR < 0.1
1116	ZNF839	FB-like cells/Myeloid cells/Pericytes & Exhausted CD8+ T/Plasma cells/Myeloid cells	1.50229	0.0198331	0.334131	0.133396	FC > 0.75 & p < 0.05
1117	MATN2	Exhausted CD8+ T/Plasma cells/Pericytes	1.50223	0.0112371	0.171964	0.10617	FC > 0.75 & p < 0.05
1118	SPDYE3	Myeloid cells	1.50194	0.0022868	0.023479	0.0540737	FC > 0.75 & FDR < 0.1
1119	IL1RL1	Follicular B cells/Exhausted CD8+ T/NK cells	1.50143	0.129839	0.313637	0.292207	FC > 0.75
1120	FBN1	Exhausted CD8+ T/Plasma cells/Pericytes	1.50131	0.115766	0.409408	0.278091	FC > 0.75
1121	SYNE3	Exhausted CD8+ T/Plasma cells/Pericytes	1.50094	0.0374063	0.270706	0.175903	FC > 0.75 & p < 0.05
1122	RHOH	Exhausted CD8+ T/Plasma cells/Pericytes	1.49986	0.0495275	0.298091	0.197024	FC > 0.75 & p < 0.05
1123	CTSD	Myeloid cells	1.4997	0.00358831	0.028338	0.0653531	FC > 0.75 & FDR < 0.1
1124	PTPRJ	Exhausted CD8+ T/Plasma cells/Myeloid cells	1.49888	0.00964531	0.0430054	0.0992794	FC > 0.75 & FDR < 0.1
1125	WDR13	Myeloid cells	1.49703	0.00211663	0.02232	0.0519662	FC > 0.75 & FDR < 0.1
1126	PIGT	Myeloid cells	1.49695	0.00138515	0.0186051	0.0444483	FC > 0.75 & FDR < 0.1
1127	SATB1	Exhausted CD8+ T/Plasma cells/Pericytes	1.49694	0.0443593	0.286173	0.188261	FC > 0.75 & p < 0.05
1128	DIPK1A	Exhausted CD8+ T/Plasma cells/Pericytes	1.49653	0.0151742	0.192579	0.119219	FC > 0.75 & p < 0.05
1129	HEXIM2	Exhausted CD8+ T/Plasma cells/Pericytes	1.49621	0.041286	0.278042	0.182922	FC > 0.75 & p < 0.05
1130	CBX6	Exhausted CD8+ T/Plasma cells/Pericytes	1.49615	0.251144	0.53194	0.381973	FC > 0.75
1131	ZNF776	Exhausted CD8+ T/Plasma cells/Pericytes	1.4958	0.0213475	0.217275	0.137657	FC > 0.75 & p < 0.05
1132	ATP2A3	Exhausted CD8+ T/Plasma cells/Pericytes	1.49554	0.00135935	0.0652816	0.044366	FC > 0.75 & FDR < 0.1
1133	LCN12	Exhausted CD8+ T/Plasma cells/Pericytes	1.49361	0.0605392	0.320821	0.213759	FC > 0.75
1134	GRB7	FB-like cells/Myeloid cells/Pericytes & Exhausted CD8+ T/Plasma cells/Myeloid cells	1.49335	0.00544982	0.334131	0.0779678	FC > 0.75 & FDR < 0.1
1135	IL6	Myeloid cells	1.49319	0.00384984	0.0292444	0.0674105	FC > 0.75 & FDR < 0.1
1136	SELENOP	Exhausted CD8+ T/Plasma cells/Myeloid cells	1.49317	0.00249456	0.0221281	0.0560559	FC > 0.75 & FDR < 0.1
1137	NAB1	Exhausted CD8+ T/Plasma cells/Myeloid cells	1.49294	0.000549579	0.0121617	0.0311065	FC > 0.75 & FDR < 0.1
1138	BLNK	Exhausted CD8+ T/Plasma cells/Pericytes	1.49223	0.0189507	0.211984	0.130826	FC > 0.75 & p < 0.05
1139	TMEM178A	Follicular B cells/Exhausted CD8+ T/NK cells	1.4918	0.00229453	0.0605949	0.0540737	FC > 0.75 & FDR < 0.1
1140	EIF3L	Exhausted CD8+ T/Plasma cells/Myeloid cells	1.49176	0.000272466	0.0113916	0.0268182	FC > 0.75 & FDR < 0.1
1141	PDK4	Myeloid cells	1.4898	0.00427346	0.0306154	0.0707177	FC > 0.75 & FDR < 0.1
1142	ARRDC4	FB-like cells/Myeloid cells/Pericytes & Exhausted CD8+ T/Plasma cells/Myeloid cells	1.48973	0.0313624	0.343748	0.162662	FC > 0.75 & p < 0.05
1143	PAPPA	Myeloid cells	1.48972	0.0310916	0.084537	0.162053	FC > 0.75 & p < 0.05
1144	ASB4	Exhausted CD8+ T/Plasma cells/Pericytes	1.48915	0.331612	0.581499	0.427734	FC > 0.75
1145	REEP6	FB-like cells/Myeloid cells/Pericytes & Exhausted CD8+ T/Plasma cells/Myeloid cells	1.48855	0.0174142	0.334131	0.12599	FC > 0.75 & p < 0.05
1146	FAP	Exhausted CD8+ T/Plasma cells/Pericytes	1.48809	0.0329707	0.258734	0.166522	FC > 0.75 & p < 0.05
1147	RNF152	Exhausted CD8+ T/Plasma cells/Pericytes	1.48804	0.0715876	0.34396	0.229409	FC > 0.75
1148	CNFN	Myeloid cells	1.48803	0.0232067	0.0727941	0.143012	FC > 0.75 & p < 0.05
1149	TSPAN6	FB-like cells/Myeloid cells/Pericytes & Exhausted CD8+ T/Plasma cells/Myeloid cells	1.48731	0.0171935	0.334131	0.125431	FC > 0.75 & p < 0.05
1150	SLC25A30	Exhausted CD8+ T/Plasma cells/Pericytes	1.48639	0.0465047	0.290836	0.191786	FC > 0.75 & p < 0.05
1151	TPM4	FB-like cells/Myeloid cells/Pericytes	1.48584	0.0260532	0.373657	0.150699	FC > 0.75 & p < 0.05
1152	FAM131C	Myeloid cells	1.48584	0.000684723	0.0137274	0.0340187	FC > 0.75 & FDR < 0.1
1153	RNASE4	Myeloid cells	1.48519	0.0202232	0.0672627	0.134651	FC > 0.75 & p < 0.05
1154	CTSV	Exhausted CD8+ T/Plasma cells/Myeloid cells	1.48508	0.00762311	0.038402	0.0900629	FC > 0.75 & FDR < 0.1
1155	TMC6	Exhausted CD8+ T/Plasma cells/Myeloid cells	1.48492	0.000305424	0.0113916	0.0273249	FC > 0.75 & FDR < 0.1
1156	CSRP2	Exhausted CD8+ T/Plasma cells/Pericytes	1.48489	0.0440175	0.285552	0.187583	FC > 0.75 & p < 0.05
1157	PRSS23	Myeloid cells	1.48437	0.0562952	0.117264	0.207777	FC > 0.75
1158	MRPL52	Myeloid cells	1.48417	0.0182075	0.0629564	0.128289	FC > 0.75 & p < 0.05
1159	AJM1	Exhausted CD8+ T/Plasma cells/Pericytes	1.48409	0.00487502	0.117815	0.0747231	FC > 0.75 & FDR < 0.1
1160	RGL1	Exhausted CD8+ T/Plasma cells/Myeloid cells	1.48283	0.00454346	0.029552	0.0726981	FC > 0.75 & FDR < 0.1
1161	IFITM1	FB-like cells/Myeloid cells/Pericytes & Exhausted CD8+ T/Plasma cells/Myeloid cells	1.4828	0.181656	0.419975	0.334948	FC > 0.75
1162	PPP2R2C	Follicular B cells/Exhausted CD8+ T/NK cells	1.4827	0.0113629	0.112013	0.106683	FC > 0.75 & p < 0.05
1163	COL1A2	Follicular B cells/Exhausted CD8+ T/NK cells	1.48262	0.00798721	0.0969586	0.0916792	FC > 0.75 & FDR < 0.1
1164	PSCA	FB-like cells/Myeloid cells/Pericytes & Exhausted CD8+ T/Plasma cells/Myeloid cells	1.48208	0.0779582	0.357547	0.236771	FC > 0.75
1165	H1-3	FB-like cells/Myeloid cells/Pericytes	1.48148	0.0209406	0.373657	0.136606	FC > 0.75 & p < 0.05
1166	YAP1	Exhausted CD8+ T/Plasma cells/Myeloid cells	1.48144	0.000279005	0.0113916	0.0268182	FC > 0.75 & FDR < 0.1
1167	NLRP2	Exhausted CD8+ T/Plasma cells/Pericytes	1.47986	0.113374	0.406098	0.275827	FC > 0.75
1168	CLNS1A	Exhausted CD8+ T/Plasma cells/Myeloid cells	1.47977	0.000286157	0.0113916	0.0268182	FC > 0.75 & FDR < 0.1
1169	GPAT2	Exhausted CD8+ T/Plasma cells/Pericytes	1.47921	0.26613	0.541679	0.39094	FC > 0.75
1170	ECE1	Myeloid cells	1.47907	0.0194817	0.0658129	0.132515	FC > 0.75 & p < 0.05
1171	TBC1D9	Myeloid cells	1.47888	0.00158215	0.0194371	0.0460254	FC > 0.75 & FDR < 0.1
1172	CECR2	Exhausted CD8+ T/Plasma cells/Pericytes	1.47884	0.192968	0.485278	0.34287	FC > 0.75
1173	WWTR1	Myeloid cells	1.47867	0.00209683	0.0222035	0.0516744	FC > 0.75 & FDR < 0.1
1174	ARID3A	Exhausted CD8+ T/Plasma cells/Myeloid cells	1.47832	0.00149262	0.0175368	0.0452645	FC > 0.75 & FDR < 0.1
1175	SPTB	FB-like cells/Myeloid cells/Pericytes	1.47801	0.12385	0.38525	0.28587	FC > 0.75
1176	COL4A4	Exhausted CD8+ T/Plasma cells/Myeloid cells	1.47778	0.00160638	0.0178052	0.0462695	FC > 0.75 & FDR < 0.1
1177	CTSL	Exhausted CD8+ T/Plasma cells/Myeloid cells	1.4766	9.67E-05	0.0108325	0.0189999	FC > 0.75 & FDR < 0.1
1178	COL3A1	Follicular B cells/Exhausted CD8+ T/NK cells	1.47653	0.196423	0.377578	0.345262	FC > 0.75
1179	MAGED4	FB-like cells/Myeloid cells/Pericytes	1.47551	0.0508944	0.374481	0.198946	FC > 0.75
1180	ZNF70	Exhausted CD8+ T/Plasma cells/Pericytes	1.47533	0.0281902	0.239336	0.155779	FC > 0.75 & p < 0.05
1181	IKZF3	Exhausted CD8+ T/Plasma cells/Pericytes	1.47524	0.0735097	0.345257	0.231709	FC > 0.75
1182	SP140	Exhausted CD8+ T/Plasma cells/Pericytes	1.47516	0.00246144	0.0835243	0.0556744	FC > 0.75 & FDR < 0.1
1183	SLAMF8	Exhausted CD8+ T/Plasma cells/Pericytes	1.47509	0.139958	0.43414	0.301216	FC > 0.75
1184	IL2RG	Exhausted CD8+ T/Plasma cells/Pericytes	1.47437	0.178909	0.474252	0.332871	FC > 0.75
1185	DAG1	Exhausted CD8+ T/Plasma cells/Myeloid cells	1.47355	0.00167077	0.018028	0.046751	FC > 0.75 & FDR < 0.1
1186	UTRN	Exhausted CD8+ T/Plasma cells/Myeloid cells	1.47348	0.000721746	0.0131979	0.0343164	FC > 0.75 & FDR < 0.1
1187	ARHGDIB	FB-like cells/Myeloid cells/Pericytes & Exhausted CD8+ T/Plasma cells/Myeloid cells	1.47243	0.0700536	0.357004	0.227255	FC > 0.75
1188	PSMA3	Myeloid cells	1.47149	0.00897241	0.0437344	0.0959834	FC > 0.75 & FDR < 0.1
1189	XKRX	Follicular B cells/Exhausted CD8+ T/NK cells	1.4712	0.040058	0.18747	0.180735	FC > 0.75 & p < 0.05
1190	PMP22	Myeloid cells	1.4712	0.0245316	0.074991	0.146724	FC > 0.75 & p < 0.05
1191	PLAU	FB-like cells/Myeloid cells/Pericytes & Exhausted CD8+ T/Plasma cells/Myeloid cells	1.47107	0.119404	0.383078	0.281583	FC > 0.75
1192	TNFRSF25	Exhausted CD8+ T/Plasma cells/Pericytes	1.47079	0.0865162	0.36543	0.246647	FC > 0.75
1193	RNF187	Myeloid cells	1.47062	0.00273828	0.0255783	0.058275	FC > 0.75 & FDR < 0.1
1194	ZNF385A	FB-like cells/Myeloid cells/Pericytes & Exhausted CD8+ T/Plasma cells/Myeloid cells	1.47057	0.0461333	0.343748	0.191233	FC > 0.75 & p < 0.05
1195	NETO2	FB-like cells/Myeloid cells/Pericytes	1.47032	0.0096693	0.373657	0.0993519	FC > 0.75 & FDR < 0.1
1196	PDK1	Exhausted CD8+ T/Plasma cells/Pericytes	1.46906	0.00535629	0.121688	0.0774132	FC > 0.75 & FDR < 0.1
1197	BTN3A2	Exhausted CD8+ T/Plasma cells/Pericytes	1.46867	0.00953986	0.159595	0.0988503	FC > 0.75 & FDR < 0.1
1198	BAD	Exhausted CD8+ T/Plasma cells/Pericytes	1.46842	0.0126733	0.182199	0.111352	FC > 0.75 & p < 0.05
1199	HS6ST2	FB-like cells/Myeloid cells/Pericytes & Exhausted CD8+ T/Plasma cells/Myeloid cells	1.468	0.0514523	0.348331	0.199815	FC > 0.75
1200	ALCAM	Exhausted CD8+ T/Plasma cells/Myeloid cells	1.46759	0.0504	0.106841	0.198298	FC > 0.75
1201	CLDN3	FB-like cells/Myeloid cells/Pericytes & Exhausted CD8+ T/Plasma cells/Myeloid cells	1.46758	0.0394786	0.343748	0.179681	FC > 0.75 & p < 0.05
1202	XKR9	Follicular B cells/Exhausted CD8+ T/NK cells	1.46743	0.0145665	0.120574	0.117041	FC > 0.75 & p < 0.05
1203	CARD9	Exhausted CD8+ T/Plasma cells/Pericytes	1.46724	0.00276106	0.0883642	0.0585902	FC > 0.75 & FDR < 0.1
1204	MUC3A	Myeloid cells	1.46692	0.128348	0.184094	0.290487	FC > 0.75
1205	CIB1	FB-like cells/Myeloid cells/Pericytes	1.46668	0.151235	0.397069	0.310572	FC > 0.75
1206	GALNTL5	Exhausted CD8+ T/Plasma cells/Pericytes	1.46611	0.00249063	0.0840972	0.0560558	FC > 0.75 & FDR < 0.1
1207	EGR1	Myeloid cells	1.46608	0.247276	0.262226	0.37945	FC > 0.75
1208	COMMD7	Myeloid cells	1.46595	0.000499966	0.0119435	0.0299249	FC > 0.75 & FDR < 0.1
1209	GNAL	Exhausted CD8+ T/Plasma cells/Pericytes	1.4655	0.0174692	0.203516	0.12614	FC > 0.75 & p < 0.05
1210	TIGIT	Exhausted CD8+ T/Plasma cells/Pericytes	1.46502	0.0354861	0.267988	0.17229	FC > 0.75 & p < 0.05
1211	NOS3	FB-like cells/Myeloid cells/Pericytes & Exhausted CD8+ T/Plasma cells/Myeloid cells	1.465	0.0582667	0.352785	0.210684	FC > 0.75
1212	PLAGL1	Exhausted CD8+ T/Plasma cells/Pericytes	1.46463	0.400843	0.619653	0.460669	FC > 0.75
1213	TMEM176B	FB-like cells/Myeloid cells/Pericytes & Exhausted CD8+ T/Plasma cells/Myeloid cells	1.46458	0.0118813	0.334131	0.108545	FC > 0.75 & p < 0.05
1214	VPS35L	Myeloid cells	1.46343	0.00501712	0.0328781	0.0754484	FC > 0.75 & FDR < 0.1
1215	BCL3	FB-like cells/Myeloid cells/Pericytes	1.46263	0.0813591	0.374481	0.240496	FC > 0.75
1216	MAP4K1	Exhausted CD8+ T/Plasma cells/Pericytes	1.46223	0.0378374	0.271458	0.176505	FC > 0.75 & p < 0.05
1217	CD5	Exhausted CD8+ T/Plasma cells/Pericytes	1.46223	0.0407315	0.277228	0.182092	FC > 0.75 & p < 0.05
1218	SH3D21	Exhausted CD8+ T/Plasma cells/Pericytes	1.46218	0.0361906	0.268644	0.173389	FC > 0.75 & p < 0.05
1219	NEDD4L	Myeloid cells	1.46165	0.0302662	0.0830262	0.160122	FC > 0.75 & p < 0.05
1220	UPB1	Exhausted CD8+ T/Plasma cells/Pericytes	1.4604	0.058804	0.316641	0.211348	FC > 0.75
1221	OTULINL	Follicular B cells/Exhausted CD8+ T/NK cells	1.46028	0.0277221	0.160564	0.154469	FC > 0.75 & p < 0.05
1222	INPP5J	Exhausted CD8+ T/Plasma cells/Pericytes	1.46013	0.00653501	0.13627	0.0841819	FC > 0.75 & FDR < 0.1
1223	BAALC	FB-like cells/Myeloid cells/Pericytes & Exhausted CD8+ T/Plasma cells/Myeloid cells	1.45997	0.0391827	0.343748	0.178961	FC > 0.75 & p < 0.05
1224	TXN	FB-like cells/Myeloid cells/Pericytes & Exhausted CD8+ T/Plasma cells/Myeloid cells	1.45989	0.0357777	0.343748	0.172908	FC > 0.75 & p < 0.05
1225	CPEB3	Exhausted CD8+ T/Plasma cells/Pericytes	1.4598	0.0509147	0.299866	0.198946	FC > 0.75
1226	TGM2	FB-like cells/Myeloid cells/Pericytes	1.4595	0.22151	0.42762	0.362397	FC > 0.75
1227	H3C10	FB-like cells/Myeloid cells/Pericytes & Exhausted CD8+ T/Plasma cells/Myeloid cells	1.45941	0.150798	0.404739	0.310401	FC > 0.75
1228	C16orf74	Exhausted CD8+ T/Plasma cells/Pericytes	1.45927	0.0527209	0.305088	0.202072	FC > 0.75
1229	ARL4D	Follicular B cells/Exhausted CD8+ T/NK cells	1.45892	0.00251939	0.0618683	0.0563002	FC > 0.75 & FDR < 0.1
1230	ITGA3	Follicular B cells/Exhausted CD8+ T/NK cells	1.45891	0.0143888	0.120297	0.116638	FC > 0.75 & p < 0.05
1231	FXYD3	Myeloid cells	1.45771	0.223864	0.247827	0.364065	FC > 0.75
1232	LAMB3	Exhausted CD8+ T/Plasma cells/Myeloid cells	1.45694	0.00268701	0.0228881	0.0578377	FC > 0.75 & FDR < 0.1
1233	OLFM4	Exhausted CD8+ T/Plasma cells/Pericytes	1.45686	0.0150241	0.192579	0.1188	FC > 0.75 & p < 0.05
1234	MARCKSL1	FB-like cells/Myeloid cells/Pericytes & Exhausted CD8+ T/Plasma cells/Myeloid cells	1.45649	0.0757593	0.357547	0.234494	FC > 0.75
1235	XAGE2	Exhausted CD8+ T/Plasma cells/Pericytes	1.45635	0.0197847	0.212602	0.13329	FC > 0.75 & p < 0.05
1236	CD7	Exhausted CD8+ T/Plasma cells/Pericytes	1.45616	0.0087983	0.155681	0.095136	FC > 0.75 & FDR < 0.1
1237	HES2	Exhausted CD8+ T/Plasma cells/Pericytes	1.45577	0.0850365	0.363528	0.244987	FC > 0.75
1238	GNPNAT1	FB-like cells/Myeloid cells/Pericytes	1.45574	0.0550268	0.374481	0.205774	FC > 0.75
1239	CCDC159	Exhausted CD8+ T/Plasma cells/Pericytes	1.45562	0.163555	0.460738	0.321283	FC > 0.75
1240	ADIRF	Myeloid cells	1.45557	0.0371938	0.0936835	0.175443	FC > 0.75 & p < 0.05
1241	RORC	FB-like cells/Myeloid cells/Pericytes & Exhausted CD8+ T/Plasma cells/Myeloid cells	1.45521	0.151185	0.404739	0.310562	FC > 0.75
1242	PHACTR1	Exhausted CD8+ T/Plasma cells/Pericytes	1.45495	0.012935	0.184366	0.112487	FC > 0.75 & p < 0.05
1243	LLGL2	Exhausted CD8+ T/Plasma cells/Myeloid cells	1.45468	0.00540477	0.0322962	0.0776862	FC > 0.75 & FDR < 0.1
1244	TTC5	Myeloid cells	1.45466	3.03E-06	0.00230921	0.00619602	FC > 0.75 & FDR < 0.1
1245	TXNIP	Myeloid cells	1.45463	0.0635119	0.124862	0.21834	FC > 0.75
1246	ANKRD20A1	Exhausted CD8+ T/Plasma cells/Pericytes	1.45454	0.0131891	0.184366	0.113178	FC > 0.75 & p < 0.05
1247	CYP24A1	FB-like cells/Myeloid cells/Pericytes	1.4545	0.285296	0.45318	0.402694	FC > 0.75
1248	DEFA1B	Exhausted CD8+ T/Plasma cells/Pericytes	1.45441	0.0202651	0.213819	0.134711	FC > 0.75 & p < 0.05
1249	HID1	Exhausted CD8+ T/Plasma cells/Pericytes	1.45386	0.00682129	0.138703	0.0858346	FC > 0.75 & FDR < 0.1
1250	TM4SF4	Exhausted CD8+ T/Plasma cells/Pericytes	1.45361	0.00498378	0.118721	0.0753479	FC > 0.75 & FDR < 0.1
1251	HLA-DQA1	Exhausted CD8+ T/Plasma cells/Myeloid cells	1.45339	0.030652	0.080133	0.160938	FC > 0.75 & p < 0.05
1252	HELZ	Exhausted CD8+ T/Plasma cells/Myeloid cells	1.45257	0.000133665	0.0108325	0.0212727	FC > 0.75 & FDR < 0.1
1253	EMID1	Exhausted CD8+ T/Plasma cells/Myeloid cells	1.4519	0.0182101	0.0607189	0.128289	FC > 0.75 & p < 0.05
1254	CCDC174	Exhausted CD8+ T/Plasma cells/Pericytes	1.45187	0.0552507	0.309704	0.205969	FC > 0.75
1255	SORBS1	Exhausted CD8+ T/Plasma cells/Pericytes	1.45186	0.0726379	0.344917	0.230902	FC > 0.75
1256	A4GALT	Exhausted CD8+ T/Plasma cells/Myeloid cells	1.45143	0.000235778	0.0113916	0.0262595	FC > 0.75 & FDR < 0.1
1257	ID3	Exhausted CD8+ T/Plasma cells/Pericytes	1.45106	0.0370885	0.270706	0.175187	FC > 0.75 & p < 0.05
1258	CASP1	Exhausted CD8+ T/Plasma cells/Myeloid cells	1.45103	0.0316128	0.0816236	0.163241	FC > 0.75 & p < 0.05
1259	PPP1R18	FB-like cells/Myeloid cells/Pericytes & Exhausted CD8+ T/Plasma cells/Myeloid cells	1.45101	0.0215097	0.334957	0.138152	FC > 0.75 & p < 0.05
1260	GPR153	Follicular B cells/Exhausted CD8+ T/NK cells	1.45095	0.044445	0.196914	0.188397	FC > 0.75 & p < 0.05
1261	AXL	Exhausted CD8+ T/Plasma cells/Pericytes	1.4509	0.0747847	0.347306	0.233466	FC > 0.75
1262	FOXA1	FB-like cells/Myeloid cells/Pericytes & Exhausted CD8+ T/Plasma cells/Myeloid cells	1.45084	0.0847172	0.358078	0.244553	FC > 0.75
1263	SLC2A10	Exhausted CD8+ T/Plasma cells/Myeloid cells	1.45081	0.0375299	0.0899098	0.176067	FC > 0.75 & p < 0.05
1264	ANXA8	Exhausted CD8+ T/Plasma cells/Pericytes	1.45077	0.360698	0.596212	0.442045	FC > 0.75
1265	TM7SF2	Exhausted CD8+ T/Plasma cells/Pericytes	1.45067	0.00988112	0.162352	0.100349	FC > 0.75 & p < 0.05
1266	APBA2	Exhausted CD8+ T/Plasma cells/Pericytes	1.45052	0.0083162	0.150489	0.092891	FC > 0.75 & FDR < 0.1
1267	RAD51C	Exhausted CD8+ T/Plasma cells/Pericytes	1.44995	0.0901514	0.372386	0.250617	FC > 0.75
1268	TFCP2L1	Myeloid cells	1.44963	0.225847	0.248867	0.36565	FC > 0.75
1269	PPM1L	Exhausted CD8+ T/Plasma cells/Myeloid cells	1.44851	0.00524819	0.0318038	0.076787	FC > 0.75 & FDR < 0.1
1270	GMNN	FB-like cells/Myeloid cells/Pericytes & Exhausted CD8+ T/Plasma cells/Myeloid cells	1.44803	0.091513	0.360886	0.252048	FC > 0.75
1271	TRNP1	Myeloid cells	1.44702	0.0011134	0.0167081	0.0402768	FC > 0.75 & FDR < 0.1
1272	HMGA1	FB-like cells/Myeloid cells/Pericytes	1.44666	0.0390526	0.374481	0.17855	FC > 0.75 & p < 0.05
1273	BTN3A3	Exhausted CD8+ T/Plasma cells/Pericytes	1.44522	0.0360922	0.268625	0.173389	FC > 0.75 & p < 0.05
1274	SPDYE3	Exhausted CD8+ T/Plasma cells/Pericytes	1.44515	0.103694	0.392983	0.265138	FC > 0.75
1275	KDR	FB-like cells/Myeloid cells/Pericytes & Exhausted CD8+ T/Plasma cells/Myeloid cells	1.44507	0.0303824	0.343748	0.160443	FC > 0.75 & p < 0.05
1276	FBXO34	Myeloid cells	1.44479	0.00797683	0.0411177	0.0915887	FC > 0.75 & FDR < 0.1
1277	RAPGEF5	FB-like cells/Myeloid cells/Pericytes & Exhausted CD8+ T/Plasma cells/Myeloid cells	1.44468	0.192851	0.425389	0.342786	FC > 0.75
1278	ABCG5	Exhausted CD8+ T/Plasma cells/Pericytes	1.44463	0.0117946	0.17646	0.108211	FC > 0.75 & p < 0.05
1279	AQP3	FB-like cells/Myeloid cells/Pericytes & Exhausted CD8+ T/Plasma cells/Myeloid cells	1.4445	0.0941884	0.361218	0.254733	FC > 0.75
1280	ZAR1L	Exhausted CD8+ T/Plasma cells/Pericytes	1.44432	0.0222334	0.219086	0.139612	FC > 0.75 & p < 0.05
1281	MAMSTR	Exhausted CD8+ T/Plasma cells/Pericytes	1.44354	0.247662	0.53049	0.379737	FC > 0.75
1282	FSCN1	FB-like cells/Myeloid cells/Pericytes	1.44323	0.0992542	0.381403	0.260324	FC > 0.75
1283	GNPNAT1	FB-like cells/Myeloid cells/Pericytes & Exhausted CD8+ T/Plasma cells/Myeloid cells	1.44257	0.115259	0.37817	0.277721	FC > 0.75
1284	HLA-B	Exhausted CD8+ T/Plasma cells/Myeloid cells	1.44238	0.0181883	0.0606855	0.128289	FC > 0.75 & p < 0.05
1285	DCBLD2	FB-like cells/Myeloid cells/Pericytes & Exhausted CD8+ T/Plasma cells/Myeloid cells	1.44224	0.0846526	0.358078	0.244443	FC > 0.75
1286	AGRN	Myeloid cells	1.44185	0.0832098	0.143849	0.24293	FC > 0.75
1287	KHDRBS3	Follicular B cells/Exhausted CD8+ T/NK cells	1.44162	0.0147733	0.121222	0.117959	FC > 0.75 & p < 0.05
1288	CDKN1C	Myeloid cells	1.44112	0.00458171	0.0315841	0.0730874	FC > 0.75 & FDR < 0.1
1289	PARD3B	Exhausted CD8+ T/Plasma cells/Pericytes	1.44073	0.139943	0.43414	0.301216	FC > 0.75
1290	ACAA2	Myeloid cells	1.44073	0.0129069	0.0531811	0.11242	FC > 0.75 & p < 0.05
1291	KAT2B	Exhausted CD8+ T/Plasma cells/Pericytes	1.44036	0.0103784	0.166436	0.102676	FC > 0.75 & p < 0.05
1292	RHOD	Exhausted CD8+ T/Plasma cells/Myeloid cells	1.44018	0.0157013	0.0562939	0.120854	FC > 0.75 & p < 0.05
1293	ROS1	Follicular B cells/Exhausted CD8+ T/NK cells	1.44007	0.0136996	0.118309	0.114571	FC > 0.75 & p < 0.05
1294	CFB	FB-like cells/Myeloid cells/Pericytes	1.43957	0.0774252	0.374481	0.236074	FC > 0.75
1295	PRAC2	Exhausted CD8+ T/Plasma cells/Pericytes	1.43954	0.0249168	0.231444	0.14792	FC > 0.75 & p < 0.05
1296	CRABP2	FB-like cells/Myeloid cells/Pericytes	1.43882	0.000218313	0.373657	0.0250198	FC > 0.75 & FDR < 0.1
1297	SPIN2B	Exhausted CD8+ T/Plasma cells/Pericytes	1.43863	0.000308371	0.0298668	0.0273249	FC > 0.75 & FDR < 0.1
1298	HSPB6	Exhausted CD8+ T/Plasma cells/Pericytes	1.43853	0.175986	0.471001	0.330695	FC > 0.75
1299	CFHR1	Exhausted CD8+ T/Plasma cells/Pericytes	1.43832	0.000668011	0.0472801	0.0338	FC > 0.75 & FDR < 0.1
1300	MAGEA10	Exhausted CD8+ T/Plasma cells/Pericytes	1.43823	0.115896	0.409408	0.27825	FC > 0.75
1301	TIAM1	FB-like cells/Myeloid cells/Pericytes & Exhausted CD8+ T/Plasma cells/Myeloid cells	1.4375	0.087755	0.358078	0.247737	FC > 0.75
1302	WFDC2	Exhausted CD8+ T/Plasma cells/Myeloid cells	1.43555	0.146638	0.198171	0.306752	FC > 0.75
1303	ARHGAP45	Follicular B cells/Exhausted CD8+ T/NK cells	1.43508	0.00155023	0.0518665	0.045764	FC > 0.75 & FDR < 0.1
1304	EPB41L2	Exhausted CD8+ T/Plasma cells/Pericytes	1.43502	0.00236153	0.0835243	0.0547404	FC > 0.75 & FDR < 0.1
1305	SKIL	Exhausted CD8+ T/Plasma cells/Myeloid cells	1.435	0.000297882	0.0113916	0.0272472	FC > 0.75 & FDR < 0.1
1306	MROH6	Follicular B cells/Exhausted CD8+ T/NK cells	1.43446	0.00930718	0.103086	0.097816	FC > 0.75 & FDR < 0.1
1307	NOL4L	Myeloid cells	1.43419	0.00291968	0.026123	0.0600869	FC > 0.75 & FDR < 0.1
1308	H3C11	FB-like cells/Myeloid cells/Pericytes	1.43286	0.0447416	0.374481	0.188755	FC > 0.75 & p < 0.05
1309	OCLN	Exhausted CD8+ T/Plasma cells/Myeloid cells	1.43283	0.00024033	0.0113916	0.0264993	FC > 0.75 & FDR < 0.1
1310	IL13RA1	FB-like cells/Myeloid cells/Pericytes & Exhausted CD8+ T/Plasma cells/Myeloid cells	1.43279	0.00750313	0.334131	0.0893202	FC > 0.75 & FDR < 0.1
1311	ZNF208	FB-like cells/Myeloid cells/Pericytes & Exhausted CD8+ T/Plasma cells/Myeloid cells	1.43271	0.00417624	0.334131	0.0700004	FC > 0.75 & FDR < 0.1
1312	TMEM51	FB-like cells/Myeloid cells/Pericytes & Exhausted CD8+ T/Plasma cells/Myeloid cells	1.43203	0.0397083	0.343748	0.179955	FC > 0.75 & p < 0.05
1313	PTK6	Exhausted CD8+ T/Plasma cells/Pericytes	1.43196	0.00977183	0.162095	0.0999149	FC > 0.75 & FDR < 0.1
1314	SLC4A5	Exhausted CD8+ T/Plasma cells/Myeloid cells	1.43188	0.00821166	0.0397069	0.0927322	FC > 0.75 & FDR < 0.1
1315	MID1IP1	Myeloid cells	1.43178	0.0264395	0.0780591	0.151432	FC > 0.75 & p < 0.05
1316	GFPT1	Exhausted CD8+ T/Plasma cells/Myeloid cells	1.43145	0.000180833	0.0112831	0.0234849	FC > 0.75 & FDR < 0.1
1317	IPO4	Myeloid cells	1.43121	0.0166962	0.0603607	0.123893	FC > 0.75 & p < 0.05
1318	DMTN	Exhausted CD8+ T/Plasma cells/Pericytes	1.43095	0.17507	0.46963	0.329885	FC > 0.75
1319	PTGER4	Exhausted CD8+ T/Plasma cells/Pericytes	1.43044	0.0119078	0.177432	0.108652	FC > 0.75 & p < 0.05
1320	PLIN2	Exhausted CD8+ T/Plasma cells/Myeloid cells	1.43025	0.0767862	0.136462	0.235387	FC > 0.75
1321	BIK	FB-like cells/Myeloid cells/Pericytes & Exhausted CD8+ T/Plasma cells/Myeloid cells	1.43018	0.0456918	0.343748	0.190408	FC > 0.75 & p < 0.05
1322	COPZ1	FB-like cells/Myeloid cells/Pericytes & Exhausted CD8+ T/Plasma cells/Myeloid cells	1.43003	0.0239672	0.343748	0.145152	FC > 0.75 & p < 0.05
1323	GRIN2A	Exhausted CD8+ T/Plasma cells/Pericytes	1.4298	0.0379587	0.271798	0.176605	FC > 0.75 & p < 0.05
1324	MAN1C1	Myeloid cells	1.42976	0.00793433	0.0410585	0.091435	FC > 0.75 & FDR < 0.1
1325	PDE4D	Follicular B cells/Exhausted CD8+ T/NK cells	1.42948	0.000717435	0.0421183	0.0342889	FC > 0.75 & FDR < 0.1
1326	MRE11	Exhausted CD8+ T/Plasma cells/Pericytes	1.42899	0.0875385	0.367156	0.247601	FC > 0.75
1327	ADM	Follicular B cells/Exhausted CD8+ T/NK cells	1.42878	0.0131194	0.11728	0.113	FC > 0.75 & p < 0.05
1328	H4C4	FB-like cells/Myeloid cells/Pericytes & Exhausted CD8+ T/Plasma cells/Myeloid cells	1.42859	0.192194	0.425389	0.342311	FC > 0.75
1329	NBL1	FB-like cells/Myeloid cells/Pericytes & Exhausted CD8+ T/Plasma cells/Myeloid cells	1.42839	0.0605213	0.352785	0.213758	FC > 0.75
1330	CASTOR1	Exhausted CD8+ T/Plasma cells/Pericytes	1.42833	0.0258442	0.232957	0.150432	FC > 0.75 & p < 0.05
1331	HSH2D	Exhausted CD8+ T/Plasma cells/Pericytes	1.42825	0.000943027	0.0567007	0.0377448	FC > 0.75 & FDR < 0.1
1332	CYTIP	Exhausted CD8+ T/Plasma cells/Pericytes	1.42768	0.142436	0.436462	0.303555	FC > 0.75
1333	SLC26A9	Myeloid cells	1.42755	0.0510393	0.110585	0.199062	FC > 0.75
1334	H1-5	FB-like cells/Myeloid cells/Pericytes & Exhausted CD8+ T/Plasma cells/Myeloid cells	1.42754	0.140906	0.399225	0.302075	FC > 0.75
1335	N4BP2	Exhausted CD8+ T/Plasma cells/Myeloid cells	1.42688	0.0036075	0.026178	0.0655402	FC > 0.75 & FDR < 0.1
1336	SDF2L1	Exhausted CD8+ T/Plasma cells/Pericytes	1.42684	0.0897663	0.371961	0.250114	FC > 0.75
1337	SLC38A10	Exhausted CD8+ T/Plasma cells/Myeloid cells	1.42679	0.00283209	0.0235774	0.0594454	FC > 0.75 & FDR < 0.1
1338	SPTSSA	Myeloid cells	1.42656	0.0289399	0.0816741	0.157483	FC > 0.75 & p < 0.05
1339	KLHDC2	Myeloid cells	1.42591	0.00301773	0.026345	0.0607518	FC > 0.75 & FDR < 0.1
1340	EBI3	Exhausted CD8+ T/Plasma cells/Pericytes	1.42589	0.00517552	0.120305	0.0762716	FC > 0.75 & FDR < 0.1
1341	NACA	Exhausted CD8+ T/Plasma cells/Myeloid cells	1.4257	0.000976193	0.0142531	0.0382363	FC > 0.75 & FDR < 0.1
1342	IGSF9B	Myeloid cells	1.42517	0.0645571	0.125807	0.219917	FC > 0.75
1343	MPV17L	Myeloid cells	1.42462	0.00657695	0.0373984	0.0844602	FC > 0.75 & FDR < 0.1
1344	FGR	Exhausted CD8+ T/Plasma cells/Pericytes	1.42445	0.0767288	0.35102	0.235298	FC > 0.75
1345	ENO2	Myeloid cells	1.42427	0.00293126	0.026123	0.0600869	FC > 0.75 & FDR < 0.1
1346	TMEM229A	Exhausted CD8+ T/Plasma cells/Pericytes	1.42427	0.18109	0.476842	0.334682	FC > 0.75
1347	TPX2	Exhausted CD8+ T/Plasma cells/Pericytes	1.42389	0.162723	0.459978	0.320587	FC > 0.75
1348	LMO7	Exhausted CD8+ T/Plasma cells/Myeloid cells	1.42351	0.000360561	0.0113986	0.0277953	FC > 0.75 & FDR < 0.1
1349	BIRC3	Exhausted CD8+ T/Plasma cells/Myeloid cells	1.42293	0.00453063	0.0295059	0.0725877	FC > 0.75 & FDR < 0.1
1350	ADGRF5	Myeloid cells	1.42278	0.00490775	0.0325824	0.074752	FC > 0.75 & FDR < 0.1
1351	GALNT12	FB-like cells/Myeloid cells/Pericytes & Exhausted CD8+ T/Plasma cells/Myeloid cells	1.42265	0.0712857	0.357293	0.228959	FC > 0.75
1352	FBLN2	Exhausted CD8+ T/Plasma cells/Pericytes	1.42236	0.213976	0.501899	0.357608	FC > 0.75
1353	MGP	Follicular B cells/Exhausted CD8+ T/NK cells	1.42206	0.0745006	0.246664	0.232994	FC > 0.75
1354	SPIRE2	Myeloid cells	1.42118	0.0196948	0.0661203	0.133048	FC > 0.75 & p < 0.05
1355	ZNF577	Myeloid cells	1.42026	0.00105383	0.016104	0.0394116	FC > 0.75 & FDR < 0.1
1356	YPEL1	Exhausted CD8+ T/Plasma cells/Pericytes	1.42021	0.0674288	0.337301	0.224106	FC > 0.75
1357	ZMAT3	Exhausted CD8+ T/Plasma cells/Pericytes	1.41995	0.00138835	0.0652816	0.0444483	FC > 0.75 & FDR < 0.1
1358	CXCL13	Exhausted CD8+ T/Plasma cells/Myeloid cells	1.41988	0.0198527	0.0636531	0.133441	FC > 0.75 & p < 0.05
1359	H2BC7	FB-like cells/Myeloid cells/Pericytes	1.41964	0.0699088	0.374481	0.227064	FC > 0.75
1360	HLA-C	Exhausted CD8+ T/Plasma cells/Myeloid cells	1.41924	0.00834168	0.0398982	0.092891	FC > 0.75 & FDR < 0.1
1361	SPRR2A	Exhausted CD8+ T/Plasma cells/Pericytes	1.4183	0.0209509	0.21599	0.136649	FC > 0.75 & p < 0.05
1362	ABCC3	FB-like cells/Myeloid cells/Pericytes & Exhausted CD8+ T/Plasma cells/Myeloid cells	1.41819	0.158399	0.405981	0.316655	FC > 0.75
1363	F2R	Exhausted CD8+ T/Plasma cells/Pericytes	1.41778	0.269846	0.542583	0.393314	FC > 0.75
1364	ZNFX1	Myeloid cells	1.41774	2.23E-05	0.00389434	0.0110587	FC > 0.75 & FDR < 0.1
1365	ZNF451	Exhausted CD8+ T/Plasma cells/Pericytes	1.41745	0.000961093	0.0570522	0.0379822	FC > 0.75 & FDR < 0.1
1366	TNFSF8	Exhausted CD8+ T/Plasma cells/Pericytes	1.4171	0.0709661	0.342948	0.228532	FC > 0.75
1367	ZMAT5	Exhausted CD8+ T/Plasma cells/Pericytes	1.41704	0.00832687	0.150489	0.092891	FC > 0.75 & FDR < 0.1
1368	OR4F21	Exhausted CD8+ T/Plasma cells/Pericytes	1.4169	0.0583857	0.31619	0.210853	FC > 0.75
1369	ZNF552	Myeloid cells	1.41647	0.0399184	0.0967381	0.18046	FC > 0.75 & p < 0.05
1370	RPS26	Exhausted CD8+ T/Plasma cells/Myeloid cells	1.41646	0.00151566	0.0175618	0.0454574	FC > 0.75 & FDR < 0.1
1371	KIAA1143	Exhausted CD8+ T/Plasma cells/Pericytes	1.41553	0.00503768	0.119234	0.0755163	FC > 0.75 & FDR < 0.1
1372	STX1B	Exhausted CD8+ T/Plasma cells/Pericytes	1.41449	0.0362043	0.268644	0.173389	FC > 0.75 & p < 0.05
1373	H4C4	FB-like cells/Myeloid cells/Pericytes	1.41439	0.122204	0.38525	0.284199	FC > 0.75
1374	ARSG	Exhausted CD8+ T/Plasma cells/Pericytes	1.41428	0.033063	0.259086	0.166782	FC > 0.75 & p < 0.05
1375	C2	Exhausted CD8+ T/Plasma cells/Pericytes	1.41408	0.121561	0.411798	0.283633	FC > 0.75
1376	PELO	Follicular B cells/Exhausted CD8+ T/NK cells	1.41351	0.00250706	0.0617937	0.0561505	FC > 0.75 & FDR < 0.1
1377	BPTF	Exhausted CD8+ T/Plasma cells/Myeloid cells	1.41345	0.000380988	0.0113986	0.0280052	FC > 0.75 & FDR < 0.1
1378	SIGLEC14	Exhausted CD8+ T/Plasma cells/Pericytes	1.41292	0.0478019	0.293794	0.193925	FC > 0.75 & p < 0.05
1379	MKRN3	Exhausted CD8+ T/Plasma cells/Pericytes	1.41245	0.0282631	0.239511	0.155994	FC > 0.75 & p < 0.05
1380	COL8A1	Exhausted CD8+ T/Plasma cells/Pericytes	1.41186	0.168504	0.464339	0.325203	FC > 0.75
1381	CFLAR	Follicular B cells/Exhausted CD8+ T/NK cells	1.41167	0.00558388	0.0852944	0.0785105	FC > 0.75 & FDR < 0.1
1382	GPHN	Myeloid cells	1.41158	9.56E-05	0.00664433	0.0188958	FC > 0.75 & FDR < 0.1
1383	TRPV2	Exhausted CD8+ T/Plasma cells/Pericytes	1.41146	0.00903354	0.156827	0.0961799	FC > 0.75 & FDR < 0.1
1384	CHST15	Myeloid cells	1.41109	0.017006	0.0607017	0.124732	FC > 0.75 & p < 0.05
1385	GRK3	Follicular B cells/Exhausted CD8+ T/NK cells	1.41056	0.0280042	0.161495	0.155335	FC > 0.75 & p < 0.05
1386	GSTA2	Exhausted CD8+ T/Plasma cells/Pericytes	1.41025	0.000732069	0.0493219	0.0344234	FC > 0.75 & FDR < 0.1
1387	ZBTB25	Myeloid cells	1.41004	0.000455811	0.0115597	0.0288341	FC > 0.75 & FDR < 0.1
1388	RGS19	Myeloid cells	1.40964	0.00403248	0.0296032	0.0688375	FC > 0.75 & FDR < 0.1
1389	H2BC7	FB-like cells/Myeloid cells/Pericytes & Exhausted CD8+ T/Plasma cells/Myeloid cells	1.40926	0.135167	0.393949	0.296676	FC > 0.75
1390	SPAG11A	Exhausted CD8+ T/Plasma cells/Pericytes	1.40922	0.015814	0.195968	0.121213	FC > 0.75 & p < 0.05
1391	PTGER2	Exhausted CD8+ T/Plasma cells/Pericytes	1.40875	0.000800633	0.0521492	0.0354188	FC > 0.75 & FDR < 0.1
1392	GATA2	Myeloid cells	1.40864	0.0112913	0.0494321	0.106365	FC > 0.75 & p < 0.05
1393	UNC5B	Exhausted CD8+ T/Plasma cells/Pericytes	1.40832	0.0425538	0.282475	0.184954	FC > 0.75 & p < 0.05
1394	CENPN	Exhausted CD8+ T/Plasma cells/Pericytes	1.40789	0.0371601	0.270706	0.17539	FC > 0.75 & p < 0.05
1395	SPDYE2	Exhausted CD8+ T/Plasma cells/Pericytes	1.40763	0.00780232	0.147678	0.090691	FC > 0.75 & FDR < 0.1
1396	KLRC3	Exhausted CD8+ T/Plasma cells/Myeloid cells	1.40663	0.0385766	0.0912938	0.177871	FC > 0.75 & p < 0.05
1397	FBLN2	Exhausted CD8+ T/Plasma cells/Myeloid cells	1.40643	0.0177786	0.0598619	0.126829	FC > 0.75 & p < 0.05
1398	TSNARE1	Exhausted CD8+ T/Plasma cells/Pericytes	1.40616	0.00878714	0.155681	0.0950479	FC > 0.75 & FDR < 0.1
1399	CRACR2B	Exhausted CD8+ T/Plasma cells/Pericytes	1.40601	0.0257468	0.232957	0.150228	FC > 0.75 & p < 0.05
1400	GRAMD2A	FB-like cells/Myeloid cells/Pericytes & Exhausted CD8+ T/Plasma cells/Myeloid cells	1.4058	0.0571384	0.352785	0.209166	FC > 0.75
1401	SPDYE11	Exhausted CD8+ T/Plasma cells/Pericytes	1.40567	0.078551	0.354726	0.237614	FC > 0.75
1402	MCOLN1	Exhausted CD8+ T/Plasma cells/Pericytes	1.40541	0.0582612	0.31603	0.210684	FC > 0.75
1403	TEAD2	Myeloid cells	1.40538	0.0340491	0.0889401	0.168907	FC > 0.75 & p < 0.05
1404	CAMK1D	Myeloid cells	1.40528	0.00427198	0.0306154	0.0707177	FC > 0.75 & FDR < 0.1
1405	SERTAD2	Exhausted CD8+ T/Plasma cells/Myeloid cells	1.40407	0.0016043	0.0178052	0.0462459	FC > 0.75 & FDR < 0.1
1406	CCL4L2	Exhausted CD8+ T/Plasma cells/Pericytes	1.40362	0.086862	0.365859	0.246907	FC > 0.75
1407	FOSL2	Myeloid cells	1.40343	0.0272148	0.079417	0.153293	FC > 0.75 & p < 0.05
1408	VDR	FB-like cells/Myeloid cells/Pericytes & Exhausted CD8+ T/Plasma cells/Myeloid cells	1.40329	0.0954903	0.361853	0.256044	FC > 0.75
1409	FGFR3	Exhausted CD8+ T/Plasma cells/Myeloid cells	1.40318	0.0066379	0.0359723	0.0848638	FC > 0.75 & FDR < 0.1
1410	KLHL21	Myeloid cells	1.4029	0.00275625	0.0256988	0.0585558	FC > 0.75 & FDR < 0.1
1411	IL17RE	Follicular B cells/Exhausted CD8+ T/NK cells	1.40279	0.00831197	0.0972153	0.092891	FC > 0.75 & FDR < 0.1
1412	UBTD1	Exhausted CD8+ T/Plasma cells/Pericytes	1.40277	0.0823488	0.359238	0.241976	FC > 0.75
1413	JDP2	Exhausted CD8+ T/Plasma cells/Pericytes	1.4027	0.14752	0.442312	0.307327	FC > 0.75
1414	CARD10	FB-like cells/Myeloid cells/Pericytes & Exhausted CD8+ T/Plasma cells/Myeloid cells	1.40254	0.00929326	0.334131	0.0977558	FC > 0.75 & FDR < 0.1
1415	PHLDA2	FB-like cells/Myeloid cells/Pericytes	1.40194	0.0845917	0.374481	0.244427	FC > 0.75
1416	RFTN1	Follicular B cells/Exhausted CD8+ T/NK cells	1.40181	0.0145329	0.120574	0.117041	FC > 0.75 & p < 0.05
1417	PARM1	Follicular B cells/Exhausted CD8+ T/NK cells	1.40181	0.0941684	0.269257	0.254729	FC > 0.75
1418	CYB5R2	Exhausted CD8+ T/Plasma cells/Myeloid cells	1.40009	0.00276012	0.0231657	0.0585902	FC > 0.75 & FDR < 0.1
1419	RASSF4	Exhausted CD8+ T/Plasma cells/Myeloid cells	1.3999	0.00288667	0.0238176	0.0598332	FC > 0.75 & FDR < 0.1
1420	CSAG3	Exhausted CD8+ T/Plasma cells/Myeloid cells	1.39906	0.000842693	0.0135065	0.0360977	FC > 0.75 & FDR < 0.1
1421	UPK3B	Follicular B cells/Exhausted CD8+ T/NK cells	1.39874	0.0015025	0.0518665	0.045301	FC > 0.75 & FDR < 0.1
1422	MMP24	Myeloid cells	1.39842	0.00105707	0.016104	0.0394116	FC > 0.75 & FDR < 0.1
1423	AZGP1	FB-like cells/Myeloid cells/Pericytes	1.39839	0.140701	0.393333	0.301917	FC > 0.75
1424	USP25	Exhausted CD8+ T/Plasma cells/Myeloid cells	1.39823	0.00253022	0.0221858	0.0563002	FC > 0.75 & FDR < 0.1
1425	SLC24A4	Myeloid cells	1.39767	0.0113361	0.0495678	0.106558	FC > 0.75 & p < 0.05
1426	MX1	FB-like cells/Myeloid cells/Pericytes & Exhausted CD8+ T/Plasma cells/Myeloid cells	1.39727	0.0185234	0.334131	0.129404	FC > 0.75 & p < 0.05
1427	GREM2	Exhausted CD8+ T/Plasma cells/Pericytes	1.39644	0.170223	0.46434	0.326188	FC > 0.75
1428	CLUAP1	Exhausted CD8+ T/Plasma cells/Pericytes	1.39641	0.0017932	0.0733307	0.0481419	FC > 0.75 & FDR < 0.1
1429	UTF1	Exhausted CD8+ T/Plasma cells/Pericytes	1.39621	0.0532556	0.30628	0.203079	FC > 0.75
1430	ZNF852	Exhausted CD8+ T/Plasma cells/Pericytes	1.39615	0.00375357	0.102788	0.0667895	FC > 0.75 & FDR < 0.1
1431	KLHL5	FB-like cells/Myeloid cells/Pericytes & Exhausted CD8+ T/Plasma cells/Myeloid cells	1.39596	0.0608482	0.352785	0.214479	FC > 0.75
1432	TBC1D15	Exhausted CD8+ T/Plasma cells/Pericytes	1.39551	0.00216726	0.0808865	0.0527511	FC > 0.75 & FDR < 0.1
1433	IGLL5	FB-like cells/Myeloid cells/Pericytes & Exhausted CD8+ T/Plasma cells/Myeloid cells	1.39551	0.185442	0.421731	0.338111	FC > 0.75
1434	POLE3	FB-like cells/Myeloid cells/Pericytes & Exhausted CD8+ T/Plasma cells/Myeloid cells	1.3955	0.0414331	0.343748	0.18325	FC > 0.75 & p < 0.05
1435	ZNF705A	Exhausted CD8+ T/Plasma cells/Pericytes	1.39534	0.0194349	0.212313	0.1324	FC > 0.75 & p < 0.05
1436	DYRK1B	Myeloid cells	1.39511	0.00748141	0.039943	0.0893116	FC > 0.75 & FDR < 0.1
1437	UBE2E2	Exhausted CD8+ T/Plasma cells/Pericytes	1.39495	0.321307	0.574029	0.422463	FC > 0.75
1438	ATP8A1	Follicular B cells/Exhausted CD8+ T/NK cells	1.39413	0.00126773	0.05073	0.0427985	FC > 0.75 & FDR < 0.1
1439	POLR2J3	Exhausted CD8+ T/Plasma cells/Pericytes	1.39402	0.0439453	0.285552	0.187528	FC > 0.75 & p < 0.05
1440	VEPH1	Exhausted CD8+ T/Plasma cells/Pericytes	1.39355	0.256138	0.535436	0.385297	FC > 0.75
1441	IL2RG	Exhausted CD8+ T/Plasma cells/Myeloid cells	1.39333	0.0140686	0.0527287	0.115668	FC > 0.75 & p < 0.05
1442	PAX5	Exhausted CD8+ T/Plasma cells/Pericytes	1.3932	0.0251766	0.231942	0.148551	FC > 0.75 & p < 0.05
1443	CXCR3	Exhausted CD8+ T/Plasma cells/Pericytes	1.39211	0.00782266	0.147678	0.0907829	FC > 0.75 & FDR < 0.1
1444	IL18BP	Exhausted CD8+ T/Plasma cells/Myeloid cells	1.39154	0.00177034	0.0184377	0.0477537	FC > 0.75 & FDR < 0.1
1445	GSTP1	Exhausted CD8+ T/Plasma cells/Pericytes	1.39149	0.601717	0.697845	0.540968	FC > 0.75
1446	WDFY4	Exhausted CD8+ T/Plasma cells/Pericytes	1.39115	0.00616342	0.131274	0.0821159	FC > 0.75 & FDR < 0.1
1447	KLHL35	Exhausted CD8+ T/Plasma cells/Myeloid cells	1.39097	0.00429524	0.0287323	0.0709823	FC > 0.75 & FDR < 0.1
1448	H3C12	FB-like cells/Myeloid cells/Pericytes & Exhausted CD8+ T/Plasma cells/Myeloid cells	1.39042	0.0839999	0.358078	0.243957	FC > 0.75
1449	CA2	Exhausted CD8+ T/Plasma cells/Pericytes	1.39029	0.205294	0.494275	0.351819	FC > 0.75
1450	LRRC61	Exhausted CD8+ T/Plasma cells/Pericytes	1.39001	0.00307634	0.0934761	0.0610867	FC > 0.75 & FDR < 0.1
1451	SLC6A8	FB-like cells/Myeloid cells/Pericytes	1.38993	0.0942522	0.376438	0.254775	FC > 0.75
1452	CCT6A	FB-like cells/Myeloid cells/Pericytes	1.38978	0.05727	0.374481	0.209288	FC > 0.75
1453	MRPS33	FB-like cells/Myeloid cells/Pericytes & Exhausted CD8+ T/Plasma cells/Myeloid cells	1.38957	0.0709927	0.357293	0.228532	FC > 0.75
1454	PPFIA3	Myeloid cells	1.38956	0.0290783	0.0817573	0.157653	FC > 0.75 & p < 0.05
1455	LZTR1	Exhausted CD8+ T/Plasma cells/Pericytes	1.38949	0.0193648	0.212313	0.132132	FC > 0.75 & p < 0.05
1456	CLEC17A	Exhausted CD8+ T/Plasma cells/Pericytes	1.38905	0.0156146	0.194151	0.120565	FC > 0.75 & p < 0.05
1457	TSPAN8	FB-like cells/Myeloid cells/Pericytes & Exhausted CD8+ T/Plasma cells/Myeloid cells	1.38892	0.042367	0.343748	0.184717	FC > 0.75 & p < 0.05
1458	ZFP36	Follicular B cells/Exhausted CD8+ T/NK cells	1.38854	0.0397995	0.186523	0.180188	FC > 0.75 & p < 0.05
1459	TPGS2	FB-like cells/Myeloid cells/Pericytes	1.38849	0.0177359	0.373657	0.126721	FC > 0.75 & p < 0.05
1460	CPEB2	Follicular B cells/Exhausted CD8+ T/NK cells	1.38822	0.000440791	0.0390338	0.0286544	FC > 0.75 & FDR < 0.1
1461	GOLGA8J	Exhausted CD8+ T/Plasma cells/Pericytes	1.38797	0.0477781	0.293794	0.193884	FC > 0.75 & p < 0.05
1462	CCL3	Exhausted CD8+ T/Plasma cells/Pericytes	1.38773	4.35E-05	0.00915728	0.0139157	FC > 0.75 & FDR < 0.1
1463	PCLAF	FB-like cells/Myeloid cells/Pericytes	1.3877	0.103403	0.381403	0.26488	FC > 0.75
1464	STXBP1	FB-like cells/Myeloid cells/Pericytes & Exhausted CD8+ T/Plasma cells/Myeloid cells	1.3873	0.00848331	0.334131	0.0937025	FC > 0.75 & FDR < 0.1
1465	TXNIP	FB-like cells/Myeloid cells/Pericytes & Exhausted CD8+ T/Plasma cells/Myeloid cells	1.38716	0.143401	0.399652	0.304457	FC > 0.75
1466	KIF4A	Exhausted CD8+ T/Plasma cells/Pericytes	1.38647	0.108512	0.399534	0.270605	FC > 0.75
1467	USP17L3	Exhausted CD8+ T/Plasma cells/Pericytes	1.38605	0.019374	0.212313	0.132132	FC > 0.75 & p < 0.05
1468	GSAP	Follicular B cells/Exhausted CD8+ T/NK cells	1.38602	0.000739917	0.042449	0.0344234	FC > 0.75 & FDR < 0.1
1469	LMNB1	FB-like cells/Myeloid cells/Pericytes & Exhausted CD8+ T/Plasma cells/Myeloid cells	1.38537	0.0474608	0.34475	0.193371	FC > 0.75 & p < 0.05
1470	C17orf67	Exhausted CD8+ T/Plasma cells/Pericytes	1.38484	0.0264039	0.233249	0.15137	FC > 0.75 & p < 0.05
1471	PKNOX2	Exhausted CD8+ T/Plasma cells/Pericytes	1.38428	0.0824959	0.359238	0.242192	FC > 0.75
1472	ENAH	Myeloid cells	1.38406	0.0766281	0.138233	0.235283	FC > 0.75
1473	KCNK1	FB-like cells/Myeloid cells/Pericytes & Exhausted CD8+ T/Plasma cells/Myeloid cells	1.384	0.258351	0.45294	0.386577	FC > 0.75
1474	TFF2	FB-like cells/Myeloid cells/Pericytes	1.38395	0.0146796	0.373657	0.117477	FC > 0.75 & p < 0.05
1475	OPTN	Exhausted CD8+ T/Plasma cells/Pericytes	1.38393	0.130384	0.422928	0.29263	FC > 0.75
1476	MARCKSL1	FB-like cells/Myeloid cells/Pericytes	1.38347	0.0425754	0.374481	0.184962	FC > 0.75 & p < 0.05
1477	WTIP	Follicular B cells/Exhausted CD8+ T/NK cells	1.38308	0.0209242	0.139528	0.136523	FC > 0.75 & p < 0.05
1478	CHST12	Exhausted CD8+ T/Plasma cells/Pericytes	1.38256	0.00362326	0.101408	0.0656642	FC > 0.75 & FDR < 0.1
1479	ITPKC	Myeloid cells	1.38192	0.0181342	0.0629137	0.128147	FC > 0.75 & p < 0.05
1480	TBC1D1	FB-like cells/Myeloid cells/Pericytes & Exhausted CD8+ T/Plasma cells/Myeloid cells	1.38155	0.0227797	0.340287	0.141448	FC > 0.75 & p < 0.05
1481	KDM4B	Exhausted CD8+ T/Plasma cells/Pericytes	1.38085	0.00194944	0.0755241	0.0498899	FC > 0.75 & FDR < 0.1
1482	TBX1	Exhausted CD8+ T/Plasma cells/Pericytes	1.38021	0.256815	0.535507	0.385793	FC > 0.75
1483	SF3A1	Exhausted CD8+ T/Plasma cells/Myeloid cells	1.38004	3.50E-05	0.00696601	0.0130152	FC > 0.75 & FDR < 0.1
1484	ALDOA	Myeloid cells	1.37999	0.0130251	0.0533646	0.112771	FC > 0.75 & p < 0.05
1485	ZG16B	Follicular B cells/Exhausted CD8+ T/NK cells	1.37939	0.0692945	0.237876	0.226082	FC > 0.75
1486	SNTA1	Myeloid cells	1.37938	0.013629	0.0545751	0.114445	FC > 0.75 & p < 0.05
1487	CD53	Exhausted CD8+ T/Plasma cells/Pericytes	1.37877	0.0675317	0.337301	0.224168	FC > 0.75
1488	YAF2	Exhausted CD8+ T/Plasma cells/Pericytes	1.37867	0.0295545	0.245581	0.158856	FC > 0.75 & p < 0.05
1489	PITX1	Myeloid cells	1.37846	0.0347998	0.0902705	0.170709	FC > 0.75 & p < 0.05
1490	KCNK1	FB-like cells/Myeloid cells/Pericytes	1.37799	0.17908	0.409237	0.333053	FC > 0.75
1491	REXO4	Exhausted CD8+ T/Plasma cells/Pericytes	1.37782	0.00383861	0.104264	0.0672779	FC > 0.75 & FDR < 0.1
1492	PKIG	Myeloid cells	1.37674	0.040937	0.0978959	0.182483	FC > 0.75 & p < 0.05
1493	PFDN4	Myeloid cells	1.37659	0.000372651	0.0106117	0.0278621	FC > 0.75 & FDR < 0.1
1494	PLA2G6	Exhausted CD8+ T/Plasma cells/Myeloid cells	1.37628	0.0372404	0.0897018	0.175565	FC > 0.75 & p < 0.05
1495	SAMSN1	Exhausted CD8+ T/Plasma cells/Pericytes	1.37616	0.0248119	0.231444	0.147584	FC > 0.75 & p < 0.05
1496	TP53I11	Myeloid cells	1.37615	0.0163035	0.0596208	0.122538	FC > 0.75 & p < 0.05
1497	UQCR11	FB-like cells/Myeloid cells/Pericytes & Exhausted CD8+ T/Plasma cells/Myeloid cells	1.37606	0.0329802	0.343748	0.166548	FC > 0.75 & p < 0.05
1498	HCST	Exhausted CD8+ T/Plasma cells/Pericytes	1.37523	0.216904	0.504455	0.359339	FC > 0.75
1499	C15orf48	Exhausted CD8+ T/Plasma cells/Pericytes	1.37519	0.204516	0.493762	0.351208	FC > 0.75
1500	MARCKS	FB-like cells/Myeloid cells/Pericytes & Exhausted CD8+ T/Plasma cells/Myeloid cells	1.37509	0.0283228	0.343748	0.156032	FC > 0.75 & p < 0.05
1501	ZNF649	Myeloid cells	1.37492	0.00444395	0.031096	0.0719937	FC > 0.75 & FDR < 0.1
1502	MED13L	Exhausted CD8+ T/Plasma cells/Myeloid cells	1.37444	0.00149036	0.0175368	0.0452645	FC > 0.75 & FDR < 0.1
1503	LAMA5	Exhausted CD8+ T/Plasma cells/Myeloid cells	1.3744	7.77E-05	0.00974458	0.0177272	FC > 0.75 & FDR < 0.1
1504	TMEM41B	Exhausted CD8+ T/Plasma cells/Pericytes	1.37415	0.0134658	0.184925	0.113899	FC > 0.75 & p < 0.05
1505	KDELR3	FB-like cells/Myeloid cells/Pericytes & Exhausted CD8+ T/Plasma cells/Myeloid cells	1.37402	0.00952436	0.334131	0.0988011	FC > 0.75 & FDR < 0.1
1506	EDEM1	Follicular B cells/Exhausted CD8+ T/NK cells	1.37385	8.79E-05	0.0242421	0.0185694	FC > 0.75 & FDR < 0.1
1507	INPP5E	Exhausted CD8+ T/Plasma cells/Pericytes	1.37356	0.0488954	0.296202	0.195656	FC > 0.75 & p < 0.05
1508	GCH1	Myeloid cells	1.37345	1.58E-05	0.00297138	0.00908334	FC > 0.75 & FDR < 0.1
1509	PPP2R2B	Exhausted CD8+ T/Plasma cells/Pericytes	1.37329	0.0298726	0.246253	0.159445	FC > 0.75 & p < 0.05
1510	EPS8	Follicular B cells/Exhausted CD8+ T/NK cells	1.37309	0.0162737	0.124626	0.122489	FC > 0.75 & p < 0.05
1511	MMP12	Myeloid cells	1.37285	0.067084	0.128304	0.223674	FC > 0.75
1512	LY96	FB-like cells/Myeloid cells/Pericytes & Exhausted CD8+ T/Plasma cells/Myeloid cells	1.37256	0.0470813	0.34475	0.192694	FC > 0.75 & p < 0.05
1513	H2AC12	FB-like cells/Myeloid cells/Pericytes	1.37253	0.0773448	0.374481	0.235986	FC > 0.75
1514	MOG	Exhausted CD8+ T/Plasma cells/Pericytes	1.37213	0.0274121	0.237854	0.153697	FC > 0.75 & p < 0.05
1515	TM4SF1	FB-like cells/Myeloid cells/Pericytes	1.3715	0.197562	0.418329	0.346012	FC > 0.75
1516	TRANK1	Exhausted CD8+ T/Plasma cells/Pericytes	1.37121	0.165506	0.46291	0.322941	FC > 0.75
1517	ANLN	FB-like cells/Myeloid cells/Pericytes	1.37068	0.0789012	0.374481	0.238056	FC > 0.75
1518	SCN4A	Follicular B cells/Exhausted CD8+ T/NK cells	1.36983	0.00848472	0.0985125	0.0937025	FC > 0.75 & FDR < 0.1
1519	ENDOD1	Exhausted CD8+ T/Plasma cells/Myeloid cells	1.36976	0.000263232	0.0113916	0.0268182	FC > 0.75 & FDR < 0.1
1520	ZDHHC11	Myeloid cells	1.36963	0.0039524	0.0293763	0.0682632	FC > 0.75 & FDR < 0.1
1521	GBP2	FB-like cells/Myeloid cells/Pericytes & Exhausted CD8+ T/Plasma cells/Myeloid cells	1.36956	0.0491924	0.345868	0.196276	FC > 0.75 & p < 0.05
1522	H4C3	Exhausted CD8+ T/Plasma cells/Myeloid cells	1.36937	0.0591326	0.117712	0.21199	FC > 0.75
1523	PRSS8	Exhausted CD8+ T/Plasma cells/Myeloid cells	1.36894	0.0054017	0.0322962	0.0776862	FC > 0.75 & FDR < 0.1
1524	S100A4	Myeloid cells	1.36892	0.216308	0.243217	0.358843	FC > 0.75
1525	PITX2	Myeloid cells	1.36873	0.0116719	0.0500382	0.107847	FC > 0.75 & p < 0.05
1526	IL10RA	Exhausted CD8+ T/Plasma cells/Pericytes	1.36859	0.0155921	0.194151	0.120535	FC > 0.75 & p < 0.05
1527	POU2AF1	Exhausted CD8+ T/Plasma cells/Myeloid cells	1.36853	0.0148249	0.0544351	0.11804	FC > 0.75 & p < 0.05
1528	PDE2A	Exhausted CD8+ T/Plasma cells/Pericytes	1.36845	0.165773	0.46291	0.3232	FC > 0.75
1529	MCAM	FB-like cells/Myeloid cells/Pericytes	1.36808	0.089772	0.374481	0.250114	FC > 0.75
1530	TMSB4X	FB-like cells/Myeloid cells/Pericytes	1.36759	0.0194129	0.373657	0.132324	FC > 0.75 & p < 0.05
1531	PTPRS	Myeloid cells	1.36756	0.0469901	0.105461	0.1926	FC > 0.75 & p < 0.05
1532	ID1	Exhausted CD8+ T/Plasma cells/Pericytes	1.36739	0.284603	0.552355	0.402332	FC > 0.75
1533	ADGRF1	Exhausted CD8+ T/Plasma cells/Pericytes	1.3673	0.178722	0.474135	0.332757	FC > 0.75
1534	CLDN3	FB-like cells/Myeloid cells/Pericytes	1.36715	0.0208379	0.373657	0.136274	FC > 0.75 & p < 0.05
1535	OR2H2	Exhausted CD8+ T/Plasma cells/Pericytes	1.36675	0.11297	0.405676	0.275357	FC > 0.75
1536	TMBIM1	Exhausted CD8+ T/Plasma cells/Pericytes	1.36673	0.148089	0.443476	0.307745	FC > 0.75
1537	TFDP1	FB-like cells/Myeloid cells/Pericytes & Exhausted CD8+ T/Plasma cells/Myeloid cells	1.36651	0.0604575	0.352785	0.213635	FC > 0.75
1538	PVR	Myeloid cells	1.36643	0.0071272	0.0390498	0.0873507	FC > 0.75 & FDR < 0.1
1539	CSRP2	FB-like cells/Myeloid cells/Pericytes & Exhausted CD8+ T/Plasma cells/Myeloid cells	1.36637	0.00767288	0.334131	0.0902098	FC > 0.75 & FDR < 0.1
1540	TNNI2	Exhausted CD8+ T/Plasma cells/Pericytes	1.36614	0.0260235	0.232957	0.150699	FC > 0.75 & p < 0.05
1541	RTCA	Exhausted CD8+ T/Plasma cells/Pericytes	1.36545	0.00154799	0.0697686	0.0457347	FC > 0.75 & FDR < 0.1
1542	CD52	Exhausted CD8+ T/Plasma cells/Pericytes	1.36456	0.0240053	0.22768	0.145183	FC > 0.75 & p < 0.05
1543	DTX4	Exhausted CD8+ T/Plasma cells/Myeloid cells	1.36447	0.00328911	0.0252406	0.0627979	FC > 0.75 & FDR < 0.1
1544	PRSS22	Exhausted CD8+ T/Plasma cells/Myeloid cells	1.36422	0.000733659	0.0131979	0.0344234	FC > 0.75 & FDR < 0.1
1545	FMOD	Exhausted CD8+ T/Plasma cells/Pericytes	1.36414	0.0447153	0.287379	0.188755	FC > 0.75 & p < 0.05
1546	OSBPL10	Exhausted CD8+ T/Plasma cells/Pericytes	1.3641	0.0570869	0.313094	0.209163	FC > 0.75
1547	THSD4	Follicular B cells/Exhausted CD8+ T/NK cells	1.36392	0.00125505	0.05073	0.0426003	FC > 0.75 & FDR < 0.1
1548	RAMP2	Exhausted CD8+ T/Plasma cells/Pericytes	1.36383	0.0413587	0.278278	0.183141	FC > 0.75 & p < 0.05
1549	TMEM179B	Exhausted CD8+ T/Plasma cells/Myeloid cells	1.36346	0.000329397	0.0113986	0.0273249	FC > 0.75 & FDR < 0.1
1550	ENPP2	Exhausted CD8+ T/Plasma cells/Pericytes	1.36309	0.0514332	0.300561	0.199805	FC > 0.75
1551	SEC61G	FB-like cells/Myeloid cells/Pericytes & Exhausted CD8+ T/Plasma cells/Myeloid cells	1.363	0.15545	0.405165	0.314195	FC > 0.75
1552	RASSF8	Exhausted CD8+ T/Plasma cells/Pericytes	1.3629	0.0489775	0.296202	0.195704	FC > 0.75 & p < 0.05
1553	SETDB2	Exhausted CD8+ T/Plasma cells/Pericytes	1.3628	0.0457791	0.289136	0.190505	FC > 0.75 & p < 0.05
1554	NOVA1	Myeloid cells	1.36236	0.0221791	0.0705793	0.139481	FC > 0.75 & p < 0.05
1555	PRKAB1	Follicular B cells/Exhausted CD8+ T/NK cells	1.36193	0.00163314	0.0518665	0.0465818	FC > 0.75 & FDR < 0.1
1556	LPIN1	Exhausted CD8+ T/Plasma cells/Pericytes	1.36177	0.0125803	0.181217	0.110903	FC > 0.75 & p < 0.05
1557	PRPF39	Exhausted CD8+ T/Plasma cells/Pericytes	1.36129	0.00375358	0.102788	0.0667895	FC > 0.75 & FDR < 0.1
1558	CPNE7	FB-like cells/Myeloid cells/Pericytes & Exhausted CD8+ T/Plasma cells/Myeloid cells	1.36085	0.126615	0.389574	0.288447	FC > 0.75
1559	AKR1E2	Exhausted CD8+ T/Plasma cells/Pericytes	1.36001	0.0917	0.375034	0.252229	FC > 0.75
1560	NKG7	Exhausted CD8+ T/Plasma cells/Pericytes	1.35931	0.0200832	0.213381	0.134131	FC > 0.75 & p < 0.05
1561	IFI44L	FB-like cells/Myeloid cells/Pericytes & Exhausted CD8+ T/Plasma cells/Myeloid cells	1.35916	0.0393897	0.343748	0.179527	FC > 0.75 & p < 0.05
1562	PHF10	Myeloid cells	1.35837	0.0105049	0.0479003	0.103288	FC > 0.75 & p < 0.05
1563	TFF2	FB-like cells/Myeloid cells/Pericytes & Exhausted CD8+ T/Plasma cells/Myeloid cells	1.35834	0.0505992	0.348331	0.1986	FC > 0.75
1564	SYP	Exhausted CD8+ T/Plasma cells/Pericytes	1.35736	0.0218005	0.217537	0.138779	FC > 0.75 & p < 0.05
1565	GPNMB	Exhausted CD8+ T/Plasma cells/Myeloid cells	1.35677	0.00153098	0.0175618	0.0455371	FC > 0.75 & FDR < 0.1
1566	C2orf74	Exhausted CD8+ T/Plasma cells/Pericytes	1.35665	0.300934	0.560793	0.411366	FC > 0.75
1567	ACIN1	Myeloid cells	1.35647	0.0149601	0.0571817	0.11855	FC > 0.75 & p < 0.05
1568	MALL	FB-like cells/Myeloid cells/Pericytes	1.35597	0.390824	0.49279	0.456294	FC > 0.75
1569	NEMP1	Exhausted CD8+ T/Plasma cells/Myeloid cells	1.35523	0.0193148	0.062775	0.132109	FC > 0.75 & p < 0.05
1570	HAUS5	Exhausted CD8+ T/Plasma cells/Pericytes	1.35434	0.00962912	0.160359	0.099188	FC > 0.75 & FDR < 0.1
1571	FCGBP	Exhausted CD8+ T/Plasma cells/Pericytes	1.35403	0.0003362	0.030934	0.0274623	FC > 0.75 & FDR < 0.1
1572	NICN1	Exhausted CD8+ T/Plasma cells/Pericytes	1.35397	0.010181	0.164705	0.101744	FC > 0.75 & p < 0.05
1573	TCIM	FB-like cells/Myeloid cells/Pericytes	1.35386	0.193371	0.415198	0.343055	FC > 0.75
1574	TTC39A	Exhausted CD8+ T/Plasma cells/Pericytes	1.3533	0.0257115	0.232957	0.150173	FC > 0.75 & p < 0.05
1575	H3C12	Exhausted CD8+ T/Plasma cells/Pericytes	1.35324	0.231558	0.518201	0.369622	FC > 0.75
1576	TMEM245	Exhausted CD8+ T/Plasma cells/Myeloid cells	1.35316	0.000164914	0.0111641	0.0223346	FC > 0.75 & FDR < 0.1
1577	TMEM43	Exhausted CD8+ T/Plasma cells/Myeloid cells	1.35311	0.0140122	0.0527287	0.11566	FC > 0.75 & p < 0.05
1578	PRMT8	Myeloid cells	1.35253	0.000282788	0.010324	0.0268182	FC > 0.75 & FDR < 0.1
1579	CHDH	Exhausted CD8+ T/Plasma cells/Pericytes	1.35234	0.302223	0.562057	0.412313	FC > 0.75
1580	ZFAND2B	Exhausted CD8+ T/Plasma cells/Pericytes	1.35216	0.000716115	0.0488077	0.0342889	FC > 0.75 & FDR < 0.1
1581	TCF7	Exhausted CD8+ T/Plasma cells/Pericytes	1.35187	0.0240742	0.22768	0.145432	FC > 0.75 & p < 0.05
1582	FAM171B	Exhausted CD8+ T/Plasma cells/Pericytes	1.35171	0.123577	0.414162	0.285633	FC > 0.75
1583	VAMP5	Follicular B cells/Exhausted CD8+ T/NK cells	1.35159	0.0804409	0.25121	0.239505	FC > 0.75
1584	CELSR3	Exhausted CD8+ T/Plasma cells/Myeloid cells	1.35118	0.00166662	0.018028	0.0467447	FC > 0.75 & FDR < 0.1
1585	SNCG	Myeloid cells	1.351	0.01573	0.0587086	0.120998	FC > 0.75 & p < 0.05
1586	EGFL7	Follicular B cells/Exhausted CD8+ T/NK cells	1.35083	0.00236113	0.0609707	0.0547404	FC > 0.75 & FDR < 0.1
1587	CREB3L1	Myeloid cells	1.35074	0.0577943	0.118733	0.209921	FC > 0.75
1588	IFITM1	FB-like cells/Myeloid cells/Pericytes	1.35054	0.147898	0.395018	0.307589	FC > 0.75
1589	EZH2	FB-like cells/Myeloid cells/Pericytes & Exhausted CD8+ T/Plasma cells/Myeloid cells	1.3502	0.0482275	0.34475	0.194762	FC > 0.75 & p < 0.05
1590	GBP5	Exhausted CD8+ T/Plasma cells/Pericytes	1.35001	0.133143	0.424998	0.294803	FC > 0.75
1591	NPPB	Myeloid cells	1.34922	0.000673619	0.0136124	0.0338751	FC > 0.75 & FDR < 0.1
1592	PEBP1	Exhausted CD8+ T/Plasma cells/Myeloid cells	1.34862	0.00499549	0.0309604	0.0754463	FC > 0.75 & FDR < 0.1
1593	CDH3	Myeloid cells	1.34831	0.249992	0.264166	0.381278	FC > 0.75
1594	COCH	FB-like cells/Myeloid cells/Pericytes & Exhausted CD8+ T/Plasma cells/Myeloid cells	1.34821	0.0370735	0.343748	0.175159	FC > 0.75 & p < 0.05
1595	COL13A1	Myeloid cells	1.347	0.00572168	0.0348395	0.0791758	FC > 0.75 & FDR < 0.1
1596	FNDC3B	Exhausted CD8+ T/Plasma cells/Myeloid cells	1.34621	0.000447601	0.0113986	0.0286544	FC > 0.75 & FDR < 0.1
1597	NFE4	Follicular B cells/Exhausted CD8+ T/NK cells	1.34619	0.021147	0.139898	0.137082	FC > 0.75 & p < 0.05
1598	PPDPF	FB-like cells/Myeloid cells/Pericytes	1.3456	0.171806	0.405484	0.327208	FC > 0.75
1599	CSPG4	Exhausted CD8+ T/Plasma cells/Pericytes	1.34528	0.0136077	0.185147	0.114445	FC > 0.75 & p < 0.05
1600	SIGIRR	Exhausted CD8+ T/Plasma cells/Pericytes	1.34505	0.0012911	0.0646503	0.0432169	FC > 0.75 & FDR < 0.1
1601	SIAE	FB-like cells/Myeloid cells/Pericytes & Exhausted CD8+ T/Plasma cells/Myeloid cells	1.34493	0.069159	0.355438	0.226081	FC > 0.75
1602	NKX2-1	Follicular B cells/Exhausted CD8+ T/NK cells	1.3447	0.0138789	0.118537	0.11533	FC > 0.75 & p < 0.05
1603	SUMF1	Exhausted CD8+ T/Plasma cells/Myeloid cells	1.34442	0.00215255	0.0203205	0.0525321	FC > 0.75 & FDR < 0.1
1604	RBM23	Myeloid cells	1.34437	0.00180759	0.0206073	0.0482462	FC > 0.75 & FDR < 0.1
1605	ERMP1	FB-like cells/Myeloid cells/Pericytes & Exhausted CD8+ T/Plasma cells/Myeloid cells	1.34417	0.0140859	0.334131	0.115672	FC > 0.75 & p < 0.05
1606	ZNF124	Myeloid cells	1.34399	0.00110016	0.0165584	0.0400341	FC > 0.75 & FDR < 0.1
1607	NAPSA	Follicular B cells/Exhausted CD8+ T/NK cells	1.34395	0.0967946	0.272257	0.257724	FC > 0.75
1608	EVA1A	Follicular B cells/Exhausted CD8+ T/NK cells	1.34393	0.00165629	0.0518665	0.0467447	FC > 0.75 & FDR < 0.1
1609	CDCA5	Exhausted CD8+ T/Plasma cells/Pericytes	1.34324	0.0653234	0.332759	0.220973	FC > 0.75
1610	RNASE1	Follicular B cells/Exhausted CD8+ T/NK cells	1.34296	0.106896	0.283534	0.268681	FC > 0.75
1611	MBD3	FB-like cells/Myeloid cells/Pericytes & Exhausted CD8+ T/Plasma cells/Myeloid cells	1.34288	0.0334079	0.343748	0.167626	FC > 0.75 & p < 0.05
1612	ZNF512B	Myeloid cells	1.34253	0.00987675	0.0461294	0.100349	FC > 0.75 & p < 0.05
1613	TNFRSF19	Myeloid cells	1.3425	0.000922285	0.0154335	0.0373288	FC > 0.75 & FDR < 0.1
1614	CDC42EP2	Myeloid cells	1.34238	0.0064164	0.0371477	0.0835959	FC > 0.75 & FDR < 0.1
1615	IGSF9B	FB-like cells/Myeloid cells/Pericytes & Exhausted CD8+ T/Plasma cells/Myeloid cells	1.34238	0.150292	0.404739	0.310084	FC > 0.75
1616	ALDOC	Myeloid cells	1.34208	0.0109022	0.0485685	0.104924	FC > 0.75 & p < 0.05
1617	PTH1R	Exhausted CD8+ T/Plasma cells/Pericytes	1.34181	0.34261	0.587045	0.433045	FC > 0.75
1618	CREBRF	Exhausted CD8+ T/Plasma cells/Pericytes	1.34164	0.0509523	0.299866	0.198998	FC > 0.75
1619	ARHGEF10L	Exhausted CD8+ T/Plasma cells/Pericytes	1.3412	0.206222	0.494936	0.352293	FC > 0.75
1620	DHCR24	Myeloid cells	1.34105	0.0285604	0.0810606	0.15653	FC > 0.75 & p < 0.05
1621	RUNX3	Exhausted CD8+ T/Plasma cells/Pericytes	1.34073	0.0677166	0.337705	0.224379	FC > 0.75
1622	DOCK11	Exhausted CD8+ T/Plasma cells/Myeloid cells	1.34025	0.00202336	0.0197159	0.0509352	FC > 0.75 & FDR < 0.1
1623	H2BC14	Exhausted CD8+ T/Plasma cells/Pericytes	1.33965	0.104	0.392983	0.26546	FC > 0.75
1624	AQP3	FB-like cells/Myeloid cells/Pericytes	1.33946	0.0634256	0.374481	0.218292	FC > 0.75
1625	POLR3E	Exhausted CD8+ T/Plasma cells/Pericytes	1.33934	0.0893155	0.371153	0.249595	FC > 0.75
1626	SLC44A4	FB-like cells/Myeloid cells/Pericytes & Exhausted CD8+ T/Plasma cells/Myeloid cells	1.3393	0.256787	0.451986	0.385786	FC > 0.75
1627	CREBL2	Follicular B cells/Exhausted CD8+ T/NK cells	1.33913	0.00207021	0.0581313	0.0512947	FC > 0.75 & FDR < 0.1
1628	S100A2	Follicular B cells/Exhausted CD8+ T/NK cells	1.33911	0.355832	0.484557	0.439524	FC > 0.75
1629	CD247	Exhausted CD8+ T/Plasma cells/Pericytes	1.33902	0.013558	0.185147	0.114272	FC > 0.75 & p < 0.05
1630	TRIM51	Exhausted CD8+ T/Plasma cells/Pericytes	1.33866	0.102998	0.392553	0.264371	FC > 0.75
1631	PRKCB	Exhausted CD8+ T/Plasma cells/Pericytes	1.33852	0.178925	0.474252	0.332882	FC > 0.75
1632	STK38L	FB-like cells/Myeloid cells/Pericytes & Exhausted CD8+ T/Plasma cells/Myeloid cells	1.3382	0.0258514	0.343748	0.150432	FC > 0.75 & p < 0.05
1633	CHCHD2	FB-like cells/Myeloid cells/Pericytes	1.33815	0.0675918	0.374481	0.224168	FC > 0.75
1634	PLEKHH3	Exhausted CD8+ T/Plasma cells/Pericytes	1.33804	0.0462885	0.290518	0.191496	FC > 0.75 & p < 0.05
1635	MSL3	Exhausted CD8+ T/Plasma cells/Pericytes	1.33789	0.00828567	0.150489	0.092891	FC > 0.75 & FDR < 0.1
1636	ST3GAL4	FB-like cells/Myeloid cells/Pericytes	1.33765	0.0316483	0.374481	0.163289	FC > 0.75 & p < 0.05
1637	RAB8B	Exhausted CD8+ T/Plasma cells/Pericytes	1.33735	0.00170587	0.0717571	0.0470266	FC > 0.75 & FDR < 0.1
1638	BLK	Exhausted CD8+ T/Plasma cells/Pericytes	1.33707	0.0136867	0.185536	0.114571	FC > 0.75 & p < 0.05
1639	H3C10	FB-like cells/Myeloid cells/Pericytes	1.33701	0.116941	0.38525	0.279315	FC > 0.75
1640	MYO15B	Exhausted CD8+ T/Plasma cells/Pericytes	1.33653	0.00165011	0.0712401	0.0467447	FC > 0.75 & FDR < 0.1
1641	PDE4DIP	Exhausted CD8+ T/Plasma cells/Pericytes	1.33639	0.400355	0.619373	0.460547	FC > 0.75
1642	DNAAF2	Myeloid cells	1.3361	0.0349682	0.0905384	0.171112	FC > 0.75 & p < 0.05
1643	MAP1LC3B2	Exhausted CD8+ T/Plasma cells/Pericytes	1.33605	0.025997	0.232957	0.150699	FC > 0.75 & p < 0.05
1644	AP5S1	Myeloid cells	1.33578	0.00292116	0.026123	0.0600869	FC > 0.75 & FDR < 0.1
1645	TSPAN8	Exhausted CD8+ T/Plasma cells/Pericytes	1.33568	0.169646	0.46434	0.325761	FC > 0.75
1646	SLC22A3	Myeloid cells	1.33567	0.158952	0.20625	0.317013	FC > 0.75
1647	SLC12A2	FB-like cells/Myeloid cells/Pericytes & Exhausted CD8+ T/Plasma cells/Myeloid cells	1.33542	0.0139335	0.334131	0.115347	FC > 0.75 & p < 0.05
1648	TGIF2	Myeloid cells	1.33537	5.54E-05	0.00581099	0.0155464	FC > 0.75 & FDR < 0.1
1649	C6orf89	Exhausted CD8+ T/Plasma cells/Pericytes	1.33524	0.0221746	0.219086	0.139481	FC > 0.75 & p < 0.05
1650	ITGA1	Follicular B cells/Exhausted CD8+ T/NK cells	1.33434	0.0441441	0.196374	0.187757	FC > 0.75 & p < 0.05
1651	CELSR2	Exhausted CD8+ T/Plasma cells/Pericytes	1.33377	0.132561	0.424959	0.294467	FC > 0.75
1652	GADD45B	Follicular B cells/Exhausted CD8+ T/NK cells	1.33341	0.00809332	0.0971156	0.0920918	FC > 0.75 & FDR < 0.1
1653	CCSAP	Exhausted CD8+ T/Plasma cells/Pericytes	1.33313	0.0140236	0.187432	0.115668	FC > 0.75 & p < 0.05
1654	GOLGA6L6	Myeloid cells	1.3331	0.00666268	0.0376724	0.0848866	FC > 0.75 & FDR < 0.1
1655	ADI1	FB-like cells/Myeloid cells/Pericytes & Exhausted CD8+ T/Plasma cells/Myeloid cells	1.33298	0.0197814	0.334131	0.13329	FC > 0.75 & p < 0.05
1656	ASAP2	Follicular B cells/Exhausted CD8+ T/NK cells	1.33271	0.00137447	0.0518665	0.044433	FC > 0.75 & FDR < 0.1
1657	TPGS2	FB-like cells/Myeloid cells/Pericytes & Exhausted CD8+ T/Plasma cells/Myeloid cells	1.33218	0.0635824	0.354588	0.21846	FC > 0.75
1658	SVOPL	Exhausted CD8+ T/Plasma cells/Pericytes	1.33184	0.194791	0.486554	0.344144	FC > 0.75
1659	DTX4	Exhausted CD8+ T/Plasma cells/Pericytes	1.33181	0.152786	0.447628	0.311967	FC > 0.75
1660	TRIM26	Exhausted CD8+ T/Plasma cells/Pericytes	1.33147	0.0657651	0.333742	0.221609	FC > 0.75
1661	WFDC2	Exhausted CD8+ T/Plasma cells/Pericytes	1.33144	0.467273	0.645437	0.489396	FC > 0.75
1662	RPL24	Exhausted CD8+ T/Plasma cells/Myeloid cells	1.33062	2.89E-05	0.00676679	0.0118163	FC > 0.75 & FDR < 0.1
1663	ANTKMT	Exhausted CD8+ T/Plasma cells/Pericytes	1.33052	0.0278796	0.238903	0.154901	FC > 0.75 & p < 0.05
1664	LSM7	FB-like cells/Myeloid cells/Pericytes & Exhausted CD8+ T/Plasma cells/Myeloid cells	1.33048	0.0154067	0.334131	0.119968	FC > 0.75 & p < 0.05
1665	RAB27A	FB-like cells/Myeloid cells/Pericytes	1.33023	0.0855778	0.374481	0.245574	FC > 0.75
1666	WNT10A	Exhausted CD8+ T/Plasma cells/Pericytes	1.33022	0.390394	0.614545	0.456129	FC > 0.75
1667	CTSZ	Myeloid cells	1.32989	0.00103847	0.016104	0.03922	FC > 0.75 & FDR < 0.1
1668	TP53I3	Exhausted CD8+ T/Plasma cells/Myeloid cells	1.32982	0.0673549	0.127262	0.224106	FC > 0.75
1669	SDF4	Exhausted CD8+ T/Plasma cells/Myeloid cells	1.32955	0.016071	0.0565772	0.121684	FC > 0.75 & p < 0.05
1670	GPR171	Exhausted CD8+ T/Plasma cells/Pericytes	1.32947	0.039956	0.275901	0.180523	FC > 0.75 & p < 0.05
1671	HCAR2	Myeloid cells	1.32863	0.0674328	0.128777	0.224106	FC > 0.75
1672	UBE2T	FB-like cells/Myeloid cells/Pericytes	1.32815	0.0214349	0.373657	0.137945	FC > 0.75 & p < 0.05
1673	DCN	Exhausted CD8+ T/Plasma cells/Myeloid cells	1.32813	0.0368815	0.0893266	0.174773	FC > 0.75 & p < 0.05
1674	NFKBIZ	Follicular B cells/Exhausted CD8+ T/NK cells	1.32729	0.0494357	0.205491	0.196808	FC > 0.75 & p < 0.05
1675	LIG1	Exhausted CD8+ T/Plasma cells/Pericytes	1.32677	0.0280889	0.239181	0.15557	FC > 0.75 & p < 0.05
1676	MSX1	Exhausted CD8+ T/Plasma cells/Pericytes	1.32623	0.0830775	0.359931	0.242757	FC > 0.75
1677	BCAS3	Exhausted CD8+ T/Plasma cells/Pericytes	1.32616	0.115126	0.409114	0.277625	FC > 0.75
1678	SRGAP1	Exhausted CD8+ T/Plasma cells/Myeloid cells	1.32614	0.000788522	0.0132762	0.0352995	FC > 0.75 & FDR < 0.1
1679	MCM7	FB-like cells/Myeloid cells/Pericytes	1.32595	0.00950028	0.373657	0.0986906	FC > 0.75 & FDR < 0.1
1680	RPS13	Exhausted CD8+ T/Plasma cells/Myeloid cells	1.32594	0.000116809	0.0108325	0.0206272	FC > 0.75 & FDR < 0.1
1681	PXN	Exhausted CD8+ T/Plasma cells/Myeloid cells	1.32551	0.00417346	0.0284754	0.0700004	FC > 0.75 & FDR < 0.1
1682	PHLDA2	FB-like cells/Myeloid cells/Pericytes & Exhausted CD8+ T/Plasma cells/Myeloid cells	1.32445	0.176819	0.417594	0.331278	FC > 0.75
1683	SLC35D2	Exhausted CD8+ T/Plasma cells/Myeloid cells	1.32444	0.0308316	0.0803981	0.161419	FC > 0.75 & p < 0.05
1684	ZCCHC2	Myeloid cells	1.32416	0.0126227	0.0523502	0.111093	FC > 0.75 & p < 0.05
1685	KRCC1	Exhausted CD8+ T/Plasma cells/Pericytes	1.32394	0.0550643	0.309117	0.205815	FC > 0.75
1686	FZD1	Exhausted CD8+ T/Plasma cells/Pericytes	1.32375	0.0710014	0.342948	0.228532	FC > 0.75
1687	ARHGEF15	Exhausted CD8+ T/Plasma cells/Pericytes	1.32373	0.00987835	0.162352	0.100349	FC > 0.75 & p < 0.05
1688	BAGE5	Exhausted CD8+ T/Plasma cells/Pericytes	1.32356	0.100053	0.388231	0.261059	FC > 0.75
1689	XAGE1A	Follicular B cells/Exhausted CD8+ T/NK cells	1.32294	0.286776	0.444925	0.403591	FC > 0.75
1690	RBMS3	Exhausted CD8+ T/Plasma cells/Pericytes	1.32277	0.197828	0.487763	0.346167	FC > 0.75
1691	NUP155	FB-like cells/Myeloid cells/Pericytes & Exhausted CD8+ T/Plasma cells/Myeloid cells	1.32011	0.0435381	0.343748	0.186726	FC > 0.75 & p < 0.05
1692	RBM14	Exhausted CD8+ T/Plasma cells/Pericytes	1.31948	0.0796597	0.355098	0.238728	FC > 0.75
1693	TCN2	Exhausted CD8+ T/Plasma cells/Myeloid cells	1.31923	0.00728538	0.0374969	0.0882005	FC > 0.75 & FDR < 0.1
1694	CPAMD8	Exhausted CD8+ T/Plasma cells/Myeloid cells	1.31896	0.000513361	0.0120739	0.0301263	FC > 0.75 & FDR < 0.1
1695	LAD1	FB-like cells/Myeloid cells/Pericytes	1.31885	0.142887	0.393686	0.303928	FC > 0.75
1696	APOL1	FB-like cells/Myeloid cells/Pericytes	1.31845	0.149902	0.396546	0.309742	FC > 0.75
1697	FAM20C	FB-like cells/Myeloid cells/Pericytes & Exhausted CD8+ T/Plasma cells/Myeloid cells	1.31839	0.0151983	0.334131	0.119241	FC > 0.75 & p < 0.05
1698	ZNF625	Exhausted CD8+ T/Plasma cells/Pericytes	1.31822	0.00982144	0.162095	0.100075	FC > 0.75 & p < 0.05
1699	ICAM2	Exhausted CD8+ T/Plasma cells/Pericytes	1.31743	0.178983	0.474252	0.332957	FC > 0.75
1700	CUL2	Follicular B cells/Exhausted CD8+ T/NK cells	1.31716	0.00363847	0.0727512	0.0657778	FC > 0.75 & FDR < 0.1
1701	PPP1R3D	Myeloid cells	1.31669	0.0112822	0.0494321	0.106349	FC > 0.75 & p < 0.05
1702	KLF4	Follicular B cells/Exhausted CD8+ T/NK cells	1.31647	0.0100203	0.105391	0.10098	FC > 0.75 & p < 0.05
1703	CCL14	Exhausted CD8+ T/Plasma cells/Pericytes	1.31559	0.0111274	0.170997	0.105859	FC > 0.75 & p < 0.05
1704	PAGE5	Exhausted CD8+ T/Plasma cells/Pericytes	1.31552	0.0791882	0.355098	0.238209	FC > 0.75
1705	IL17RC	Follicular B cells/Exhausted CD8+ T/NK cells	1.31546	0.00187312	0.0555958	0.0491034	FC > 0.75 & FDR < 0.1
1706	KRTAP9-6	Exhausted CD8+ T/Plasma cells/Pericytes	1.31514	0.0376959	0.270706	0.176191	FC > 0.75 & p < 0.05
1707	ARL15	Exhausted CD8+ T/Plasma cells/Pericytes	1.31501	0.237009	0.522489	0.373465	FC > 0.75
1708	KCNAB3	Exhausted CD8+ T/Plasma cells/Pericytes	1.31426	0.0262933	0.233199	0.151158	FC > 0.75 & p < 0.05
1709	MMP12	FB-like cells/Myeloid cells/Pericytes & Exhausted CD8+ T/Plasma cells/Myeloid cells	1.31409	0.146883	0.40191	0.306752	FC > 0.75
1710	GALT	Exhausted CD8+ T/Plasma cells/Pericytes	1.31392	0.0747604	0.347306	0.233429	FC > 0.75
1711	TTC14	Exhausted CD8+ T/Plasma cells/Myeloid cells	1.3137	9.16E-05	0.0107098	0.0187083	FC > 0.75 & FDR < 0.1
1712	ZNF587	Myeloid cells	1.31364	0.000777092	0.0145444	0.035098	FC > 0.75 & FDR < 0.1
1713	CRIM1	Exhausted CD8+ T/Plasma cells/Myeloid cells	1.31353	0.00193822	0.0193331	0.04972	FC > 0.75 & FDR < 0.1
1714	CTSF	Exhausted CD8+ T/Plasma cells/Myeloid cells	1.31295	0.00770055	0.0385624	0.0903208	FC > 0.75 & FDR < 0.1
1715	EPHA3	Exhausted CD8+ T/Plasma cells/Pericytes	1.31286	0.0840065	0.361898	0.243957	FC > 0.75
1716	BTBD2	FB-like cells/Myeloid cells/Pericytes & Exhausted CD8+ T/Plasma cells/Myeloid cells	1.31268	0.0327724	0.343748	0.166159	FC > 0.75 & p < 0.05
1717	DDIT3	Exhausted CD8+ T/Plasma cells/Pericytes	1.31258	0.290399	0.555362	0.405946	FC > 0.75
1718	CRELD1	Exhausted CD8+ T/Plasma cells/Myeloid cells	1.31251	0.0310981	0.0808473	0.162053	FC > 0.75 & p < 0.05
1719	UBE2C	FB-like cells/Myeloid cells/Pericytes	1.31244	0.0669124	0.374481	0.223386	FC > 0.75
1720	COBLL1	Exhausted CD8+ T/Plasma cells/Myeloid cells	1.31244	0.0128082	0.0504185	0.111975	FC > 0.75 & p < 0.05
1721	ITGAM	Exhausted CD8+ T/Plasma cells/Pericytes	1.31235	0.00605933	0.129717	0.0811137	FC > 0.75 & FDR < 0.1
1722	SLC12A7	FB-like cells/Myeloid cells/Pericytes	1.31211	0.0684828	0.374481	0.225333	FC > 0.75
1723	CD86	Exhausted CD8+ T/Plasma cells/Pericytes	1.31164	0.0287796	0.241355	0.157124	FC > 0.75 & p < 0.05
1724	TAGLN	Exhausted CD8+ T/Plasma cells/Pericytes	1.31129	0.169825	0.46434	0.325933	FC > 0.75
1725	SUMF2	FB-like cells/Myeloid cells/Pericytes	1.31115	0.102977	0.381403	0.264336	FC > 0.75
1726	DHX29	Follicular B cells/Exhausted CD8+ T/NK cells	1.31112	0.00208189	0.0582135	0.0513879	FC > 0.75 & FDR < 0.1
1727	TGFB1I1	Exhausted CD8+ T/Plasma cells/Pericytes	1.31076	0.118351	0.409408	0.280478	FC > 0.75
1728	SESN3	Exhausted CD8+ T/Plasma cells/Myeloid cells	1.31056	0.139922	0.193463	0.301216	FC > 0.75
1729	KIR2DS2	Myeloid cells	1.31056	0.0025913	0.024846	0.0568931	FC > 0.75 & FDR < 0.1
1730	FDFT1	FB-like cells/Myeloid cells/Pericytes	1.30991	0.00475644	0.373657	0.0741686	FC > 0.75 & FDR < 0.1
1731	CDKN2B	FB-like cells/Myeloid cells/Pericytes & Exhausted CD8+ T/Plasma cells/Myeloid cells	1.30924	0.0609355	0.352785	0.214581	FC > 0.75
1732	H3C12	FB-like cells/Myeloid cells/Pericytes	1.30895	0.0510321	0.374481	0.199062	FC > 0.75
1733	BEX2	Exhausted CD8+ T/Plasma cells/Myeloid cells	1.30894	0.120663	0.176967	0.282687	FC > 0.75
1734	ATP5MF	FB-like cells/Myeloid cells/Pericytes	1.30878	0.0169578	0.373657	0.124624	FC > 0.75 & p < 0.05
1735	CPLANE1	Exhausted CD8+ T/Plasma cells/Pericytes	1.3087	0.00128899	0.0646503	0.0431857	FC > 0.75 & FDR < 0.1
1736	OSBP2	Exhausted CD8+ T/Plasma cells/Pericytes	1.30855	0.122451	0.413134	0.284388	FC > 0.75
1737	PTGER3	Exhausted CD8+ T/Plasma cells/Pericytes	1.30835	0.1537	0.4487	0.312587	FC > 0.75
1738	TRAK1	Exhausted CD8+ T/Plasma cells/Pericytes	1.30831	0.0428801	0.283025	0.185589	FC > 0.75 & p < 0.05
1739	POGLUT3	Exhausted CD8+ T/Plasma cells/Myeloid cells	1.30816	0.0322017	0.0825518	0.164796	FC > 0.75 & p < 0.05
1740	PFKM	FB-like cells/Myeloid cells/Pericytes & Exhausted CD8+ T/Plasma cells/Myeloid cells	1.30808	0.0792412	0.357547	0.238271	FC > 0.75
1741	MVP	Myeloid cells	1.30793	0.0216296	0.0697336	0.138374	FC > 0.75 & p < 0.05
1742	KRT18	FB-like cells/Myeloid cells/Pericytes & Exhausted CD8+ T/Plasma cells/Myeloid cells	1.30789	0.113916	0.376829	0.276449	FC > 0.75
1743	XKR9	Exhausted CD8+ T/Plasma cells/Pericytes	1.30774	0.264142	0.539637	0.389931	FC > 0.75
1744	KHDRBS3	Exhausted CD8+ T/Plasma cells/Pericytes	1.30761	0.256194	0.535436	0.385316	FC > 0.75
1745	HSPH1	FB-like cells/Myeloid cells/Pericytes & Exhausted CD8+ T/Plasma cells/Myeloid cells	1.30699	0.0561793	0.350972	0.207495	FC > 0.75
1746	TNFSF13	Exhausted CD8+ T/Plasma cells/Pericytes	1.30669	0.016748	0.199574	0.124046	FC > 0.75 & p < 0.05
1747	THOC1	Exhausted CD8+ T/Plasma cells/Pericytes	1.30623	0.000104042	0.0170186	0.0196097	FC > 0.75 & FDR < 0.1
1748	ZAP70	Exhausted CD8+ T/Plasma cells/Pericytes	1.30615	0.0649102	0.332003	0.220412	FC > 0.75
1749	PPP1R26	Exhausted CD8+ T/Plasma cells/Pericytes	1.30606	0.0174499	0.203516	0.1261	FC > 0.75 & p < 0.05
1750	SLFNL1	Exhausted CD8+ T/Plasma cells/Pericytes	1.30604	0.00815618	0.150091	0.0924351	FC > 0.75 & FDR < 0.1
1751	VEPH1	Exhausted CD8+ T/Plasma cells/Myeloid cells	1.30561	0.0446013	0.0999684	0.18861	FC > 0.75 & p < 0.05
1752	EEF1A2	FB-like cells/Myeloid cells/Pericytes	1.30504	0.151824	0.397368	0.311142	FC > 0.75
1753	ESS2	Exhausted CD8+ T/Plasma cells/Pericytes	1.3049	0.0489508	0.296202	0.195674	FC > 0.75 & p < 0.05
1754	DDX58	FB-like cells/Myeloid cells/Pericytes & Exhausted CD8+ T/Plasma cells/Myeloid cells	1.30435	0.00168414	0.334131	0.0468567	FC > 0.75 & FDR < 0.1
1755	PICALM	Exhausted CD8+ T/Plasma cells/Myeloid cells	1.30412	8.01E-06	0.00676679	0.00668535	FC > 0.75 & FDR < 0.1
1756	RBM39	Myeloid cells	1.30391	0.00026917	0.010324	0.0268182	FC > 0.75 & FDR < 0.1
1757	PRDX5	Exhausted CD8+ T/Plasma cells/Myeloid cells	1.30375	0.000140723	0.0108325	0.0212727	FC > 0.75 & FDR < 0.1
1758	H2AC15	Exhausted CD8+ T/Plasma cells/Pericytes	1.30347	0.192708	0.485109	0.342705	FC > 0.75
1759	C1QTNF1	Exhausted CD8+ T/Plasma cells/Pericytes	1.3031	0.119117	0.409528	0.281358	FC > 0.75
1760	PLP2	FB-like cells/Myeloid cells/Pericytes	1.30293	0.0557769	0.374481	0.206749	FC > 0.75
1761	SEC31B	Exhausted CD8+ T/Plasma cells/Pericytes	1.30285	0.114677	0.408615	0.277136	FC > 0.75
1762	PAPSS2	Follicular B cells/Exhausted CD8+ T/NK cells	1.30222	0.0255822	0.15477	0.149718	FC > 0.75 & p < 0.05
1763	GREB1	Myeloid cells	1.30206	0.00764606	0.0403854	0.0902098	FC > 0.75 & FDR < 0.1
1764	CRLF1	FB-like cells/Myeloid cells/Pericytes	1.30194	0.300248	0.458007	0.41105	FC > 0.75
1765	AEBP1	Exhausted CD8+ T/Plasma cells/Pericytes	1.30172	0.0462959	0.290518	0.191496	FC > 0.75 & p < 0.05
1766	CDC34	Follicular B cells/Exhausted CD8+ T/NK cells	1.30149	0.00583009	0.0854599	0.0798047	FC > 0.75 & FDR < 0.1
1767	EPCAM	Exhausted CD8+ T/Plasma cells/Myeloid cells	1.3014	0.00463612	0.0298902	0.073382	FC > 0.75 & FDR < 0.1
1768	EFR3A	Follicular B cells/Exhausted CD8+ T/NK cells	1.30123	0.00262018	0.0627233	0.0572195	FC > 0.75 & FDR < 0.1
1769	BDP1	Exhausted CD8+ T/Plasma cells/Pericytes	1.30096	0.000196456	0.0235998	0.0243651	FC > 0.75 & FDR < 0.1
1770	PKM	FB-like cells/Myeloid cells/Pericytes & Exhausted CD8+ T/Plasma cells/Myeloid cells	1.30042	0.0365942	0.343748	0.174308	FC > 0.75 & p < 0.05
1771	LRRC10B	Myeloid cells	1.30032	0.000839776	0.0148933	0.0360495	FC > 0.75 & FDR < 0.1
1772	SPC24	Exhausted CD8+ T/Plasma cells/Pericytes	1.29982	0.0990578	0.385984	0.260105	FC > 0.75
1773	PRDM1	Follicular B cells/Exhausted CD8+ T/NK cells	1.29967	0.02904	0.163802	0.157647	FC > 0.75 & p < 0.05
1774	RGS1	Exhausted CD8+ T/Plasma cells/Pericytes	1.29912	0.0926685	0.375544	0.253357	FC > 0.75
1775	EIF1AD	Exhausted CD8+ T/Plasma cells/Pericytes	1.29866	0.00121394	0.0624872	0.0418934	FC > 0.75 & FDR < 0.1
1776	SEMA4B	FB-like cells/Myeloid cells/Pericytes	1.29842	0.131374	0.389367	0.293423	FC > 0.75
1777	APOLD1	Exhausted CD8+ T/Plasma cells/Pericytes	1.2982	0.0499482	0.299333	0.197911	FC > 0.75 & p < 0.05
1778	CADM4	Myeloid cells	1.29782	0.00622172	0.0364467	0.0823872	FC > 0.75 & FDR < 0.1
1779	TMX2	Exhausted CD8+ T/Plasma cells/Myeloid cells	1.29775	0.000185872	0.0112831	0.0236248	FC > 0.75 & FDR < 0.1
1780	FDPS	FB-like cells/Myeloid cells/Pericytes & Exhausted CD8+ T/Plasma cells/Myeloid cells	1.29764	0.0379606	0.343748	0.176605	FC > 0.75 & p < 0.05
1781	IRX5	FB-like cells/Myeloid cells/Pericytes	1.29756	0.174385	0.407263	0.329236	FC > 0.75
1782	CHD8	Myeloid cells	1.29754	0.00245649	0.024288	0.0556744	FC > 0.75 & FDR < 0.1
1783	INMT	Exhausted CD8+ T/Plasma cells/Pericytes	1.29731	0.0296949	0.245872	0.159211	FC > 0.75 & p < 0.05
1784	CCDC137	Exhausted CD8+ T/Plasma cells/Pericytes	1.29723	0.00678737	0.138396	0.0856658	FC > 0.75 & FDR < 0.1
1785	PTPN3	FB-like cells/Myeloid cells/Pericytes & Exhausted CD8+ T/Plasma cells/Myeloid cells	1.29694	0.0030668	0.334131	0.0610591	FC > 0.75 & FDR < 0.1
1786	PRKCZ	Exhausted CD8+ T/Plasma cells/Myeloid cells	1.29688	0.0825564	0.143592	0.242222	FC > 0.75
1787	MEX3C	Myeloid cells	1.29683	0.00394871	0.0293763	0.0682315	FC > 0.75 & FDR < 0.1
1788	PTK2B	Myeloid cells	1.29644	0.00136111	0.0185816	0.044366	FC > 0.75 & FDR < 0.1
1789	LGALS9C	Exhausted CD8+ T/Plasma cells/Pericytes	1.29609	0.117118	0.409408	0.279487	FC > 0.75
1790	ERO1A	Myeloid cells	1.29606	0.017577	0.0617611	0.126267	FC > 0.75 & p < 0.05
1791	CSF3R	Exhausted CD8+ T/Plasma cells/Myeloid cells	1.29594	0.00623198	0.0347996	0.0824455	FC > 0.75 & FDR < 0.1
1792	ST6GALNAC2	Exhausted CD8+ T/Plasma cells/Pericytes	1.29571	0.0853222	0.3638	0.245297	FC > 0.75
1793	PCIF1	Myeloid cells	1.29559	0.000700279	0.0138733	0.0342052	FC > 0.75 & FDR < 0.1
1794	MYH10	Exhausted CD8+ T/Plasma cells/Myeloid cells	1.29547	0.0279258	0.0759785	0.155111	FC > 0.75 & p < 0.05
1795	PRR15	FB-like cells/Myeloid cells/Pericytes & Exhausted CD8+ T/Plasma cells/Myeloid cells	1.29413	0.0403671	0.343748	0.181284	FC > 0.75 & p < 0.05
1796	DMXL2	Exhausted CD8+ T/Plasma cells/Myeloid cells	1.29292	0.00969791	0.0430871	0.0995339	FC > 0.75 & FDR < 0.1
1797	GYPC	Exhausted CD8+ T/Plasma cells/Pericytes	1.29249	0.0830164	0.359878	0.242696	FC > 0.75
1798	PAPLN	Exhausted CD8+ T/Plasma cells/Pericytes	1.29226	0.0523981	0.303936	0.201676	FC > 0.75
1799	POU6F1	Exhausted CD8+ T/Plasma cells/Pericytes	1.29221	0.111885	0.403797	0.274235	FC > 0.75
1800	C13orf46	Myeloid cells	1.29188	0.00490093	0.0325797	0.0747333	FC > 0.75 & FDR < 0.1
1801	STMN1	Myeloid cells	1.29144	0.0583321	0.119302	0.210765	FC > 0.75
1802	ITM2A	Exhausted CD8+ T/Plasma cells/Pericytes	1.29142	0.169383	0.46434	0.325512	FC > 0.75
1803	SOX9	FB-like cells/Myeloid cells/Pericytes & Exhausted CD8+ T/Plasma cells/Myeloid cells	1.29129	0.0776412	0.357547	0.236497	FC > 0.75
1804	TENT5B	Exhausted CD8+ T/Plasma cells/Pericytes	1.29125	0.012467	0.180291	0.110758	FC > 0.75 & p < 0.05
1805	ARHGAP40	FB-like cells/Myeloid cells/Pericytes	1.29099	0.0672733	0.374481	0.223985	FC > 0.75
1806	TAPBPL	Exhausted CD8+ T/Plasma cells/Pericytes	1.2903	0.0415748	0.278756	0.183491	FC > 0.75 & p < 0.05
1807	ALDH3A2	Myeloid cells	1.29029	0.0336598	0.0885519	0.168181	FC > 0.75 & p < 0.05
1808	TAF1D	Exhausted CD8+ T/Plasma cells/Myeloid cells	1.29013	0.000854559	0.0136384	0.0363518	FC > 0.75 & FDR < 0.1
1809	SH3GL1	Exhausted CD8+ T/Plasma cells/Pericytes	1.29006	0.00428734	0.111122	0.0708836	FC > 0.75 & FDR < 0.1
1810	CBFA2T2	Myeloid cells	1.28981	0.00117757	0.0171634	0.0411405	FC > 0.75 & FDR < 0.1
1811	SAP30	Myeloid cells	1.28971	0.000288731	0.0103559	0.0268774	FC > 0.75 & FDR < 0.1
1812	SCCPDH	Myeloid cells	1.28963	0.00432251	0.0307928	0.0712059	FC > 0.75 & FDR < 0.1
1813	SMOX	Myeloid cells	1.28953	0.0305846	0.0835845	0.160811	FC > 0.75 & p < 0.05
1814	IFFO1	Exhausted CD8+ T/Plasma cells/Pericytes	1.28947	0.12548	0.417268	0.287454	FC > 0.75
1815	SYNGR3	Exhausted CD8+ T/Plasma cells/Pericytes	1.28943	0.0774974	0.352346	0.236236	FC > 0.75
1816	AIFM2	Myeloid cells	1.28943	0.0015984	0.0194421	0.0462209	FC > 0.75 & FDR < 0.1
1817	DUSP23	Myeloid cells	1.28931	0.0103223	0.0474297	0.102332	FC > 0.75 & p < 0.05
1818	COL4A1	Myeloid cells	1.28919	0.0167943	0.0604996	0.12412	FC > 0.75 & p < 0.05
1819	IDH2	FB-like cells/Myeloid cells/Pericytes	1.28917	0.0141912	0.373657	0.115897	FC > 0.75 & p < 0.05
1820	HLA-DPB1	Exhausted CD8+ T/Plasma cells/Pericytes	1.28841	0.208412	0.496952	0.353617	FC > 0.75
1821	DBNDD2	Myeloid cells	1.2884	7.43E-06	0.00230921	0.00668535	FC > 0.75 & FDR < 0.1
1822	CPLX2	Exhausted CD8+ T/Plasma cells/Pericytes	1.2882	0.0537454	0.307449	0.204084	FC > 0.75
1823	B3GALNT1	Exhausted CD8+ T/Plasma cells/Myeloid cells	1.28757	0.00314073	0.0246347	0.0615548	FC > 0.75 & FDR < 0.1
1824	TUBA3E	Exhausted CD8+ T/Plasma cells/Pericytes	1.28734	0.0395297	0.275148	0.179697	FC > 0.75 & p < 0.05
1825	TSPAN15	FB-like cells/Myeloid cells/Pericytes & Exhausted CD8+ T/Plasma cells/Myeloid cells	1.28697	0.140463	0.39873	0.301652	FC > 0.75
1826	GASK1B	Exhausted CD8+ T/Plasma cells/Pericytes	1.28681	0.0253166	0.232649	0.148899	FC > 0.75 & p < 0.05
1827	SNRPD1	FB-like cells/Myeloid cells/Pericytes & Exhausted CD8+ T/Plasma cells/Myeloid cells	1.28661	0.0555477	0.350828	0.206406	FC > 0.75
1828	DERA	Follicular B cells/Exhausted CD8+ T/NK cells	1.28595	0.00107307	0.0485795	0.0395157	FC > 0.75 & FDR < 0.1
1829	RTN3	Exhausted CD8+ T/Plasma cells/Myeloid cells	1.28592	0.00043431	0.0113986	0.0286544	FC > 0.75 & FDR < 0.1
1830	MT2A	Myeloid cells	1.28589	0.195245	0.229802	0.344527	FC > 0.75
1831	DDAH2	Exhausted CD8+ T/Plasma cells/Pericytes	1.28579	0.0545734	0.307822	0.20492	FC > 0.75
1832	PRSS8	Exhausted CD8+ T/Plasma cells/Pericytes	1.28568	0.189024	0.483328	0.340403	FC > 0.75
1833	DIPK2A	Myeloid cells	1.28524	0.0132491	0.0538043	0.113297	FC > 0.75 & p < 0.05
1834	FARP2	Exhausted CD8+ T/Plasma cells/Pericytes	1.28486	0.0344175	0.26335	0.16968	FC > 0.75 & p < 0.05
1835	CST2	Exhausted CD8+ T/Plasma cells/Pericytes	1.28477	0.16299	0.460175	0.320698	FC > 0.75
1836	COL4A4	Exhausted CD8+ T/Plasma cells/Pericytes	1.28411	0.182654	0.477277	0.335674	FC > 0.75
1837	PITPNM3	Exhausted CD8+ T/Plasma cells/Pericytes	1.28388	0.00572566	0.125808	0.0792011	FC > 0.75 & FDR < 0.1
1838	DUX4	Exhausted CD8+ T/Plasma cells/Pericytes	1.28362	0.0410978	0.277283	0.182665	FC > 0.75 & p < 0.05
1839	E2F3	FB-like cells/Myeloid cells/Pericytes & Exhausted CD8+ T/Plasma cells/Myeloid cells	1.28339	0.0204801	0.33427	0.135337	FC > 0.75 & p < 0.05
1840	GP1BB	Exhausted CD8+ T/Plasma cells/Myeloid cells	1.28336	0.0206774	0.0649471	0.135708	FC > 0.75 & p < 0.05
1841	RGCC	Follicular B cells/Exhausted CD8+ T/NK cells	1.28308	0.0371303	0.180628	0.175316	FC > 0.75 & p < 0.05
1842	FBXW7	Exhausted CD8+ T/Plasma cells/Pericytes	1.28307	0.00176002	0.072755	0.0476211	FC > 0.75 & FDR < 0.1
1843	MYLK	Exhausted CD8+ T/Plasma cells/Pericytes	1.28307	0.0691345	0.33994	0.226061	FC > 0.75
1844	PSMB8	FB-like cells/Myeloid cells/Pericytes & Exhausted CD8+ T/Plasma cells/Myeloid cells	1.28281	0.0406279	0.343748	0.181961	FC > 0.75 & p < 0.05
1845	CCNL2	Exhausted CD8+ T/Plasma cells/Myeloid cells	1.28276	0.0113117	0.0470855	0.10641	FC > 0.75 & p < 0.05
1846	MKS1	Exhausted CD8+ T/Plasma cells/Pericytes	1.28271	0.259428	0.536238	0.387247	FC > 0.75
1847	HSPB1	Follicular B cells/Exhausted CD8+ T/NK cells	1.28211	0.0100748	0.10542	0.101171	FC > 0.75 & p < 0.05
1848	SFTPD	Exhausted CD8+ T/Plasma cells/Myeloid cells	1.28205	0.0229833	0.0683508	0.142136	FC > 0.75 & p < 0.05
1849	CD47	Exhausted CD8+ T/Plasma cells/Myeloid cells	1.28204	0.000153135	0.0110906	0.0218591	FC > 0.75 & FDR < 0.1
1850	NEBL	FB-like cells/Myeloid cells/Pericytes & Exhausted CD8+ T/Plasma cells/Myeloid cells	1.28199	0.120049	0.383602	0.282256	FC > 0.75
1851	NR2F2	Exhausted CD8+ T/Plasma cells/Pericytes	1.28178	0.101208	0.389906	0.262346	FC > 0.75
1852	MAP4K3	Follicular B cells/Exhausted CD8+ T/NK cells	1.28174	0.000656375	0.0421183	0.0336695	FC > 0.75 & FDR < 0.1
1853	CCR1	Exhausted CD8+ T/Plasma cells/Pericytes	1.28166	0.00243456	0.0835243	0.0556744	FC > 0.75 & FDR < 0.1
1854	IQSEC1	Follicular B cells/Exhausted CD8+ T/NK cells	1.28162	0.0014877	0.0518665	0.0452645	FC > 0.75 & FDR < 0.1
1855	FAM90A1	Myeloid cells	1.28161	0.00765164	0.0403854	0.0902098	FC > 0.75 & FDR < 0.1
1856	CD99L2	Myeloid cells	1.28122	0.00476941	0.0321692	0.0742762	FC > 0.75 & FDR < 0.1
1857	ARHGEF1	Exhausted CD8+ T/Plasma cells/Pericytes	1.28046	0.00199685	0.0765548	0.0505795	FC > 0.75 & FDR < 0.1
1858	H4C15	FB-like cells/Myeloid cells/Pericytes & Exhausted CD8+ T/Plasma cells/Myeloid cells	1.28015	0.271552	0.459393	0.394483	FC > 0.75
1859	VAPB	Myeloid cells	1.2799	0.000101716	0.00687894	0.01937	FC > 0.75 & FDR < 0.1
1860	PAM	Myeloid cells	1.27925	0.00783294	0.0407835	0.0908734	FC > 0.75 & FDR < 0.1
1861	PTPRG	Exhausted CD8+ T/Plasma cells/Myeloid cells	1.27915	0.0233127	0.0689868	0.143369	FC > 0.75 & p < 0.05
1862	SFT2D2	FB-like cells/Myeloid cells/Pericytes & Exhausted CD8+ T/Plasma cells/Myeloid cells	1.27915	0.00832836	0.334131	0.092891	FC > 0.75 & FDR < 0.1
1863	PLAT	FB-like cells/Myeloid cells/Pericytes & Exhausted CD8+ T/Plasma cells/Myeloid cells	1.27899	0.0477255	0.34475	0.19378	FC > 0.75 & p < 0.05
1864	KLRB1	Exhausted CD8+ T/Plasma cells/Pericytes	1.27893	0.0238329	0.227527	0.144957	FC > 0.75 & p < 0.05
1865	SLC43A2	FB-like cells/Myeloid cells/Pericytes & Exhausted CD8+ T/Plasma cells/Myeloid cells	1.27871	0.0485789	0.34475	0.195411	FC > 0.75 & p < 0.05
1866	IL32	Follicular B cells/Exhausted CD8+ T/NK cells	1.27838	0.00772759	0.0950991	0.0903736	FC > 0.75 & FDR < 0.1
1867	AHNAK2	Myeloid cells	1.27818	0.103926	0.163654	0.265424	FC > 0.75
1868	CHPF	Exhausted CD8+ T/Plasma cells/Pericytes	1.27808	0.180417	0.476397	0.334201	FC > 0.75
1869	RAB11FIP1	Follicular B cells/Exhausted CD8+ T/NK cells	1.27804	0.00263158	0.0627704	0.0573322	FC > 0.75 & FDR < 0.1
1870	CCDC106	Myeloid cells	1.278	0.111902	0.170909	0.274238	FC > 0.75
1871	UNC5A	Exhausted CD8+ T/Plasma cells/Pericytes	1.27787	0.0100255	0.162548	0.10098	FC > 0.75 & p < 0.05
1872	CCN1	Follicular B cells/Exhausted CD8+ T/NK cells	1.27766	0.00162661	0.0518665	0.0464988	FC > 0.75 & FDR < 0.1
1873	TRIO	Myeloid cells	1.27764	0.00403879	0.0296032	0.0688494	FC > 0.75 & FDR < 0.1
1874	DBP	Exhausted CD8+ T/Plasma cells/Pericytes	1.27758	0.16388	0.461123	0.321508	FC > 0.75
1875	RABGAP1L	Exhausted CD8+ T/Plasma cells/Myeloid cells	1.27667	0.00252954	0.0221858	0.0563002	FC > 0.75 & FDR < 0.1
1876	ADAM8	FB-like cells/Myeloid cells/Pericytes & Exhausted CD8+ T/Plasma cells/Myeloid cells	1.27666	0.0843575	0.358078	0.244348	FC > 0.75
1877	MEGF6	Myeloid cells	1.27658	0.00742952	0.0398091	0.0890351	FC > 0.75 & FDR < 0.1
1878	TMX4	Myeloid cells	1.27652	0.0246479	0.0751763	0.147037	FC > 0.75 & p < 0.05
1879	OXLD1	Exhausted CD8+ T/Plasma cells/Pericytes	1.27643	0.0631229	0.327211	0.217985	FC > 0.75
1880	LCP1	Exhausted CD8+ T/Plasma cells/Myeloid cells	1.27606	0.0101242	0.0441797	0.101444	FC > 0.75 & p < 0.05
1881	LYN	FB-like cells/Myeloid cells/Pericytes & Exhausted CD8+ T/Plasma cells/Myeloid cells	1.27598	0.0642911	0.354588	0.219541	FC > 0.75
1882	SIN3B	Exhausted CD8+ T/Plasma cells/Pericytes	1.27591	0.103985	0.392983	0.265458	FC > 0.75
1883	NFE2L3	Exhausted CD8+ T/Plasma cells/Pericytes	1.27549	0.0733232	0.34512	0.231523	FC > 0.75
1884	PPP1R14D	FB-like cells/Myeloid cells/Pericytes & Exhausted CD8+ T/Plasma cells/Myeloid cells	1.27531	0.0571631	0.352785	0.209215	FC > 0.75
1885	CBR1	Myeloid cells	1.27513	0.0020033	0.0218049	0.0506732	FC > 0.75 & FDR < 0.1
1886	ELOA2	Exhausted CD8+ T/Plasma cells/Pericytes	1.27493	0.36539	0.599151	0.444394	FC > 0.75
1887	SSR3	Exhausted CD8+ T/Plasma cells/Myeloid cells	1.27443	0.000471647	0.0115551	0.0291021	FC > 0.75 & FDR < 0.1
1888	PTMA	FB-like cells/Myeloid cells/Pericytes & Exhausted CD8+ T/Plasma cells/Myeloid cells	1.27381	0.0219668	0.334957	0.138779	FC > 0.75 & p < 0.05
1889	GEM	Follicular B cells/Exhausted CD8+ T/NK cells	1.27368	0.00565066	0.0853002	0.0788761	FC > 0.75 & FDR < 0.1
1890	TSPAN3	FB-like cells/Myeloid cells/Pericytes & Exhausted CD8+ T/Plasma cells/Myeloid cells	1.27366	0.101412	0.36498	0.262461	FC > 0.75
1891	SLC24A4	Exhausted CD8+ T/Plasma cells/Pericytes	1.27309	0.187536	0.481656	0.339488	FC > 0.75
1892	WNT4	Exhausted CD8+ T/Plasma cells/Pericytes	1.27277	0.109793	0.401079	0.271958	FC > 0.75
1893	H2AC17	FB-like cells/Myeloid cells/Pericytes & Exhausted CD8+ T/Plasma cells/Myeloid cells	1.27273	0.180438	0.419975	0.334201	FC > 0.75
1894	NID1	Exhausted CD8+ T/Plasma cells/Pericytes	1.27208	0.0661186	0.334477	0.222148	FC > 0.75
1895	RPL8	Follicular B cells/Exhausted CD8+ T/NK cells	1.27173	0.00126145	0.05073	0.0426517	FC > 0.75 & FDR < 0.1
1896	SHCBP1	FB-like cells/Myeloid cells/Pericytes & Exhausted CD8+ T/Plasma cells/Myeloid cells	1.27105	0.0782953	0.357547	0.237182	FC > 0.75
1897	PLK2	Follicular B cells/Exhausted CD8+ T/NK cells	1.2708	0.0309338	0.167173	0.161766	FC > 0.75 & p < 0.05
1898	MROH8	Exhausted CD8+ T/Plasma cells/Pericytes	1.27009	0.0448211	0.287389	0.188834	FC > 0.75 & p < 0.05
1899	HNMT	FB-like cells/Myeloid cells/Pericytes & Exhausted CD8+ T/Plasma cells/Myeloid cells	1.26971	0.115291	0.37817	0.277721	FC > 0.75
1900	CXCL1	Myeloid cells	1.26956	0.0141713	0.055691	0.115889	FC > 0.75 & p < 0.05
1901	GPR155	Exhausted CD8+ T/Plasma cells/Pericytes	1.26926	0.085793	0.364824	0.24595	FC > 0.75
1902	EDIL3	Exhausted CD8+ T/Plasma cells/Pericytes	1.26907	0.426802	0.63085	0.473024	FC > 0.75
1903	NELL2	Exhausted CD8+ T/Plasma cells/Pericytes	1.26885	0.164153	0.461361	0.321751	FC > 0.75
1904	CXCL9	Exhausted CD8+ T/Plasma cells/Pericytes	1.26842	0.151184	0.445609	0.310562	FC > 0.75
1905	UIMC1	Exhausted CD8+ T/Plasma cells/Pericytes	1.26808	0.000298669	0.0297185	0.0272472	FC > 0.75 & FDR < 0.1
1906	TNFRSF1B	Myeloid cells	1.26805	0.0339255	0.0888821	0.168684	FC > 0.75 & p < 0.05
1907	CSF3R	Exhausted CD8+ T/Plasma cells/Pericytes	1.26644	0.176516	0.471277	0.330981	FC > 0.75
1908	KLF6	Follicular B cells/Exhausted CD8+ T/NK cells	1.26637	0.0120894	0.114134	0.109453	FC > 0.75 & p < 0.05
1909	ETS2	Follicular B cells/Exhausted CD8+ T/NK cells	1.26591	0.00110888	0.0488741	0.040195	FC > 0.75 & FDR < 0.1
1910	EFS	Exhausted CD8+ T/Plasma cells/Pericytes	1.26547	0.0376633	0.270706	0.176191	FC > 0.75 & p < 0.05
1911	MRPL28	Exhausted CD8+ T/Plasma cells/Pericytes	1.26524	0.0232785	0.22428	0.143285	FC > 0.75 & p < 0.05
1912	SEC23B	Myeloid cells	1.26514	6.11E-05	0.00595715	0.0163647	FC > 0.75 & FDR < 0.1
1913	PLEKHN1	Myeloid cells	1.26496	0.00145948	0.0188168	0.0451743	FC > 0.75 & FDR < 0.1
1914	MDFIC	FB-like cells/Myeloid cells/Pericytes & Exhausted CD8+ T/Plasma cells/Myeloid cells	1.26468	0.0717455	0.357293	0.229694	FC > 0.75
1915	PRKD3	Exhausted CD8+ T/Plasma cells/Myeloid cells	1.26468	0.000264019	0.0113916	0.0268182	FC > 0.75 & FDR < 0.1
1916	FBRS	Exhausted CD8+ T/Plasma cells/Pericytes	1.26434	0.0266274	0.233891	0.151706	FC > 0.75 & p < 0.05
1917	GAS1	Exhausted CD8+ T/Plasma cells/Pericytes	1.26426	0.0278367	0.238903	0.154797	FC > 0.75 & p < 0.05
1918	EVI2A	Exhausted CD8+ T/Plasma cells/Pericytes	1.26333	0.12928	0.42201	0.291526	FC > 0.75
1919	UAP1	Myeloid cells	1.26311	0.00381299	0.0291947	0.0671089	FC > 0.75 & FDR < 0.1
1920	SELENBP1	Myeloid cells	1.26308	0.140445	0.192676	0.301632	FC > 0.75
1921	RNF185	Exhausted CD8+ T/Plasma cells/Myeloid cells	1.26253	2.62E-05	0.00676679	0.0118163	FC > 0.75 & FDR < 0.1
1922	HACD3	FB-like cells/Myeloid cells/Pericytes & Exhausted CD8+ T/Plasma cells/Myeloid cells	1.26236	0.0175272	0.334131	0.12625	FC > 0.75 & p < 0.05
1923	TCIM	FB-like cells/Myeloid cells/Pericytes & Exhausted CD8+ T/Plasma cells/Myeloid cells	1.26215	0.310942	0.471414	0.416825	FC > 0.75
1924	SNAPC1	Exhausted CD8+ T/Plasma cells/Pericytes	1.26193	0.0162317	0.19716	0.122306	FC > 0.75 & p < 0.05
1925	ARAP1	Exhausted CD8+ T/Plasma cells/Pericytes	1.2607	0.375879	0.605458	0.449541	FC > 0.75
1926	PEG10	Exhausted CD8+ T/Plasma cells/Myeloid cells	1.26061	0.00239846	0.021611	0.0552675	FC > 0.75 & FDR < 0.1
1927	NAA40	Exhausted CD8+ T/Plasma cells/Pericytes	1.26043	0.0613625	0.322443	0.215219	FC > 0.75
1928	KMT2A	Exhausted CD8+ T/Plasma cells/Pericytes	1.26019	0.0258016	0.232957	0.150377	FC > 0.75 & p < 0.05
1929	PLAAT3	Exhausted CD8+ T/Plasma cells/Pericytes	1.2601	0.381227	0.609933	0.451871	FC > 0.75
1930	NDUFA4L2	FB-like cells/Myeloid cells/Pericytes & Exhausted CD8+ T/Plasma cells/Myeloid cells	1.25971	0.0120515	0.334131	0.109366	FC > 0.75 & p < 0.05
1931	TIMP3	Exhausted CD8+ T/Plasma cells/Pericytes	1.25917	0.644196	0.707999	0.555394	FC > 0.75
1932	SEC14L2	Exhausted CD8+ T/Plasma cells/Pericytes	1.25915	0.0548062	0.308314	0.205312	FC > 0.75
1933	CKLF	FB-like cells/Myeloid cells/Pericytes & Exhausted CD8+ T/Plasma cells/Myeloid cells	1.25912	0.0127241	0.334131	0.111595	FC > 0.75 & p < 0.05
1934	AGAP2	Exhausted CD8+ T/Plasma cells/Pericytes	1.2591	0.00411482	0.108174	0.069514	FC > 0.75 & FDR < 0.1
1935	ATG9B	Exhausted CD8+ T/Plasma cells/Pericytes	1.25887	0.0155107	0.194151	0.120268	FC > 0.75 & p < 0.05
1936	BRD2	FB-like cells/Myeloid cells/Pericytes & Exhausted CD8+ T/Plasma cells/Myeloid cells	1.25884	0.00916434	0.334131	0.0968757	FC > 0.75 & FDR < 0.1
1937	BCAS3	Exhausted CD8+ T/Plasma cells/Myeloid cells	1.25821	0.00277186	0.0232055	0.0587176	FC > 0.75 & FDR < 0.1
1938	TAS1R3	Exhausted CD8+ T/Plasma cells/Pericytes	1.25791	0.0451478	0.287978	0.189357	FC > 0.75 & p < 0.05
1939	MAOB	Myeloid cells	1.25784	0.0164146	0.0598544	0.122873	FC > 0.75 & p < 0.05
1940	ABCA6	Exhausted CD8+ T/Plasma cells/Pericytes	1.25719	0.0504316	0.299369	0.198302	FC > 0.75
1941	WDPCP	Exhausted CD8+ T/Plasma cells/Pericytes	1.25705	0.0274608	0.237854	0.153837	FC > 0.75 & p < 0.05
1942	HS3ST1	FB-like cells/Myeloid cells/Pericytes & Exhausted CD8+ T/Plasma cells/Myeloid cells	1.25696	0.0148161	0.334131	0.11804	FC > 0.75 & p < 0.05
1943	COTL1	FB-like cells/Myeloid cells/Pericytes & Exhausted CD8+ T/Plasma cells/Myeloid cells	1.25666	0.113628	0.376829	0.276096	FC > 0.75
1944	CD9	Myeloid cells	1.25657	0.103707	0.163411	0.265154	FC > 0.75
1945	ANKRD36C	FB-like cells/Myeloid cells/Pericytes & Exhausted CD8+ T/Plasma cells/Myeloid cells	1.25652	0.0227657	0.340287	0.141385	FC > 0.75 & p < 0.05
1946	LIFR	FB-like cells/Myeloid cells/Pericytes & Exhausted CD8+ T/Plasma cells/Myeloid cells	1.25624	0.0270249	0.343748	0.15295	FC > 0.75 & p < 0.05
1947	RTCB	Exhausted CD8+ T/Plasma cells/Myeloid cells	1.25621	0.00118149	0.0156796	0.0412331	FC > 0.75 & FDR < 0.1
1948	KLF2	Myeloid cells	1.2561	0.118377	0.176488	0.280513	FC > 0.75
1949	TP53TG3B	Myeloid cells	1.25596	0.0192106	0.0652641	0.131733	FC > 0.75 & p < 0.05
1950	NAT8B	Exhausted CD8+ T/Plasma cells/Pericytes	1.25547	0.0140976	0.187548	0.115672	FC > 0.75 & p < 0.05
1951	CSRP1	FB-like cells/Myeloid cells/Pericytes	1.25545	0.0357759	0.374481	0.172908	FC > 0.75 & p < 0.05
1952	KCNK5	FB-like cells/Myeloid cells/Pericytes & Exhausted CD8+ T/Plasma cells/Myeloid cells	1.25545	0.0138858	0.334131	0.11533	FC > 0.75 & p < 0.05
1953	FZD7	Exhausted CD8+ T/Plasma cells/Pericytes	1.25541	0.0287887	0.241355	0.157124	FC > 0.75 & p < 0.05
1954	WNT10B	Exhausted CD8+ T/Plasma cells/Pericytes	1.25492	0.0324611	0.258036	0.165662	FC > 0.75 & p < 0.05
1955	DRD5	Myeloid cells	1.25423	0.00569521	0.03472	0.0790736	FC > 0.75 & FDR < 0.1
1956	PPIL2	Exhausted CD8+ T/Plasma cells/Myeloid cells	1.25404	0.0165489	0.0577238	0.123275	FC > 0.75 & p < 0.05
1957	SYDE2	Exhausted CD8+ T/Plasma cells/Myeloid cells	1.25367	0.00271544	0.0229326	0.0579787	FC > 0.75 & FDR < 0.1
1958	LARS2	Exhausted CD8+ T/Plasma cells/Pericytes	1.25366	0.00726161	0.141891	0.0881112	FC > 0.75 & FDR < 0.1
1959	MIA3	Myeloid cells	1.25345	0.0109212	0.0485685	0.104966	FC > 0.75 & p < 0.05
1960	VCAM1	Exhausted CD8+ T/Plasma cells/Pericytes	1.25244	0.155724	0.451574	0.314368	FC > 0.75
1961	SPDEF	FB-like cells/Myeloid cells/Pericytes	1.2522	0.0880003	0.374481	0.24803	FC > 0.75
1962	GYS1	Myeloid cells	1.25196	0.00225162	0.0233394	0.0537769	FC > 0.75 & FDR < 0.1
1963	NDUFA10	Exhausted CD8+ T/Plasma cells/Myeloid cells	1.25195	0.000307506	0.0113916	0.0273249	FC > 0.75 & FDR < 0.1
1964	IMPDH1	FB-like cells/Myeloid cells/Pericytes	1.2517	0.0366717	0.374481	0.174415	FC > 0.75 & p < 0.05
1965	SEPTIN1	Exhausted CD8+ T/Plasma cells/Pericytes	1.25093	0.0968324	0.381977	0.257724	FC > 0.75
1966	WDR54	Exhausted CD8+ T/Plasma cells/Pericytes	1.25069	0.053238	0.30628	0.203038	FC > 0.75
1967	MEAK7	FB-like cells/Myeloid cells/Pericytes & Exhausted CD8+ T/Plasma cells/Myeloid cells	1.25066	0.0257715	0.343748	0.1503	FC > 0.75 & p < 0.05
1968	KLRC3	Follicular B cells/Exhausted CD8+ T/NK cells	1.25026	0.0705736	0.240359	0.227886	FC > 0.75
1969	SLC7A11	Myeloid cells	1.25002	0.124433	0.180965	0.286398	FC > 0.75
1970	LAX1	Exhausted CD8+ T/Plasma cells/Pericytes	1.24967	0.12871	0.421344	0.290859	FC > 0.75
1971	CYP27A1	FB-like cells/Myeloid cells/Pericytes & Exhausted CD8+ T/Plasma cells/Myeloid cells	1.24965	0.0867646	0.358078	0.246799	FC > 0.75
1972	CXCL8	Follicular B cells/Exhausted CD8+ T/NK cells	1.24936	0.0174679	0.128012	0.12614	FC > 0.75 & p < 0.05
1973	SFMBT1	Exhausted CD8+ T/Plasma cells/Myeloid cells	1.24922	0.00205268	0.0198148	0.0512576	FC > 0.75 & FDR < 0.1
1974	HEATR6	Exhausted CD8+ T/Plasma cells/Pericytes	1.24886	0.101999	0.390148	0.263158	FC > 0.75
1975	RECQL4	FB-like cells/Myeloid cells/Pericytes & Exhausted CD8+ T/Plasma cells/Myeloid cells	1.2485	0.0737629	0.357547	0.232149	FC > 0.75
1976	ARHGAP19	Exhausted CD8+ T/Plasma cells/Pericytes	1.24846	0.0429974	0.283273	0.185785	FC > 0.75 & p < 0.05
1977	CFH	Exhausted CD8+ T/Plasma cells/Myeloid cells	1.24833	0.00423326	0.0285303	0.070416	FC > 0.75 & FDR < 0.1
1978	VOPP1	FB-like cells/Myeloid cells/Pericytes & Exhausted CD8+ T/Plasma cells/Myeloid cells	1.24808	0.0722551	0.357293	0.230428	FC > 0.75
1979	ZDBF2	Exhausted CD8+ T/Plasma cells/Pericytes	1.24799	0.0888865	0.370447	0.249076	FC > 0.75
1980	ETS1	Exhausted CD8+ T/Plasma cells/Myeloid cells	1.2479	0.00147658	0.0175368	0.0451743	FC > 0.75 & FDR < 0.1
1981	ANKRD1	Myeloid cells	1.24756	0.0164782	0.0600041	0.123121	FC > 0.75 & p < 0.05
1982	NBPF15	Exhausted CD8+ T/Plasma cells/Pericytes	1.2475	0.0133068	0.184366	0.11342	FC > 0.75 & p < 0.05
1983	P2RY10	Exhausted CD8+ T/Plasma cells/Pericytes	1.24729	0.0809462	0.356725	0.239942	FC > 0.75
1984	SSTR5	Exhausted CD8+ T/Plasma cells/Pericytes	1.24656	0.00835097	0.150489	0.0929234	FC > 0.75 & FDR < 0.1
1985	FGFBP1	FB-like cells/Myeloid cells/Pericytes	1.24637	0.0995855	0.381403	0.260641	FC > 0.75
1986	SIK1	Myeloid cells	1.24604	0.194438	0.229195	0.343802	FC > 0.75
1987	SIPA1	Exhausted CD8+ T/Plasma cells/Pericytes	1.24569	0.0252693	0.232505	0.148784	FC > 0.75 & p < 0.05
1988	ZNF33B	Exhausted CD8+ T/Plasma cells/Pericytes	1.24555	0.0113062	0.172306	0.106404	FC > 0.75 & p < 0.05
1989	CEP57	Exhausted CD8+ T/Plasma cells/Myeloid cells	1.24553	0.00094379	0.0141154	0.0377448	FC > 0.75 & FDR < 0.1
1990	RHPN2	Exhausted CD8+ T/Plasma cells/Pericytes	1.24542	0.0227889	0.220922	0.141457	FC > 0.75 & p < 0.05
1991	GRIK2	Exhausted CD8+ T/Plasma cells/Pericytes	1.24516	0.126437	0.418437	0.288227	FC > 0.75
1992	IRAK4	FB-like cells/Myeloid cells/Pericytes & Exhausted CD8+ T/Plasma cells/Myeloid cells	1.2447	0.0122935	0.334131	0.110121	FC > 0.75 & p < 0.05
1993	PDCL3	Exhausted CD8+ T/Plasma cells/Pericytes	1.24458	0.0231619	0.223449	0.142828	FC > 0.75 & p < 0.05
1994	ACSL1	Follicular B cells/Exhausted CD8+ T/NK cells	1.24411	0.000375806	0.0384763	0.0278792	FC > 0.75 & FDR < 0.1
1995	KRT80	FB-like cells/Myeloid cells/Pericytes & Exhausted CD8+ T/Plasma cells/Myeloid cells	1.24409	0.206408	0.430218	0.352464	FC > 0.75
1996	RFC5	Exhausted CD8+ T/Plasma cells/Pericytes	1.24356	0.0723902	0.344917	0.230552	FC > 0.75
1997	HMGCLL1	Exhausted CD8+ T/Plasma cells/Pericytes	1.24356	0.0271722	0.237387	0.153293	FC > 0.75 & p < 0.05
1998	CDK18	Myeloid cells	1.24349	0.00941734	0.0450626	0.0983293	FC > 0.75 & FDR < 0.1
1999	ZIC1	Exhausted CD8+ T/Plasma cells/Myeloid cells	1.24323	0.02512	0.0716895	0.148409	FC > 0.75 & p < 0.05
[truncated: 54,341 more rows]

## Sheet: Cytokine Genes
	Gene	Validated_Hub	Estimate	Pr(>|t|)	Qvalue	Qvalue_Global	Classification
1	CGA	Myeloid cells	6.42389	6.85467e-05	0.00167739	0.00506081	FC > 0.75 & FDR < 0.1
2	IGF2	Exhausted CD8+ T/Plasma cells/Myeloid cells	5.37903	0.000433322	0.0031504	0.00999757	FC > 0.75 & FDR < 0.1
3	CALCA	Myeloid cells	4.8857	0.000656839	0.00549465	0.0130877	FC > 0.75 & FDR < 0.1
4	IGF2	Exhausted CD8+ T/Plasma cells/Pericytes	3.37685	0.306561	0.542272	0.382353	FC > 0.75
5	SPP1	FB-like cells/Myeloid cells/Pericytes & Exhausted CD8+ T/Plasma cells/Myeloid cells	3.36019	0.00985409	0.115161	0.0862594	FC > 0.75 & FDR < 0.1
6	TNFSF11	Myeloid cells	3.30873	0.000137004	0.00223506	0.00762992	FC > 0.75 & FDR < 0.1
7	CCL20	Myeloid cells	3.19577	2.72618e-06	0.000133423	0.00100637	FC > 0.75 & FDR < 0.1
8	POMC	Exhausted CD8+ T/Plasma cells/Myeloid cells	2.90941	4.16129e-05	0.00198035	0.00506081	FC > 0.75 & FDR < 0.1
9	NMU	Exhausted CD8+ T/Plasma cells/Myeloid cells	2.7295	0.000409177	0.0031504	0.00999757	FC > 0.75 & FDR < 0.1
10	TUB	Myeloid cells	2.61438	0.00259033	0.0181106	0.0415748	FC > 0.75 & FDR < 0.1
11	PROS1	Exhausted CD8+ T/Plasma cells/Myeloid cells	2.57013	0.000278604	0.00277984	0.0088216	FC > 0.75 & FDR < 0.1
12	WNT10A	Exhausted CD8+ T/Plasma cells/Myeloid cells	2.55688	0.000286765	0.00277984	0.0088216	FC > 0.75 & FDR < 0.1
13	EREG	FB-like cells/Myeloid cells/Pericytes & Exhausted CD8+ T/Plasma cells/Myeloid cells	2.5345	0.0203869	0.115161	0.117021	FC > 0.75 & p < 0.05
14	GAS6	Exhausted CD8+ T/Plasma cells/Myeloid cells	2.43209	0.00014811	0.00269554	0.00762992	FC > 0.75 & FDR < 0.1
15	C3	Myeloid cells	2.37449	0.0675751	0.118115	0.19642	FC > 0.75
16	SPP1	Myeloid cells	2.32816	0.0423105	0.0913012	0.169284	FC > 0.75 & p < 0.05
17	SLURP2	Follicular B cells/Exhausted CD8+ T/NK cells	2.21637	0.000365615	0.0174592	0.00964048	FC > 0.75 & FDR < 0.1
18	CXCL13	Exhausted CD8+ T/Plasma cells/Pericytes	2.14508	0.0582477	0.221819	0.184362	FC > 0.75
19	SEMA3A	Follicular B cells/Exhausted CD8+ T/NK cells	2.11492	0.000352541	0.0174592	0.00964048	FC > 0.75 & FDR < 0.1
20	CXCL16	Myeloid cells	2.07274	0.00308431	0.0188688	0.0437914	FC > 0.75 & FDR < 0.1
21	ANXA1	Follicular B cells/Exhausted CD8+ T/NK cells	2.05248	0.010761	0.155266	0.0882761	FC > 0.75 & FDR < 0.1
22	PLAU	FB-like cells/Myeloid cells/Pericytes	2.0166	0.00603848	0.109986	0.0619196	FC > 0.75 & FDR < 0.1
23	ANGPTL4	Myeloid cells	1.96435	0.00448608	0.0203317	0.0511186	FC > 0.75 & FDR < 0.1
24	CCL28	FB-like cells/Myeloid cells/Pericytes & Exhausted CD8+ T/Plasma cells/Myeloid cells	1.94565	0.00295531	0.0920449	0.0436382	FC > 0.75 & FDR < 0.1
25	IGFBP3	Exhausted CD8+ T/Plasma cells/Myeloid cells	1.9114	0.0128879	0.0468498	0.0968603	FC > 0.75 & FDR < 0.1
26	EDN1	Follicular B cells/Exhausted CD8+ T/NK cells	1.89534	0.000518589	0.0174592	0.011261	FC > 0.75 & FDR < 0.1
27	TGFB2	Myeloid cells	1.89109	0.0124273	0.0506842	0.0968603	FC > 0.75 & FDR < 0.1
28	IGF1	Exhausted CD8+ T/Plasma cells/Pericytes	1.86328	0.0229398	0.133327	0.122728	FC > 0.75 & p < 0.05
29	BMP2	Myeloid cells	1.82407	0.0558377	0.109311	0.18181	FC > 0.75
30	ULBP1	Exhausted CD8+ T/Plasma cells/Pericytes	1.81519	0.0114177	0.116131	0.0916275	FC > 0.75 & FDR < 0.1
31	IL1F10	Exhausted CD8+ T/Plasma cells/Pericytes	1.76266	0.00018602	0.00756811	0.00762992	FC > 0.75 & FDR < 0.1
32	OXT	Exhausted CD8+ T/Plasma cells/Pericytes	1.70145	0.0320556	0.165082	0.146091	FC > 0.75 & p < 0.05
33	IL7	Exhausted CD8+ T/Plasma cells/Pericytes	1.6921	0.0135927	0.122891	0.0983871	FC > 0.75 & FDR < 0.1
34	C3	Exhausted CD8+ T/Plasma cells/Pericytes	1.68536	0.444729	0.652172	0.445402	FC > 0.75
35	KLK6	FB-like cells/Myeloid cells/Pericytes & Exhausted CD8+ T/Plasma cells/Myeloid cells	1.66369	0.0643191	0.117838	0.191479	FC > 0.75
36	WNT8A	Exhausted CD8+ T/Plasma cells/Pericytes	1.65394	0.00374375	0.0609249	0.0490058	FC > 0.75 & FDR < 0.1
37	IFNA14	Exhausted CD8+ T/Plasma cells/Pericytes	1.64459	0.0206051	0.133327	0.117021	FC > 0.75 & p < 0.05
38	HBEGF	Myeloid cells	1.63392	0.0234964	0.0821391	0.12391	FC > 0.75 & p < 0.05
39	C3	Exhausted CD8+ T/Plasma cells/Myeloid cells	1.58489	0.1863	0.27784	0.307053	FC > 0.75
40	EREG	FB-like cells/Myeloid cells/Pericytes	1.57819	0.102267	0.147416	0.241249	FC > 0.75
41	CCL5	Exhausted CD8+ T/Plasma cells/Pericytes	1.56195	0.0420214	0.201131	0.169284	FC > 0.75 & p < 0.05
42	BMP2	Follicular B cells/Exhausted CD8+ T/NK cells	1.53223	0.0763806	0.418437	0.207323	FC > 0.75
43	IL6	Myeloid cells	1.49319	0.00384984	0.0203317	0.0490058	FC > 0.75 & FDR < 0.1
44	PLAU	FB-like cells/Myeloid cells/Pericytes & Exhausted CD8+ T/Plasma cells/Myeloid cells	1.47107	0.119404	0.147436	0.25568	FC > 0.75
45	ADM	Follicular B cells/Exhausted CD8+ T/NK cells	1.42878	0.0131194	0.164374	0.0968603	FC > 0.75 & FDR < 0.1
46	CXCL13	Exhausted CD8+ T/Plasma cells/Myeloid cells	1.41988	0.0198527	0.0577345	0.117021	FC > 0.75 & p < 0.05
47	TNFSF8	Exhausted CD8+ T/Plasma cells/Pericytes	1.4171	0.0709661	0.231443	0.198863	FC > 0.75
48	CCL3	Exhausted CD8+ T/Plasma cells/Pericytes	1.38773	4.35194e-05	0.00354112	0.00506081	FC > 0.75 & FDR < 0.1
49	PTPRS	Myeloid cells	1.36756	0.0469901	0.0958233	0.174733	FC > 0.75 & p < 0.05
50	NPPB	Myeloid cells	1.34922	0.000673619	0.00549465	0.0130877	FC > 0.75 & FDR < 0.1
51	WNT10A	Exhausted CD8+ T/Plasma cells/Pericytes	1.33022	0.390394	0.646475	0.430191	FC > 0.75
52	TNFSF13	Exhausted CD8+ T/Plasma cells/Pericytes	1.30669	0.016748	0.133327	0.112409	FC > 0.75 & p < 0.05
53	WNT4	Exhausted CD8+ T/Plasma cells/Pericytes	1.27277	0.109793	0.289675	0.249937	FC > 0.75
54	CXCL1	Myeloid cells	1.26956	0.0141713	0.053351	0.0999083	FC > 0.75 & FDR < 0.1
55	CXCL9	Exhausted CD8+ T/Plasma cells/Pericytes	1.26842	0.151184	0.351476	0.28045	FC > 0.75
56	WNT10B	Exhausted CD8+ T/Plasma cells/Pericytes	1.25492	0.0324611	0.165082	0.146134	FC > 0.75 & p < 0.05
57	TGFA	Exhausted CD8+ T/Plasma cells/Pericytes	1.23579	0.0711092	0.231443	0.198863	FC > 0.75
58	BDNF	Myeloid cells	1.22577	0.0639729	0.11596	0.191479	FC > 0.75
59	BMP5	Exhausted CD8+ T/Plasma cells/Pericytes	1.21757	0.170403	0.374742	0.291223	FC > 0.75
60	FLT3LG	Exhausted CD8+ T/Plasma cells/Pericytes	1.21583	0.167128	0.374742	0.291016	FC > 0.75
61	CCL24	Exhausted CD8+ T/Plasma cells/Pericytes	1.21487	0.059974	0.221819	0.184362	FC > 0.75
62	TNFSF10	FB-like cells/Myeloid cells/Pericytes & Exhausted CD8+ T/Plasma cells/Myeloid cells	1.19273	0.0479157	0.115161	0.174733	FC > 0.75 & p < 0.05
63	SEMA3C	Follicular B cells/Exhausted CD8+ T/NK cells	1.19047	0.00503331	0.0847274	0.0530871	FC > 0.75 & FDR < 0.1
64	MDK	Exhausted CD8+ T/Plasma cells/Myeloid cells	1.18385	0.224326	0.295421	0.336735	FC > 0.75
65	IL10	Exhausted CD8+ T/Plasma cells/Pericytes	1.17845	0.0509744	0.218301	0.177521	FC > 0.75
66	CCL13	Exhausted CD8+ T/Plasma cells/Pericytes	1.17282	0.00472465	0.0640732	0.0512973	FC > 0.75 & FDR < 0.1
67	EREG	Exhausted CD8+ T/Plasma cells/Pericytes	1.1492	0.479088	0.672117	0.458362	FC > 0.75
68	GZMA	Exhausted CD8+ T/Plasma cells/Pericytes	1.14556	0.0450363	0.203586	0.174733	FC > 0.75 & p < 0.05
69	SLITRK6	Exhausted CD8+ T/Plasma cells/Myeloid cells	1.13897	0.0103955	0.0403086	0.0872157	FC > 0.75 & FDR < 0.1
70	INHBB	Follicular B cells/Exhausted CD8+ T/NK cells	1.11735	0.131349	0.418437	0.258522	FC > 0.75
71	PDGFB	Exhausted CD8+ T/Plasma cells/Pericytes	1.10767	0.0205548	0.133327	0.117021	FC > 0.75 & p < 0.05
72	CXCL9	Exhausted CD8+ T/Plasma cells/Myeloid cells	1.09342	0.0180344	0.0552069	0.112837	FC > 0.75 & p < 0.05
73	CCL5	Exhausted CD8+ T/Plasma cells/Myeloid cells	1.08809	0.00728798	0.0353241	0.0707989	FC > 0.75 & FDR < 0.1
74	POSTN	Follicular B cells/Exhausted CD8+ T/NK cells	1.0856	0.00425645	0.0847274	0.0511186	FC > 0.75 & FDR < 0.1
75	MDK	FB-like cells/Myeloid cells/Pericytes & Exhausted CD8+ T/Plasma cells/Myeloid cells	1.08437	0.404189	0.207557	0.435004	FC > 0.75
76	BTLA	Exhausted CD8+ T/Plasma cells/Pericytes	1.08323	0.107633	0.289675	0.246843	FC > 0.75
77	VEGFA	Exhausted CD8+ T/Plasma cells/Myeloid cells	1.07741	0.000185379	0.00269554	0.00762992	FC > 0.75 & FDR < 0.1
78	IFNA4	Exhausted CD8+ T/Plasma cells/Pericytes	1.07221	0.110361	0.289675	0.249937	FC > 0.75
79	GH1	Exhausted CD8+ T/Plasma cells/Pericytes	1.07173	0.123286	0.313488	0.25568	FC > 0.75
80	PPIA	FB-like cells/Myeloid cells/Pericytes	1.05821	0.0277994	0.109986	0.140517	FC > 0.75 & p < 0.05
81	MDK	Follicular B cells/Exhausted CD8+ T/NK cells	1.05438	0.281764	0.626676	0.372808	FC > 0.75
82	PRSS3	Myeloid cells	1.05299	0.0405524	0.0913012	0.169284	FC > 0.75 & p < 0.05
83	KLK6	FB-like cells/Myeloid cells/Pericytes	1.05118	0.178262	0.186034	0.299845	FC > 0.75
84	GAS6	Exhausted CD8+ T/Plasma cells/Pericytes	1.05103	0.465139	0.663996	0.453038	FC > 0.75
85	NMB	FB-like cells/Myeloid cells/Pericytes	1.03789	0.070223	0.146213	0.198863	FC > 0.75
86	SLIT2	Myeloid cells	1.0341	0.0294745	0.0898175	0.141305	FC > 0.75 & p < 0.05
87	SEMA3B	Myeloid cells	1.03079	0.042907	0.0913012	0.169284	FC > 0.75 & p < 0.05
88	CD40LG	Exhausted CD8+ T/Plasma cells/Pericytes	1.02589	0.0898299	0.277865	0.227128	FC > 0.75
89	NPFF	Exhausted CD8+ T/Plasma cells/Pericytes	1.02381	0.00282847	0.0575374	0.0435055	FC > 0.75 & FDR < 0.1
90	HBEGF	Follicular B cells/Exhausted CD8+ T/NK cells	1.02289	0.132397	0.418437	0.258522	FC > 0.75
91	NMU	Exhausted CD8+ T/Plasma cells/Pericytes	1.01638	0.54783	0.718972	0.481954	FC > 0.75
92	CCL8	Exhausted CD8+ T/Plasma cells/Pericytes	0.955257	0.0705566	0.231443	0.198863	FC > 0.75
93	GRN	Exhausted CD8+ T/Plasma cells/Myeloid cells	0.947017	0.00147753	0.00954858	0.0272715	FC > 0.75 & FDR < 0.1
94	PROS1	Exhausted CD8+ T/Plasma cells/Pericytes	0.94089	0.547679	0.718972	0.481954	FC > 0.75
95	PTHLH	Exhausted CD8+ T/Plasma cells/Pericytes	0.939116	0.106318	0.289675	0.246838	FC > 0.75
96	CCL18	Exhausted CD8+ T/Plasma cells/Myeloid cells	0.93034	0.0310534	0.0820978	0.144753	FC > 0.75 & p < 0.05
97	CXCL3	Myeloid cells	0.929597	0.0729536	0.119015	0.200977	FC > 0.75
98	GDF1	Exhausted CD8+ T/Plasma cells/Pericytes	0.925056	0.00674374	0.07839	0.0672825	FC > 0.75 & FDR < 0.1
99	BDNF	Exhausted CD8+ T/Plasma cells/Myeloid cells	0.923238	0.127544	0.225083	0.258522	FC > 0.75
100	RARRES2	Exhausted CD8+ T/Plasma cells/Pericytes	0.921162	0.258323	0.501625	0.358496	FC > 0.75
101	WNT3	Exhausted CD8+ T/Plasma cells/Pericytes	0.895687	0.0922019	0.277865	0.228432	FC > 0.75
102	TGFB1	Follicular B cells/Exhausted CD8+ T/NK cells	0.894062	0.0170811	0.164374	0.112598	FC > 0.75 & p < 0.05
103	ULBP1	Myeloid cells	0.877326	0.0585117	0.11014	0.184362	FC > 0.75
104	TNFSF10	FB-like cells/Myeloid cells/Pericytes	0.860882	0.0975595	0.147416	0.236935	FC > 0.75
105	IGFBP3	Follicular B cells/Exhausted CD8+ T/NK cells	0.860146	0.304031	0.626676	0.382353	FC > 0.75
106	ADM	Myeloid cells	0.856303	0.215821	0.233843	0.329217	FC > 0.75
107	CCL28	FB-like cells/Myeloid cells/Pericytes	0.833932	0.178696	0.186034	0.299845	FC > 0.75
108	PTPRS	FB-like cells/Myeloid cells/Pericytes & Exhausted CD8+ T/Plasma cells/Myeloid cells	0.833291	0.330764	0.194116	0.389833	FC > 0.75
109	LIF	FB-like cells/Myeloid cells/Pericytes	0.832981	0.0482804	0.120631	0.174733	FC > 0.75 & p < 0.05
110	CX3CL1	FB-like cells/Myeloid cells/Pericytes & Exhausted CD8+ T/Plasma cells/Myeloid cells	0.820981	0.0852759	0.126475	0.221687	FC > 0.75
111	AGT	Exhausted CD8+ T/Plasma cells/Pericytes	0.817724	0.207861	0.433676	0.3273	FC > 0.75
112	NMB	Myeloid cells	0.815081	0.164519	0.203689	0.291016	FC > 0.75
113	PTPRS	FB-like cells/Myeloid cells/Pericytes	0.804258	0.264253	0.204101	0.361881	FC > 0.75
114	IGFBP3	Exhausted CD8+ T/Plasma cells/Pericytes	0.797598	0.601952	0.721705	0.501597	FC > 0.75
115	WNT8A	Myeloid cells	0.786636	0.0362061	0.0913012	0.157241	FC > 0.75 & p < 0.05
116	TGFB2	Exhausted CD8+ T/Plasma cells/Pericytes	0.781891	0.563217	0.721457	0.488055	FC > 0.75
117	WNT10B	Myeloid cells	0.77942	0.0311985	0.0898175	0.144753	FC > 0.75 & p < 0.05
118	PDGFC	Follicular B cells/Exhausted CD8+ T/NK cells	0.777004	0.0179021	0.164374	0.112837	FC > 0.75 & p < 0.05
119	CCL18	Exhausted CD8+ T/Plasma cells/Pericytes	0.768707	0.353674	0.612298	0.404207	FC > 0.75
120	BMP8B	Follicular B cells/Exhausted CD8+ T/NK cells	0.75651	0.0266173	0.224029	0.136469	FC > 0.75 & p < 0.05
121	MIF	FB-like cells/Myeloid cells/Pericytes & Exhausted CD8+ T/Plasma cells/Myeloid cells	0.755183	0.0544747	0.115161	0.18181	FC > 0.75
122	WNT11	Exhausted CD8+ T/Plasma cells/Pericytes	0.746376	0.130987	0.318178	0.258522	NS or FC < 0.75
123	PRSS3	Exhausted CD8+ T/Plasma cells/Pericytes	0.744358	0.399397	0.646475	0.433457	NS or FC < 0.75
124	CX3CL1	Exhausted CD8+ T/Plasma cells/Pericytes	0.740298	0.271253	0.501625	0.365449	NS or FC < 0.75
125	ANXA1	FB-like cells/Myeloid cells/Pericytes & Exhausted CD8+ T/Plasma cells/Myeloid cells	0.738709	0.528776	0.212872	0.480859	NS or FC < 0.75
126	BMP5	FB-like cells/Myeloid cells/Pericytes & Exhausted CD8+ T/Plasma cells/Myeloid cells	0.731316	0.264683	0.191714	0.361881	NS or FC < 0.75
127	PPIA	FB-like cells/Myeloid cells/Pericytes & Exhausted CD8+ T/Plasma cells/Myeloid cells	0.722742	0.230182	0.187993	0.337473	NS or FC < 0.75
128	SLURP2	Exhausted CD8+ T/Plasma cells/Pericytes	0.71131	0.60313	0.721705	0.501597	NS or FC < 0.75
129	TNFSF8	Myeloid cells	0.698292	0.158183	0.203689	0.287652	NS or FC < 0.75
130	INHBB	Myeloid cells	0.697291	0.410226	0.320227	0.438942	NS or FC < 0.75
131	IFNA14	Myeloid cells	0.684102	0.138724	0.188594	0.265338	NS or FC < 0.75
132	PDGFA	Follicular B cells/Exhausted CD8+ T/NK cells	0.677994	0.0604302	0.418437	0.184362	NS or FC < 0.75
133	GH1	Myeloid cells	0.676285	0.114399	0.174965	0.25521	NS or FC < 0.75
134	PDGFA	Exhausted CD8+ T/Plasma cells/Myeloid cells	0.672814	0.062685	0.130212	0.189674	NS or FC < 0.75
135	TNFSF12	Follicular B cells/Exhausted CD8+ T/NK cells	0.659743	0.122244	0.418437	0.25568	NS or FC < 0.75
136	MIF	FB-like cells/Myeloid cells/Pericytes	0.654296	0.0478757	0.120631	0.174733	p < 0.05
137	CLCF1	Follicular B cells/Exhausted CD8+ T/NK cells	0.648678	0.0921521	0.418437	0.228432	NS or FC < 0.75
138	CSF1	Exhausted CD8+ T/Plasma cells/Pericytes	0.636409	0.268276	0.501625	0.362763	NS or FC < 0.75
139	NPW	Exhausted CD8+ T/Plasma cells/Pericytes	0.634149	0.279144	0.504747	0.370669	NS or FC < 0.75
140	KLK6	Exhausted CD8+ T/Plasma cells/Pericytes	0.629767	0.628029	0.739235	0.515194	NS or FC < 0.75
141	OXT	Exhausted CD8+ T/Plasma cells/Myeloid cells	0.623782	0.176051	0.276746	0.299489	NS or FC < 0.75
142	RARRES2	Myeloid cells	0.608634	0.224707	0.233843	0.336735	NS or FC < 0.75
143	BMP4	Exhausted CD8+ T/Plasma cells/Myeloid cells	0.595777	0.225311	0.295421	0.336735	NS or FC < 0.75
144	NMB	FB-like cells/Myeloid cells/Pericytes & Exhausted CD8+ T/Plasma cells/Myeloid cells	0.587341	0.407247	0.207557	0.437021	NS or FC < 0.75
145	CXCL16	Exhausted CD8+ T/Plasma cells/Pericytes	0.58731	0.652916	0.739235	0.522659	NS or FC < 0.75
146	PPIA	Myeloid cells	0.579369	0.256307	0.25088	0.358407	NS or FC < 0.75
147	CSF1	FB-like cells/Myeloid cells/Pericytes & Exhausted CD8+ T/Plasma cells/Myeloid cells	0.578844	0.16277	0.153623	0.290274	NS or FC < 0.75
148	SEMA3B	Follicular B cells/Exhausted CD8+ T/NK cells	0.578379	0.226509	0.5866	0.336936	NS or FC < 0.75
149	TGFA	Follicular B cells/Exhausted CD8+ T/NK cells	0.565241	0.144192	0.430748	0.271574	NS or FC < 0.75
150	MDK	Exhausted CD8+ T/Plasma cells/Pericytes	0.564293	0.7537	0.764813	0.547699	NS or FC < 0.75
151	TNFSF8	Follicular B cells/Exhausted CD8+ T/NK cells	0.555001	0.215579	0.572986	0.329217	NS or FC < 0.75
152	NPW	Myeloid cells	0.546841	0.122731	0.176666	0.25568	NS or FC < 0.75
153	BMP8B	Exhausted CD8+ T/Plasma cells/Pericytes	0.54237	0.411527	0.646475	0.439061	NS or FC < 0.75
154	IL24	Exhausted CD8+ T/Plasma cells/Pericytes	0.541518	0.132951	0.318178	0.258522	NS or FC < 0.75
155	CD40LG	Follicular B cells/Exhausted CD8+ T/NK cells	0.537529	0.111113	0.418437	0.250106	NS or FC < 0.75
156	AGT	Myeloid cells	0.528147	0.186319	0.22234	0.307053	NS or FC < 0.75
157	TNFSF10	Myeloid cells	0.524554	0.32737	0.292153	0.389833	NS or FC < 0.75
158	SLIT2	Exhausted CD8+ T/Plasma cells/Pericytes	0.517498	0.531939	0.718972	0.481288	NS or FC < 0.75
159	SPP1	FB-like cells/Myeloid cells/Pericytes	0.514699	0.674531	0.310749	0.526434	NS or FC < 0.75
160	FLT3LG	Exhausted CD8+ T/Plasma cells/Myeloid cells	0.507586	0.305528	0.344325	0.382353	NS or FC < 0.75
161	AMH	Exhausted CD8+ T/Plasma cells/Pericytes	0.496699	0.184073	0.394153	0.306084	NS or FC < 0.75
162	IGF2	Follicular B cells/Exhausted CD8+ T/NK cells	0.494324	0.790749	0.920591	0.557201	NS or FC < 0.75
163	IL7	FB-like cells/Myeloid cells/Pericytes & Exhausted CD8+ T/Plasma cells/Myeloid cells	0.483118	0.377086	0.201988	0.423105	NS or FC < 0.75
164	IGF1	Exhausted CD8+ T/Plasma cells/Myeloid cells	0.483037	0.321634	0.352964	0.387665	NS or FC < 0.75
165	CCL2	Myeloid cells	0.478842	0.190805	0.22234	0.31029	NS or FC < 0.75
166	CCL2	Exhausted CD8+ T/Plasma cells/Pericytes	0.472286	0.434484	0.652172	0.441845	NS or FC < 0.75
167	CXCL3	Follicular B cells/Exhausted CD8+ T/NK cells	0.470551	0.331093	0.655693	0.389833	NS or FC < 0.75
168	AREG	Exhausted CD8+ T/Plasma cells/Myeloid cells	0.459115	0.47218	0.450218	0.45583	NS or FC < 0.75
169	SEMA3C	Exhausted CD8+ T/Plasma cells/Myeloid cells	0.455404	0.338491	0.357956	0.391706	NS or FC < 0.75
170	CXCL12	Myeloid cells	0.454345	0.208358	0.233843	0.3273	NS or FC < 0.75
171	CXCL12	Exhausted CD8+ T/Plasma cells/Pericytes	0.450851	0.44884	0.652172	0.445402	NS or FC < 0.75
172	IGF1	Myeloid cells	0.434933	0.425299	0.320227	0.441449	NS or FC < 0.75
173	VEGFB	Myeloid cells	0.431502	0.0722818	0.119015	0.200623	NS or FC < 0.75
174	CCL2	Follicular B cells/Exhausted CD8+ T/NK cells	0.42848	0.192853	0.526436	0.31088	NS or FC < 0.75
175	WNT11	Follicular B cells/Exhausted CD8+ T/NK cells	0.427312	0.118055	0.418437	0.25568	NS or FC < 0.75
176	TGFB1	FB-like cells/Myeloid cells/Pericytes & Exhausted CD8+ T/Plasma cells/Myeloid cells	0.422729	0.431251	0.207557	0.441449	NS or FC < 0.75
177	IL10	Myeloid cells	0.421988	0.278719	0.267469	0.370669	NS or FC < 0.75
178	CXCL3	Exhausted CD8+ T/Plasma cells/Pericytes	0.416979	0.637039	0.739235	0.516842	NS or FC < 0.75
179	TUB	Exhausted CD8+ T/Plasma cells/Myeloid cells	0.416662	0.64406	0.474012	0.519909	NS or FC < 0.75
180	TGFB1	Exhausted CD8+ T/Plasma cells/Pericytes	0.410211	0.57905	0.721457	0.495531	NS or FC < 0.75
181	BMP8B	Myeloid cells	0.409197	0.312599	0.288661	0.384654	NS or FC < 0.75
182	BTLA	Follicular B cells/Exhausted CD8+ T/NK cells	0.406182	0.288699	0.626676	0.378911	NS or FC < 0.75
183	WNT4	Follicular B cells/Exhausted CD8+ T/NK cells	0.398719	0.380995	0.726047	0.426195	NS or FC < 0.75
184	NMU	Follicular B cells/Exhausted CD8+ T/NK cells	0.395806	0.674045	0.896711	0.526434	NS or FC < 0.75
185	TNFSF12	Myeloid cells	0.392891	0.422014	0.320227	0.441449	NS or FC < 0.75
186	WNT4	Myeloid cells	0.373821	0.462159	0.323125	0.452241	NS or FC < 0.75
187	IFNA4	FB-like cells/Myeloid cells/Pericytes	0.365469	0.392619	0.240168	0.431355	NS or FC < 0.75
188	INHBB	Exhausted CD8+ T/Plasma cells/Pericytes	0.363815	0.792997	0.764813	0.557201	NS or FC < 0.75
189	VEGFB	Follicular B cells/Exhausted CD8+ T/NK cells	0.363096	0.0948153	0.418437	0.232941	NS or FC < 0.75
190	PDGFB	Exhausted CD8+ T/Plasma cells/Myeloid cells	0.361683	0.199977	0.285852	0.320964	NS or FC < 0.75
191	IL24	Follicular B cells/Exhausted CD8+ T/NK cells	0.360724	0.0659599	0.418437	0.194793	NS or FC < 0.75
192	TNFSF11	FB-like cells/Myeloid cells/Pericytes	0.353569	0.745818	0.321287	0.547354	NS or FC < 0.75
193	LIF	FB-like cells/Myeloid cells/Pericytes & Exhausted CD8+ T/Plasma cells/Myeloid cells	0.353323	0.504223	0.21222	0.468852	NS or FC < 0.75
194	PRSS3	FB-like cells/Myeloid cells/Pericytes	0.349767	0.523332	0.269767	0.480859	NS or FC < 0.75
195	CSF1	Myeloid cells	0.347012	0.330377	0.292153	0.389833	NS or FC < 0.75
196	OXT	Myeloid cells	0.339389	0.518414	0.352388	0.478432	NS or FC < 0.75
197	CCL24	Myeloid cells	0.334021	0.424988	0.320227	0.441449	NS or FC < 0.75
198	SEMA3C	Exhausted CD8+ T/Plasma cells/Pericytes	0.332022	0.702471	0.764813	0.534675	NS or FC < 0.75
199	TNFSF10	Exhausted CD8+ T/Plasma cells/Pericytes	0.328923	0.70859	0.764813	0.535547	NS or FC < 0.75
200	GZMA	FB-like cells/Myeloid cells/Pericytes & Exhausted CD8+ T/Plasma cells/Myeloid cells	0.328585	0.457768	0.210424	0.451832	NS or FC < 0.75
201	SEMA3A	Exhausted CD8+ T/Plasma cells/Pericytes	0.328574	0.801662	0.764813	0.558013	NS or FC < 0.75
202	SEMA3A	Exhausted CD8+ T/Plasma cells/Myeloid cells	0.326448	0.651979	0.474012	0.522659	NS or FC < 0.75
203	ANGPTL4	FB-like cells/Myeloid cells/Pericytes	0.32628	0.678623	0.310749	0.527397	NS or FC < 0.75
204	RARRES2	Follicular B cells/Exhausted CD8+ T/NK cells	0.321877	0.482339	0.850431	0.460092	NS or FC < 0.75
205	AREG	Follicular B cells/Exhausted CD8+ T/NK cells	0.321254	0.616545	0.896711	0.508381	NS or FC < 0.75
206	BDNF	Exhausted CD8+ T/Plasma cells/Pericytes	0.321052	0.777255	0.764813	0.553954	NS or FC < 0.75
207	CCL8	Exhausted CD8+ T/Plasma cells/Myeloid cells	0.320328	0.291859	0.344325	0.378911	NS or FC < 0.75
208	CXCL1	Exhausted CD8+ T/Plasma cells/Pericytes	0.314858	0.733686	0.764813	0.545502	NS or FC < 0.75
209	INHBB	FB-like cells/Myeloid cells/Pericytes & Exhausted CD8+ T/Plasma cells/Myeloid cells	0.314433	0.756021	0.2536	0.547699	NS or FC < 0.75
210	CALCA	FB-like cells/Myeloid cells/Pericytes	0.313789	0.855966	0.337686	0.575556	NS or FC < 0.75
211	PDGFC	Exhausted CD8+ T/Plasma cells/Myeloid cells	0.306241	0.389563	0.390656	0.430191	NS or FC < 0.75
212	PTHLH	FB-like cells/Myeloid cells/Pericytes	0.29349	0.429171	0.245143	0.441449	NS or FC < 0.75
213	WNT11	FB-like cells/Myeloid cells/Pericytes & Exhausted CD8+ T/Plasma cells/Myeloid cells	0.292442	0.430893	0.207557	0.441449	NS or FC < 0.75
214	PDGFC	Exhausted CD8+ T/Plasma cells/Pericytes	0.290175	0.65412	0.739235	0.522659	NS or FC < 0.75
215	GZMA	Myeloid cells	0.289973	0.437744	0.321613	0.443938	NS or FC < 0.75
216	WNT3	Follicular B cells/Exhausted CD8+ T/NK cells	0.283775	0.352274	0.684225	0.403858	NS or FC < 0.75
217	CCL20	Exhausted CD8+ T/Plasma cells/Pericytes	0.28305	0.854092	0.772182	0.575362	NS or FC < 0.75
218	TNFSF13	FB-like cells/Myeloid cells/Pericytes & Exhausted CD8+ T/Plasma cells/Myeloid cells	0.282936	0.516231	0.212872	0.477611	NS or FC < 0.75
219	BMP4	Myeloid cells	0.279227	0.61697	0.397308	0.508381	NS or FC < 0.75
220	GRN	Exhausted CD8+ T/Plasma cells/Pericytes	0.268194	0.670936	0.747852	0.526434	NS or FC < 0.75
221	PTHLH	FB-like cells/Myeloid cells/Pericytes & Exhausted CD8+ T/Plasma cells/Myeloid cells	0.261412	0.553616	0.212872	0.48533	NS or FC < 0.75
222	CD40LG	Exhausted CD8+ T/Plasma cells/Myeloid cells	0.257224	0.46115	0.44703	0.452241	NS or FC < 0.75
223	ANXA1	Exhausted CD8+ T/Plasma cells/Pericytes	0.24799	0.878058	0.772345	0.582749	NS or FC < 0.75
224	SEMA3B	FB-like cells/Myeloid cells/Pericytes	0.246125	0.6508	0.310749	0.522659	NS or FC < 0.75
225	SLITRK6	Exhausted CD8+ T/Plasma cells/Pericytes	0.240491	0.787654	0.764813	0.557201	NS or FC < 0.75
226	CXCL1	FB-like cells/Myeloid cells/Pericytes	0.228915	0.688361	0.310749	0.530498	NS or FC < 0.75
227	CXCL12	Exhausted CD8+ T/Plasma cells/Myeloid cells	0.226246	0.494037	0.456104	0.464056	NS or FC < 0.75
228	TUB	Exhausted CD8+ T/Plasma cells/Pericytes	0.220989	0.892239	0.772345	0.58399	NS or FC < 0.75
229	TGFB2	FB-like cells/Myeloid cells/Pericytes	0.217374	0.795496	0.330076	0.557225	NS or FC < 0.75
230	BTLA	Myeloid cells	0.206697	0.632795	0.402206	0.515856	NS or FC < 0.75
231	TNFSF12	Exhausted CD8+ T/Plasma cells/Myeloid cells	0.206232	0.641562	0.474012	0.51937	NS or FC < 0.75
232	CCL13	FB-like cells/Myeloid cells/Pericytes	0.205858	0.477473	0.252996	0.458362	NS or FC < 0.75
233	BMP4	Exhausted CD8+ T/Plasma cells/Pericytes	0.198214	0.827142	0.764813	0.567546	NS or FC < 0.75
234	POMC	Exhausted CD8+ T/Plasma cells/Pericytes	0.197883	0.905329	0.772819	0.588496	NS or FC < 0.75
235	CLCF1	FB-like cells/Myeloid cells/Pericytes & Exhausted CD8+ T/Plasma cells/Myeloid cells	0.193205	0.715962	0.250551	0.53719	NS or FC < 0.75
236	BMP4	Follicular B cells/Exhausted CD8+ T/NK cells	0.193105	0.70084	0.896711	0.534675	NS or FC < 0.75
237	POSTN	FB-like cells/Myeloid cells/Pericytes & Exhausted CD8+ T/Plasma cells/Myeloid cells	0.190875	0.738191	0.2536	0.545502	NS or FC < 0.75
238	CCL3	Myeloid cells	0.186538	0.489486	0.33741	0.464056	NS or FC < 0.75
239	TNFSF13	Exhausted CD8+ T/Plasma cells/Myeloid cells	0.182061	0.583132	0.462672	0.495531	NS or FC < 0.75
240	AGT	FB-like cells/Myeloid cells/Pericytes & Exhausted CD8+ T/Plasma cells/Myeloid cells	0.17756	0.714916	0.250551	0.53719	NS or FC < 0.75
241	CX3CL1	FB-like cells/Myeloid cells/Pericytes	0.17121	0.685556	0.310749	0.530498	NS or FC < 0.75
242	CCL13	Follicular B cells/Exhausted CD8+ T/NK cells	0.160932	0.537495	0.877926	0.481593	NS or FC < 0.75
243	TGFB2	Exhausted CD8+ T/Plasma cells/Myeloid cells	0.158935	0.833063	0.54913	0.569491	NS or FC < 0.75
244	NPFF	FB-like cells/Myeloid cells/Pericytes & Exhausted CD8+ T/Plasma cells/Myeloid cells	0.154514	0.592202	0.217418	0.49895	NS or FC < 0.75
245	IFNA4	FB-like cells/Myeloid cells/Pericytes & Exhausted CD8+ T/Plasma cells/Myeloid cells	0.15405	0.76326	0.2536	0.549695	NS or FC < 0.75
246	VEGFA	Exhausted CD8+ T/Plasma cells/Pericytes	0.15248	0.814081	0.764813	0.562768	NS or FC < 0.75
247	LIF	Myeloid cells	0.150604	0.737704	0.421317	0.545502	NS or FC < 0.75
248	IL1F10	Myeloid cells	0.150255	0.67851	0.41509	0.527397	NS or FC < 0.75
249	IL6	FB-like cells/Myeloid cells/Pericytes	0.149419	0.800809	0.330076	0.558013	NS or FC < 0.75
250	AREG	FB-like cells/Myeloid cells/Pericytes	0.148206	0.83611	0.336946	0.570518	NS or FC < 0.75
251	FLT3LG	Myeloid cells	0.140106	0.802667	0.441389	0.558013	NS or FC < 0.75
252	EDN1	Exhausted CD8+ T/Plasma cells/Myeloid cells	0.139689	0.833003	0.54913	0.569491	NS or FC < 0.75
253	IL24	Exhausted CD8+ T/Plasma cells/Myeloid cells	0.136869	0.506847	0.456407	0.470107	NS or FC < 0.75
254	GDF1	Myeloid cells	0.13596	0.565642	0.379224	0.489009	NS or FC < 0.75
255	CCL2	FB-like cells/Myeloid cells/Pericytes & Exhausted CD8+ T/Plasma cells/Myeloid cells	0.132887	0.765388	0.2536	0.549695	NS or FC < 0.75
256	CCL8	Myeloid cells	0.129461	0.70653	0.418313	0.535547	NS or FC < 0.75
257	ADM	Exhausted CD8+ T/Plasma cells/Pericytes	0.126396	0.912523	0.772819	0.591423	NS or FC < 0.75
258	SLIT2	FB-like cells/Myeloid cells/Pericytes	0.123399	0.810257	0.330076	0.561175	NS or FC < 0.75
259	LIF	Exhausted CD8+ T/Plasma cells/Pericytes	0.104338	0.88631	0.772345	0.582749	NS or FC < 0.75
260	POSTN	Exhausted CD8+ T/Plasma cells/Myeloid cells	0.0871691	0.840918	0.54913	0.571685	NS or FC < 0.75
261	PTHLH	Follicular B cells/Exhausted CD8+ T/NK cells	0.0844313	0.802099	0.920591	0.558013	NS or FC < 0.75
262	CCL3	Exhausted CD8+ T/Plasma cells/Myeloid cells	0.0836397	0.731845	0.512845	0.545502	NS or FC < 0.75
263	CCL8	Follicular B cells/Exhausted CD8+ T/NK cells	0.0827449	0.789124	0.920591	0.557201	NS or FC < 0.75
264	CLCF1	Myeloid cells	0.0804537	0.857964	0.45513	0.57585	NS or FC < 0.75
265	CXCL13	Follicular B cells/Exhausted CD8+ T/NK cells	0.0792479	0.9055	0.983867	0.588496	NS or FC < 0.75
266	PROS1	Follicular B cells/Exhausted CD8+ T/NK cells	0.0736523	0.932795	0.983867	0.591505	NS or FC < 0.75
267	HBEGF	Exhausted CD8+ T/Plasma cells/Pericytes	0.0703805	0.955938	0.793709	0.594082	NS or FC < 0.75
268	NPFF	Follicular B cells/Exhausted CD8+ T/NK cells	0.0697093	0.751141	0.920591	0.547699	NS or FC < 0.75
269	PRSS3	FB-like cells/Myeloid cells/Pericytes & Exhausted CD8+ T/Plasma cells/Myeloid cells	0.0675444	0.917604	0.28868	0.591423	NS or FC < 0.75
270	IFNA4	Myeloid cells	0.0627131	0.884783	0.45513	0.582749	NS or FC < 0.75
271	IL10	Follicular B cells/Exhausted CD8+ T/NK cells	0.0586686	0.869499	0.983867	0.581478	NS or FC < 0.75
272	GDF1	FB-like cells/Myeloid cells/Pericytes	0.0586198	0.805264	0.330076	0.558766	NS or FC < 0.75
273	GH1	Exhausted CD8+ T/Plasma cells/Myeloid cells	0.0561694	0.888765	0.54913	0.582749	NS or FC < 0.75
274	NPW	Exhausted CD8+ T/Plasma cells/Myeloid cells	0.0545168	0.869371	0.54913	0.581478	NS or FC < 0.75
275	IL1F10	FB-like cells/Myeloid cells/Pericytes & Exhausted CD8+ T/Plasma cells/Myeloid cells	0.0541449	0.899814	0.285971	0.586867	NS or FC < 0.75
276	CCL18	Follicular B cells/Exhausted CD8+ T/NK cells	0.0473307	0.91919	0.983867	0.591423	NS or FC < 0.75
277	IL7	Myeloid cells	0.0419812	0.928594	0.45513	0.591505	NS or FC < 0.75
278	NPW	Follicular B cells/Exhausted CD8+ T/NK cells	0.0256439	0.938361	0.983867	0.591832	NS or FC < 0.75
279	BMP8B	Exhausted CD8+ T/Plasma cells/Myeloid cells	0.0252267	0.945732	0.54913	0.593737	NS or FC < 0.75
280	TGFA	Exhausted CD8+ T/Plasma cells/Myeloid cells	0.0251774	0.949988	0.54913	0.593825	NS or FC < 0.75
281	PTPRS	Follicular B cells/Exhausted CD8+ T/NK cells	0.0244654	0.970495	0.983867	0.597752	NS or FC < 0.75
282	WNT3	Exhausted CD8+ T/Plasma cells/Myeloid cells	0.0235037	0.939491	0.54913	0.591832	NS or FC < 0.75
283	AMH	Myeloid cells	0.0219534	0.92646	0.45513	0.591505	NS or FC < 0.75
284	AMH	Exhausted CD8+ T/Plasma cells/Myeloid cells	0.0212764	0.920712	0.54913	0.591423	NS or FC < 0.75
285	IL10	Exhausted CD8+ T/Plasma cells/Myeloid cells	0.0208009	0.953568	0.54913	0.593825	NS or FC < 0.75
286	BMP5	Follicular B cells/Exhausted CD8+ T/NK cells	0.0198792	0.968832	0.983867	0.597752	NS or FC < 0.75
287	AMH	FB-like cells/Myeloid cells/Pericytes & Exhausted CD8+ T/Plasma cells/Myeloid cells	0.0135155	0.961701	0.296561	0.595871	NS or FC < 0.75
288	NPFF	FB-like cells/Myeloid cells/Pericytes	0.00724254	0.976417	0.362321	0.597752	NS or FC < 0.75
289	NPPB	Exhausted CD8+ T/Plasma cells/Pericytes	0.0055162	0.994321	0.801056	0.606633	NS or FC < 0.75
290	LIF	Follicular B cells/Exhausted CD8+ T/NK cells	-0.002104	0.995854	0.995854	0.606633	NS or FC < 0.75
291	PDGFA	Exhausted CD8+ T/Plasma cells/Pericytes	-0.00974134	0.988754	0.801056	0.604302	NS or FC < 0.75
292	CXCL12	Follicular B cells/Exhausted CD8+ T/NK cells	-0.0108167	0.974126	0.983867	0.597752	NS or FC < 0.75
293	CCL24	Follicular B cells/Exhausted CD8+ T/NK cells	-0.015123	0.96829	0.983867	0.597752	NS or FC < 0.75
294	OXT	Follicular B cells/Exhausted CD8+ T/NK cells	-0.0274912	0.953915	0.983867	0.593825	NS or FC < 0.75
295	GAS6	Follicular B cells/Exhausted CD8+ T/NK cells	-0.0284813	0.971796	0.983867	0.597752	NS or FC < 0.75
296	CLCF1	FB-like cells/Myeloid cells/Pericytes	-0.0289168	0.948737	0.35557	0.593825	NS or FC < 0.75
297	PDGFA	Myeloid cells	-0.0374933	0.929948	0.45513	0.591505	NS or FC < 0.75
298	ANGPTL4	Exhausted CD8+ T/Plasma cells/Pericytes	-0.0386358	0.975913	0.801056	0.597752	NS or FC < 0.75
299	PLAU	Myeloid cells	-0.0395977	0.962045	0.466176	0.595871	NS or FC < 0.75
300	CCL24	Exhausted CD8+ T/Plasma cells/Myeloid cells	-0.0397186	0.916833	0.54913	0.591423	NS or FC < 0.75
301	CX3CL1	Myeloid cells	-0.041076	0.922821	0.45513	0.591423	NS or FC < 0.75
302	CCL13	Myeloid cells	-0.0413012	0.887606	0.45513	0.582749	NS or FC < 0.75
303	BMP5	Exhausted CD8+ T/Plasma cells/Myeloid cells	-0.0418797	0.93439	0.54913	0.591505	NS or FC < 0.75
304	CSF1	FB-like cells/Myeloid cells/Pericytes	-0.0468323	0.897142	0.346632	0.58616	NS or FC < 0.75
305	POSTN	Myeloid cells	-0.0478583	0.921149	0.45513	0.591423	NS or FC < 0.75
306	AREG	FB-like cells/Myeloid cells/Pericytes & Exhausted CD8+ T/Plasma cells/Myeloid cells	-0.0492576	0.953693	0.296561	0.593825	NS or FC < 0.75
307	ANGPTL4	Follicular B cells/Exhausted CD8+ T/NK cells	-0.0505435	0.943228	0.983867	0.593174	NS or FC < 0.75
308	IL1F10	Exhausted CD8+ T/Plasma cells/Myeloid cells	-0.0508619	0.876251	0.54913	0.582749	NS or FC < 0.75
309	GRN	Myeloid cells	-0.0547534	0.888548	0.45513	0.582749	NS or FC < 0.75
310	CXCL16	Exhausted CD8+ T/Plasma cells/Myeloid cells	-0.0585785	0.935769	0.54913	0.591505	NS or FC < 0.75
311	AMH	FB-like cells/Myeloid cells/Pericytes	-0.0671838	0.77732	0.330076	0.553954	NS or FC < 0.75
312	INHBB	FB-like cells/Myeloid cells/Pericytes	-0.0692334	0.935584	0.354183	0.591505	NS or FC < 0.75
313	MIF	Exhausted CD8+ T/Plasma cells/Myeloid cells	-0.0695151	0.826592	0.54913	0.567546	NS or FC < 0.75
314	RARRES2	Exhausted CD8+ T/Plasma cells/Myeloid cells	-0.0712928	0.877334	0.54913	0.582749	NS or FC < 0.75
315	WNT3	FB-like cells/Myeloid cells/Pericytes & Exhausted CD8+ T/Plasma cells/Myeloid cells	-0.0749153	0.854119	0.277104	0.575362	NS or FC < 0.75
316	WNT8A	FB-like cells/Myeloid cells/Pericytes	-0.0760965	0.850661	0.337686	0.575362	NS or FC < 0.75
317	IFNA14	FB-like cells/Myeloid cells/Pericytes & Exhausted CD8+ T/Plasma cells/Myeloid cells	-0.0814731	0.885824	0.284428	0.582749	NS or FC < 0.75
318	TGFA	Myeloid cells	-0.0830503	0.852415	0.45513	0.575362	NS or FC < 0.75
319	WNT10B	Follicular B cells/Exhausted CD8+ T/NK cells	-0.0917175	0.793952	0.920591	0.557201	NS or FC < 0.75
320	NPFF	Exhausted CD8+ T/Plasma cells/Myeloid cells	-0.0945674	0.666571	0.478638	0.526288	NS or FC < 0.75
321	GDF1	Follicular B cells/Exhausted CD8+ T/NK cells	-0.0981792	0.645044	0.896711	0.519909	NS or FC < 0.75
322	WNT11	Myeloid cells	-0.10491	0.74034	0.421317	0.545502	NS or FC < 0.75
323	GZMA	Exhausted CD8+ T/Plasma cells/Myeloid cells	-0.105153	0.75626	0.523645	0.547699	NS or FC < 0.75
324	PDGFB	Myeloid cells	-0.10743	0.738944	0.421317	0.545502	NS or FC < 0.75
325	VEGFA	Myeloid cells	-0.108021	0.787161	0.437781	0.557201	NS or FC < 0.75
326	TGFB1	Exhausted CD8+ T/Plasma cells/Myeloid cells	-0.108224	0.792725	0.542436	0.557201	NS or FC < 0.75
327	CCL3	FB-like cells/Myeloid cells/Pericytes & Exhausted CD8+ T/Plasma cells/Myeloid cells	-0.120263	0.708112	0.250551	0.535547	NS or FC < 0.75
328	NPPB	Follicular B cells/Exhausted CD8+ T/NK cells	-0.123198	0.774108	0.920591	0.553803	NS or FC < 0.75
329	GDF1	Exhausted CD8+ T/Plasma cells/Myeloid cells	-0.124266	0.558977	0.460092	0.486667	NS or FC < 0.75
330	GZMA	Follicular B cells/Exhausted CD8+ T/NK cells	-0.131658	0.697272	0.896711	0.534021	NS or FC < 0.75
331	ULBP1	Follicular B cells/Exhausted CD8+ T/NK cells	-0.136133	0.758159	0.920591	0.547699	NS or FC < 0.75
332	GRN	Follicular B cells/Exhausted CD8+ T/NK cells	-0.140695	0.687921	0.896711	0.530498	NS or FC < 0.75
333	ANXA1	FB-like cells/Myeloid cells/Pericytes	-0.142473	0.886442	0.346066	0.582749	NS or FC < 0.75
334	PDGFB	Follicular B cells/Exhausted CD8+ T/NK cells	-0.145275	0.615201	0.896711	0.508381	NS or FC < 0.75
335	AMH	Follicular B cells/Exhausted CD8+ T/NK cells	-0.145372	0.493019	0.850431	0.464056	NS or FC < 0.75
336	TNFSF13	Myeloid cells	-0.14551	0.694164	0.418313	0.533856	NS or FC < 0.75
337	SLIT2	Follicular B cells/Exhausted CD8+ T/NK cells	-0.154422	0.737904	0.920591	0.545502	NS or FC < 0.75
338	FLT3LG	Follicular B cells/Exhausted CD8+ T/NK cells	-0.155207	0.757927	0.920591	0.547699	NS or FC < 0.75
339	IL7	Exhausted CD8+ T/Plasma cells/Myeloid cells	-0.155283	0.711643	0.50477	0.536129	NS or FC < 0.75
340	BMP2	Exhausted CD8+ T/Plasma cells/Pericytes	-0.162465	0.921279	0.772819	0.591423	NS or FC < 0.75
341	VEGFB	FB-like cells/Myeloid cells/Pericytes & Exhausted CD8+ T/Plasma cells/Myeloid cells	-0.163902	0.582998	0.217418	0.495531	NS or FC < 0.75
342	CCL5	FB-like cells/Myeloid cells/Pericytes & Exhausted CD8+ T/Plasma cells/Myeloid cells	-0.164869	0.783776	0.256959	0.557201	NS or FC < 0.75
343	SLITRK6	Myeloid cells	-0.165048	0.764485	0.430057	0.549695	NS or FC < 0.75
344	IL24	FB-like cells/Myeloid cells/Pericytes & Exhausted CD8+ T/Plasma cells/Myeloid cells	-0.165842	0.541752	0.212872	0.481899	NS or FC < 0.75
345	GH1	Follicular B cells/Exhausted CD8+ T/NK cells	-0.172351	0.666901	0.896711	0.526288	NS or FC < 0.75
346	AGT	Exhausted CD8+ T/Plasma cells/Myeloid cells	-0.175292	0.634426	0.474012	0.515856	NS or FC < 0.75
347	CGA	FB-like cells/Myeloid cells/Pericytes	-0.178139	0.931427	0.354183	0.591505	NS or FC < 0.75
348	PPIA	Follicular B cells/Exhausted CD8+ T/NK cells	-0.179368	0.701388	0.896711	0.534675	NS or FC < 0.75
349	WNT4	FB-like cells/Myeloid cells/Pericytes	-0.180141	0.724994	0.319665	0.542864	NS or FC < 0.75
350	PTHLH	Exhausted CD8+ T/Plasma cells/Myeloid cells	-0.185248	0.580806	0.462672	0.495531	NS or FC < 0.75
351	NPPB	FB-like cells/Myeloid cells/Pericytes	-0.186086	0.696481	0.310749	0.534021	NS or FC < 0.75
352	CXCL9	FB-like cells/Myeloid cells/Pericytes	-0.187954	0.738908	0.321287	0.545502	NS or FC < 0.75
353	ULBP1	FB-like cells/Myeloid cells/Pericytes & Exhausted CD8+ T/Plasma cells/Myeloid cells	-0.19135	0.742306	0.2536	0.545861	NS or FC < 0.75
354	PROS1	Myeloid cells	-0.195496	0.840479	0.45513	0.571685	NS or FC < 0.75
355	WNT8A	Exhausted CD8+ T/Plasma cells/Myeloid cells	-0.195565	0.588653	0.462672	0.497257	NS or FC < 0.75
356	IFNA4	Exhausted CD8+ T/Plasma cells/Myeloid cells	-0.201249	0.603302	0.467852	0.501597	NS or FC < 0.75
357	PLAU	Exhausted CD8+ T/Plasma cells/Pericytes	-0.20531	0.878915	0.772345	0.582749	NS or FC < 0.75
358	VEGFB	Exhausted CD8+ T/Plasma cells/Myeloid cells	-0.205853	0.359531	0.367813	0.408171	NS or FC < 0.75
359	IL1F10	FB-like cells/Myeloid cells/Pericytes	-0.212071	0.557359	0.274853	0.486404	NS or FC < 0.75
360	IL6	Exhausted CD8+ T/Plasma cells/Pericytes	-0.215473	0.822359	0.764813	0.567428	NS or FC < 0.75
361	NPPB	Exhausted CD8+ T/Plasma cells/Myeloid cells	-0.217473	0.611332	0.467852	0.507131	NS or FC < 0.75
362	CXCL1	Follicular B cells/Exhausted CD8+ T/NK cells	-0.220458	0.667215	0.896711	0.526288	NS or FC < 0.75
363	CLCF1	Exhausted CD8+ T/Plasma cells/Pericytes	-0.224399	0.757754	0.764813	0.547699	NS or FC < 0.75
364	BTLA	Exhausted CD8+ T/Plasma cells/Myeloid cells	-0.225234	0.561639	0.460092	0.487834	NS or FC < 0.75
365	IL6	Follicular B cells/Exhausted CD8+ T/NK cells	-0.226647	0.669594	0.896711	0.526434	NS or FC < 0.75
366	CXCL12	FB-like cells/Myeloid cells/Pericytes	-0.233991	0.52545	0.269767	0.480859	NS or FC < 0.75
367	CXCL9	Follicular B cells/Exhausted CD8+ T/NK cells	-0.240835	0.633966	0.896711	0.515856	NS or FC < 0.75
368	CX3CL1	Exhausted CD8+ T/Plasma cells/Myeloid cells	-0.241288	0.52374	0.456407	0.480859	NS or FC < 0.75
369	AGT	FB-like cells/Myeloid cells/Pericytes	-0.241729	0.554813	0.274853	0.48533	NS or FC < 0.75
370	CCL3	Follicular B cells/Exhausted CD8+ T/NK cells	-0.248623	0.300443	0.626676	0.38113	NS or FC < 0.75
371	CCL18	FB-like cells/Myeloid cells/Pericytes	-0.252235	0.625674	0.304535	0.514405	NS or FC < 0.75
372	IFNA14	Exhausted CD8+ T/Plasma cells/Myeloid cells	-0.261614	0.541369	0.456407	0.481899	NS or FC < 0.75
373	RARRES2	FB-like cells/Myeloid cells/Pericytes & Exhausted CD8+ T/Plasma cells/Myeloid cells	-0.266627	0.660125	0.239069	0.525184	NS or FC < 0.75
374	MIF	Myeloid cells	-0.266812	0.445654	0.321613	0.445402	NS or FC < 0.75
375	TNFSF13	Follicular B cells/Exhausted CD8+ T/NK cells	-0.267092	0.417895	0.781619	0.441449	NS or FC < 0.75
376	WNT3	FB-like cells/Myeloid cells/Pericytes	-0.268042	0.431702	0.245143	0.441449	NS or FC < 0.75
377	ULBP1	Exhausted CD8+ T/Plasma cells/Myeloid cells	-0.268684	0.541447	0.456407	0.481899	NS or FC < 0.75
378	CCL28	Myeloid cells	-0.269283	0.672818	0.41509	0.526434	NS or FC < 0.75
379	IL24	Myeloid cells	-0.272245	0.227271	0.233843	0.336936	NS or FC < 0.75
380	CCL8	FB-like cells/Myeloid cells/Pericytes & Exhausted CD8+ T/Plasma cells/Myeloid cells	-0.276987	0.493536	0.21222	0.464056	NS or FC < 0.75
381	TNFSF8	Exhausted CD8+ T/Plasma cells/Myeloid cells	-0.287186	0.529731	0.456407	0.480859	NS or FC < 0.75
382	GH1	FB-like cells/Myeloid cells/Pericytes & Exhausted CD8+ T/Plasma cells/Myeloid cells	-0.290305	0.581094	0.217418	0.495531	NS or FC < 0.75
383	BMP5	Myeloid cells	-0.297949	0.596907	0.389513	0.500792	NS or FC < 0.75
384	CCL28	Exhausted CD8+ T/Plasma cells/Pericytes	-0.298911	0.772702	0.764813	0.553803	NS or FC < 0.75
385	CCL13	Exhausted CD8+ T/Plasma cells/Myeloid cells	-0.300236	0.241995	0.29947	0.34227	NS or FC < 0.75
386	PDGFC	Myeloid cells	-0.302038	0.446937	0.321613	0.445402	NS or FC < 0.75
387	SLITRK6	Follicular B cells/Exhausted CD8+ T/NK cells	-0.304567	0.536395	0.877926	0.481593	NS or FC < 0.75
388	PDGFB	FB-like cells/Myeloid cells/Pericytes	-0.309486	0.330065	0.218695	0.389833	NS or FC < 0.75
389	SLURP2	Myeloid cells	-0.315386	0.709419	0.418313	0.535547	NS or FC < 0.75
390	CXCL1	Exhausted CD8+ T/Plasma cells/Myeloid cells	-0.320707	0.530163	0.456407	0.480859	NS or FC < 0.75
391	IL7	Follicular B cells/Exhausted CD8+ T/NK cells	-0.320916	0.441314	0.79594	0.445402	NS or FC < 0.75
392	NMB	Follicular B cells/Exhausted CD8+ T/NK cells	-0.325518	0.547617	0.877926	0.481954	NS or FC < 0.75
393	CD40LG	Myeloid cells	-0.325603	0.400492	0.320227	0.433457	NS or FC < 0.75
394	CXCL13	Myeloid cells	-0.32601	0.659735	0.413953	0.525184	NS or FC < 0.75
395	WNT10B	Exhausted CD8+ T/Plasma cells/Myeloid cells	-0.33351	0.335086	0.357956	0.391446	NS or FC < 0.75
396	CSF1	Follicular B cells/Exhausted CD8+ T/NK cells	-0.334797	0.294818	0.626676	0.379962	NS or FC < 0.75
397	VEGFB	FB-like cells/Myeloid cells/Pericytes	-0.337621	0.169137	0.186034	0.291223	NS or FC < 0.75
398	WNT11	FB-like cells/Myeloid cells/Pericytes	-0.344776	0.266847	0.204101	0.362763	NS or FC < 0.75
399	TNFSF12	FB-like cells/Myeloid cells/Pericytes	-0.347032	0.479284	0.252996	0.458362	NS or FC < 0.75
400	CCL2	FB-like cells/Myeloid cells/Pericytes	-0.355166	0.338445	0.218695	0.391706	NS or FC < 0.75
401	CCL5	Follicular B cells/Exhausted CD8+ T/NK cells	-0.358539	0.427669	0.785357	0.441449	NS or FC < 0.75
402	NPW	FB-like cells/Myeloid cells/Pericytes	-0.361074	0.319592	0.218695	0.387665	NS or FC < 0.75
403	CCL24	FB-like cells/Myeloid cells/Pericytes	-0.361585	0.386874	0.240168	0.430164	NS or FC < 0.75
404	VEGFA	Follicular B cells/Exhausted CD8+ T/NK cells	-0.366176	0.300156	0.626676	0.38113	NS or FC < 0.75
405	VEGFA	FB-like cells/Myeloid cells/Pericytes & Exhausted CD8+ T/Plasma cells/Myeloid cells	-0.376087	0.422358	0.207557	0.441449	NS or FC < 0.75
406	IFNA14	FB-like cells/Myeloid cells/Pericytes	-0.376293	0.42779	0.245143	0.441449	NS or FC < 0.75
407	POMC	Follicular B cells/Exhausted CD8+ T/NK cells	-0.379294	0.680281	0.896711	0.527576	NS or FC < 0.75
408	GDF1	FB-like cells/Myeloid cells/Pericytes & Exhausted CD8+ T/Plasma cells/Myeloid cells	-0.380203	0.162766	0.153623	0.290274	NS or FC < 0.75
409	PDGFB	FB-like cells/Myeloid cells/Pericytes & Exhausted CD8+ T/Plasma cells/Myeloid cells	-0.382179	0.308658	0.193866	0.382353	NS or FC < 0.75
410	WNT10B	FB-like cells/Myeloid cells/Pericytes	-0.386261	0.315045	0.218695	0.385096	NS or FC < 0.75
411	SLITRK6	FB-like cells/Myeloid cells/Pericytes & Exhausted CD8+ T/Plasma cells/Myeloid cells	-0.389437	0.548343	0.212872	0.481954	NS or FC < 0.75
412	KLK6	Follicular B cells/Exhausted CD8+ T/NK cells	-0.398524	0.579981	0.896711	0.495531	NS or FC < 0.75
413	WNT3	Myeloid cells	-0.400102	0.234123	0.233843	0.339427	NS or FC < 0.75
414	EDN1	Myeloid cells	-0.400514	0.585268	0.387079	0.495531	NS or FC < 0.75
415	SEMA3C	FB-like cells/Myeloid cells/Pericytes	-0.40405	0.447998	0.2506	0.445402	NS or FC < 0.75
416	GRN	FB-like cells/Myeloid cells/Pericytes	-0.405345	0.290382	0.21766	0.378911	NS or FC < 0.75
417	AGT	Follicular B cells/Exhausted CD8+ T/NK cells	-0.410092	0.257288	0.626676	0.358407	NS or FC < 0.75
418	WNT10A	Follicular B cells/Exhausted CD8+ T/NK cells	-0.414361	0.632568	0.896711	0.515856	NS or FC < 0.75
419	TNFSF12	FB-like cells/Myeloid cells/Pericytes & Exhausted CD8+ T/Plasma cells/Myeloid cells	-0.416466	0.472931	0.210424	0.45583	NS or FC < 0.75
420	BTLA	FB-like cells/Myeloid cells/Pericytes	-0.423432	0.321395	0.218695	0.387665	NS or FC < 0.75
421	CCL3	FB-like cells/Myeloid cells/Pericytes	-0.425031	0.102126	0.147416	0.241249	NS or FC < 0.75
422	SEMA3B	FB-like cells/Myeloid cells/Pericytes & Exhausted CD8+ T/Plasma cells/Myeloid cells	-0.428303	0.503807	0.21222	0.468852	NS or FC < 0.75
423	IL24	FB-like cells/Myeloid cells/Pericytes	-0.431656	0.0457741	0.120631	0.174733	p < 0.05
424	SLIT2	FB-like cells/Myeloid cells/Pericytes & Exhausted CD8+ T/Plasma cells/Myeloid cells	-0.43467	0.471225	0.210424	0.45583	NS or FC < 0.75
425	ADM	Exhausted CD8+ T/Plasma cells/Myeloid cells	-0.43706	0.489981	0.456104	0.464056	NS or FC < 0.75
426	CSF1	Exhausted CD8+ T/Plasma cells/Myeloid cells	-0.437423	0.165075	0.266701	0.291016	NS or FC < 0.75
427	IL7	FB-like cells/Myeloid cells/Pericytes	-0.442097	0.337735	0.218695	0.391706	NS or FC < 0.75
428	IFNA14	Follicular B cells/Exhausted CD8+ T/NK cells	-0.446023	0.291629	0.626676	0.378911	NS or FC < 0.75
429	TNFSF13	FB-like cells/Myeloid cells/Pericytes	-0.449099	0.21391	0.19088	0.329217	NS or FC < 0.75
430	VEGFB	Exhausted CD8+ T/Plasma cells/Pericytes	-0.450164	0.262994	0.501625	0.361881	NS or FC < 0.75
431	CD40LG	FB-like cells/Myeloid cells/Pericytes	-0.451634	0.238029	0.193933	0.340595	NS or FC < 0.75
432	FLT3LG	FB-like cells/Myeloid cells/Pericytes & Exhausted CD8+ T/Plasma cells/Myeloid cells	-0.452673	0.491939	0.21222	0.464056	NS or FC < 0.75
433	WNT11	Exhausted CD8+ T/Plasma cells/Myeloid cells	-0.462474	0.0882292	0.171055	0.224793	NS or FC < 0.75
434	IL10	FB-like cells/Myeloid cells/Pericytes	-0.471884	0.223342	0.193933	0.336735	NS or FC < 0.75
435	IL1F10	Follicular B cells/Exhausted CD8+ T/NK cells	-0.472804	0.132574	0.418437	0.258522	NS or FC < 0.75
436	EREG	Follicular B cells/Exhausted CD8+ T/NK cells	-0.476053	0.598523	0.896711	0.501009	NS or FC < 0.75
437	MIF	Follicular B cells/Exhausted CD8+ T/NK cells	-0.476731	0.117511	0.418437	0.25568	NS or FC < 0.75
438	NPFF	Myeloid cells	-0.476856	0.0360698	0.0913012	0.157241	p < 0.05
439	WNT10B	FB-like cells/Myeloid cells/Pericytes & Exhausted CD8+ T/Plasma cells/Myeloid cells	-0.48265	0.287686	0.193866	0.378911	NS or FC < 0.75
440	MDK	FB-like cells/Myeloid cells/Pericytes	-0.484216	0.662172	0.310749	0.52568	NS or FC < 0.75
441	IGF1	FB-like cells/Myeloid cells/Pericytes	-0.486105	0.371557	0.236023	0.418172	NS or FC < 0.75
442	CXCL16	Follicular B cells/Exhausted CD8+ T/NK cells	-0.490081	0.496787	0.850431	0.464824	NS or FC < 0.75
443	CXCL3	Exhausted CD8+ T/Plasma cells/Myeloid cells	-0.498747	0.301936	0.344325	0.381711	NS or FC < 0.75
444	TGFB1	FB-like cells/Myeloid cells/Pericytes	-0.508919	0.256793	0.204101	0.358407	NS or FC < 0.75
445	CCL20	Follicular B cells/Exhausted CD8+ T/NK cells	-0.511616	0.546729	0.877926	0.481954	NS or FC < 0.75
446	BDNF	FB-like cells/Myeloid cells/Pericytes	-0.511702	0.4615	0.252996	0.452241	NS or FC < 0.75
447	CCL24	FB-like cells/Myeloid cells/Pericytes & Exhausted CD8+ T/Plasma cells/Myeloid cells	-0.514284	0.295405	0.193866	0.379962	NS or FC < 0.75
448	WNT8A	FB-like cells/Myeloid cells/Pericytes & Exhausted CD8+ T/Plasma cells/Myeloid cells	-0.523103	0.264049	0.191714	0.361881	NS or FC < 0.75
449	CALCA	Exhausted CD8+ T/Plasma cells/Pericytes	-0.530616	0.849736	0.772182	0.575362	NS or FC < 0.75
450	IL6	Exhausted CD8+ T/Plasma cells/Myeloid cells	-0.533718	0.307841	0.344325	0.382353	NS or FC < 0.75
451	PDGFC	FB-like cells/Myeloid cells/Pericytes	-0.536408	0.167058	0.186034	0.291016	NS or FC < 0.75
452	TNFSF11	Exhausted CD8+ T/Plasma cells/Pericytes	-0.553784	0.754027	0.764813	0.547699	NS or FC < 0.75
453	VEGFA	FB-like cells/Myeloid cells/Pericytes	-0.562006	0.145751	0.176209	0.271737	NS or FC < 0.75
454	IFNA4	Follicular B cells/Exhausted CD8+ T/NK cells	-0.563376	0.13229	0.418437	0.258522	NS or FC < 0.75
455	CX3CL1	Follicular B cells/Exhausted CD8+ T/NK cells	-0.565248	0.122367	0.418437	0.25568	NS or FC < 0.75
456	CXCL9	FB-like cells/Myeloid cells/Pericytes & Exhausted CD8+ T/Plasma cells/Myeloid cells	-0.576035	0.382633	0.201988	0.426734	NS or FC < 0.75
457	CXCL16	FB-like cells/Myeloid cells/Pericytes	-0.583836	0.466353	0.252996	0.453038	NS or FC < 0.75
458	CXCL3	FB-like cells/Myeloid cells/Pericytes & Exhausted CD8+ T/Plasma cells/Myeloid cells	-0.585424	0.359246	0.198745	0.408171	NS or FC < 0.75
459	WNT8A	Follicular B cells/Exhausted CD8+ T/NK cells	-0.585448	0.0908026	0.418437	0.228026	NS or FC < 0.75
460	CCL28	Exhausted CD8+ T/Plasma cells/Myeloid cells	-0.585928	0.299112	0.344325	0.38113	NS or FC < 0.75
461	BTLA	FB-like cells/Myeloid cells/Pericytes & Exhausted CD8+ T/Plasma cells/Myeloid cells	-0.58794	0.241438	0.187993	0.34227	NS or FC < 0.75
462	SEMA3C	FB-like cells/Myeloid cells/Pericytes & Exhausted CD8+ T/Plasma cells/Myeloid cells	-0.594418	0.342789	0.194116	0.394208	NS or FC < 0.75
463	CCL20	FB-like cells/Myeloid cells/Pericytes & Exhausted CD8+ T/Plasma cells/Myeloid cells	-0.597601	0.59336	0.217418	0.49895	NS or FC < 0.75
464	WNT4	Exhausted CD8+ T/Plasma cells/Myeloid cells	-0.598252	0.181026	0.277078	0.302379	NS or FC < 0.75
465	WNT4	FB-like cells/Myeloid cells/Pericytes & Exhausted CD8+ T/Plasma cells/Myeloid cells	-0.604103	0.311227	0.193866	0.384245	NS or FC < 0.75
466	TNFSF10	Exhausted CD8+ T/Plasma cells/Myeloid cells	-0.607782	0.201502	0.285852	0.322011	NS or FC < 0.75
467	CCL13	FB-like cells/Myeloid cells/Pericytes & Exhausted CD8+ T/Plasma cells/Myeloid cells	-0.614422	0.0591604	0.115161	0.184362	NS or FC < 0.75
468	CCL18	Myeloid cells	-0.616863	0.22291	0.233843	0.336735	NS or FC < 0.75
469	AREG	Exhausted CD8+ T/Plasma cells/Pericytes	-0.630758	0.585189	0.721457	0.495531	NS or FC < 0.75
470	CXCL3	FB-like cells/Myeloid cells/Pericytes	-0.635376	0.234468	0.193933	0.339427	NS or FC < 0.75
471	TGFA	FB-like cells/Myeloid cells/Pericytes	-0.637013	0.138718	0.173297	0.265338	NS or FC < 0.75
472	IGF1	FB-like cells/Myeloid cells/Pericytes & Exhausted CD8+ T/Plasma cells/Myeloid cells	-0.638387	0.319716	0.194116	0.387665	NS or FC < 0.75
473	SEMA3A	Myeloid cells	-0.64339	0.420812	0.320227	0.441449	NS or FC < 0.75
474	IGF1	Follicular B cells/Exhausted CD8+ T/NK cells	-0.646722	0.178353	0.50038	0.299845	NS or FC < 0.75
475	MIF	Exhausted CD8+ T/Plasma cells/Pericytes	-0.657816	0.239333	0.486856	0.341119	NS or FC < 0.75
476	BMP5	FB-like cells/Myeloid cells/Pericytes	-0.661017	0.231417	0.193933	0.337658	NS or FC < 0.75
477	GZMA	FB-like cells/Myeloid cells/Pericytes	-0.667887	0.0603867	0.133129	0.184362	NS or FC < 0.75
478	PTPRS	Exhausted CD8+ T/Plasma cells/Pericytes	-0.671513	0.571223	0.721457	0.49268	NS or FC < 0.75
479	KLK6	Myeloid cells	-0.673839	0.397033	0.320227	0.433457	NS or FC < 0.75
480	TGFA	FB-like cells/Myeloid cells/Pericytes & Exhausted CD8+ T/Plasma cells/Myeloid cells	-0.674394	0.188721	0.167938	0.308258	NS or FC < 0.75
481	TNFSF8	FB-like cells/Myeloid cells/Pericytes & Exhausted CD8+ T/Plasma cells/Myeloid cells	-0.67451	0.254896	0.191714	0.358407	NS or FC < 0.75
482	BMP4	FB-like cells/Myeloid cells/Pericytes	-0.679497	0.213311	0.19088	0.329217	NS or FC < 0.75
483	CCL5	Myeloid cells	-0.68081	0.166476	0.203689	0.291016	NS or FC < 0.75
484	SLITRK6	FB-like cells/Myeloid cells/Pericytes	-0.681466	0.204179	0.19088	0.323488	NS or FC < 0.75
485	SLIT2	Exhausted CD8+ T/Plasma cells/Myeloid cells	-0.688941	0.1205	0.225083	0.25568	NS or FC < 0.75
486	IL10	FB-like cells/Myeloid cells/Pericytes & Exhausted CD8+ T/Plasma cells/Myeloid cells	-0.696401	0.123078	0.147436	0.25568	NS or FC < 0.75
487	PRSS3	Follicular B cells/Exhausted CD8+ T/NK cells	-0.697085	0.145004	0.430748	0.271717	NS or FC < 0.75
488	CCL5	FB-like cells/Myeloid cells/Pericytes	-0.699706	0.154213	0.180614	0.283423	NS or FC < 0.75
489	PRSS3	Exhausted CD8+ T/Plasma cells/Myeloid cells	-0.703914	0.140803	0.238423	0.267926	NS or FC < 0.75
490	PTHLH	Myeloid cells	-0.713151	0.0414666	0.0913012	0.169284	p < 0.05
491	FLT3LG	FB-like cells/Myeloid cells/Pericytes	-0.716222	0.188683	0.189569	0.308258	NS or FC < 0.75
492	GAS6	Myeloid cells	-0.72287	0.414637	0.320227	0.439837	NS or FC < 0.75
493	ANGPTL4	FB-like cells/Myeloid cells/Pericytes & Exhausted CD8+ T/Plasma cells/Myeloid cells	-0.724727	0.433167	0.207557	0.441723	NS or FC < 0.75
494	SLURP2	FB-like cells/Myeloid cells/Pericytes & Exhausted CD8+ T/Plasma cells/Myeloid cells	-0.72978	0.463082	0.210424	0.452241	NS or FC < 0.75
495	SEMA3B	Exhausted CD8+ T/Plasma cells/Pericytes	-0.732633	0.401577	0.646475	0.433457	NS or FC < 0.75
496	CLCF1	Exhausted CD8+ T/Plasma cells/Myeloid cells	-0.732722	0.0535043	0.11889	0.18181	NS or FC < 0.75
497	GH1	FB-like cells/Myeloid cells/Pericytes	-0.733358	0.0843505	0.147416	0.220837	NS or FC < 0.75
498	NPW	FB-like cells/Myeloid cells/Pericytes & Exhausted CD8+ T/Plasma cells/Myeloid cells	-0.737232	0.0747277	0.122086	0.204339	NS or FC < 0.75
499	CGA	Exhausted CD8+ T/Plasma cells/Pericytes	-0.737411	0.825863	0.764813	0.567546	NS or FC < 0.75
500	CCL2	Exhausted CD8+ T/Plasma cells/Myeloid cells	-0.750356	0.0143441	0.0490761	0.0999083	FC > 0.75 & FDR < 0.1
501	CCL20	FB-like cells/Myeloid cells/Pericytes	-0.751615	0.424001	0.245143	0.441449	FC > 0.75
502	TGFB2	FB-like cells/Myeloid cells/Pericytes & Exhausted CD8+ T/Plasma cells/Myeloid cells	-0.755339	0.442456	0.208796	0.445402	FC > 0.75
503	POMC	Myeloid cells	-0.762658	0.453425	0.321613	0.448746	FC > 0.75
504	NMB	Exhausted CD8+ T/Plasma cells/Pericytes	-0.794422	0.41314	0.646475	0.439512	FC > 0.75
505	CCL8	FB-like cells/Myeloid cells/Pericytes	-0.794563	0.0100478	0.109986	0.0862594	FC > 0.75 & FDR < 0.1
506	TNFSF11	FB-like cells/Myeloid cells/Pericytes & Exhausted CD8+ T/Plasma cells/Myeloid cells	-0.797535	0.534616	0.212872	0.481593	FC > 0.75
507	IGFBP3	Myeloid cells	-0.806265	0.389126	0.320227	0.430191	FC > 0.75
508	HBEGF	Exhausted CD8+ T/Plasma cells/Myeloid cells	-0.829885	0.228565	0.295421	0.337473	FC > 0.75
509	OXT	FB-like cells/Myeloid cells/Pericytes	-0.835248	0.0982968	0.147416	0.237165	FC > 0.75
510	CD40LG	FB-like cells/Myeloid cells/Pericytes & Exhausted CD8+ T/Plasma cells/Myeloid cells	-0.836583	0.0548822	0.115161	0.18181	FC > 0.75
511	AREG	Myeloid cells	-0.838904	0.230376	0.233843	0.337473	FC > 0.75
512	C3	FB-like cells/Myeloid cells/Pericytes	-0.842542	0.537348	0.272147	0.481593	FC > 0.75
513	BMP2	FB-like cells/Myeloid cells/Pericytes	-0.848479	0.397308	0.240168	0.433457	FC > 0.75
514	PDGFC	FB-like cells/Myeloid cells/Pericytes & Exhausted CD8+ T/Plasma cells/Myeloid cells	-0.858561	0.0540561	0.115161	0.18181	FC > 0.75
515	IL6	FB-like cells/Myeloid cells/Pericytes & Exhausted CD8+ T/Plasma cells/Myeloid cells	-0.866765	0.203987	0.17648	0.323488	FC > 0.75
516	TNFSF11	Exhausted CD8+ T/Plasma cells/Myeloid cells	-0.885209	0.360459	0.367813	0.408171	FC > 0.75
517	CCL18	FB-like cells/Myeloid cells/Pericytes & Exhausted CD8+ T/Plasma cells/Myeloid cells	-0.887869	0.13306	0.148008	0.258522	FC > 0.75
518	BDNF	FB-like cells/Myeloid cells/Pericytes & Exhausted CD8+ T/Plasma cells/Myeloid cells	-0.888544	0.274464	0.193866	0.368431	FC > 0.75
519	GRN	FB-like cells/Myeloid cells/Pericytes & Exhausted CD8+ T/Plasma cells/Myeloid cells	-0.896524	0.0369268	0.115161	0.158506	FC > 0.75 & p < 0.05
520	EDN1	Exhausted CD8+ T/Plasma cells/Pericytes	-0.900208	0.446826	0.652172	0.445402	FC > 0.75
521	CCL28	Follicular B cells/Exhausted CD8+ T/NK cells	-0.900654	0.100947	0.418437	0.241249	FC > 0.75
522	PDGFA	FB-like cells/Myeloid cells/Pericytes & Exhausted CD8+ T/Plasma cells/Myeloid cells	-0.903741	0.0568833	0.115161	0.182596	FC > 0.75
523	BMP4	FB-like cells/Myeloid cells/Pericytes & Exhausted CD8+ T/Plasma cells/Myeloid cells	-0.912732	0.154335	0.153623	0.283423	FC > 0.75
524	BMP8B	FB-like cells/Myeloid cells/Pericytes & Exhausted CD8+ T/Plasma cells/Myeloid cells	-0.921032	0.0431063	0.115161	0.169284	FC > 0.75 & p < 0.05
525	TGFB1	Myeloid cells	-0.922242	0.0294716	0.0898175	0.141305	FC > 0.75 & p < 0.05
526	CXCL12	FB-like cells/Myeloid cells/Pericytes & Exhausted CD8+ T/Plasma cells/Myeloid cells	-0.922361	0.0217365	0.115161	0.118589	FC > 0.75 & p < 0.05
527	BMP8B	FB-like cells/Myeloid cells/Pericytes	-0.925798	0.0127886	0.109986	0.0968603	FC > 0.75 & FDR < 0.1
528	SLURP2	Exhausted CD8+ T/Plasma cells/Myeloid cells	-0.929047	0.210684	0.291761	0.329217	FC > 0.75
529	ULBP1	FB-like cells/Myeloid cells/Pericytes	-0.930945	0.0428834	0.120631	0.169284	FC > 0.75 & p < 0.05
530	EDN1	FB-like cells/Myeloid cells/Pericytes	-0.934388	0.192208	0.189569	0.31088	FC > 0.75
531	CXCL9	Myeloid cells	-0.939376	0.0798241	0.126023	0.211993	FC > 0.75
532	WNT10A	FB-like cells/Myeloid cells/Pericytes	-0.941996	0.322397	0.218695	0.387665	FC > 0.75
533	EREG	Myeloid cells	-0.960451	0.334289	0.292153	0.391446	FC > 0.75
534	TUB	Follicular B cells/Exhausted CD8+ T/NK cells	-0.961998	0.278125	0.626676	0.370669	FC > 0.75
535	PDGFA	FB-like cells/Myeloid cells/Pericytes	-0.985696	0.00981848	0.109986	0.0862594	FC > 0.75 & FDR < 0.1
536	PLAU	Follicular B cells/Exhausted CD8+ T/NK cells	-0.994142	0.16976	0.489879	0.291223	FC > 0.75
537	TUB	FB-like cells/Myeloid cells/Pericytes	-0.995632	0.314443	0.218695	0.385096	FC > 0.75
538	POSTN	FB-like cells/Myeloid cells/Pericytes	-1.00071	0.024198	0.109986	0.125813	FC > 0.75 & p < 0.05
539	PPIA	Exhausted CD8+ T/Plasma cells/Myeloid cells	-1.01234	0.0176893	0.0552069	0.112837	FC > 0.75 & p < 0.05
540	ANXA1	Myeloid cells	-1.02027	0.297603	0.280098	0.38113	FC > 0.75
541	SLURP2	FB-like cells/Myeloid cells/Pericytes	-1.02814	0.213307	0.19088	0.329217	FC > 0.75
542	LIF	Exhausted CD8+ T/Plasma cells/Myeloid cells	-1.02827	0.00347059	0.0201859	0.0474508	FC > 0.75 & FDR < 0.1
543	NPPB	FB-like cells/Myeloid cells/Pericytes & Exhausted CD8+ T/Plasma cells/Myeloid cells	-1.04083	0.049629	0.115161	0.176159	FC > 0.75 & p < 0.05
544	KLK6	Exhausted CD8+ T/Plasma cells/Myeloid cells	-1.05985	0.127706	0.225083	0.258522	FC > 0.75
545	HBEGF	FB-like cells/Myeloid cells/Pericytes & Exhausted CD8+ T/Plasma cells/Myeloid cells	-1.07212	0.237857	0.187993	0.340595	FC > 0.75
546	RARRES2	FB-like cells/Myeloid cells/Pericytes	-1.07935	0.0218449	0.109986	0.118589	FC > 0.75 & p < 0.05
547	BDNF	Follicular B cells/Exhausted CD8+ T/NK cells	-1.08615	0.0682902	0.418437	0.196948	FC > 0.75
548	TNFSF8	FB-like cells/Myeloid cells/Pericytes	-1.08793	0.0199657	0.109986	0.117021	FC > 0.75 & p < 0.05
549	WNT10A	FB-like cells/Myeloid cells/Pericytes & Exhausted CD8+ T/Plasma cells/Myeloid cells	-1.09428	0.331593	0.194116	0.389833	FC > 0.75
550	ADM	FB-like cells/Myeloid cells/Pericytes	-1.12998	0.0952841	0.147416	0.232941	FC > 0.75
551	HBEGF	FB-like cells/Myeloid cells/Pericytes	-1.13389	0.133979	0.173148	0.258944	FC > 0.75
552	SEMA3B	Exhausted CD8+ T/Plasma cells/Myeloid cells	-1.13721	0.00949657	0.0394533	0.0862594	FC > 0.75 & FDR < 0.1
553	NMU	FB-like cells/Myeloid cells/Pericytes & Exhausted CD8+ T/Plasma cells/Myeloid cells	-1.16486	0.34105	0.194116	0.393434	FC > 0.75
554	EDN1	FB-like cells/Myeloid cells/Pericytes & Exhausted CD8+ T/Plasma cells/Myeloid cells	-1.17841	0.162765	0.153623	0.290274	FC > 0.75
555	CXCL13	FB-like cells/Myeloid cells/Pericytes & Exhausted CD8+ T/Plasma cells/Myeloid cells	-1.19404	0.160019	0.153623	0.289563	FC > 0.75
556	BMP2	FB-like cells/Myeloid cells/Pericytes & Exhausted CD8+ T/Plasma cells/Myeloid cells	-1.20417	0.307278	0.193866	0.382353	FC > 0.75
557	CCL20	Exhausted CD8+ T/Plasma cells/Myeloid cells	-1.20483	0.143473	0.238423	0.271574	FC > 0.75
558	SEMA3A	FB-like cells/Myeloid cells/Pericytes	-1.24409	0.107657	0.149438	0.246843	FC > 0.75
559	OXT	FB-like cells/Myeloid cells/Pericytes & Exhausted CD8+ T/Plasma cells/Myeloid cells	-1.24681	0.0313699	0.115161	0.144753	FC > 0.75 & p < 0.05
560	POMC	FB-like cells/Myeloid cells/Pericytes & Exhausted CD8+ T/Plasma cells/Myeloid cells	-1.25511	0.292536	0.193866	0.378911	FC > 0.75
561	NMB	Exhausted CD8+ T/Plasma cells/Myeloid cells	-1.26552	0.00932746	0.0394533	0.0862594	FC > 0.75 & FDR < 0.1
562	CALCA	Exhausted CD8+ T/Plasma cells/Myeloid cells	-1.2931	0.399755	0.394082	0.433457	FC > 0.75
563	TNFSF10	Follicular B cells/Exhausted CD8+ T/NK cells	-1.30055	0.00184469	0.0465784	0.0309531	FC > 0.75 & FDR < 0.1
564	CXCL1	FB-like cells/Myeloid cells/Pericytes & Exhausted CD8+ T/Plasma cells/Myeloid cells	-1.32777	0.0344916	0.115161	0.153405	FC > 0.75 & p < 0.05
565	SEMA3C	Myeloid cells	-1.33559	0.00456972	0.0203317	0.0511186	FC > 0.75 & FDR < 0.1
566	SPP1	Exhausted CD8+ T/Plasma cells/Pericytes	-1.34102	0.497373	0.685943	0.464824	FC > 0.75
567	ANGPTL4	Exhausted CD8+ T/Plasma cells/Myeloid cells	-1.36958	0.0379828	0.0960516	0.161165	FC > 0.75 & p < 0.05
568	PLAU	Exhausted CD8+ T/Plasma cells/Myeloid cells	-1.38819	0.0472391	0.114482	0.174733	FC > 0.75 & p < 0.05
569	ADM	FB-like cells/Myeloid cells/Pericytes & Exhausted CD8+ T/Plasma cells/Myeloid cells	-1.40325	0.0783974	0.122086	0.209713	FC > 0.75
570	POSTN	Exhausted CD8+ T/Plasma cells/Pericytes	-1.4169	0.0541225	0.220194	0.18181	FC > 0.75
571	WNT10A	Myeloid cells	-1.43577	0.122415	0.176666	0.25568	FC > 0.75
572	TUB	FB-like cells/Myeloid cells/Pericytes & Exhausted CD8+ T/Plasma cells/Myeloid cells	-1.43887	0.21508	0.181048	0.329217	FC > 0.75
573	TNFSF11	Follicular B cells/Exhausted CD8+ T/NK cells	-1.44229	0.126391	0.418437	0.258522	FC > 0.75
574	CXCL16	FB-like cells/Myeloid cells/Pericytes & Exhausted CD8+ T/Plasma cells/Myeloid cells	-1.44669	0.114763	0.147436	0.25521	FC > 0.75
575	GAS6	FB-like cells/Myeloid cells/Pericytes	-1.47676	0.0829155	0.147416	0.218631	FC > 0.75
576	CXCL13	FB-like cells/Myeloid cells/Pericytes	-1.49434	0.0293465	0.109986	0.141305	FC > 0.75 & p < 0.05
577	NMU	Myeloid cells	-1.5389	0.127367	0.1781	0.258522	FC > 0.75
578	CGA	FB-like cells/Myeloid cells/Pericytes & Exhausted CD8+ T/Plasma cells/Myeloid cells	-1.5417	0.526276	0.212872	0.480859	FC > 0.75
579	POMC	FB-like cells/Myeloid cells/Pericytes	-1.54874	0.115764	0.154951	0.255468	FC > 0.75
580	BMP2	Exhausted CD8+ T/Plasma cells/Myeloid cells	-1.57551	0.0675056	0.13539	0.19642	FC > 0.75
581	ANXA1	Exhausted CD8+ T/Plasma cells/Myeloid cells	-1.61583	0.0551903	0.11889	0.18181	FC > 0.75
582	IGFBP3	FB-like cells/Myeloid cells/Pericytes & Exhausted CD8+ T/Plasma cells/Myeloid cells	-1.63568	0.129454	0.148008	0.258522	FC > 0.75
583	GAS6	FB-like cells/Myeloid cells/Pericytes & Exhausted CD8+ T/Plasma cells/Myeloid cells	-1.64733	0.104215	0.147436	0.243487	FC > 0.75
584	TGFB2	Follicular B cells/Exhausted CD8+ T/NK cells	-1.66673	0.0146932	0.164374	0.100444	FC > 0.75 & p < 0.05
585	CALCA	Follicular B cells/Exhausted CD8+ T/NK cells	-1.6859	0.268022	0.626676	0.362763	FC > 0.75
586	IGFBP3	FB-like cells/Myeloid cells/Pericytes	-1.76068	0.0471704	0.120631	0.174733	FC > 0.75 & p < 0.05
587	SEMA3A	FB-like cells/Myeloid cells/Pericytes & Exhausted CD8+ T/Plasma cells/Myeloid cells	-1.76448	0.0487814	0.115161	0.174832	FC > 0.75 & p < 0.05
588	PPIA	Exhausted CD8+ T/Plasma cells/Pericytes	-1.78076	0.0213168	0.133327	0.118589	FC > 0.75 & p < 0.05
589	CGA	Follicular B cells/Exhausted CD8+ T/NK cells	-1.78472	0.329571	0.655693	0.389833	FC > 0.75
590	SPP1	Follicular B cells/Exhausted CD8+ T/NK cells	-1.79521	0.0877264	0.418437	0.224793	FC > 0.75
591	CALCA	FB-like cells/Myeloid cells/Pericytes & Exhausted CD8+ T/Plasma cells/Myeloid cells	-1.83269	0.363727	0.198745	0.410611	FC > 0.75
592	EREG	Exhausted CD8+ T/Plasma cells/Myeloid cells	-1.8387	0.0281681	0.078016	0.140517	FC > 0.75 & p < 0.05
593	NMU	FB-like cells/Myeloid cells/Pericytes	-1.88567	0.056146	0.131516	0.18181	FC > 0.75
594	INHBB	Exhausted CD8+ T/Plasma cells/Myeloid cells	-1.91797	0.00440198	0.0232756	0.0511186	FC > 0.75 & FDR < 0.1
595	PROS1	FB-like cells/Myeloid cells/Pericytes & Exhausted CD8+ T/Plasma cells/Myeloid cells	-1.92738	0.0771563	0.122086	0.2079	FC > 0.75
596	C3	Follicular B cells/Exhausted CD8+ T/NK cells	-1.92745	0.102604	0.418437	0.241249	FC > 0.75
597	SPP1	Exhausted CD8+ T/Plasma cells/Myeloid cells	-2.02689	0.0502897	0.117	0.176804	FC > 0.75
598	PTPRS	Exhausted CD8+ T/Plasma cells/Myeloid cells	-2.05276	6.80969e-05	0.00198035	0.00506081	FC > 0.75 & FDR < 0.1
599	PROS1	FB-like cells/Myeloid cells/Pericytes	-2.05949	0.020391	0.109986	0.117021	FC > 0.75 & p < 0.05
600	CGA	Exhausted CD8+ T/Plasma cells/Myeloid cells	-2.14359	0.238042	0.29947	0.340595	FC > 0.75
601	TNFSF12	Exhausted CD8+ T/Plasma cells/Pericytes	-2.15392	0.00156053	0.0423261	0.0274318	FC > 0.75 & FDR < 0.1
602	C3	FB-like cells/Myeloid cells/Pericytes & Exhausted CD8+ T/Plasma cells/Myeloid cells	-2.44981	0.116263	0.147436	0.255468	FC > 0.75
603	IGF2	Myeloid cells	-2.85049	0.15509	0.203689	0.283423	FC > 0.75
604	MDK	Myeloid cells	-3.27645	0.000269359	0.0032957	0.0088216	FC > 0.75 & FDR < 0.1
605	IGF2	FB-like cells/Myeloid cells/Pericytes & Exhausted CD8+ T/Plasma cells/Myeloid cells	-3.27732	0.167975	0.153873	0.291118	FC > 0.75
606	IGF2	FB-like cells/Myeloid cells/Pericytes	-3.36676	0.0882974	0.147416	0.224793	FC > 0.75
