# Supplementary material for: Spatial Multiomics Reveals Intratumoral Immune Heterogeneity with Distinct Cytokine Networks in Lung Cancer Brain Metastases
Source: Cancer Res Commun. 2024 Nov 6;4(11):2888–902. doi: 10.1158/2767-9764.CRC-24-0201 (PMC11539001; doi:10.1158/2767-9764.CRC-24-0201)
Supplement: Supplementary Table 6 — Predicted ligand-target interactions between immune and MTC networks across all networks (first sheet), adjacent networks (second sheet), immune networks including those not spatially adjacent (third sheet) and interactions plotted in Fig. 4c-d (fourth sheet). [file crc-24-0201_supplementary_table_6_suppst6.xlsx]

## Sheet: All Pathways
Patient	source	target	ligand	receptor	prob	pval	interaction_name	interaction_name_2	pathway_name	annotation	evidence
19	I-ECD8+T/Pc/Mc	I-FB-c/Mc/P	TGFB1	ACVR1_TGFbR	0.35389	0	TGFB1_ACVR1_TGFBR1	TGFB1 - (ACVR1+TGFBR1)	TGFb	Secreted Signaling	PMID: 29376829
19	I-ECD8+T/Pc/Mc	I-FB-c/Mc/P	VEGFB	FLT1	0.333521	0.02	VEGFB_VEGFR1	VEGFB - VEGFR1	VEGF	Secreted Signaling	KEGG: hsa04370; PMID: 16633338
19	I-ECD8+T/Pc/Mc	I-FB-c/Mc/P	CCL5	CCR1	0.286243	0	CCL5_CCR1	CCL5 - CCR1	CCL	Secreted Signaling	KEGG: hsa04060
19	I-ECD8+T/Pc/Mc	TC	CCL5	CCR1	0.263078	0	CCL5_CCR1	CCL5 - CCR1	CCL	Secreted Signaling	KEGG: hsa04060
19	I-ECD8+T/Pc/Mc	I-FB-c/Mc/P	CCL13	CCR1	0.27507	0.02	CCL13_CCR1	CCL13 - CCR1	CCL	Secreted Signaling	KEGG: hsa04060
19	I-ECD8+T/Pc/Mc	I-FB-c/Mc/P	CCL14	CCR1	0.295214	0	CCL14_CCR1	CCL14 - CCR1	CCL	Secreted Signaling	KEGG: hsa04060
19	I-ECD8+T/Pc/Mc	TC	CCL14	CCR1	0.271599	0	CCL14_CCR1	CCL14 - CCR1	CCL	Secreted Signaling	KEGG: hsa04060
19	I-ECD8+T/Pc/Mc	I-FB-c/Mc/P	CCL5	CCR4	0.260503	0	CCL5_CCR4	CCL5 - CCR4	CCL	Secreted Signaling	KEGG: hsa04060
19	I-ECD8+T/Pc/Mc	TC	CCL5	CCR4	0.193895	0.01	CCL5_CCR4	CCL5 - CCR4	CCL	Secreted Signaling	KEGG: hsa04060
19	I-ECD8+T/Pc/Mc	I-FB-c/Mc/P	TNFSF13	TNFRSF17	0.272326	0	TNFSF13_TNFRSF17	TNFSF13 - TNFRSF17	APRIL	Secreted Signaling	KEGG: hsa04060
19	I-ECD8+T/Pc/Mc	I-FB-c/Mc/P	EDN1	EDNRA	0.238354	0	EDN1_EDNRA	EDN1 - EDNRA	EDN	Secreted Signaling	KEGG: hsa04080
19	I-ECD8+T/Pc/Mc	I-ECD8+T/Pc/Mc	EDN1	EDNRB	0.224431	0	EDN1_EDNRB	EDN1 - EDNRB	EDN	Secreted Signaling	KEGG: hsa04080
19	I-ECD8+T/Pc/Mc	I-FB-c/Mc/P	EDN1	EDNRB	0.212674	0	EDN1_EDNRB	EDN1 - EDNRB	EDN	Secreted Signaling	KEGG: hsa04080
19	I-ECD8+T/Pc/Mc	I-ECD8+T/Pc/Mc	GZMA	F2R	0.320927	0	GZMA_F2R	GZMA - F2R	PARs	Secreted Signaling	KEGG: hsa04080
19	I-ECD8+T/Pc/Mc	I-FB-c/Mc/P	GZMA	F2R	0.313268	0	GZMA_F2R	GZMA - F2R	PARs	Secreted Signaling	KEGG: hsa04080
19	I-ECD8+T/Pc/Mc	TC	GZMA	PARD3	0.314149	0	GZMA_PARD3	GZMA - PARD3	PARs	Secreted Signaling	KEGG: hsa04080
19	I-ECD8+T/Pc/Mc	TI-FB-c/Mc/P	GZMA	PARD3	0.31372	0.03	GZMA_PARD3	GZMA - PARD3	PARs	Secreted Signaling	KEGG: hsa04080
19	I-ECD8+T/Pc/Mc	TI-FB-c/Mc/P&ECD8+T/Pc/Mc	GZMA	PARD3	0.304123	0.04	GZMA_PARD3	GZMA - PARD3	PARs	Secreted Signaling	KEGG: hsa04080
19	I-ECD8+T/Pc/Mc	TI-U	GZMA	PARD3	0.310094	0.03	GZMA_PARD3	GZMA - PARD3	PARs	Secreted Signaling	KEGG: hsa04080
19	I-ECD8+T/Pc/Mc	I-FB-c/Mc/P	GAS6	AXL	0.377966	0	GAS6_AXL	GAS6 - AXL	GAS	Secreted Signaling	PMID: 27801848
19	I-ECD8+T/Pc/Mc	I-FB-c/Mc/P	GAS6	MERTK	0.368743	0	GAS6_MERTK	GAS6 - MERTK	GAS	Secreted Signaling	PMID: 27801848
19	I-ECD8+T/Pc/Mc	I-FB-c/Mc/P	GAS6	TYRO3	0.317916	0	GAS6_TYRO3	GAS6 - TYRO3	GAS	Secreted Signaling	PMID: 27801848
19	I-ECD8+T/Pc/Mc	I-FB-c/Mc/P	PROS1	AXL	0.314579	0	PROS1_AXL	PROS1 - AXL	PROS	Secreted Signaling	PMID: 29531161
19	I-ECD8+T/Pc/Mc	I-FB-c/Mc/P	PROS1	TYRO3	0.260384	0	PROS1_TYRO3	PROS1 - TYRO3	PROS	Secreted Signaling	PMID: 30501104
19	I-ECD8+T/Pc/Mc	I-FB-c/Mc/P	RARRES2	CMKLR1	0.233254	0	RARRES2_CMKLR1	RARRES2 - CMKLR1	CHEMERIN	Secreted Signaling	PMID: 24671882
19	I-ECD8+T/Pc/Mc	I-FB-c/Mc/P	TUB	MERTK	0.29492	0.02	TUB_MERTK	TUB - MERTK	TULP	Secreted Signaling	PMID: 20978475
19	I-ECD8+T/Pc/Mc	I-FB-c/Mc/P	PROS1	MERTK	0.306141	0	PROS1_MERTK	PROS1 - MERTK	PROS	Secreted Signaling	PMID: 34631419
24	I-ECD8+T/Pc/Mc	I-ECD8+T/Pc/Mc	TGFB1	ACVR1_TGFbR	0.357223	0	TGFB1_ACVR1_TGFBR1	TGFB1 - (ACVR1+TGFBR1)	TGFb	Secreted Signaling	PMID: 29376829
24	I-ECD8+T/Pc/Mc	I-ECD8+T/Pc/P	TGFB1	ACVR1_TGFbR	0.341345	0	TGFB1_ACVR1_TGFBR1	TGFB1 - (ACVR1+TGFBR1)	TGFb	Secreted Signaling	PMID: 29376829
24	I-ECD8+T/Pc/Mc	TC	TGFB1	ACVR1_TGFbR	0.335287	0.02	TGFB1_ACVR1_TGFBR1	TGFB1 - (ACVR1+TGFBR1)	TGFb	Secreted Signaling	PMID: 29376829
24	I-ECD8+T/Pc/Mc	TI-ECD8+T/Pc/Mc	TGFB1	ACVR1_TGFbR	0.334599	0.01	TGFB1_ACVR1_TGFBR1	TGFB1 - (ACVR1+TGFBR1)	TGFb	Secreted Signaling	PMID: 29376829
24	I-ECD8+T/Pc/Mc	TI-ECD8+T/Pc/P	TGFB1	ACVR1_TGFbR	0.341554	0.03	TGFB1_ACVR1_TGFBR1	TGFB1 - (ACVR1+TGFBR1)	TGFb	Secreted Signaling	PMID: 29376829
24	I-ECD8+T/Pc/Mc	TI-U	TGFB1	ACVR1_TGFbR	0.339077	0.02	TGFB1_ACVR1_TGFBR1	TGFB1 - (ACVR1+TGFBR1)	TGFb	Secreted Signaling	PMID: 29376829
24	I-ECD8+T/Pc/Mc	TC	HBEGF	EGFR	0.227582	0	HBEGF_EGFR	HBEGF - EGFR	EGF	Secreted Signaling	KEGG: hsa04012
24	I-ECD8+T/Pc/Mc	TI-ECD8+T/Pc/Mc	HBEGF	EGFR	0.232354	0	HBEGF_EGFR	HBEGF - EGFR	EGF	Secreted Signaling	KEGG: hsa04012
24	I-ECD8+T/Pc/Mc	TI-ECD8+T/Pc/P	HBEGF	EGFR	0.218285	0.03	HBEGF_EGFR	HBEGF - EGFR	EGF	Secreted Signaling	KEGG: hsa04012
24	I-ECD8+T/Pc/Mc	TI-U	HBEGF	EGFR	0.224861	0	HBEGF_EGFR	HBEGF - EGFR	EGF	Secreted Signaling	KEGG: hsa04012
24	I-ECD8+T/Pc/Mc	TC	HBEGF	EGFR_ERBB2	0.266111	0	HBEGF_EGFR_ERBB2	HBEGF - (EGFR+ERBB2)	EGF	Secreted Signaling	KEGG: hsa04012
24	I-ECD8+T/Pc/Mc	TI-ECD8+T/Pc/Mc	HBEGF	EGFR_ERBB2	0.270448	0	HBEGF_EGFR_ERBB2	HBEGF - (EGFR+ERBB2)	EGF	Secreted Signaling	KEGG: hsa04012
24	I-ECD8+T/Pc/Mc	TI-U	HBEGF	EGFR_ERBB2	0.257513	0.01	HBEGF_EGFR_ERBB2	HBEGF - (EGFR+ERBB2)	EGF	Secreted Signaling	KEGG: hsa04012
24	I-ECD8+T/Pc/Mc	I-ECD8+T/Pc/Mc	VEGFB	FLT1	0.293205	0.02	VEGFB_VEGFR1	VEGFB - VEGFR1	VEGF	Secreted Signaling	KEGG: hsa04370; PMID: 16633338
24	I-ECD8+T/Pc/Mc	I-ECD8+T/Pc/Mc	CCL5	CCR1	0.320194	0.01	CCL5_CCR1	CCL5 - CCR1	CCL	Secreted Signaling	KEGG: hsa04060
24	I-ECD8+T/Pc/Mc	I-ECD8+T/Pc/P	CCL5	CCR1	0.314523	0	CCL5_CCR1	CCL5 - CCR1	CCL	Secreted Signaling	KEGG: hsa04060
24	I-ECD8+T/Pc/Mc	I-FoBc/ECD8+T/NKc	CCL5	CCR1	0.324326	0	CCL5_CCR1	CCL5 - CCR1	CCL	Secreted Signaling	KEGG: hsa04060
24	I-ECD8+T/Pc/Mc	TI-ECD8+T/Pc/P	CCL5	CCR1	0.325632	0	CCL5_CCR1	CCL5 - CCR1	CCL	Secreted Signaling	KEGG: hsa04060
24	I-ECD8+T/Pc/Mc	I-ECD8+T/Pc/Mc	CCL3	CCR1	0.255425	0	CCL3_CCR1	CCL3 - CCR1	CCL	Secreted Signaling	KEGG: hsa04060
24	I-ECD8+T/Pc/Mc	I-FoBc/ECD8+T/NKc	CCL3	CCR1	0.25904	0	CCL3_CCR1	CCL3 - CCR1	CCL	Secreted Signaling	KEGG: hsa04060
24	I-ECD8+T/Pc/Mc	TI-ECD8+T/Pc/P	CCL3	CCR1	0.260184	0.02	CCL3_CCR1	CCL3 - CCR1	CCL	Secreted Signaling	KEGG: hsa04060
24	I-ECD8+T/Pc/Mc	I-ECD8+T/Pc/Mc	CCL14	CCR1	0.236485	0	CCL14_CCR1	CCL14 - CCR1	CCL	Secreted Signaling	KEGG: hsa04060
24	I-ECD8+T/Pc/Mc	I-ECD8+T/Pc/P	CCL14	CCR1	0.231791	0	CCL14_CCR1	CCL14 - CCR1	CCL	Secreted Signaling	KEGG: hsa04060
24	I-ECD8+T/Pc/Mc	I-FoBc/ECD8+T/NKc	CCL14	CCR1	0.239918	0	CCL14_CCR1	CCL14 - CCR1	CCL	Secreted Signaling	KEGG: hsa04060
24	I-ECD8+T/Pc/Mc	TI-ECD8+T/Pc/P	CCL14	CCR1	0.241005	0	CCL14_CCR1	CCL14 - CCR1	CCL	Secreted Signaling	KEGG: hsa04060
24	I-ECD8+T/Pc/Mc	TI-U	CCL14	CCR1	0.207472	0.04	CCL14_CCR1	CCL14 - CCR1	CCL	Secreted Signaling	KEGG: hsa04060
24	I-ECD8+T/Pc/Mc	I-ECD8+T/Pc/Mc	CCL2	CCR2	0.229966	0.01	CCL2_CCR2	CCL2 - CCR2	CCL	Secreted Signaling	KEGG: hsa04060
24	I-ECD8+T/Pc/Mc	I-ECD8+T/Pc/P	CCL2	CCR2	0.223778	0	CCL2_CCR2	CCL2 - CCR2	CCL	Secreted Signaling	KEGG: hsa04060
24	I-ECD8+T/Pc/Mc	I-FoBc/ECD8+T/NKc	CCL2	CCR2	0.211901	0.04	CCL2_CCR2	CCL2 - CCR2	CCL	Secreted Signaling	KEGG: hsa04060
24	I-ECD8+T/Pc/Mc	I-ECD8+T/Pc/Mc	CCL5	CCR4	0.321305	0	CCL5_CCR4	CCL5 - CCR4	CCL	Secreted Signaling	KEGG: hsa04060
24	I-ECD8+T/Pc/Mc	I-ECD8+T/Pc/P	CCL5	CCR4	0.336088	0	CCL5_CCR4	CCL5 - CCR4	CCL	Secreted Signaling	KEGG: hsa04060
24	I-ECD8+T/Pc/Mc	I-FoBc/ECD8+T/NKc	CCL5	CCR4	0.340674	0	CCL5_CCR4	CCL5 - CCR4	CCL	Secreted Signaling	KEGG: hsa04060
24	I-ECD8+T/Pc/Mc	I-ECD8+T/Pc/Mc	CXCL13	CXCR3	0.330654	0.01	CXCL13_CXCR3	CXCL13 - CXCR3	CXCL	Secreted Signaling	KEGG: hsa04060
24	I-ECD8+T/Pc/Mc	I-ECD8+T/Pc/P	CXCL13	CXCR3	0.330454	0	CXCL13_CXCR3	CXCL13 - CXCR3	CXCL	Secreted Signaling	KEGG: hsa04060
24	I-ECD8+T/Pc/Mc	I-FoBc/ECD8+T/NKc	CXCL13	CXCR3	0.343484	0	CXCL13_CXCR3	CXCL13 - CXCR3	CXCL	Secreted Signaling	KEGG: hsa04060
24	I-ECD8+T/Pc/Mc	TI-ECD8+T/Pc/P	CXCL13	CXCR3	0.327322	0	CXCL13_CXCR3	CXCL13 - CXCR3	CXCL	Secreted Signaling	KEGG: hsa04060
24	I-ECD8+T/Pc/Mc	I-ECD8+T/Pc/Mc	CXCL12	CXCR4	0.357302	0	CXCL12_CXCR4	CXCL12 - CXCR4	CXCL	Secreted Signaling	KEGG: hsa04060
24	I-ECD8+T/Pc/Mc	I-ECD8+T/Pc/P	CXCL12	CXCR4	0.349638	0.01	CXCL12_CXCR4	CXCL12 - CXCR4	CXCL	Secreted Signaling	KEGG: hsa04060
24	I-ECD8+T/Pc/Mc	I-FoBc/ECD8+T/NKc	CXCL12	CXCR4	0.368221	0	CXCL12_CXCR4	CXCL12 - CXCR4	CXCL	Secreted Signaling	KEGG: hsa04060
24	I-ECD8+T/Pc/Mc	TC	CXCL12	ACKR3	0.283072	0	CXCL12_ACKR3	CXCL12 - ACKR3	CXCL	Secreted Signaling	KEGG: hsa04060
24	I-ECD8+T/Pc/Mc	TI-ECD8+T/Pc/Mc	CXCL12	ACKR3	0.270363	0	CXCL12_ACKR3	CXCL12 - ACKR3	CXCL	Secreted Signaling	KEGG: hsa04060
24	I-ECD8+T/Pc/Mc	I-ECD8+T/Pc/Mc	CXCL13	CXCR5	0.287292	0	CXCL13_CXCR5	CXCL13 - CXCR5	CXCL	Secreted Signaling	KEGG: hsa04060
24	I-ECD8+T/Pc/Mc	I-FoBc/ECD8+T/NKc	CXCL13	CXCR5	0.331053	0	CXCL13_CXCR5	CXCL13 - CXCR5	CXCL	Secreted Signaling	KEGG: hsa04060
24	I-ECD8+T/Pc/Mc	TI-ECD8+T/Pc/P	CXCL13	CXCR5	0.280776	0.03	CXCL13_CXCR5	CXCL13 - CXCR5	CXCL	Secreted Signaling	KEGG: hsa04060
24	I-ECD8+T/Pc/Mc	TI-U	CXCL13	CXCR5	0.252566	0.03	CXCL13_CXCR5	CXCL13 - CXCR5	CXCL	Secreted Signaling	KEGG: hsa04060
24	I-ECD8+T/Pc/Mc	I-ECD8+T/Pc/Mc	MIF	CD74_CXCR4	0.467542	0.03	MIF_CD74_CXCR4	MIF - (CD74+CXCR4)	MIF	Secreted Signaling	PMID: 29637711; PMID: 24760155
24	I-ECD8+T/Pc/Mc	I-ECD8+T/Pc/Mc	MIF	CD74_CD44	0.462482	0.01	MIF_CD74_CD44	MIF - (CD74+CD44)	MIF	Secreted Signaling	PMID: 29637711; PMID: 26175090
24	I-ECD8+T/Pc/Mc	I-ECD8+T/Pc/Mc	IL10	IL10RA_IL10RB	0.239241	0	IL10_IL10RA_IL10RB	IL10 - (IL10RA+IL10RB)	IL10	Secreted Signaling	KEGG: hsa04060
24	I-ECD8+T/Pc/Mc	I-ECD8+T/Pc/P	IL10	IL10RA_IL10RB	0.225934	0.01	IL10_IL10RA_IL10RB	IL10 - (IL10RA+IL10RB)	IL10	Secreted Signaling	KEGG: hsa04060
24	I-ECD8+T/Pc/Mc	I-FoBc/ECD8+T/NKc	IL10	IL10RA_IL10RB	0.23131	0.01	IL10_IL10RA_IL10RB	IL10 - (IL10RA+IL10RB)	IL10	Secreted Signaling	KEGG: hsa04060
24	I-ECD8+T/Pc/Mc	TI-U	IL10	IL10RA_IL10RB	0.21143	0.04	IL10_IL10RA_IL10RB	IL10 - (IL10RA+IL10RB)	IL10	Secreted Signaling	KEGG: hsa04060
24	I-ECD8+T/Pc/Mc	I-ECD8+T/Pc/Mc	CSF1	CSF1R	0.230661	0	CSF1_CSF1R	CSF1 - CSF1R	CSF	Secreted Signaling	KEGG: hsa04060
24	I-ECD8+T/Pc/Mc	I-FoBc/ECD8+T/NKc	CSF1	CSF1R	0.221322	0.03	CSF1_CSF1R	CSF1 - CSF1R	CSF	Secreted Signaling	KEGG: hsa04060
24	I-ECD8+T/Pc/Mc	I-ECD8+T/Pc/Mc	IFNA4	IFNAR1_IFNAR2	0.271902	0	IFNA4_IFNAR1_IFNAR2	IFNA4 - (IFNAR1+IFNAR2)	IFN-I	Secreted Signaling	KEGG: hsa04060
24	I-ECD8+T/Pc/Mc	I-ECD8+T/Pc/P	IFNA4	IFNAR1_IFNAR2	0.257652	0.01	IFNA4_IFNAR1_IFNAR2	IFNA4 - (IFNAR1+IFNAR2)	IFN-I	Secreted Signaling	KEGG: hsa04060
24	I-ECD8+T/Pc/Mc	I-FoBc/ECD8+T/NKc	IFNA4	IFNAR1_IFNAR2	0.267267	0	IFNA4_IFNAR1_IFNAR2	IFNA4 - (IFNAR1+IFNAR2)	IFN-I	Secreted Signaling	KEGG: hsa04060
24	I-ECD8+T/Pc/Mc	TC	IFNA4	IFNAR1_IFNAR2	0.24702	0.03	IFNA4_IFNAR1_IFNAR2	IFNA4 - (IFNAR1+IFNAR2)	IFN-I	Secreted Signaling	KEGG: hsa04060
24	I-ECD8+T/Pc/Mc	TI-ECD8+T/Pc/Mc	IFNA4	IFNAR1_IFNAR2	0.249743	0.04	IFNA4_IFNAR1_IFNAR2	IFNA4 - (IFNAR1+IFNAR2)	IFN-I	Secreted Signaling	KEGG: hsa04060
24	I-ECD8+T/Pc/Mc	TI-FoBc/ECD8+T/NKc	IFNA4	IFNAR1_IFNAR2	0.248973	0.03	IFNA4_IFNAR1_IFNAR2	IFNA4 - (IFNAR1+IFNAR2)	IFN-I	Secreted Signaling	KEGG: hsa04060
24	I-ECD8+T/Pc/Mc	TI-U	IFNA4	IFNAR1_IFNAR2	0.247729	0.01	IFNA4_IFNAR1_IFNAR2	IFNA4 - (IFNAR1+IFNAR2)	IFN-I	Secreted Signaling	KEGG: hsa04060
24	I-ECD8+T/Pc/Mc	I-ECD8+T/Pc/Mc	IFNA14	IFNAR1_IFNAR2	0.276563	0.01	IFNA14_IFNAR1_IFNAR2	IFNA14 - (IFNAR1+IFNAR2)	IFN-I	Secreted Signaling	KEGG: hsa04060
24	I-ECD8+T/Pc/Mc	I-ECD8+T/Pc/P	IFNA14	IFNAR1_IFNAR2	0.262157	0.02	IFNA14_IFNAR1_IFNAR2	IFNA14 - (IFNAR1+IFNAR2)	IFN-I	Secreted Signaling	KEGG: hsa04060
24	I-ECD8+T/Pc/Mc	I-FoBc/ECD8+T/NKc	IFNA14	IFNAR1_IFNAR2	0.271879	0.01	IFNA14_IFNAR1_IFNAR2	IFNA14 - (IFNAR1+IFNAR2)	IFN-I	Secreted Signaling	KEGG: hsa04060
24	I-ECD8+T/Pc/Mc	I-ECD8+T/Pc/Mc	TNFSF10	TNFRSF10A	0.23523	0	TNFSF10_TNFRSF10B	TNFSF10 - TNFRSF10B	TRAIL	Secreted Signaling	KEGG: hsa04060
24	I-ECD8+T/Pc/Mc	I-ECD8+T/Pc/P	TNFSF10	TNFRSF10A	0.250745	0	TNFSF10_TNFRSF10B	TNFSF10 - TNFRSF10B	TRAIL	Secreted Signaling	KEGG: hsa04060
24	I-ECD8+T/Pc/Mc	I-FoBc/ECD8+T/NKc	TNFSF10	TNFRSF10A	0.26757	0	TNFSF10_TNFRSF10B	TNFSF10 - TNFRSF10B	TRAIL	Secreted Signaling	KEGG: hsa04060
24	I-ECD8+T/Pc/Mc	TI-U	TNFSF10	TNFRSF10A	0.216651	0.02	TNFSF10_TNFRSF10B	TNFSF10 - TNFRSF10B	TRAIL	Secreted Signaling	KEGG: hsa04060
24	I-ECD8+T/Pc/Mc	TC	TNFSF12	TNFRSF12A	0.273376	0.01	TNFSF12_TNFRSF12A	TNFSF12 - TNFRSF12A	TWEAK	Secreted Signaling	KEGG: hsa04060
24	I-ECD8+T/Pc/Mc	TI-ECD8+T/Pc/Mc	TNFSF12	TNFRSF12A	0.283178	0	TNFSF12_TNFRSF12A	TNFSF12 - TNFRSF12A	TWEAK	Secreted Signaling	KEGG: hsa04060
24	I-ECD8+T/Pc/Mc	TI-FoBc/ECD8+T/NKc	TNFSF12	TNFRSF12A	0.299755	0	TNFSF12_TNFRSF12A	TNFSF12 - TNFRSF12A	TWEAK	Secreted Signaling	KEGG: hsa04060
24	I-ECD8+T/Pc/Mc	TI-U	TNFSF12	TNFRSF12A	0.266625	0.04	TNFSF12_TNFRSF12A	TNFSF12 - TNFRSF12A	TWEAK	Secreted Signaling	KEGG: hsa04060
24	I-ECD8+T/Pc/Mc	I-ECD8+T/Pc/Mc	TNFSF13	TNFRSF17	0.283628	0	TNFSF13_TNFRSF17	TNFSF13 - TNFRSF17	APRIL	Secreted Signaling	KEGG: hsa04060
24	I-ECD8+T/Pc/Mc	I-ECD8+T/Pc/P	TNFSF13	TNFRSF17	0.289405	0	TNFSF13_TNFRSF17	TNFSF13 - TNFRSF17	APRIL	Secreted Signaling	KEGG: hsa04060
24	I-ECD8+T/Pc/Mc	I-FoBc/ECD8+T/NKc	TNFSF13	TNFRSF17	0.276444	0.02	TNFSF13_TNFRSF17	TNFSF13 - TNFRSF17	APRIL	Secreted Signaling	KEGG: hsa04060
24	I-ECD8+T/Pc/Mc	I-ECD8+T/Pc/Mc	TNFSF13	TNFRSF13B	0.232693	0	TNFSF13_TNFRSF13B	TNFSF13 - TNFRSF13B	APRIL	Secreted Signaling	KEGG: hsa04060
24	I-ECD8+T/Pc/Mc	I-ECD8+T/Pc/P	TNFSF13	TNFRSF13B	0.224718	0.03	TNFSF13_TNFRSF13B	TNFSF13 - TNFRSF13B	APRIL	Secreted Signaling	KEGG: hsa04060
24	I-ECD8+T/Pc/Mc	I-FoBc/ECD8+T/NKc	TNFSF13	TNFRSF13B	0.286067	0	TNFSF13_TNFRSF13B	TNFSF13 - TNFRSF13B	APRIL	Secreted Signaling	KEGG: hsa04060
24	I-ECD8+T/Pc/Mc	I-ECD8+T/Pc/Mc	ANGPTL4	ITGA5_ITGB1	0.272587	0	ANGPTL4_ITGA5_ITGB1	ANGPTL4 - (ITGA5+ITGB1)	ANGPTL	Secreted Signaling	PMID: 30049845
24	I-ECD8+T/Pc/Mc	I-ECD8+T/Pc/P	ANGPTL4	ITGA5_ITGB1	0.265344	0.01	ANGPTL4_ITGA5_ITGB1	ANGPTL4 - (ITGA5+ITGB1)	ANGPTL	Secreted Signaling	PMID: 30049845
24	I-ECD8+T/Pc/Mc	I-ECD8+T/Pc/Mc	ANGPTL4	CDH11	0.269793	0	ANGPTL4_CDH11	ANGPTL4 - CDH11	ANGPTL	Secreted Signaling	PMID: 30049845
24	I-ECD8+T/Pc/Mc	I-ECD8+T/Pc/P	ANGPTL4	CDH11	0.236286	0.04	ANGPTL4_CDH11	ANGPTL4 - CDH11	ANGPTL	Secreted Signaling	PMID: 30049845
24	I-ECD8+T/Pc/Mc	I-ECD8+T/Pc/Mc	ANGPTL4	SDC3	0.241081	0	ANGPTL4_SDC3	ANGPTL4 - SDC3	ANGPTL	Secreted Signaling	PMID: 29017031
24	I-ECD8+T/Pc/Mc	TC	ANGPTL4	SDC3	0.21204	0.02	ANGPTL4_SDC3	ANGPTL4 - SDC3	ANGPTL	Secreted Signaling	PMID: 29017031
24	I-ECD8+T/Pc/Mc	TC	ANGPTL4	SDC4	0.28539	0	ANGPTL4_SDC4	ANGPTL4 - SDC4	ANGPTL	Secreted Signaling	PMID: 29017031
24	I-ECD8+T/Pc/Mc	TI-ECD8+T/Pc/Mc	ANGPTL4	SDC4	0.287437	0	ANGPTL4_SDC4	ANGPTL4 - SDC4	ANGPTL	Secreted Signaling	PMID: 29017031
24	I-ECD8+T/Pc/Mc	TC	GZMA	F2RL1	0.244557	0.01	GZMA_F2RL1	GZMA - F2RL1	PARs	Secreted Signaling	KEGG: hsa04080
24	I-ECD8+T/Pc/Mc	TI-ECD8+T/Pc/Mc	GZMA	F2RL1	0.24709	0.01	GZMA_F2RL1	GZMA - F2RL1	PARs	Secreted Signaling	KEGG: hsa04080
24	I-ECD8+T/Pc/Mc	TI-U	GZMA	F2RL1	0.271527	0	GZMA_F2RL1	GZMA - F2RL1	PARs	Secreted Signaling	KEGG: hsa04080
24	I-ECD8+T/Pc/Mc	I-ECD8+T/Pc/Mc	SEMA3C	NRP1_PLXNA4	0.229385	0.03	SEMA3C_NRP1_PLXNA4	SEMA3C - (NRP1+PLXNA4)	SEMA3	Secreted Signaling	PMID: 27533782
24	I-ECD8+T/Pc/Mc	I-ECD8+T/Pc/P	ADM	CALCR	0.282823	0	ADM_CALCR	ADM - CALCR	CALCR	Secreted Signaling	KEGG: hsa04080
24	I-ECD8+T/Pc/Mc	TC	ADM	CALCR	0.278789	0	ADM_CALCR	ADM - CALCR	CALCR	Secreted Signaling	KEGG: hsa04080
24	I-ECD8+T/Pc/Mc	TI-ECD8+T/Pc/Mc	ADM	CALCR	0.293464	0	ADM_CALCR	ADM - CALCR	CALCR	Secreted Signaling	KEGG: hsa04080
24	I-ECD8+T/Pc/Mc	TI-FoBc/ECD8+T/NKc	ADM	CALCR	0.31008	0	ADM_CALCR	ADM - CALCR	CALCR	Secreted Signaling	KEGG: hsa04080
24	I-ECD8+T/Pc/Mc	TI-U	ADM	CALCR	0.282899	0	ADM_CALCR	ADM - CALCR	CALCR	Secreted Signaling	KEGG: hsa04080
24	I-ECD8+T/Pc/Mc	I-ECD8+T/Pc/Mc	GAS6	MERTK	0.327643	0.04	GAS6_MERTK	GAS6 - MERTK	GAS	Secreted Signaling	PMID: 27801848
24	I-ECD8+T/Pc/Mc	I-ECD8+T/Pc/Mc	RARRES2	CMKLR1	0.238885	0.01	RARRES2_CMKLR1	RARRES2 - CMKLR1	CHEMERIN	Secreted Signaling	PMID: 24671882
24	I-ECD8+T/Pc/Mc	I-ECD8+T/Pc/P	RARRES2	CMKLR1	0.241092	0	RARRES2_CMKLR1	RARRES2 - CMKLR1	CHEMERIN	Secreted Signaling	PMID: 24671882
24	I-ECD8+T/Pc/Mc	I-FoBc/ECD8+T/NKc	RARRES2	CMKLR1	0.235565	0.01	RARRES2_CMKLR1	RARRES2 - CMKLR1	CHEMERIN	Secreted Signaling	PMID: 24671882
24	I-ECD8+T/Pc/Mc	TI-U	RARRES2	CMKLR1	0.222232	0.02	RARRES2_CMKLR1	RARRES2 - CMKLR1	CHEMERIN	Secreted Signaling	PMID: 24671882
24	I-ECD8+T/Pc/Mc	I-ECD8+T/Pc/Mc	BTLA	TNFRSF14	0.265665	0.01	BTLA_TNFRSF14	BTLA - TNFRSF14	BTLA	Secreted Signaling	PMID: 21941365
24	I-ECD8+T/Pc/Mc	I-ECD8+T/Pc/P	BTLA	TNFRSF14	0.269843	0	BTLA_TNFRSF14	BTLA - TNFRSF14	BTLA	Secreted Signaling	PMID: 21941365
24	I-ECD8+T/Pc/Mc	I-FoBc/ECD8+T/NKc	BTLA	TNFRSF14	0.257935	0.01	BTLA_TNFRSF14	BTLA - TNFRSF14	BTLA	Secreted Signaling	PMID: 21941365
24	I-ECD8+T/Pc/Mc	TI-ECD8+T/Pc/P	BTLA	TNFRSF14	0.281258	0	BTLA_TNFRSF14	BTLA - TNFRSF14	BTLA	Secreted Signaling	PMID: 21941365
24	I-ECD8+T/Pc/Mc	TI-U	BTLA	TNFRSF14	0.24559	0.02	BTLA_TNFRSF14	BTLA - TNFRSF14	BTLA	Secreted Signaling	PMID: 21941365
24	I-ECD8+T/Pc/Mc	I-ECD8+T/Pc/Mc	ADM	CALCR_RAMP1	0.233247	0.04	ADM_CALCR_RAMP1	ADM - (CALCR+RAMP1)	ADM	Secreted Signaling	PMID: 33462236
24	I-ECD8+T/Pc/Mc	I-ECD8+T/Pc/P	ADM	CALCR_RAMP1	0.241722	0.04	ADM_CALCR_RAMP1	ADM - (CALCR+RAMP1)	ADM	Secreted Signaling	PMID: 33462236
24	I-ECD8+T/Pc/Mc	TC	ADM	CALCR_RAMP1	0.234219	0.03	ADM_CALCR_RAMP1	ADM - (CALCR+RAMP1)	ADM	Secreted Signaling	PMID: 33462236
24	I-ECD8+T/Pc/Mc	TI-ECD8+T/Pc/Mc	ADM	CALCR_RAMP1	0.253349	0	ADM_CALCR_RAMP1	ADM - (CALCR+RAMP1)	ADM	Secreted Signaling	PMID: 33462236
24	I-ECD8+T/Pc/Mc	TI-FoBc/ECD8+T/NKc	ADM	CALCR_RAMP1	0.249253	0.04	ADM_CALCR_RAMP1	ADM - (CALCR+RAMP1)	ADM	Secreted Signaling	PMID: 33462236
24	I-ECD8+T/Pc/Mc	TI-U	ADM	CALCR_RAMP1	0.25971	0	ADM_CALCR_RAMP1	ADM - (CALCR+RAMP1)	ADM	Secreted Signaling	PMID: 33462236
24	I-ECD8+T/Pc/Mc	I-ECD8+T/Pc/Mc	ADM	CALCR_RAMP2	0.244053	0.01	ADM_CALCR_RAMP2	ADM - (CALCR+RAMP2)	ADM	Secreted Signaling	PMID: 33462236
24	I-ECD8+T/Pc/Mc	I-ECD8+T/Pc/P	ADM	CALCR_RAMP2	0.249967	0.03	ADM_CALCR_RAMP2	ADM - (CALCR+RAMP2)	ADM	Secreted Signaling	PMID: 33462236
24	I-ECD8+T/Pc/Mc	TC	ADM	CALCR_RAMP2	0.241052	0.01	ADM_CALCR_RAMP2	ADM - (CALCR+RAMP2)	ADM	Secreted Signaling	PMID: 33462236
24	I-ECD8+T/Pc/Mc	TI-ECD8+T/Pc/Mc	ADM	CALCR_RAMP2	0.253269	0	ADM_CALCR_RAMP2	ADM - (CALCR+RAMP2)	ADM	Secreted Signaling	PMID: 33462236
24	I-ECD8+T/Pc/Mc	TI-ECD8+T/Pc/P	ADM	CALCR_RAMP2	0.24795	0.02	ADM_CALCR_RAMP2	ADM - (CALCR+RAMP2)	ADM	Secreted Signaling	PMID: 33462236
24	I-ECD8+T/Pc/Mc	TI-U	ADM	CALCR_RAMP2	0.248037	0	ADM_CALCR_RAMP2	ADM - (CALCR+RAMP2)	ADM	Secreted Signaling	PMID: 33462236
24	I-ECD8+T/Pc/Mc	I-ECD8+T/Pc/Mc	ADM	CALCRL_RAMP1	0.233247	0.04	ADM_CALCRL_RAMP1	ADM - (CALCRL+RAMP1)	ADM	Secreted Signaling	PMID: 33462236
24	I-ECD8+T/Pc/Mc	I-ECD8+T/Pc/P	ADM	CALCRL_RAMP1	0.241722	0.04	ADM_CALCRL_RAMP1	ADM - (CALCRL+RAMP1)	ADM	Secreted Signaling	PMID: 33462236
24	I-ECD8+T/Pc/Mc	TC	ADM	CALCRL_RAMP1	0.234219	0.03	ADM_CALCRL_RAMP1	ADM - (CALCRL+RAMP1)	ADM	Secreted Signaling	PMID: 33462236
24	I-ECD8+T/Pc/Mc	TI-ECD8+T/Pc/Mc	ADM	CALCRL_RAMP1	0.253349	0	ADM_CALCRL_RAMP1	ADM - (CALCRL+RAMP1)	ADM	Secreted Signaling	PMID: 33462236
24	I-ECD8+T/Pc/Mc	TI-FoBc/ECD8+T/NKc	ADM	CALCRL_RAMP1	0.249253	0.04	ADM_CALCRL_RAMP1	ADM - (CALCRL+RAMP1)	ADM	Secreted Signaling	PMID: 33462236
24	I-ECD8+T/Pc/Mc	TI-U	ADM	CALCRL_RAMP1	0.25971	0	ADM_CALCRL_RAMP1	ADM - (CALCRL+RAMP1)	ADM	Secreted Signaling	PMID: 33462236
24	I-ECD8+T/Pc/Mc	I-ECD8+T/Pc/Mc	ADM	CALCRL_RAMP2	0.244053	0.01	ADM_CALCRL_RAMP2	ADM - (CALCRL+RAMP2)	ADM	Secreted Signaling	PMID: 33462236
24	I-ECD8+T/Pc/Mc	I-ECD8+T/Pc/P	ADM	CALCRL_RAMP2	0.249967	0.03	ADM_CALCRL_RAMP2	ADM - (CALCRL+RAMP2)	ADM	Secreted Signaling	PMID: 33462236
24	I-ECD8+T/Pc/Mc	TC	ADM	CALCRL_RAMP2	0.241052	0.01	ADM_CALCRL_RAMP2	ADM - (CALCRL+RAMP2)	ADM	Secreted Signaling	PMID: 33462236
24	I-ECD8+T/Pc/Mc	TI-ECD8+T/Pc/Mc	ADM	CALCRL_RAMP2	0.253269	0	ADM_CALCRL_RAMP2	ADM - (CALCRL+RAMP2)	ADM	Secreted Signaling	PMID: 33462236
24	I-ECD8+T/Pc/Mc	TI-ECD8+T/Pc/P	ADM	CALCRL_RAMP2	0.24795	0.02	ADM_CALCRL_RAMP2	ADM - (CALCRL+RAMP2)	ADM	Secreted Signaling	PMID: 33462236
24	I-ECD8+T/Pc/Mc	TI-U	ADM	CALCRL_RAMP2	0.248037	0	ADM_CALCRL_RAMP2	ADM - (CALCRL+RAMP2)	ADM	Secreted Signaling	PMID: 33462236
24	I-ECD8+T/Pc/Mc	I-ECD8+T/Pc/Mc	PTPRS	NTRK3	0.236056	0	PTPRS_NTRK3	PTPRS - NTRK3	PTPR	Secreted Signaling	PMID:21262467;PMID:25385546;
24	I-ECD8+T/Pc/Mc	I-ECD8+T/Pc/Mc	ULBP1	NKG2D_HCST	0.239423	0.02	ULBP1_NKG2D_HCST	ULBP1 - (KLRK1+HCST)	MHC-I	Secreted Signaling	PMID: 10894171;PMID:24223577
24	I-ECD8+T/Pc/Mc	I-ECD8+T/Pc/P	ULBP1	NKG2D_HCST	0.258068	0	ULBP1_NKG2D_HCST	ULBP1 - (KLRK1+HCST)	MHC-I	Secreted Signaling	PMID: 10894171;PMID:24223577
13	I-ECD8+T/Pc/P	TC	TGFB2	TGFbR1_R2	0.0036984	0.02	TGFB2_TGFBR1_TGFBR2	TGFB2 - (TGFBR1+TGFBR2)	TGFb	Secreted Signaling	KEGG: hsa04350
13	I-ECD8+T/Pc/P	TC	TGFB2	ACVR1B_TGFbR2	0.00370942	0.02	TGFB2_ACVR1B_TGFBR2	TGFB2 - (ACVR1B+TGFBR2)	TGFb	Secreted Signaling	PMID: 27449815
13	I-ECD8+T/Pc/P	TI-U	TGFB2	ACVR1B_TGFbR2	0.00413483	0.02	TGFB2_ACVR1B_TGFBR2	TGFB2 - (ACVR1B+TGFBR2)	TGFb	Secreted Signaling	PMID: 27449815
13	I-ECD8+T/Pc/P	I-ECD8+T/Pc/P	TGFB2	ACVR1_TGFbR	0.257732	0	TGFB2_ACVR1_TGFBR1	TGFB2 - (ACVR1+TGFBR1)	TGFb	Secreted Signaling	PMID: 29376829
13	I-ECD8+T/Pc/P	I-FoBc/ECD8+T/NKc	TGFB2	ACVR1_TGFbR	0.258505	0	TGFB2_ACVR1_TGFBR1	TGFB2 - (ACVR1+TGFBR1)	TGFb	Secreted Signaling	PMID: 29376829
13	I-ECD8+T/Pc/P	TC	TGFB2	ACVR1_TGFbR	0.257744	0	TGFB2_ACVR1_TGFBR1	TGFB2 - (ACVR1+TGFBR1)	TGFb	Secreted Signaling	PMID: 29376829
13	I-ECD8+T/Pc/P	TI-FoBc/ECD8+T/NKc	TGFB2	ACVR1_TGFbR	0.259819	0	TGFB2_ACVR1_TGFBR1	TGFB2 - (ACVR1+TGFBR1)	TGFb	Secreted Signaling	PMID: 29376829
13	I-ECD8+T/Pc/P	TI-U	TGFB2	ACVR1_TGFbR	0.256675	0	TGFB2_ACVR1_TGFBR1	TGFB2 - (ACVR1+TGFBR1)	TGFb	Secreted Signaling	PMID: 29376829
13	I-ECD8+T/Pc/P	TC	WNT11	FZD1	0.346835	0	WNT11_FZD1	WNT11 - FZD1	ncWNT	Secreted Signaling	KEGG: hsa04310
13	I-ECD8+T/Pc/P	TI-FoBc/ECD8+T/NKc	WNT11	FZD1	0.357745	0	WNT11_FZD1	WNT11 - FZD1	ncWNT	Secreted Signaling	KEGG: hsa04310
13	I-ECD8+T/Pc/P	I-ECD8+T/Pc/P	WNT11	FZD7	0.360019	0.03	WNT11_FZD7	WNT11 - FZD7	ncWNT	Secreted Signaling	KEGG: hsa04310
13	I-ECD8+T/Pc/P	I-FoBc/ECD8+T/NKc	WNT11	FZD7	0.34342	0	WNT11_FZD7	WNT11 - FZD7	ncWNT	Secreted Signaling	KEGG: hsa04310
13	I-ECD8+T/Pc/P	I-ECD8+T/Pc/P	WNT11	FZD8	0.333597	0	WNT11_FZD8	WNT11 - FZD8	ncWNT	Secreted Signaling	KEGG: hsa04310
13	I-ECD8+T/Pc/P	TC	WNT11	FZD8	0.333357	0.01	WNT11_FZD8	WNT11 - FZD8	ncWNT	Secreted Signaling	KEGG: hsa04310
13	I-ECD8+T/Pc/P	TI-U	WNT11	FZD8	0.354238	0	WNT11_FZD8	WNT11 - FZD8	ncWNT	Secreted Signaling	KEGG: hsa04310
13	I-ECD8+T/Pc/P	I-ECD8+T/Pc/P	PDGFA	PDGFRA	0.0710489	0.03	PDGFA_PDGFRA	PDGFA - PDGFRA	PDGF	Secreted Signaling	PMID: 15207812
13	I-ECD8+T/Pc/P	I-FoBc/ECD8+T/NKc	PDGFA	PDGFRA	0.0641094	0.02	PDGFA_PDGFRA	PDGFA - PDGFRA	PDGF	Secreted Signaling	PMID: 15207812
13	I-ECD8+T/Pc/P	I-ECD8+T/Pc/P	PDGFA	PDGFRB	0.0842097	0	PDGFA_PDGFRB	PDGFA - PDGFRB	PDGF	Secreted Signaling	PMID: 15207812
13	I-ECD8+T/Pc/P	I-FoBc/ECD8+T/NKc	PDGFA	PDGFRB	0.0687955	0.03	PDGFA_PDGFRB	PDGFA - PDGFRB	PDGF	Secreted Signaling	PMID: 15207812
13	I-ECD8+T/Pc/P	TI-U	PDGFA	PDGFRB	0.0699436	0.04	PDGFA_PDGFRB	PDGFA - PDGFRB	PDGF	Secreted Signaling	PMID: 15207812
13	I-ECD8+T/Pc/P	I-FoBc/ECD8+T/NKc	PDGFB	PDGFRA	0.0631685	0.04	PDGFB_PDGFRA	PDGFB - PDGFRA	PDGF	Secreted Signaling	PMID: 15207812
13	I-ECD8+T/Pc/P	I-ECD8+T/Pc/P	PDGFB	PDGFRB	0.083052	0.03	PDGFB_PDGFRB	PDGFB - PDGFRB	PDGF	Secreted Signaling	PMID: 15207812
13	I-ECD8+T/Pc/P	I-FoBc/ECD8+T/NKc	PDGFB	PDGFRB	0.0678111	0.04	PDGFB_PDGFRB	PDGFB - PDGFRB	PDGF	Secreted Signaling	PMID: 15207812
13	I-ECD8+T/Pc/P	I-ECD8+T/Pc/P	IGF1	IGF1R	0.00540095	0	IGF1_IGF1R	IGF1 - IGF1R	IGF	Secreted Signaling	PMID: 14604834
13	I-ECD8+T/Pc/P	TI-U	IGF1	IGF1R	0.00521731	0	IGF1_IGF1R	IGF1 - IGF1R	IGF	Secreted Signaling	PMID: 14604834
13	I-ECD8+T/Pc/P	I-ECD8+T/Pc/P	IGF1	ITGA6_ITGB4	0.00559752	0	IGF1_ITGA6_ITGB4	IGF1 - (ITGA6+ITGB4)	IGF	Secreted Signaling	PMID: 28190785; PMID: 28873464
13	I-ECD8+T/Pc/P	TC	IGF1	ITGA6_ITGB4	0.00441464	0.01	IGF1_ITGA6_ITGB4	IGF1 - (ITGA6+ITGB4)	IGF	Secreted Signaling	PMID: 28190785; PMID: 28873464
13	I-ECD8+T/Pc/P	TI-U	IGF1	ITGA6_ITGB4	0.00496649	0	IGF1_ITGA6_ITGB4	IGF1 - (ITGA6+ITGB4)	IGF	Secreted Signaling	PMID: 28190785; PMID: 28873464
13	I-ECD8+T/Pc/P	I-ECD8+T/Pc/P	CCL8	CCR2	0.250378	0	CCL8_CCR2	CCL8 - CCR2	CCL	Secreted Signaling	KEGG: hsa04060
13	I-ECD8+T/Pc/P	I-FoBc/ECD8+T/NKc	CCL8	CCR2	0.227305	0	CCL8_CCR2	CCL8 - CCR2	CCL	Secreted Signaling	KEGG: hsa04060
13	I-ECD8+T/Pc/P	I-FoBc/ECD8+T/NKc	CCL5	CCR4	0.3215	0	CCL5_CCR4	CCL5 - CCR4	CCL	Secreted Signaling	KEGG: hsa04060
13	I-ECD8+T/Pc/P	I-ECD8+T/Pc/P	CCL3	ACKR2	0.284923	0	CCL3_ACKR2	CCL3 - ACKR2	CCL	Secreted Signaling	PMID: 26740381
13	I-ECD8+T/Pc/P	I-FoBc/ECD8+T/NKc	CCL3	ACKR2	0.264058	0	CCL3_ACKR2	CCL3 - ACKR2	CCL	Secreted Signaling	PMID: 26740381
13	I-ECD8+T/Pc/P	TC	CCL3	ACKR2	0.229454	0.04	CCL3_ACKR2	CCL3 - ACKR2	CCL	Secreted Signaling	PMID: 26740381
13	I-ECD8+T/Pc/P	I-ECD8+T/Pc/P	CCL8	ACKR2	0.228471	0	CCL8_ACKR2	CCL8 - ACKR2	CCL	Secreted Signaling	PMID: 26740381
13	I-ECD8+T/Pc/P	I-FoBc/ECD8+T/NKc	CCL8	ACKR2	0.210523	0	CCL8_ACKR2	CCL8 - ACKR2	CCL	Secreted Signaling	PMID: 26740381
13	I-ECD8+T/Pc/P	I-ECD8+T/Pc/P	CCL13	ACKR2	0.236979	0.04	CCL13_ACKR2	CCL13 - ACKR2	CCL	Secreted Signaling	PMID: 26740381
13	I-ECD8+T/Pc/P	I-ECD8+T/Pc/P	CCL14	ACKR2	0.243405	0	CCL14_ACKR2	CCL14 - ACKR2	CCL	Secreted Signaling	PMID: 26740381
13	I-ECD8+T/Pc/P	I-FoBc/ECD8+T/NKc	CCL14	ACKR2	0.224625	0	CCL14_ACKR2	CCL14 - ACKR2	CCL	Secreted Signaling	PMID: 26740381
13	I-ECD8+T/Pc/P	TC	CCL14	ACKR2	0.193827	0.02	CCL14_ACKR2	CCL14 - ACKR2	CCL	Secreted Signaling	PMID: 26740381
13	I-ECD8+T/Pc/P	I-FoBc/ECD8+T/NKc	CXCL12	CXCR4	0.417408	0	CXCL12_CXCR4	CXCL12 - CXCR4	CXCL	Secreted Signaling	KEGG: hsa04060
13	I-ECD8+T/Pc/P	I-ECD8+T/Pc/P	CXCL12	ACKR3	0.275144	0	CXCL12_ACKR3	CXCL12 - ACKR3	CXCL	Secreted Signaling	KEGG: hsa04060
13	I-ECD8+T/Pc/P	I-FoBc/ECD8+T/NKc	CXCL12	ACKR3	0.231203	0	CXCL12_ACKR3	CXCL12 - ACKR3	CXCL	Secreted Signaling	KEGG: hsa04060
13	I-ECD8+T/Pc/P	TC	CXCL12	ACKR3	0.21203	0.03	CXCL12_ACKR3	CXCL12 - ACKR3	CXCL	Secreted Signaling	KEGG: hsa04060
13	I-ECD8+T/Pc/P	TI-U	CXCL12	ACKR3	0.227605	0.01	CXCL12_ACKR3	CXCL12 - ACKR3	CXCL	Secreted Signaling	KEGG: hsa04060
13	I-ECD8+T/Pc/P	I-ECD8+T/Pc/P	IL7	IL7R_IL2RG	0.33739	0.03	IL7_IL7R_IL2RG	IL7 - (IL7R+IL2RG)	IL2	Secreted Signaling	KEGG: hsa04060
13	I-ECD8+T/Pc/P	I-FoBc/ECD8+T/NKc	IL7	IL7R_IL2RG	0.391194	0	IL7_IL7R_IL2RG	IL7 - (IL7R+IL2RG)	IL2	Secreted Signaling	KEGG: hsa04060
13	I-ECD8+T/Pc/P	I-FoBc/ECD8+T/NKc	TNFSF10	TNFRSF10A	0.253346	0.01	TNFSF10_TNFRSF10B	TNFSF10 - TNFRSF10B	TRAIL	Secreted Signaling	KEGG: hsa04060
13	I-ECD8+T/Pc/P	TC	TNFSF12	TNFRSF12A	0.295874	0.02	TNFSF12_TNFRSF12A	TNFSF12 - TNFRSF12A	TWEAK	Secreted Signaling	KEGG: hsa04060
13	I-ECD8+T/Pc/P	I-FoBc/ECD8+T/NKc	TNFSF13	TNFRSF17	0.252533	0	TNFSF13_TNFRSF17	TNFSF13 - TNFRSF17	APRIL	Secreted Signaling	KEGG: hsa04060
13	I-ECD8+T/Pc/P	TI-U	TNFSF13	TNFRSF17	0.223224	0.03	TNFSF13_TNFRSF17	TNFSF13 - TNFRSF17	APRIL	Secreted Signaling	KEGG: hsa04060
13	I-ECD8+T/Pc/P	I-ECD8+T/Pc/P	TNFSF13	TNFRSF13B	0.295953	0.04	TNFSF13_TNFRSF13B	TNFSF13 - TNFRSF13B	APRIL	Secreted Signaling	KEGG: hsa04060
13	I-ECD8+T/Pc/P	I-FoBc/ECD8+T/NKc	TNFSF13	TNFRSF13B	0.305971	0	TNFSF13_TNFRSF13B	TNFSF13 - TNFRSF13B	APRIL	Secreted Signaling	KEGG: hsa04060
13	I-ECD8+T/Pc/P	I-FoBc/ECD8+T/NKc	ANGPTL4	CDH11	0.33334	0	ANGPTL4_CDH11	ANGPTL4 - CDH11	ANGPTL	Secreted Signaling	PMID: 30049845
13	I-ECD8+T/Pc/P	TI-U	ANGPTL4	SDC2	0.233459	0.01	ANGPTL4_SDC2	ANGPTL4 - SDC2	ANGPTL	Secreted Signaling	PMID: 29017031
13	I-ECD8+T/Pc/P	TC	ANGPTL4	SDC4	0.364495	0.03	ANGPTL4_SDC4	ANGPTL4 - SDC4	ANGPTL	Secreted Signaling	PMID: 29017031
13	I-ECD8+T/Pc/P	I-ECD8+T/Pc/P	PRSS3	F2RL1	0.207653	0	PRSS3_F2RL1	PRSS3 - F2RL1	PARs	Secreted Signaling	KEGG: hsa04080
13	I-ECD8+T/Pc/P	TC	PRSS3	F2RL1	0.200497	0.02	PRSS3_F2RL1	PRSS3 - F2RL1	PARs	Secreted Signaling	KEGG: hsa04080
13	I-ECD8+T/Pc/P	TI-U	PRSS3	F2RL1	0.225473	0	PRSS3_F2RL1	PRSS3 - F2RL1	PARs	Secreted Signaling	KEGG: hsa04080
13	I-ECD8+T/Pc/P	I-ECD8+T/Pc/P	GZMA	F2RL1	0.248746	0.02	GZMA_F2RL1	GZMA - F2RL1	PARs	Secreted Signaling	KEGG: hsa04080
13	I-ECD8+T/Pc/P	TC	GZMA	F2RL1	0.240604	0.03	GZMA_F2RL1	GZMA - F2RL1	PARs	Secreted Signaling	KEGG: hsa04080
13	I-ECD8+T/Pc/P	TI-U	GZMA	F2RL1	0.268895	0	GZMA_F2RL1	GZMA - F2RL1	PARs	Secreted Signaling	KEGG: hsa04080
13	I-ECD8+T/Pc/P	TC	PRSS3	PARD3	0.308863	0.01	PRSS3_PARD3	PRSS3 - PARD3	PARs	Secreted Signaling	KEGG: hsa04080
13	I-ECD8+T/Pc/P	TI-FoBc/ECD8+T/NKc	PRSS3	PARD3	0.304814	0.02	PRSS3_PARD3	PRSS3 - PARD3	PARs	Secreted Signaling	KEGG: hsa04080
13	I-ECD8+T/Pc/P	TI-U	PRSS3	PARD3	0.31469	0	PRSS3_PARD3	PRSS3 - PARD3	PARs	Secreted Signaling	KEGG: hsa04080
13	I-ECD8+T/Pc/P	TC	GZMA	PARD3	0.360862	0	GZMA_PARD3	GZMA - PARD3	PARs	Secreted Signaling	KEGG: hsa04080
13	I-ECD8+T/Pc/P	TI-FoBc/ECD8+T/NKc	GZMA	PARD3	0.356483	0.03	GZMA_PARD3	GZMA - PARD3	PARs	Secreted Signaling	KEGG: hsa04080
13	I-ECD8+T/Pc/P	TI-U	GZMA	PARD3	0.367149	0	GZMA_PARD3	GZMA - PARD3	PARs	Secreted Signaling	KEGG: hsa04080
13	I-ECD8+T/Pc/P	I-ECD8+T/Pc/P	RARRES2	CMKLR1	0.326276	0	RARRES2_CMKLR1	RARRES2 - CMKLR1	CHEMERIN	Secreted Signaling	PMID: 24671882
13	I-ECD8+T/Pc/P	I-FoBc/ECD8+T/NKc	RARRES2	CMKLR1	0.25291	0.02	RARRES2_CMKLR1	RARRES2 - CMKLR1	CHEMERIN	Secreted Signaling	PMID: 24671882
13	I-ECD8+T/Pc/P	TC	RARRES2	CMKLR1	0.262198	0	RARRES2_CMKLR1	RARRES2 - CMKLR1	CHEMERIN	Secreted Signaling	PMID: 24671882
13	I-ECD8+T/Pc/P	TI-FoBc/ECD8+T/NKc	RARRES2	CMKLR1	0.256759	0.01	RARRES2_CMKLR1	RARRES2 - CMKLR1	CHEMERIN	Secreted Signaling	PMID: 24671882
13	I-ECD8+T/Pc/P	TI-U	RARRES2	CMKLR1	0.250494	0.04	RARRES2_CMKLR1	RARRES2 - CMKLR1	CHEMERIN	Secreted Signaling	PMID: 24671882
13	I-ECD8+T/Pc/P	I-ECD8+T/Pc/P	BTLA	TNFRSF14	0.273527	0.04	BTLA_TNFRSF14	BTLA - TNFRSF14	BTLA	Secreted Signaling	PMID: 21941365
13	I-ECD8+T/Pc/P	I-FoBc/ECD8+T/NKc	BTLA	TNFRSF14	0.276158	0	BTLA_TNFRSF14	BTLA - TNFRSF14	BTLA	Secreted Signaling	PMID: 21941365
13	I-ECD8+T/Pc/P	I-ECD8+T/Pc/P	CALCA	CALCR_RAMP1	0.251317	0	CALCA_CALCR_RAMP1	CALCA - (CALCR+RAMP1)	CALC	Secreted Signaling	PMID: 30741933;PMID: 18599553
13	I-ECD8+T/Pc/P	I-FoBc/ECD8+T/NKc	CALCA	CALCR_RAMP1	0.200418	0.02	CALCA_CALCR_RAMP1	CALCA - (CALCR+RAMP1)	CALC	Secreted Signaling	PMID: 30741933;PMID: 18599553
13	I-ECD8+T/Pc/P	TC	CALCA	CALCR_RAMP1	0.20723	0.02	CALCA_CALCR_RAMP1	CALCA - (CALCR+RAMP1)	CALC	Secreted Signaling	PMID: 30741933;PMID: 18599553
13	I-ECD8+T/Pc/P	TI-U	CALCA	CALCR_RAMP1	0.230207	0	CALCA_CALCR_RAMP1	CALCA - (CALCR+RAMP1)	CALC	Secreted Signaling	PMID: 30741933;PMID: 18599553
13	I-ECD8+T/Pc/P	I-ECD8+T/Pc/P	CALCA	CALCRL_RAMP1	0.251317	0	CALCA_CALCRL_RAMP1	CALCA - (CALCRL+RAMP1)	CALC	Secreted Signaling	PMID: 30741933;PMID: 18599553
13	I-ECD8+T/Pc/P	I-FoBc/ECD8+T/NKc	CALCA	CALCRL_RAMP1	0.200418	0.02	CALCA_CALCRL_RAMP1	CALCA - (CALCRL+RAMP1)	CALC	Secreted Signaling	PMID: 30741933;PMID: 18599553
13	I-ECD8+T/Pc/P	TC	CALCA	CALCRL_RAMP1	0.20723	0.02	CALCA_CALCRL_RAMP1	CALCA - (CALCRL+RAMP1)	CALC	Secreted Signaling	PMID: 30741933;PMID: 18599553
13	I-ECD8+T/Pc/P	TI-U	CALCA	CALCRL_RAMP1	0.230207	0	CALCA_CALCRL_RAMP1	CALCA - (CALCRL+RAMP1)	CALC	Secreted Signaling	PMID: 30741933;PMID: 18599553
24	I-ECD8+T/Pc/P	I-ECD8+T/Pc/Mc	TGFB1	ACVR1_TGFbR	0.353239	0.01	TGFB1_ACVR1_TGFBR1	TGFB1 - (ACVR1+TGFBR1)	TGFb	Secreted Signaling	PMID: 29376829
24	I-ECD8+T/Pc/P	TC	HBEGF	EGFR	0.243525	0	HBEGF_EGFR	HBEGF - EGFR	EGF	Secreted Signaling	KEGG: hsa04012
24	I-ECD8+T/Pc/P	TI-ECD8+T/Pc/Mc	HBEGF	EGFR	0.248525	0.01	HBEGF_EGFR	HBEGF - EGFR	EGF	Secreted Signaling	KEGG: hsa04012
24	I-ECD8+T/Pc/P	TI-ECD8+T/Pc/P	HBEGF	EGFR	0.233774	0.01	HBEGF_EGFR	HBEGF - EGFR	EGF	Secreted Signaling	KEGG: hsa04012
24	I-ECD8+T/Pc/P	TI-U	HBEGF	EGFR	0.240673	0.01	HBEGF_EGFR	HBEGF - EGFR	EGF	Secreted Signaling	KEGG: hsa04012
24	I-ECD8+T/Pc/P	TC	HBEGF	EGFR_ERBB2	0.283762	0	HBEGF_EGFR_ERBB2	HBEGF - (EGFR+ERBB2)	EGF	Secreted Signaling	KEGG: hsa04012
24	I-ECD8+T/Pc/P	TI-ECD8+T/Pc/Mc	HBEGF	EGFR_ERBB2	0.288274	0	HBEGF_EGFR_ERBB2	HBEGF - (EGFR+ERBB2)	EGF	Secreted Signaling	KEGG: hsa04012
24	I-ECD8+T/Pc/P	TI-ECD8+T/Pc/P	HBEGF	EGFR_ERBB2	0.262809	0.04	HBEGF_EGFR_ERBB2	HBEGF - (EGFR+ERBB2)	EGF	Secreted Signaling	KEGG: hsa04012
24	I-ECD8+T/Pc/P	TI-U	HBEGF	EGFR_ERBB2	0.274808	0.01	HBEGF_EGFR_ERBB2	HBEGF - (EGFR+ERBB2)	EGF	Secreted Signaling	KEGG: hsa04012
24	I-ECD8+T/Pc/P	I-ECD8+T/Pc/Mc	CCL5	CCR1	0.325105	0	CCL5_CCR1	CCL5 - CCR1	CCL	Secreted Signaling	KEGG: hsa04060
24	I-ECD8+T/Pc/P	I-FoBc/ECD8+T/NKc	CCL5	CCR1	0.329269	0.01	CCL5_CCR1	CCL5 - CCR1	CCL	Secreted Signaling	KEGG: hsa04060
24	I-ECD8+T/Pc/P	TI-ECD8+T/Pc/P	CCL5	CCR1	0.330585	0.01	CCL5_CCR1	CCL5 - CCR1	CCL	Secreted Signaling	KEGG: hsa04060
24	I-ECD8+T/Pc/P	I-ECD8+T/Pc/Mc	CCL14	CCR1	0.253918	0	CCL14_CCR1	CCL14 - CCR1	CCL	Secreted Signaling	KEGG: hsa04060
24	I-ECD8+T/Pc/P	I-ECD8+T/Pc/P	CCL14	CCR1	0.24899	0.02	CCL14_CCR1	CCL14 - CCR1	CCL	Secreted Signaling	KEGG: hsa04060
24	I-ECD8+T/Pc/P	I-FoBc/ECD8+T/NKc	CCL14	CCR1	0.257518	0	CCL14_CCR1	CCL14 - CCR1	CCL	Secreted Signaling	KEGG: hsa04060
24	I-ECD8+T/Pc/P	TI-ECD8+T/Pc/P	CCL14	CCR1	0.258658	0.01	CCL14_CCR1	CCL14 - CCR1	CCL	Secreted Signaling	KEGG: hsa04060
24	I-ECD8+T/Pc/P	TI-U	CCL14	CCR1	0.223392	0.03	CCL14_CCR1	CCL14 - CCR1	CCL	Secreted Signaling	KEGG: hsa04060
24	I-ECD8+T/Pc/P	I-ECD8+T/Pc/Mc	CCL2	CCR2	0.235747	0	CCL2_CCR2	CCL2 - CCR2	CCL	Secreted Signaling	KEGG: hsa04060
24	I-ECD8+T/Pc/P	I-FoBc/ECD8+T/NKc	CCL2	CCR2	0.217357	0.04	CCL2_CCR2	CCL2 - CCR2	CCL	Secreted Signaling	KEGG: hsa04060
24	I-ECD8+T/Pc/P	I-ECD8+T/Pc/Mc	CCL5	CCR4	0.326224	0	CCL5_CCR4	CCL5 - CCR4	CCL	Secreted Signaling	KEGG: hsa04060
24	I-ECD8+T/Pc/P	I-ECD8+T/Pc/P	CCL5	CCR4	0.34112	0	CCL5_CCR4	CCL5 - CCR4	CCL	Secreted Signaling	KEGG: hsa04060
24	I-ECD8+T/Pc/P	I-FoBc/ECD8+T/NKc	CCL5	CCR4	0.345738	0	CCL5_CCR4	CCL5 - CCR4	CCL	Secreted Signaling	KEGG: hsa04060
24	I-ECD8+T/Pc/P	I-ECD8+T/Pc/Mc	CXCL9	CXCR3	0.349699	0	CXCL9_CXCR3	CXCL9 - CXCR3	CXCL	Secreted Signaling	KEGG: hsa04060
24	I-ECD8+T/Pc/P	I-ECD8+T/Pc/P	CXCL9	CXCR3	0.349493	0	CXCL9_CXCR3	CXCL9 - CXCR3	CXCL	Secreted Signaling	KEGG: hsa04060
24	I-ECD8+T/Pc/P	I-FoBc/ECD8+T/NKc	CXCL9	CXCR3	0.362866	0	CXCL9_CXCR3	CXCL9 - CXCR3	CXCL	Secreted Signaling	KEGG: hsa04060
24	I-ECD8+T/Pc/P	TI-ECD8+T/Pc/P	CXCL9	CXCR3	0.346274	0	CXCL9_CXCR3	CXCL9 - CXCR3	CXCL	Secreted Signaling	KEGG: hsa04060
24	I-ECD8+T/Pc/P	I-ECD8+T/Pc/Mc	CXCL13	CXCR3	0.329506	0	CXCL13_CXCR3	CXCL13 - CXCR3	CXCL	Secreted Signaling	KEGG: hsa04060
24	I-ECD8+T/Pc/P	I-FoBc/ECD8+T/NKc	CXCL13	CXCR3	0.342314	0.01	CXCL13_CXCR3	CXCL13 - CXCR3	CXCL	Secreted Signaling	KEGG: hsa04060
24	I-ECD8+T/Pc/P	TI-ECD8+T/Pc/P	CXCL13	CXCR3	0.32618	0.04	CXCL13_CXCR3	CXCL13 - CXCR3	CXCL	Secreted Signaling	KEGG: hsa04060
24	I-ECD8+T/Pc/P	I-ECD8+T/Pc/Mc	CXCL12	CXCR4	0.388038	0	CXCL12_CXCR4	CXCL12 - CXCR4	CXCL	Secreted Signaling	KEGG: hsa04060
24	I-ECD8+T/Pc/P	I-ECD8+T/Pc/P	CXCL12	CXCR4	0.380104	0	CXCL12_CXCR4	CXCL12 - CXCR4	CXCL	Secreted Signaling	KEGG: hsa04060
24	I-ECD8+T/Pc/P	I-FoBc/ECD8+T/NKc	CXCL12	CXCR4	0.399312	0	CXCL12_CXCR4	CXCL12 - CXCR4	CXCL	Secreted Signaling	KEGG: hsa04060
24	I-ECD8+T/Pc/P	TI-ECD8+T/Pc/P	CXCL12	CXCR4	0.356848	0.03	CXCL12_CXCR4	CXCL12 - CXCR4	CXCL	Secreted Signaling	KEGG: hsa04060
24	I-ECD8+T/Pc/P	TI-U	CXCL12	CXCR4	0.342849	0.03	CXCL12_CXCR4	CXCL12 - CXCR4	CXCL	Secreted Signaling	KEGG: hsa04060
24	I-ECD8+T/Pc/P	TC	CXCL12	ACKR3	0.310507	0	CXCL12_ACKR3	CXCL12 - ACKR3	CXCL	Secreted Signaling	KEGG: hsa04060
24	I-ECD8+T/Pc/P	TI-ECD8+T/Pc/Mc	CXCL12	ACKR3	0.297077	0	CXCL12_ACKR3	CXCL12 - ACKR3	CXCL	Secreted Signaling	KEGG: hsa04060
24	I-ECD8+T/Pc/P	TI-ECD8+T/Pc/P	CXCL12	ACKR3	0.284935	0.04	CXCL12_ACKR3	CXCL12 - ACKR3	CXCL	Secreted Signaling	KEGG: hsa04060
24	I-ECD8+T/Pc/P	TI-U	CXCL12	ACKR3	0.292247	0	CXCL12_ACKR3	CXCL12 - ACKR3	CXCL	Secreted Signaling	KEGG: hsa04060
24	I-ECD8+T/Pc/P	I-ECD8+T/Pc/Mc	CXCL13	CXCR5	0.28623	0	CXCL13_CXCR5	CXCL13 - CXCR5	CXCL	Secreted Signaling	KEGG: hsa04060
24	I-ECD8+T/Pc/P	I-FoBc/ECD8+T/NKc	CXCL13	CXCR5	0.329905	0.01	CXCL13_CXCR5	CXCL13 - CXCR5	CXCL	Secreted Signaling	KEGG: hsa04060
24	I-ECD8+T/Pc/P	I-ECD8+T/Pc/Mc	IL10	IL10RA_IL10RB	0.23543	0.01	IL10_IL10RA_IL10RB	IL10 - (IL10RA+IL10RB)	IL10	Secreted Signaling	KEGG: hsa04060
24	I-ECD8+T/Pc/P	I-FoBc/ECD8+T/NKc	IL10	IL10RA_IL10RB	0.227588	0.04	IL10_IL10RA_IL10RB	IL10 - (IL10RA+IL10RB)	IL10	Secreted Signaling	KEGG: hsa04060
24	I-ECD8+T/Pc/P	I-ECD8+T/Pc/Mc	CSF1	CSF1R	0.241942	0	CSF1_CSF1R	CSF1 - CSF1R	CSF	Secreted Signaling	KEGG: hsa04060
24	I-ECD8+T/Pc/P	I-FoBc/ECD8+T/NKc	CSF1	CSF1R	0.232284	0	CSF1_CSF1R	CSF1 - CSF1R	CSF	Secreted Signaling	KEGG: hsa04060
24	I-ECD8+T/Pc/P	I-ECD8+T/Pc/Mc	IFNA4	IFNAR1_IFNAR2	0.294981	0	IFNA4_IFNAR1_IFNAR2	IFNA4 - (IFNAR1+IFNAR2)	IFN-I	Secreted Signaling	KEGG: hsa04060
24	I-ECD8+T/Pc/P	I-ECD8+T/Pc/P	IFNA4	IFNAR1_IFNAR2	0.279987	0.03	IFNA4_IFNAR1_IFNAR2	IFNA4 - (IFNAR1+IFNAR2)	IFN-I	Secreted Signaling	KEGG: hsa04060
24	I-ECD8+T/Pc/P	I-FoBc/ECD8+T/NKc	IFNA4	IFNAR1_IFNAR2	0.29011	0.01	IFNA4_IFNAR1_IFNAR2	IFNA4 - (IFNAR1+IFNAR2)	IFN-I	Secreted Signaling	KEGG: hsa04060
24	I-ECD8+T/Pc/P	TC	IFNA4	IFNAR1_IFNAR2	0.268768	0.03	IFNA4_IFNAR1_IFNAR2	IFNA4 - (IFNAR1+IFNAR2)	IFN-I	Secreted Signaling	KEGG: hsa04060
24	I-ECD8+T/Pc/P	TI-FoBc/ECD8+T/NKc	IFNA4	IFNAR1_IFNAR2	0.27083	0.04	IFNA4_IFNAR1_IFNAR2	IFNA4 - (IFNAR1+IFNAR2)	IFN-I	Secreted Signaling	KEGG: hsa04060
24	I-ECD8+T/Pc/P	TI-U	IFNA4	IFNAR1_IFNAR2	0.269516	0.04	IFNA4_IFNAR1_IFNAR2	IFNA4 - (IFNAR1+IFNAR2)	IFN-I	Secreted Signaling	KEGG: hsa04060
24	I-ECD8+T/Pc/P	I-ECD8+T/Pc/Mc	IFNA14	IFNAR1_IFNAR2	0.299343	0	IFNA14_IFNAR1_IFNAR2	IFNA14 - (IFNAR1+IFNAR2)	IFN-I	Secreted Signaling	KEGG: hsa04060
24	I-ECD8+T/Pc/P	I-FoBc/ECD8+T/NKc	IFNA14	IFNAR1_IFNAR2	0.294429	0	IFNA14_IFNAR1_IFNAR2	IFNA14 - (IFNAR1+IFNAR2)	IFN-I	Secreted Signaling	KEGG: hsa04060
24	I-ECD8+T/Pc/P	I-ECD8+T/Pc/Mc	TNFSF10	TNFRSF10A	0.231064	0.02	TNFSF10_TNFRSF10B	TNFSF10 - TNFRSF10B	TRAIL	Secreted Signaling	KEGG: hsa04060
24	I-ECD8+T/Pc/P	I-ECD8+T/Pc/P	TNFSF10	TNFRSF10A	0.246393	0.03	TNFSF10_TNFRSF10B	TNFSF10 - TNFRSF10B	TRAIL	Secreted Signaling	KEGG: hsa04060
24	I-ECD8+T/Pc/P	I-FoBc/ECD8+T/NKc	TNFSF10	TNFRSF10A	0.263028	0	TNFSF10_TNFRSF10B	TNFSF10 - TNFRSF10B	TRAIL	Secreted Signaling	KEGG: hsa04060
24	I-ECD8+T/Pc/P	TI-ECD8+T/Pc/Mc	TNFSF12	TNFRSF12A	0.273262	0.03	TNFSF12_TNFRSF12A	TNFSF12 - TNFRSF12A	TWEAK	Secreted Signaling	KEGG: hsa04060
24	I-ECD8+T/Pc/P	TI-FoBc/ECD8+T/NKc	TNFSF12	TNFRSF12A	0.289493	0.02	TNFSF12_TNFRSF12A	TNFSF12 - TNFRSF12A	TWEAK	Secreted Signaling	KEGG: hsa04060
24	I-ECD8+T/Pc/P	I-ECD8+T/Pc/Mc	TNFSF13	TNFRSF17	0.273639	0.01	TNFSF13_TNFRSF17	TNFSF13 - TNFRSF17	APRIL	Secreted Signaling	KEGG: hsa04060
24	I-ECD8+T/Pc/P	I-ECD8+T/Pc/Mc	TNFSF13	TNFRSF13B	0.223937	0.01	TNFSF13_TNFRSF13B	TNFSF13 - TNFRSF13B	APRIL	Secreted Signaling	KEGG: hsa04060
24	I-ECD8+T/Pc/P	I-FoBc/ECD8+T/NKc	TNFSF13	TNFRSF13B	0.276026	0	TNFSF13_TNFRSF13B	TNFSF13 - TNFRSF13B	APRIL	Secreted Signaling	KEGG: hsa04060
24	I-ECD8+T/Pc/P	I-ECD8+T/Pc/Mc	ANGPTL4	CDH11	0.245426	0.03	ANGPTL4_CDH11	ANGPTL4 - CDH11	ANGPTL	Secreted Signaling	PMID: 30049845
24	I-ECD8+T/Pc/P	TC	GZMA	F2RL1	0.263861	0	GZMA_F2RL1	GZMA - F2RL1	PARs	Secreted Signaling	KEGG: hsa04080
24	I-ECD8+T/Pc/P	TI-ECD8+T/Pc/Mc	GZMA	F2RL1	0.266524	0.01	GZMA_F2RL1	GZMA - F2RL1	PARs	Secreted Signaling	KEGG: hsa04080
24	I-ECD8+T/Pc/P	TI-U	GZMA	F2RL1	0.292136	0	GZMA_F2RL1	GZMA - F2RL1	PARs	Secreted Signaling	KEGG: hsa04080
24	I-ECD8+T/Pc/P	I-ECD8+T/Pc/P	ADM	CALCR	0.286387	0	ADM_CALCR	ADM - CALCR	CALCR	Secreted Signaling	KEGG: hsa04080
24	I-ECD8+T/Pc/P	TC	ADM	CALCR	0.282322	0.02	ADM_CALCR	ADM - CALCR	CALCR	Secreted Signaling	KEGG: hsa04080
24	I-ECD8+T/Pc/P	TI-ECD8+T/Pc/Mc	ADM	CALCR	0.297106	0	ADM_CALCR	ADM - CALCR	CALCR	Secreted Signaling	KEGG: hsa04080
24	I-ECD8+T/Pc/P	TI-FoBc/ECD8+T/NKc	ADM	CALCR	0.313838	0	ADM_CALCR	ADM - CALCR	CALCR	Secreted Signaling	KEGG: hsa04080
24	I-ECD8+T/Pc/P	TI-U	ADM	CALCR	0.286464	0.03	ADM_CALCR	ADM - CALCR	CALCR	Secreted Signaling	KEGG: hsa04080
24	I-ECD8+T/Pc/P	I-ECD8+T/Pc/Mc	RARRES2	CMKLR1	0.235546	0.01	RARRES2_CMKLR1	RARRES2 - CMKLR1	CHEMERIN	Secreted Signaling	PMID: 24671882
24	I-ECD8+T/Pc/P	I-FoBc/ECD8+T/NKc	RARRES2	CMKLR1	0.232258	0.03	RARRES2_CMKLR1	RARRES2 - CMKLR1	CHEMERIN	Secreted Signaling	PMID: 24671882
24	I-ECD8+T/Pc/P	I-ECD8+T/Pc/Mc	BTLA	TNFRSF14	0.273233	0.01	BTLA_TNFRSF14	BTLA - TNFRSF14	BTLA	Secreted Signaling	PMID: 21941365
24	I-ECD8+T/Pc/P	I-ECD8+T/Pc/P	BTLA	TNFRSF14	0.277486	0.04	BTLA_TNFRSF14	BTLA - TNFRSF14	BTLA	Secreted Signaling	PMID: 21941365
24	I-ECD8+T/Pc/P	TI-ECD8+T/Pc/P	BTLA	TNFRSF14	0.289095	0	BTLA_TNFRSF14	BTLA - TNFRSF14	BTLA	Secreted Signaling	PMID: 21941365
24	I-ECD8+T/Pc/P	TI-ECD8+T/Pc/Mc	ADM	CALCR_RAMP1	0.256675	0.01	ADM_CALCR_RAMP1	ADM - (CALCR+RAMP1)	ADM	Secreted Signaling	PMID: 33462236
24	I-ECD8+T/Pc/P	TI-U	ADM	CALCR_RAMP1	0.26309	0	ADM_CALCR_RAMP1	ADM - (CALCR+RAMP1)	ADM	Secreted Signaling	PMID: 33462236
24	I-ECD8+T/Pc/P	TI-ECD8+T/Pc/Mc	ADM	CALCR_RAMP2	0.256593	0	ADM_CALCR_RAMP2	ADM - (CALCR+RAMP2)	ADM	Secreted Signaling	PMID: 33462236
24	I-ECD8+T/Pc/P	TI-ECD8+T/Pc/P	ADM	CALCR_RAMP2	0.251228	0.04	ADM_CALCR_RAMP2	ADM - (CALCR+RAMP2)	ADM	Secreted Signaling	PMID: 33462236
24	I-ECD8+T/Pc/P	TI-U	ADM	CALCR_RAMP2	0.251317	0.03	ADM_CALCR_RAMP2	ADM - (CALCR+RAMP2)	ADM	Secreted Signaling	PMID: 33462236
24	I-ECD8+T/Pc/P	TI-ECD8+T/Pc/Mc	ADM	CALCRL_RAMP1	0.256675	0.01	ADM_CALCRL_RAMP1	ADM - (CALCRL+RAMP1)	ADM	Secreted Signaling	PMID: 33462236
24	I-ECD8+T/Pc/P	TI-U	ADM	CALCRL_RAMP1	0.26309	0	ADM_CALCRL_RAMP1	ADM - (CALCRL+RAMP1)	ADM	Secreted Signaling	PMID: 33462236
24	I-ECD8+T/Pc/P	TI-ECD8+T/Pc/Mc	ADM	CALCRL_RAMP2	0.256593	0	ADM_CALCRL_RAMP2	ADM - (CALCRL+RAMP2)	ADM	Secreted Signaling	PMID: 33462236
24	I-ECD8+T/Pc/P	TI-ECD8+T/Pc/P	ADM	CALCRL_RAMP2	0.251228	0.04	ADM_CALCRL_RAMP2	ADM - (CALCRL+RAMP2)	ADM	Secreted Signaling	PMID: 33462236
24	I-ECD8+T/Pc/P	TI-U	ADM	CALCRL_RAMP2	0.251317	0.03	ADM_CALCRL_RAMP2	ADM - (CALCRL+RAMP2)	ADM	Secreted Signaling	PMID: 33462236
24	I-ECD8+T/Pc/P	I-ECD8+T/Pc/Mc	PTPRS	NTRK3	0.245151	0	PTPRS_NTRK3	PTPRS - NTRK3	PTPR	Secreted Signaling	PMID:21262467;PMID:25385546;
24	I-ECD8+T/Pc/P	I-ECD8+T/Pc/P	SLITRK6	PTPRS	0.23598	0.03	SLITRK6_PTPRS	SLITRK6 - PTPRS	SLITRK	Secreted Signaling	PMID: 30648269;PMID: 30822649
24	I-ECD8+T/Pc/P	I-ECD8+T/Pc/Mc	ULBP1	NKG2D_HCST	0.307343	0	ULBP1_NKG2D_HCST	ULBP1 - (KLRK1+HCST)	MHC-I	Secreted Signaling	PMID: 10894171;PMID:24223577
24	I-ECD8+T/Pc/P	I-ECD8+T/Pc/P	ULBP1	NKG2D_HCST	0.328989	0	ULBP1_NKG2D_HCST	ULBP1 - (KLRK1+HCST)	MHC-I	Secreted Signaling	PMID: 10894171;PMID:24223577
24	I-ECD8+T/Pc/P	I-FoBc/ECD8+T/NKc	ULBP1	NKG2D_HCST	0.291698	0	ULBP1_NKG2D_HCST	ULBP1 - (KLRK1+HCST)	MHC-I	Secreted Signaling	PMID: 10894171;PMID:24223577
19	I-FB-c/Mc/P	I-ECD8+T/Pc/Mc	TGFB1	ACVR1_TGFbR	0.351388	0	TGFB1_ACVR1_TGFBR1	TGFB1 - (ACVR1+TGFBR1)	TGFb	Secreted Signaling	PMID: 29376829
19	I-FB-c/Mc/P	I-FB-c/Mc/P	TGFB1	ACVR1_TGFbR	0.362601	0	TGFB1_ACVR1_TGFBR1	TGFB1 - (ACVR1+TGFBR1)	TGFb	Secreted Signaling	PMID: 29376829
19	I-FB-c/Mc/P	TC	TGFB1	ACVR1_TGFbR	0.327536	0.01	TGFB1_ACVR1_TGFBR1	TGFB1 - (ACVR1+TGFBR1)	TGFb	Secreted Signaling	PMID: 29376829
19	I-FB-c/Mc/P	I-FB-c/Mc/P	VEGFB	FLT1	0.336539	0	VEGFB_VEGFR1	VEGFB - VEGFR1	VEGF	Secreted Signaling	KEGG: hsa04370; PMID: 16633338
19	I-FB-c/Mc/P	I-ECD8+T/Pc/Mc	CCL5	CCR1	0.247754	0.01	CCL5_CCR1	CCL5 - CCR1	CCL	Secreted Signaling	KEGG: hsa04060
19	I-FB-c/Mc/P	I-FB-c/Mc/P	CCL5	CCR1	0.263671	0	CCL5_CCR1	CCL5 - CCR1	CCL	Secreted Signaling	KEGG: hsa04060
19	I-FB-c/Mc/P	TC	CCL5	CCR1	0.241713	0.01	CCL5_CCR1	CCL5 - CCR1	CCL	Secreted Signaling	KEGG: hsa04060
19	I-FB-c/Mc/P	TI-FB-c/Mc/P&ECD8+T/Pc/Mc	CCL5	CCR1	0.234151	0.03	CCL5_CCR1	CCL5 - CCR1	CCL	Secreted Signaling	KEGG: hsa04060
19	I-FB-c/Mc/P	I-ECD8+T/Pc/Mc	CCL13	CCR1	0.233815	0.03	CCL13_CCR1	CCL13 - CCR1	CCL	Secreted Signaling	KEGG: hsa04060
19	I-FB-c/Mc/P	I-FB-c/Mc/P	CCL13	CCR1	0.249133	0.02	CCL13_CCR1	CCL13 - CCR1	CCL	Secreted Signaling	KEGG: hsa04060
19	I-FB-c/Mc/P	TC	CCL13	CCR1	0.228011	0.03	CCL13_CCR1	CCL13 - CCR1	CCL	Secreted Signaling	KEGG: hsa04060
19	I-FB-c/Mc/P	I-ECD8+T/Pc/Mc	CCL14	CCR1	0.216963	0.04	CCL14_CCR1	CCL14 - CCR1	CCL	Secreted Signaling	KEGG: hsa04060
19	I-FB-c/Mc/P	I-FB-c/Mc/P	CCL14	CCR1	0.231511	0.03	CCL14_CCR1	CCL14 - CCR1	CCL	Secreted Signaling	KEGG: hsa04060
19	I-FB-c/Mc/P	TC	CCL14	CCR1	0.211462	0.03	CCL14_CCR1	CCL14 - CCR1	CCL	Secreted Signaling	KEGG: hsa04060
19	I-FB-c/Mc/P	I-ECD8+T/Pc/Mc	CCL5	CCR4	0.203233	0	CCL5_CCR4	CCL5 - CCR4	CCL	Secreted Signaling	KEGG: hsa04060
19	I-FB-c/Mc/P	I-FB-c/Mc/P	CCL5	CCR4	0.23928	0	CCL5_CCR4	CCL5 - CCR4	CCL	Secreted Signaling	KEGG: hsa04060
19	I-FB-c/Mc/P	TC	CCL5	CCR4	0.176801	0.01	CCL5_CCR4	CCL5 - CCR4	CCL	Secreted Signaling	KEGG: hsa04060
19	I-FB-c/Mc/P	TI-FB-c/Mc/P&ECD8+T/Pc/Mc	CCL5	CCR4	0.174687	0.04	CCL5_CCR4	CCL5 - CCR4	CCL	Secreted Signaling	KEGG: hsa04060
19	I-FB-c/Mc/P	I-ECD8+T/Pc/Mc	CXCL12	ACKR3	0.223037	0.01	CXCL12_ACKR3	CXCL12 - ACKR3	CXCL	Secreted Signaling	KEGG: hsa04060
19	I-FB-c/Mc/P	I-FB-c/Mc/P	CXCL12	ACKR3	0.203852	0.02	CXCL12_ACKR3	CXCL12 - ACKR3	CXCL	Secreted Signaling	KEGG: hsa04060
19	I-FB-c/Mc/P	TC	CXCL12	ACKR3	0.231151	0	CXCL12_ACKR3	CXCL12 - ACKR3	CXCL	Secreted Signaling	KEGG: hsa04060
19	I-FB-c/Mc/P	TI-FB-c/Mc/P&ECD8+T/Pc/Mc	CXCL12	ACKR3	0.206016	0.04	CXCL12_ACKR3	CXCL12 - ACKR3	CXCL	Secreted Signaling	KEGG: hsa04060
19	I-FB-c/Mc/P	I-ECD8+T/Pc/Mc	CSF1	CSF1R	0.254978	0	CSF1_CSF1R	CSF1 - CSF1R	CSF	Secreted Signaling	KEGG: hsa04060
19	I-FB-c/Mc/P	I-FB-c/Mc/P	CSF1	CSF1R	0.283239	0	CSF1_CSF1R	CSF1 - CSF1R	CSF	Secreted Signaling	KEGG: hsa04060
19	I-FB-c/Mc/P	TC	CSF1	CSF1R	0.216011	0.01	CSF1_CSF1R	CSF1 - CSF1R	CSF	Secreted Signaling	KEGG: hsa04060
19	I-FB-c/Mc/P	I-ECD8+T/Pc/Mc	TNFSF13	TNFRSF17	0.335862	0	TNFSF13_TNFRSF17	TNFSF13 - TNFRSF17	APRIL	Secreted Signaling	KEGG: hsa04060
19	I-FB-c/Mc/P	I-FB-c/Mc/P	TNFSF13	TNFRSF17	0.289622	0.02	TNFSF13_TNFRSF17	TNFSF13 - TNFRSF17	APRIL	Secreted Signaling	KEGG: hsa04060
19	I-FB-c/Mc/P	TC	TNFSF13	TNFRSF17	0.186676	0	TNFSF13_TNFRSF17	TNFSF13 - TNFRSF17	APRIL	Secreted Signaling	KEGG: hsa04060
19	I-FB-c/Mc/P	I-ECD8+T/Pc/Mc	C3	C3AR1	0.319741	0	C3_C3AR1	C3 - C3AR1	COMPLEMENT	Secreted Signaling	KEGG: hsa04080
19	I-FB-c/Mc/P	I-FB-c/Mc/P	C3	C3AR1	0.345411	0	C3_C3AR1	C3 - C3AR1	COMPLEMENT	Secreted Signaling	KEGG: hsa04080
19	I-FB-c/Mc/P	TC	C3	C3AR1	0.280401	0	C3_C3AR1	C3 - C3AR1	COMPLEMENT	Secreted Signaling	KEGG: hsa04080
19	I-FB-c/Mc/P	TI-FB-c/Mc/P	C3	C3AR1	0.283623	0.02	C3_C3AR1	C3 - C3AR1	COMPLEMENT	Secreted Signaling	KEGG: hsa04080
19	I-FB-c/Mc/P	TI-FB-c/Mc/P&ECD8+T/Pc/Mc	C3	C3AR1	0.273064	0.01	C3_C3AR1	C3 - C3AR1	COMPLEMENT	Secreted Signaling	KEGG: hsa04080
19	I-FB-c/Mc/P	TI-U	C3	C3AR1	0.270924	0.02	C3_C3AR1	C3 - C3AR1	COMPLEMENT	Secreted Signaling	KEGG: hsa04080
19	I-FB-c/Mc/P	I-ECD8+T/Pc/Mc	C3	ITGAM_ITGB2	0.326704	0	C3_ITGAM_ITGB2	C3 - (ITGAM+ITGB2)	COMPLEMENT	Secreted Signaling	PMID: 16234578
19	I-FB-c/Mc/P	I-FB-c/Mc/P	C3	ITGAM_ITGB2	0.338629	0	C3_ITGAM_ITGB2	C3 - (ITGAM+ITGB2)	COMPLEMENT	Secreted Signaling	PMID: 16234578
19	I-FB-c/Mc/P	TC	C3	ITGAM_ITGB2	0.262785	0	C3_ITGAM_ITGB2	C3 - (ITGAM+ITGB2)	COMPLEMENT	Secreted Signaling	PMID: 16234578
19	I-FB-c/Mc/P	TI-U	C3	ITGAM_ITGB2	0.268988	0	C3_ITGAM_ITGB2	C3 - (ITGAM+ITGB2)	COMPLEMENT	Secreted Signaling	PMID: 16234578
19	I-FB-c/Mc/P	I-ECD8+T/Pc/Mc	C3	ITGAX_ITGB2	0.308759	0	C3_ITGAX_ITGB2	C3 - (ITGAX+ITGB2)	COMPLEMENT	Secreted Signaling	PMID: 16234578
19	I-FB-c/Mc/P	I-FB-c/Mc/P	C3	ITGAX_ITGB2	0.328899	0	C3_ITGAX_ITGB2	C3 - (ITGAX+ITGB2)	COMPLEMENT	Secreted Signaling	PMID: 16234578
19	I-FB-c/Mc/P	TC	C3	ITGAX_ITGB2	0.279777	0.01	C3_ITGAX_ITGB2	C3 - (ITGAX+ITGB2)	COMPLEMENT	Secreted Signaling	PMID: 16234578
19	I-FB-c/Mc/P	TI-FB-c/Mc/P	C3	ITGAX_ITGB2	0.265764	0.02	C3_ITGAX_ITGB2	C3 - (ITGAX+ITGB2)	COMPLEMENT	Secreted Signaling	PMID: 16234578
19	I-FB-c/Mc/P	TI-FB-c/Mc/P&ECD8+T/Pc/Mc	C3	ITGAX_ITGB2	0.275383	0.02	C3_ITGAX_ITGB2	C3 - (ITGAX+ITGB2)	COMPLEMENT	Secreted Signaling	PMID: 16234578
19	I-FB-c/Mc/P	TI-U	C3	ITGAX_ITGB2	0.273343	0.01	C3_ITGAX_ITGB2	C3 - (ITGAX+ITGB2)	COMPLEMENT	Secreted Signaling	PMID: 16234578
19	I-FB-c/Mc/P	I-FB-c/Mc/P	EDN1	EDNRA	0.22351	0.04	EDN1_EDNRA	EDN1 - EDNRA	EDN	Secreted Signaling	KEGG: hsa04080
19	I-FB-c/Mc/P	I-ECD8+T/Pc/Mc	EDN1	EDNRB	0.210215	0.04	EDN1_EDNRB	EDN1 - EDNRB	EDN	Secreted Signaling	KEGG: hsa04080
19	I-FB-c/Mc/P	I-ECD8+T/Pc/Mc	GZMA	F2R	0.294421	0	GZMA_F2R	GZMA - F2R	PARs	Secreted Signaling	KEGG: hsa04080
19	I-FB-c/Mc/P	I-FB-c/Mc/P	GZMA	F2R	0.287127	0.01	GZMA_F2R	GZMA - F2R	PARs	Secreted Signaling	KEGG: hsa04080
19	I-FB-c/Mc/P	TC	GZMA	PARD3	0.287965	0.01	GZMA_PARD3	GZMA - PARD3	PARs	Secreted Signaling	KEGG: hsa04080
19	I-FB-c/Mc/P	TI-FB-c/Mc/P	GZMA	PARD3	0.287557	0.01	GZMA_PARD3	GZMA - PARD3	PARs	Secreted Signaling	KEGG: hsa04080
19	I-FB-c/Mc/P	TI-U	GZMA	PARD3	0.284109	0.01	GZMA_PARD3	GZMA - PARD3	PARs	Secreted Signaling	KEGG: hsa04080
19	I-FB-c/Mc/P	I-ECD8+T/Pc/Mc	GAS6	AXL	0.357279	0	GAS6_AXL	GAS6 - AXL	GAS	Secreted Signaling	PMID: 27801848
19	I-FB-c/Mc/P	I-FB-c/Mc/P	GAS6	AXL	0.374008	0	GAS6_AXL	GAS6 - AXL	GAS	Secreted Signaling	PMID: 27801848
19	I-FB-c/Mc/P	TC	GAS6	AXL	0.287311	0.01	GAS6_AXL	GAS6 - AXL	GAS	Secreted Signaling	PMID: 27801848
19	I-FB-c/Mc/P	I-ECD8+T/Pc/Mc	GAS6	MERTK	0.335769	0	GAS6_MERTK	GAS6 - MERTK	GAS	Secreted Signaling	PMID: 27801848
19	I-FB-c/Mc/P	I-FB-c/Mc/P	GAS6	MERTK	0.364824	0	GAS6_MERTK	GAS6 - MERTK	GAS	Secreted Signaling	PMID: 27801848
19	I-FB-c/Mc/P	TC	GAS6	MERTK	0.245963	0.02	GAS6_MERTK	GAS6 - MERTK	GAS	Secreted Signaling	PMID: 27801848
19	I-FB-c/Mc/P	I-ECD8+T/Pc/Mc	GAS6	TYRO3	0.299895	0.01	GAS6_TYRO3	GAS6 - TYRO3	GAS	Secreted Signaling	PMID: 27801848
19	I-FB-c/Mc/P	I-FB-c/Mc/P	GAS6	TYRO3	0.314269	0	GAS6_TYRO3	GAS6 - TYRO3	GAS	Secreted Signaling	PMID: 27801848
19	I-FB-c/Mc/P	TC	GAS6	TYRO3	0.275813	0.02	GAS6_TYRO3	GAS6 - TYRO3	GAS	Secreted Signaling	PMID: 27801848
19	I-FB-c/Mc/P	TI-FB-c/Mc/P	GAS6	TYRO3	0.278348	0.03	GAS6_TYRO3	GAS6 - TYRO3	GAS	Secreted Signaling	PMID: 27801848
19	I-FB-c/Mc/P	TI-FB-c/Mc/P&ECD8+T/Pc/Mc	GAS6	TYRO3	0.287335	0.03	GAS6_TYRO3	GAS6 - TYRO3	GAS	Secreted Signaling	PMID: 27801848
19	I-FB-c/Mc/P	TI-U	GAS6	TYRO3	0.287314	0.02	GAS6_TYRO3	GAS6 - TYRO3	GAS	Secreted Signaling	PMID: 27801848
19	I-FB-c/Mc/P	I-ECD8+T/Pc/Mc	PROS1	AXL	0.29677	0	PROS1_AXL	PROS1 - AXL	PROS	Secreted Signaling	PMID: 29531161
19	I-FB-c/Mc/P	I-FB-c/Mc/P	PROS1	AXL	0.312041	0.01	PROS1_AXL	PROS1 - AXL	PROS	Secreted Signaling	PMID: 29531161
19	I-FB-c/Mc/P	TC	PROS1	AXL	0.234331	0.02	PROS1_AXL	PROS1 - AXL	PROS	Secreted Signaling	PMID: 29531161
19	I-FB-c/Mc/P	I-ECD8+T/Pc/Mc	PROS1	TYRO3	0.245393	0.01	PROS1_TYRO3	PROS1 - TYRO3	PROS	Secreted Signaling	PMID: 30501104
19	I-FB-c/Mc/P	I-FB-c/Mc/P	PROS1	TYRO3	0.258118	0	PROS1_TYRO3	PROS1 - TYRO3	PROS	Secreted Signaling	PMID: 30501104
19	I-FB-c/Mc/P	TC	PROS1	TYRO3	0.224286	0.03	PROS1_TYRO3	PROS1 - TYRO3	PROS	Secreted Signaling	PMID: 30501104
19	I-FB-c/Mc/P	TI-FB-c/Mc/P&ECD8+T/Pc/Mc	PROS1	TYRO3	0.234352	0.03	PROS1_TYRO3	PROS1 - TYRO3	PROS	Secreted Signaling	PMID: 30501104
19	I-FB-c/Mc/P	TI-U	PROS1	TYRO3	0.234334	0.03	PROS1_TYRO3	PROS1 - TYRO3	PROS	Secreted Signaling	PMID: 30501104
19	I-FB-c/Mc/P	I-ECD8+T/Pc/Mc	RARRES2	CMKLR1	0.227429	0.01	RARRES2_CMKLR1	RARRES2 - CMKLR1	CHEMERIN	Secreted Signaling	PMID: 24671882
19	I-FB-c/Mc/P	I-FB-c/Mc/P	RARRES2	CMKLR1	0.252743	0	RARRES2_CMKLR1	RARRES2 - CMKLR1	CHEMERIN	Secreted Signaling	PMID: 24671882
19	I-FB-c/Mc/P	TC	RARRES2	CMKLR1	0.218473	0	RARRES2_CMKLR1	RARRES2 - CMKLR1	CHEMERIN	Secreted Signaling	PMID: 24671882
19	I-FB-c/Mc/P	I-ECD8+T/Pc/Mc	TUB	MERTK	0.329732	0.02	TUB_MERTK	TUB - MERTK	TULP	Secreted Signaling	PMID: 20978475
19	I-FB-c/Mc/P	I-FB-c/Mc/P	TUB	MERTK	0.358547	0	TUB_MERTK	TUB - MERTK	TULP	Secreted Signaling	PMID: 20978475
19	I-FB-c/Mc/P	TC	TUB	MERTK	0.240955	0.01	TUB_MERTK	TUB - MERTK	TULP	Secreted Signaling	PMID: 20978475
19	I-FB-c/Mc/P	I-ECD8+T/Pc/Mc	PROS1	MERTK	0.27733	0	PROS1_MERTK	PROS1 - MERTK	PROS	Secreted Signaling	PMID: 34631419
19	I-FB-c/Mc/P	I-FB-c/Mc/P	PROS1	MERTK	0.303641	0	PROS1_MERTK	PROS1 - MERTK	PROS	Secreted Signaling	PMID: 34631419
30	I-FB-c/Mc/P	I-FB-c/Mc/P	TGFB1	ACVR1_TGFbR	0.325962	0	TGFB1_ACVR1_TGFBR1	TGFB1 - (ACVR1+TGFBR1)	TGFb	Secreted Signaling	PMID: 29376829
30	I-FB-c/Mc/P	I-Mc	TGFB1	ACVR1_TGFbR	0.301775	0	TGFB1_ACVR1_TGFBR1	TGFB1 - (ACVR1+TGFBR1)	TGFb	Secreted Signaling	PMID: 29376829
30	I-FB-c/Mc/P	TBV	TGFB1	ACVR1_TGFbR	0.277977	0.02	TGFB1_ACVR1_TGFBR1	TGFB1 - (ACVR1+TGFBR1)	TGFb	Secreted Signaling	PMID: 29376829
30	I-FB-c/Mc/P	TC	TGFB1	ACVR1_TGFbR	0.277968	0.01	TGFB1_ACVR1_TGFBR1	TGFB1 - (ACVR1+TGFBR1)	TGFb	Secreted Signaling	PMID: 29376829
30	I-FB-c/Mc/P	TI-Mc	TGFB1	ACVR1_TGFbR	0.274403	0.01	TGFB1_ACVR1_TGFBR1	TGFB1 - (ACVR1+TGFBR1)	TGFb	Secreted Signaling	PMID: 29376829
30	I-FB-c/Mc/P	TI-U	TGFB1	ACVR1_TGFbR	0.273533	0.02	TGFB1_ACVR1_TGFBR1	TGFB1 - (ACVR1+TGFBR1)	TGFb	Secreted Signaling	PMID: 29376829
30	I-FB-c/Mc/P	I-FB-c/Mc/P	TGFB2	ACVR1_TGFbR	0.257322	0	TGFB2_ACVR1_TGFBR1	TGFB2 - (ACVR1+TGFBR1)	TGFb	Secreted Signaling	PMID: 29376829
30	I-FB-c/Mc/P	TI-Mc	AREG	EGFR	0.27834	0.01	AREG_EGFR	AREG - EGFR	EGF	Secreted Signaling	KEGG: hsa04012
30	I-FB-c/Mc/P	TI-U	AREG	EGFR	0.291343	0	AREG_EGFR	AREG - EGFR	EGF	Secreted Signaling	KEGG: hsa04012
30	I-FB-c/Mc/P	TI-Mc	AREG	EGFR_ERBB2	0.276586	0.01	AREG_EGFR_ERBB2	AREG - (EGFR+ERBB2)	EGF	Secreted Signaling	KEGG: hsa04012
30	I-FB-c/Mc/P	TI-U	AREG	EGFR_ERBB2	0.281047	0	AREG_EGFR_ERBB2	AREG - (EGFR+ERBB2)	EGF	Secreted Signaling	KEGG: hsa04012
30	I-FB-c/Mc/P	TI-Mc	HBEGF	EGFR	0.32477	0.01	HBEGF_EGFR	HBEGF - EGFR	EGF	Secreted Signaling	KEGG: hsa04012
30	I-FB-c/Mc/P	TI-U	HBEGF	EGFR	0.338923	0	HBEGF_EGFR	HBEGF - EGFR	EGF	Secreted Signaling	KEGG: hsa04012
30	I-FB-c/Mc/P	TBV	HBEGF	EGFR_ERBB2	0.308046	0.03	HBEGF_EGFR_ERBB2	HBEGF - (EGFR+ERBB2)	EGF	Secreted Signaling	KEGG: hsa04012
30	I-FB-c/Mc/P	TI-Mc	HBEGF	EGFR_ERBB2	0.322854	0.02	HBEGF_EGFR_ERBB2	HBEGF - (EGFR+ERBB2)	EGF	Secreted Signaling	KEGG: hsa04012
30	I-FB-c/Mc/P	TI-U	HBEGF	EGFR_ERBB2	0.327723	0.01	HBEGF_EGFR_ERBB2	HBEGF - (EGFR+ERBB2)	EGF	Secreted Signaling	KEGG: hsa04012
30	I-FB-c/Mc/P	I-FB-c/Mc/P	VEGFA	FLT1	0.310158	0	VEGFA_VEGFR1	VEGFA - VEGFR1	VEGF	Secreted Signaling	KEGG: hsa04370; PMID: 16633338
30	I-FB-c/Mc/P	I-FB-c/Mc/P	VEGFA	FLT1_KDR	0.463886	0.02	VEGFA_VEGFR1R2	VEGFA - VEGFR1R2	VEGF	Secreted Signaling	PMID: 16633338
30	I-FB-c/Mc/P	I-Mc	IGF2	IGF2R	0.00309162	0.04	IGF2_IGF2R	IGF2 - IGF2R	IGF	Secreted Signaling	PMID: 14604834
30	I-FB-c/Mc/P	TC	IGF2	IGF2R	0.00328756	0.02	IGF2_IGF2R	IGF2 - IGF2R	IGF	Secreted Signaling	PMID: 14604834
30	I-FB-c/Mc/P	TI-FB-c/Mc/P	IGF2	IGF2R	0.00307465	0.03	IGF2_IGF2R	IGF2 - IGF2R	IGF	Secreted Signaling	PMID: 14604834
30	I-FB-c/Mc/P	I-Mc	IGF2	ITGA6_ITGB4	0.00257127	0	IGF2_ITGA6_ITGB4	IGF2 - (ITGA6+ITGB4)	IGF	Secreted Signaling	PMID: 28190785; PMID: 28873464
30	I-FB-c/Mc/P	TBV	IGF2	ITGA6_ITGB4	0.00219854	0.03	IGF2_ITGA6_ITGB4	IGF2 - (ITGA6+ITGB4)	IGF	Secreted Signaling	PMID: 28190785; PMID: 28873464
30	I-FB-c/Mc/P	TC	IGF2	ITGA6_ITGB4	0.00231666	0.02	IGF2_ITGA6_ITGB4	IGF2 - (ITGA6+ITGB4)	IGF	Secreted Signaling	PMID: 28190785; PMID: 28873464
30	I-FB-c/Mc/P	I-Mc	CCL3	CCR1	0.235882	0.01	CCL3_CCR1	CCL3 - CCR1	CCL	Secreted Signaling	KEGG: hsa04060
30	I-FB-c/Mc/P	I-Mc	CCL8	CCR1	0.236893	0	CCL8_CCR1	CCL8 - CCR1	CCL	Secreted Signaling	KEGG: hsa04060
30	I-FB-c/Mc/P	I-FB-c/Mc/P	CCL14	CCR1	0.246449	0	CCL14_CCR1	CCL14 - CCR1	CCL	Secreted Signaling	KEGG: hsa04060
30	I-FB-c/Mc/P	I-Mc	CCL14	CCR1	0.271903	0	CCL14_CCR1	CCL14 - CCR1	CCL	Secreted Signaling	KEGG: hsa04060
30	I-FB-c/Mc/P	TBV	CCL14	CCR1	0.218492	0	CCL14_CCR1	CCL14 - CCR1	CCL	Secreted Signaling	KEGG: hsa04060
30	I-FB-c/Mc/P	TC	CCL14	CCR1	0.217442	0	CCL14_CCR1	CCL14 - CCR1	CCL	Secreted Signaling	KEGG: hsa04060
30	I-FB-c/Mc/P	TI-Mc	CCL14	CCR1	0.20904	0.01	CCL14_CCR1	CCL14 - CCR1	CCL	Secreted Signaling	KEGG: hsa04060
30	I-FB-c/Mc/P	I-FB-c/Mc/P	CCL8	CCR2	0.180847	0.02	CCL8_CCR2	CCL8 - CCR2	CCL	Secreted Signaling	KEGG: hsa04060
30	I-FB-c/Mc/P	I-Mc	CCL8	CCR2	0.18248	0.02	CCL8_CCR2	CCL8 - CCR2	CCL	Secreted Signaling	KEGG: hsa04060
30	I-FB-c/Mc/P	I-Mc	CCL3	ACKR2	0.180817	0.03	CCL3_ACKR2	CCL3 - ACKR2	CCL	Secreted Signaling	PMID: 26740381
30	I-FB-c/Mc/P	I-Mc	CCL8	ACKR2	0.181648	0	CCL8_ACKR2	CCL8 - ACKR2	CCL	Secreted Signaling	PMID: 26740381
30	I-FB-c/Mc/P	I-Mc	CCL24	ACKR2	0.193031	0.02	CCL24_ACKR2	CCL24 - ACKR2	CCL	Secreted Signaling	PMID: 26740381
30	I-FB-c/Mc/P	I-FB-c/Mc/P	CCL14	ACKR2	0.182089	0	CCL14_ACKR2	CCL14 - ACKR2	CCL	Secreted Signaling	PMID: 26740381
30	I-FB-c/Mc/P	I-Mc	CCL14	ACKR2	0.210748	0	CCL14_ACKR2	CCL14 - ACKR2	CCL	Secreted Signaling	PMID: 26740381
30	I-FB-c/Mc/P	TBV	CCL14	ACKR2	0.178279	0.01	CCL14_ACKR2	CCL14 - ACKR2	CCL	Secreted Signaling	PMID: 26740381
30	I-FB-c/Mc/P	TC	CCL14	ACKR2	0.175328	0	CCL14_ACKR2	CCL14 - ACKR2	CCL	Secreted Signaling	PMID: 26740381
30	I-FB-c/Mc/P	TI-Mc	CCL14	ACKR2	0.162335	0.04	CCL14_ACKR2	CCL14 - ACKR2	CCL	Secreted Signaling	PMID: 26740381
30	I-FB-c/Mc/P	TI-U	CCL14	ACKR2	0.160531	0.01	CCL14_ACKR2	CCL14 - ACKR2	CCL	Secreted Signaling	PMID: 26740381
30	I-FB-c/Mc/P	I-Mc	CXCL12	CXCR4	0.227135	0.01	CXCL12_CXCR4	CXCL12 - CXCR4	CXCL	Secreted Signaling	KEGG: hsa04060
30	I-FB-c/Mc/P	I-Mc	CXCL12	ACKR3	0.203413	0	CXCL12_ACKR3	CXCL12 - ACKR3	CXCL	Secreted Signaling	KEGG: hsa04060
30	I-FB-c/Mc/P	I-FB-c/Mc/P	LIF	LIFR_IL6ST	0.237571	0	LIF_LIFR_IL6ST	LIF - (LIFR+IL6ST)	LIFR	Secreted Signaling	KEGG: hsa04060
30	I-FB-c/Mc/P	TBV	LIF	LIFR_IL6ST	0.232946	0	LIF_LIFR_IL6ST	LIF - (LIFR+IL6ST)	LIFR	Secreted Signaling	KEGG: hsa04060
30	I-FB-c/Mc/P	TI-Mc	LIF	LIFR_IL6ST	0.224254	0.01	LIF_LIFR_IL6ST	LIF - (LIFR+IL6ST)	LIFR	Secreted Signaling	KEGG: hsa04060
30	I-FB-c/Mc/P	I-Mc	IL10	IL10RA_IL10RB	0.2075	0	IL10_IL10RA_IL10RB	IL10 - (IL10RA+IL10RB)	IL10	Secreted Signaling	KEGG: hsa04060
30	I-FB-c/Mc/P	I-FB-c/Mc/P	CSF1	CSF1R	0.237093	0	CSF1_CSF1R	CSF1 - CSF1R	CSF	Secreted Signaling	KEGG: hsa04060
30	I-FB-c/Mc/P	I-Mc	CSF1	CSF1R	0.257503	0	CSF1_CSF1R	CSF1 - CSF1R	CSF	Secreted Signaling	KEGG: hsa04060
30	I-FB-c/Mc/P	TBV	CSF1	CSF1R	0.215173	0	CSF1_CSF1R	CSF1 - CSF1R	CSF	Secreted Signaling	KEGG: hsa04060
30	I-FB-c/Mc/P	TC	CSF1	CSF1R	0.206178	0	CSF1_CSF1R	CSF1 - CSF1R	CSF	Secreted Signaling	KEGG: hsa04060
30	I-FB-c/Mc/P	TI-U	CSF1	CSF1R	0.205929	0	CSF1_CSF1R	CSF1 - CSF1R	CSF	Secreted Signaling	KEGG: hsa04060
30	I-FB-c/Mc/P	I-Mc	TNFSF10	TNFRSF10A	0.22241	0	TNFSF10_TNFRSF10B	TNFSF10 - TNFRSF10B	TRAIL	Secreted Signaling	KEGG: hsa04060
30	I-FB-c/Mc/P	TBV	TNFSF10	TNFRSF10A	0.205683	0	TNFSF10_TNFRSF10B	TNFSF10 - TNFRSF10B	TRAIL	Secreted Signaling	KEGG: hsa04060
30	I-FB-c/Mc/P	TC	TNFSF10	TNFRSF10A	0.197148	0.04	TNFSF10_TNFRSF10B	TNFSF10 - TNFRSF10B	TRAIL	Secreted Signaling	KEGG: hsa04060
30	I-FB-c/Mc/P	TI-U	TNFSF10	TNFRSF10A	0.207621	0	TNFSF10_TNFRSF10B	TNFSF10 - TNFRSF10B	TRAIL	Secreted Signaling	KEGG: hsa04060
30	I-FB-c/Mc/P	I-FB-c/Mc/P	TNFSF13	TNFRSF17	0.192306	0.01	TNFSF13_TNFRSF17	TNFSF13 - TNFRSF17	APRIL	Secreted Signaling	KEGG: hsa04060
30	I-FB-c/Mc/P	I-FB-c/Mc/P	ANGPTL4	ITGA5_ITGB1	0.379187	0	ANGPTL4_ITGA5_ITGB1	ANGPTL4 - (ITGA5+ITGB1)	ANGPTL	Secreted Signaling	PMID: 30049845
30	I-FB-c/Mc/P	I-Mc	ANGPTL4	ITGA5_ITGB1	0.340647	0.02	ANGPTL4_ITGA5_ITGB1	ANGPTL4 - (ITGA5+ITGB1)	ANGPTL	Secreted Signaling	PMID: 30049845
30	I-FB-c/Mc/P	I-FB-c/Mc/P	ANGPTL4	CDH11	0.367245	0	ANGPTL4_CDH11	ANGPTL4 - CDH11	ANGPTL	Secreted Signaling	PMID: 30049845
30	I-FB-c/Mc/P	I-FB-c/Mc/P	ANGPTL4	SDC2	0.314818	0.02	ANGPTL4_SDC2	ANGPTL4 - SDC2	ANGPTL	Secreted Signaling	PMID: 29017031
30	I-FB-c/Mc/P	I-Mc	ANGPTL4	SDC2	0.345239	0	ANGPTL4_SDC2	ANGPTL4 - SDC2	ANGPTL	Secreted Signaling	PMID: 29017031
30	I-FB-c/Mc/P	I-FB-c/Mc/P	ANGPTL4	SDC3	0.303016	0.03	ANGPTL4_SDC3	ANGPTL4 - SDC3	ANGPTL	Secreted Signaling	PMID: 29017031
30	I-FB-c/Mc/P	I-Mc	ANGPTL4	SDC3	0.315173	0	ANGPTL4_SDC3	ANGPTL4 - SDC3	ANGPTL	Secreted Signaling	PMID: 29017031
30	I-FB-c/Mc/P	TI-U	ANGPTL4	SDC3	0.290612	0.03	ANGPTL4_SDC3	ANGPTL4 - SDC3	ANGPTL	Secreted Signaling	PMID: 29017031
30	I-FB-c/Mc/P	I-FB-c/Mc/P	EDN1	EDNRA	0.246952	0	EDN1_EDNRA	EDN1 - EDNRA	EDN	Secreted Signaling	KEGG: hsa04080
30	I-FB-c/Mc/P	I-Mc	EDN1	EDNRA	0.21486	0.02	EDN1_EDNRA	EDN1 - EDNRA	EDN	Secreted Signaling	KEGG: hsa04080
30	I-FB-c/Mc/P	TBV	EDN1	EDNRA	0.221544	0	EDN1_EDNRA	EDN1 - EDNRA	EDN	Secreted Signaling	KEGG: hsa04080
30	I-FB-c/Mc/P	TC	EDN1	EDNRA	0.194303	0	EDN1_EDNRA	EDN1 - EDNRA	EDN	Secreted Signaling	KEGG: hsa04080
30	I-FB-c/Mc/P	TI-Mc	EDN1	EDNRA	0.196933	0.04	EDN1_EDNRA	EDN1 - EDNRA	EDN	Secreted Signaling	KEGG: hsa04080
30	I-FB-c/Mc/P	TI-U	EDN1	EDNRA	0.195511	0.03	EDN1_EDNRA	EDN1 - EDNRA	EDN	Secreted Signaling	KEGG: hsa04080
30	I-FB-c/Mc/P	I-FB-c/Mc/P	EDN1	EDNRB	0.24726	0	EDN1_EDNRB	EDN1 - EDNRB	EDN	Secreted Signaling	KEGG: hsa04080
30	I-FB-c/Mc/P	I-Mc	EDN1	EDNRB	0.214246	0	EDN1_EDNRB	EDN1 - EDNRB	EDN	Secreted Signaling	KEGG: hsa04080
30	I-FB-c/Mc/P	TC	EDN1	EDNRB	0.181754	0.01	EDN1_EDNRB	EDN1 - EDNRB	EDN	Secreted Signaling	KEGG: hsa04080
30	I-FB-c/Mc/P	TI-Mc	EDN1	EDNRB	0.179211	0.03	EDN1_EDNRB	EDN1 - EDNRB	EDN	Secreted Signaling	KEGG: hsa04080
30	I-FB-c/Mc/P	TI-U	EDN1	EDNRB	0.190105	0	EDN1_EDNRB	EDN1 - EDNRB	EDN	Secreted Signaling	KEGG: hsa04080
30	I-FB-c/Mc/P	I-FB-c/Mc/P	PRSS3	F2R	0.212293	0.02	PRSS3_F2R	PRSS3 - F2R	PARs	Secreted Signaling	KEGG: hsa04080
30	I-FB-c/Mc/P	I-Mc	PRSS3	F2R	0.177472	0.03	PRSS3_F2R	PRSS3 - F2R	PARs	Secreted Signaling	KEGG: hsa04080
30	I-FB-c/Mc/P	I-FB-c/Mc/P	GZMA	F2R	0.202255	0	GZMA_F2R	GZMA - F2R	PARs	Secreted Signaling	KEGG: hsa04080
30	I-FB-c/Mc/P	I-Mc	GZMA	F2R	0.168728	0.01	GZMA_F2R	GZMA - F2R	PARs	Secreted Signaling	KEGG: hsa04080
30	I-FB-c/Mc/P	I-FB-c/Mc/P	ANXA1	FPR1	0.227626	0	ANXA1_FPR1	ANXA1 - FPR1	ANNEXIN	Secreted Signaling	PMID: 23230437
30	I-FB-c/Mc/P	I-Mc	ANXA1	FPR1	0.231174	0	ANXA1_FPR1	ANXA1 - FPR1	ANNEXIN	Secreted Signaling	PMID: 23230437
30	I-FB-c/Mc/P	TBV	ANXA1	FPR1	0.160402	0.04	ANXA1_FPR1	ANXA1 - FPR1	ANNEXIN	Secreted Signaling	PMID: 23230437
30	I-FB-c/Mc/P	TC	ANXA1	FPR1	0.166003	0.01	ANXA1_FPR1	ANXA1 - FPR1	ANNEXIN	Secreted Signaling	PMID: 23230437
30	I-FB-c/Mc/P	TI-Mc	ANXA1	FPR1	0.169707	0.03	ANXA1_FPR1	ANXA1 - FPR1	ANNEXIN	Secreted Signaling	PMID: 23230437
30	I-FB-c/Mc/P	TI-U	ANXA1	FPR1	0.177213	0	ANXA1_FPR1	ANXA1 - FPR1	ANNEXIN	Secreted Signaling	PMID: 23230437
30	I-FB-c/Mc/P	I-FB-c/Mc/P	GAS6	AXL	0.302665	0	GAS6_AXL	GAS6 - AXL	GAS	Secreted Signaling	PMID: 27801848
30	I-FB-c/Mc/P	I-Mc	GAS6	AXL	0.254363	0.04	GAS6_AXL	GAS6 - AXL	GAS	Secreted Signaling	PMID: 27801848
30	I-FB-c/Mc/P	TC	GAS6	AXL	0.250888	0.04	GAS6_AXL	GAS6 - AXL	GAS	Secreted Signaling	PMID: 27801848
30	I-FB-c/Mc/P	TI-U	GAS6	AXL	0.261855	0.03	GAS6_AXL	GAS6 - AXL	GAS	Secreted Signaling	PMID: 27801848
30	I-FB-c/Mc/P	I-FB-c/Mc/P	GAS6	MERTK	0.277764	0	GAS6_MERTK	GAS6 - MERTK	GAS	Secreted Signaling	PMID: 27801848
30	I-FB-c/Mc/P	I-Mc	GAS6	MERTK	0.30953	0	GAS6_MERTK	GAS6 - MERTK	GAS	Secreted Signaling	PMID: 27801848
30	I-FB-c/Mc/P	I-FB-c/Mc/P	PROS1	AXL	0.294536	0	PROS1_AXL	PROS1 - AXL	PROS	Secreted Signaling	PMID: 29531161
30	I-FB-c/Mc/P	I-Mc	PROS1	AXL	0.247071	0.01	PROS1_AXL	PROS1 - AXL	PROS	Secreted Signaling	PMID: 29531161
30	I-FB-c/Mc/P	TBV	PROS1	AXL	0.24325	0.03	PROS1_AXL	PROS1 - AXL	PROS	Secreted Signaling	PMID: 29531161
30	I-FB-c/Mc/P	TC	PROS1	AXL	0.243663	0	PROS1_AXL	PROS1 - AXL	PROS	Secreted Signaling	PMID: 29531161
30	I-FB-c/Mc/P	TI-U	PROS1	AXL	0.254422	0	PROS1_AXL	PROS1 - AXL	PROS	Secreted Signaling	PMID: 29531161
30	I-FB-c/Mc/P	I-FB-c/Mc/P	KLK6	F2R	0.193125	0.02	KLK6_F2R	KLK6 - F2R	KLK	Secreted Signaling	PMID: 35102281
30	I-FB-c/Mc/P	I-Mc	KLK6	F2R	0.160807	0.02	KLK6_F2R	KLK6 - F2R	KLK	Secreted Signaling	PMID: 35102281
30	I-FB-c/Mc/P	I-Mc	TUB	MERTK	0.298797	0.02	TUB_MERTK	TUB - MERTK	TULP	Secreted Signaling	PMID: 20978475
30	I-FB-c/Mc/P	I-FB-c/Mc/P	PROS1	MERTK	0.270044	0	PROS1_MERTK	PROS1 - MERTK	PROS	Secreted Signaling	PMID: 34631419
30	I-FB-c/Mc/P	I-Mc	PROS1	MERTK	0.301296	0	PROS1_MERTK	PROS1 - MERTK	PROS	Secreted Signaling	PMID: 34631419
13	I-FoBc/ECD8+T/NKc	I-ECD8+T/Pc/P	TGFB1	ACVR1_TGFbR	0.366371	0	TGFB1_ACVR1_TGFBR1	TGFB1 - (ACVR1+TGFBR1)	TGFb	Secreted Signaling	PMID: 29376829
13	I-FoBc/ECD8+T/NKc	I-FoBc/ECD8+T/NKc	TGFB1	ACVR1_TGFbR	0.367309	0	TGFB1_ACVR1_TGFBR1	TGFB1 - (ACVR1+TGFBR1)	TGFb	Secreted Signaling	PMID: 29376829
13	I-FoBc/ECD8+T/NKc	TC	TGFB1	ACVR1_TGFbR	0.366385	0	TGFB1_ACVR1_TGFBR1	TGFB1 - (ACVR1+TGFBR1)	TGFb	Secreted Signaling	PMID: 29376829
13	I-FoBc/ECD8+T/NKc	TI-FoBc/ECD8+T/NKc	TGFB1	ACVR1_TGFbR	0.3689	0	TGFB1_ACVR1_TGFBR1	TGFB1 - (ACVR1+TGFBR1)	TGFb	Secreted Signaling	PMID: 29376829
13	I-FoBc/ECD8+T/NKc	TI-U	TGFB1	ACVR1_TGFbR	0.365087	0.01	TGFB1_ACVR1_TGFBR1	TGFB1 - (ACVR1+TGFBR1)	TGFb	Secreted Signaling	PMID: 29376829
13	I-FoBc/ECD8+T/NKc	TC	WNT11	FZD1	0.324953	0.02	WNT11_FZD1	WNT11 - FZD1	ncWNT	Secreted Signaling	KEGG: hsa04310
13	I-FoBc/ECD8+T/NKc	TI-FoBc/ECD8+T/NKc	WNT11	FZD1	0.335529	0.01	WNT11_FZD1	WNT11 - FZD1	ncWNT	Secreted Signaling	KEGG: hsa04310
13	I-FoBc/ECD8+T/NKc	I-FoBc/ECD8+T/NKc	WNT11	FZD7	0.321648	0.01	WNT11_FZD7	WNT11 - FZD7	ncWNT	Secreted Signaling	KEGG: hsa04310
13	I-FoBc/ECD8+T/NKc	TI-U	WNT11	FZD8	0.332127	0.01	WNT11_FZD8	WNT11 - FZD8	ncWNT	Secreted Signaling	KEGG: hsa04310
13	I-FoBc/ECD8+T/NKc	TC	HBEGF	EGFR	0.350093	0.04	HBEGF_EGFR	HBEGF - EGFR	EGF	Secreted Signaling	KEGG: hsa04012
13	I-FoBc/ECD8+T/NKc	TI-FoBc/ECD8+T/NKc	HBEGF	EGFR	0.359227	0.04	HBEGF_EGFR	HBEGF - EGFR	EGF	Secreted Signaling	KEGG: hsa04012
13	I-FoBc/ECD8+T/NKc	TI-U	HBEGF	EGFR	0.379313	0	HBEGF_EGFR	HBEGF - EGFR	EGF	Secreted Signaling	KEGG: hsa04012
13	I-FoBc/ECD8+T/NKc	TI-FoBc/ECD8+T/NKc	HBEGF	EGFR_ERBB2	0.368176	0.03	HBEGF_EGFR_ERBB2	HBEGF - (EGFR+ERBB2)	EGF	Secreted Signaling	KEGG: hsa04012
13	I-FoBc/ECD8+T/NKc	TI-U	HBEGF	EGFR_ERBB2	0.369404	0.01	HBEGF_EGFR_ERBB2	HBEGF - (EGFR+ERBB2)	EGF	Secreted Signaling	KEGG: hsa04012
13	I-FoBc/ECD8+T/NKc	I-ECD8+T/Pc/P	PDGFB	PDGFRB	0.069132	0.02	PDGFB_PDGFRB	PDGFB - PDGFRB	PDGF	Secreted Signaling	PMID: 15207812
13	I-FoBc/ECD8+T/NKc	I-ECD8+T/Pc/P	IGF1	IGF1R	0.00452017	0.01	IGF1_IGF1R	IGF1 - IGF1R	IGF	Secreted Signaling	PMID: 14604834
13	I-FoBc/ECD8+T/NKc	TI-U	IGF1	IGF1R	0.00436106	0	IGF1_IGF1R	IGF1 - IGF1R	IGF	Secreted Signaling	PMID: 14604834
13	I-FoBc/ECD8+T/NKc	I-ECD8+T/Pc/P	IGF1	ITGA6_ITGB4	0.00467977	0	IGF1_ITGA6_ITGB4	IGF1 - (ITGA6+ITGB4)	IGF	Secreted Signaling	PMID: 28190785; PMID: 28873464
13	I-FoBc/ECD8+T/NKc	TI-U	IGF1	ITGA6_ITGB4	0.00415741	0.01	IGF1_ITGA6_ITGB4	IGF1 - (ITGA6+ITGB4)	IGF	Secreted Signaling	PMID: 28190785; PMID: 28873464
13	I-FoBc/ECD8+T/NKc	I-ECD8+T/Pc/P	CCL8	CCR2	0.215388	0.02	CCL8_CCR2	CCL8 - CCR2	CCL	Secreted Signaling	KEGG: hsa04060
13	I-FoBc/ECD8+T/NKc	I-ECD8+T/Pc/P	CCL2	CCR2	0.298399	0	CCL2_CCR2	CCL2 - CCR2	CCL	Secreted Signaling	KEGG: hsa04060
13	I-FoBc/ECD8+T/NKc	I-FoBc/ECD8+T/NKc	CCL2	CCR2	0.272509	0	CCL2_CCR2	CCL2 - CCR2	CCL	Secreted Signaling	KEGG: hsa04060
13	I-FoBc/ECD8+T/NKc	TC	CCL2	CCR2	0.232302	0.04	CCL2_CCR2	CCL2 - CCR2	CCL	Secreted Signaling	KEGG: hsa04060
13	I-FoBc/ECD8+T/NKc	TI-U	CCL2	CCR2	0.237528	0.02	CCL2_CCR2	CCL2 - CCR2	CCL	Secreted Signaling	KEGG: hsa04060
13	I-FoBc/ECD8+T/NKc	I-FoBc/ECD8+T/NKc	CCL5	CCR4	0.367848	0	CCL5_CCR4	CCL5 - CCR4	CCL	Secreted Signaling	KEGG: hsa04060
13	I-FoBc/ECD8+T/NKc	TI-U	CCL28	CCR10	0.236538	0.02	CCL28_CCR10	CCL28 - CCR10	CCL	Secreted Signaling	KEGG: hsa04060
13	I-FoBc/ECD8+T/NKc	I-ECD8+T/Pc/P	CCL2	ACKR2	0.273825	0	CCL2_ACKR2	CCL2 - ACKR2	CCL	Secreted Signaling	PMID: 26740381
13	I-FoBc/ECD8+T/NKc	I-FoBc/ECD8+T/NKc	CCL2	ACKR2	0.253484	0	CCL2_ACKR2	CCL2 - ACKR2	CCL	Secreted Signaling	PMID: 26740381
13	I-FoBc/ECD8+T/NKc	TC	CCL2	ACKR2	0.219852	0.02	CCL2_ACKR2	CCL2 - ACKR2	CCL	Secreted Signaling	PMID: 26740381
13	I-FoBc/ECD8+T/NKc	TI-U	CCL2	ACKR2	0.219431	0.03	CCL2_ACKR2	CCL2 - ACKR2	CCL	Secreted Signaling	PMID: 26740381
13	I-FoBc/ECD8+T/NKc	I-ECD8+T/Pc/P	CCL3	ACKR2	0.26241	0	CCL3_ACKR2	CCL3 - ACKR2	CCL	Secreted Signaling	PMID: 26740381
13	I-FoBc/ECD8+T/NKc	I-FoBc/ECD8+T/NKc	CCL3	ACKR2	0.242634	0.02	CCL3_ACKR2	CCL3 - ACKR2	CCL	Secreted Signaling	PMID: 26740381
13	I-FoBc/ECD8+T/NKc	I-ECD8+T/Pc/P	CCL5	ACKR2	0.291819	0	CCL5_ACKR2	CCL5 - ACKR2	CCL	Secreted Signaling	PMID: 26740381
13	I-FoBc/ECD8+T/NKc	I-FoBc/ECD8+T/NKc	CCL5	ACKR2	0.27064	0	CCL5_ACKR2	CCL5 - ACKR2	CCL	Secreted Signaling	PMID: 26740381
13	I-FoBc/ECD8+T/NKc	TC	CCL5	ACKR2	0.235449	0	CCL5_ACKR2	CCL5 - ACKR2	CCL	Secreted Signaling	PMID: 26740381
13	I-FoBc/ECD8+T/NKc	TI-FoBc/ECD8+T/NKc	CCL5	ACKR2	0.217306	0.02	CCL5_ACKR2	CCL5 - ACKR2	CCL	Secreted Signaling	PMID: 26740381
13	I-FoBc/ECD8+T/NKc	TI-U	CCL5	ACKR2	0.235007	0	CCL5_ACKR2	CCL5 - ACKR2	CCL	Secreted Signaling	PMID: 26740381
13	I-FoBc/ECD8+T/NKc	I-ECD8+T/Pc/P	CCL8	ACKR2	0.195742	0.03	CCL8_ACKR2	CCL8 - ACKR2	CCL	Secreted Signaling	PMID: 26740381
13	I-FoBc/ECD8+T/NKc	I-ECD8+T/Pc/P	CCL13	ACKR2	0.249705	0	CCL13_ACKR2	CCL13 - ACKR2	CCL	Secreted Signaling	PMID: 26740381
13	I-FoBc/ECD8+T/NKc	I-FoBc/ECD8+T/NKc	CCL13	ACKR2	0.230587	0	CCL13_ACKR2	CCL13 - ACKR2	CCL	Secreted Signaling	PMID: 26740381
13	I-FoBc/ECD8+T/NKc	TC	CCL13	ACKR2	0.199182	0.03	CCL13_ACKR2	CCL13 - ACKR2	CCL	Secreted Signaling	PMID: 26740381
13	I-FoBc/ECD8+T/NKc	I-ECD8+T/Pc/P	CCL14	ACKR2	0.191603	0.03	CCL14_ACKR2	CCL14 - ACKR2	CCL	Secreted Signaling	PMID: 26740381
13	I-FoBc/ECD8+T/NKc	I-FoBc/ECD8+T/NKc	CXCL12	CXCR4	0.380482	0	CXCL12_CXCR4	CXCL12 - CXCR4	CXCL	Secreted Signaling	KEGG: hsa04060
13	I-FoBc/ECD8+T/NKc	I-ECD8+T/Pc/P	CXCL12	ACKR3	0.2455	0	CXCL12_ACKR3	CXCL12 - ACKR3	CXCL	Secreted Signaling	KEGG: hsa04060
13	I-FoBc/ECD8+T/NKc	TI-U	CXCL12	ACKR3	0.201657	0.04	CXCL12_ACKR3	CXCL12 - ACKR3	CXCL	Secreted Signaling	KEGG: hsa04060
13	I-FoBc/ECD8+T/NKc	I-ECD8+T/Pc/P	CXCL16	CXCR6	0.235617	0.02	CXCL16_CXCR6	CXCL16 - CXCR6	CXCL	Secreted Signaling	KEGG: hsa04060
13	I-FoBc/ECD8+T/NKc	I-FoBc/ECD8+T/NKc	CXCL16	CXCR6	0.237054	0	CXCL16_CXCR6	CXCL16 - CXCR6	CXCL	Secreted Signaling	KEGG: hsa04060
13	I-FoBc/ECD8+T/NKc	I-FoBc/ECD8+T/NKc	MIF	CD74_CXCR4	0.479955	0	MIF_CD74_CXCR4	MIF - (CD74+CXCR4)	MIF	Secreted Signaling	PMID: 29637711; PMID: 24760155
13	I-FoBc/ECD8+T/NKc	I-FoBc/ECD8+T/NKc	IL7	IL7R_IL2RG	0.328709	0.01	IL7_IL7R_IL2RG	IL7 - (IL7R+IL2RG)	IL2	Secreted Signaling	KEGG: hsa04060
13	I-FoBc/ECD8+T/NKc	I-ECD8+T/Pc/P	IL10	IL10RA_IL10RB	0.250319	0	IL10_IL10RA_IL10RB	IL10 - (IL10RA+IL10RB)	IL10	Secreted Signaling	KEGG: hsa04060
13	I-FoBc/ECD8+T/NKc	I-FoBc/ECD8+T/NKc	IL10	IL10RA_IL10RB	0.272117	0	IL10_IL10RA_IL10RB	IL10 - (IL10RA+IL10RB)	IL10	Secreted Signaling	KEGG: hsa04060
13	I-FoBc/ECD8+T/NKc	TC	IL10	IL10RA_IL10RB	0.245462	0	IL10_IL10RA_IL10RB	IL10 - (IL10RA+IL10RB)	IL10	Secreted Signaling	KEGG: hsa04060
13	I-FoBc/ECD8+T/NKc	I-ECD8+T/Pc/P	TNFSF10	TNFRSF10A	0.245453	0	TNFSF10_TNFRSF10B	TNFSF10 - TNFRSF10B	TRAIL	Secreted Signaling	KEGG: hsa04060
13	I-FoBc/ECD8+T/NKc	I-FoBc/ECD8+T/NKc	TNFSF10	TNFRSF10A	0.27299	0	TNFSF10_TNFRSF10B	TNFSF10 - TNFRSF10B	TRAIL	Secreted Signaling	KEGG: hsa04060
13	I-FoBc/ECD8+T/NKc	TC	TNFSF10	TNFRSF10A	0.220731	0.02	TNFSF10_TNFRSF10B	TNFSF10 - TNFRSF10B	TRAIL	Secreted Signaling	KEGG: hsa04060
13	I-FoBc/ECD8+T/NKc	TI-FoBc/ECD8+T/NKc	TNFSF10	TNFRSF10A	0.240202	0	TNFSF10_TNFRSF10B	TNFSF10 - TNFRSF10B	TRAIL	Secreted Signaling	KEGG: hsa04060
13	I-FoBc/ECD8+T/NKc	TI-U	TNFSF10	TNFRSF10A	0.238836	0.02	TNFSF10_TNFRSF10B	TNFSF10 - TNFRSF10B	TRAIL	Secreted Signaling	KEGG: hsa04060
13	I-FoBc/ECD8+T/NKc	TC	TNFSF12	TNFRSF12A	0.297571	0	TNFSF12_TNFRSF12A	TNFSF12 - TNFRSF12A	TWEAK	Secreted Signaling	KEGG: hsa04060
13	I-FoBc/ECD8+T/NKc	TI-U	TNFSF12	TNFRSF12A	0.305823	0	TNFSF12_TNFRSF12A	TNFSF12 - TNFRSF12A	TWEAK	Secreted Signaling	KEGG: hsa04060
13	I-FoBc/ECD8+T/NKc	I-ECD8+T/Pc/P	TNFSF13	TNFRSF17	0.216747	0.04	TNFSF13_TNFRSF17	TNFSF13 - TNFRSF17	APRIL	Secreted Signaling	KEGG: hsa04060
13	I-FoBc/ECD8+T/NKc	I-FoBc/ECD8+T/NKc	TNFSF13	TNFRSF17	0.22389	0	TNFSF13_TNFRSF17	TNFSF13 - TNFRSF17	APRIL	Secreted Signaling	KEGG: hsa04060
13	I-FoBc/ECD8+T/NKc	I-ECD8+T/Pc/P	TNFSF13	TNFRSF13B	0.264125	0.02	TNFSF13_TNFRSF13B	TNFSF13 - TNFRSF13B	APRIL	Secreted Signaling	KEGG: hsa04060
13	I-FoBc/ECD8+T/NKc	I-FoBc/ECD8+T/NKc	TNFSF13	TNFRSF13B	0.273483	0.01	TNFSF13_TNFRSF13B	TNFSF13 - TNFRSF13B	APRIL	Secreted Signaling	KEGG: hsa04060
13	I-FoBc/ECD8+T/NKc	I-FoBc/ECD8+T/NKc	ANGPTL4	CDH11	0.28544	0.01	ANGPTL4_CDH11	ANGPTL4 - CDH11	ANGPTL	Secreted Signaling	PMID: 30049845
13	I-FoBc/ECD8+T/NKc	I-ECD8+T/Pc/P	PRSS3	F2RL1	0.198567	0.03	PRSS3_F2RL1	PRSS3 - F2RL1	PARs	Secreted Signaling	KEGG: hsa04080
13	I-FoBc/ECD8+T/NKc	TC	PRSS3	F2RL1	0.191649	0.04	PRSS3_F2RL1	PRSS3 - F2RL1	PARs	Secreted Signaling	KEGG: hsa04080
13	I-FoBc/ECD8+T/NKc	TI-U	PRSS3	F2RL1	0.215819	0	PRSS3_F2RL1	PRSS3 - F2RL1	PARs	Secreted Signaling	KEGG: hsa04080
13	I-FoBc/ECD8+T/NKc	I-ECD8+T/Pc/P	GZMA	F2RL1	0.242058	0	GZMA_F2RL1	GZMA - F2RL1	PARs	Secreted Signaling	KEGG: hsa04080
13	I-FoBc/ECD8+T/NKc	TC	GZMA	F2RL1	0.234068	0.01	GZMA_F2RL1	GZMA - F2RL1	PARs	Secreted Signaling	KEGG: hsa04080
13	I-FoBc/ECD8+T/NKc	TI-U	GZMA	F2RL1	0.261855	0	GZMA_F2RL1	GZMA - F2RL1	PARs	Secreted Signaling	KEGG: hsa04080
13	I-FoBc/ECD8+T/NKc	TC	PRSS3	PARD3	0.297008	0.01	PRSS3_PARD3	PRSS3 - PARD3	PARs	Secreted Signaling	KEGG: hsa04080
13	I-FoBc/ECD8+T/NKc	TI-FoBc/ECD8+T/NKc	PRSS3	PARD3	0.293049	0.04	PRSS3_PARD3	PRSS3 - PARD3	PARs	Secreted Signaling	KEGG: hsa04080
13	I-FoBc/ECD8+T/NKc	TI-U	PRSS3	PARD3	0.302709	0	PRSS3_PARD3	PRSS3 - PARD3	PARs	Secreted Signaling	KEGG: hsa04080
13	I-FoBc/ECD8+T/NKc	TC	GZMA	PARD3	0.352576	0	GZMA_PARD3	GZMA - PARD3	PARs	Secreted Signaling	KEGG: hsa04080
13	I-FoBc/ECD8+T/NKc	TI-FoBc/ECD8+T/NKc	GZMA	PARD3	0.348242	0.02	GZMA_PARD3	GZMA - PARD3	PARs	Secreted Signaling	KEGG: hsa04080
13	I-FoBc/ECD8+T/NKc	TI-U	GZMA	PARD3	0.358799	0	GZMA_PARD3	GZMA - PARD3	PARs	Secreted Signaling	KEGG: hsa04080
13	I-FoBc/ECD8+T/NKc	I-ECD8+T/Pc/P	PROS1	AXL	0.304141	0.02	PROS1_AXL	PROS1 - AXL	PROS	Secreted Signaling	PMID: 29531161
13	I-FoBc/ECD8+T/NKc	I-ECD8+T/Pc/P	RARRES2	CMKLR1	0.289296	0	RARRES2_CMKLR1	RARRES2 - CMKLR1	CHEMERIN	Secreted Signaling	PMID: 24671882
13	I-FoBc/ECD8+T/NKc	TC	RARRES2	CMKLR1	0.230001	0	RARRES2_CMKLR1	RARRES2 - CMKLR1	CHEMERIN	Secreted Signaling	PMID: 24671882
13	I-FoBc/ECD8+T/NKc	I-ECD8+T/Pc/P	BTLA	TNFRSF14	0.277992	0	BTLA_TNFRSF14	BTLA - TNFRSF14	BTLA	Secreted Signaling	PMID: 21941365
13	I-FoBc/ECD8+T/NKc	I-FoBc/ECD8+T/NKc	BTLA	TNFRSF14	0.280649	0	BTLA_TNFRSF14	BTLA - TNFRSF14	BTLA	Secreted Signaling	PMID: 21941365
13	I-FoBc/ECD8+T/NKc	TC	BTLA	TNFRSF14	0.23649	0.01	BTLA_TNFRSF14	BTLA - TNFRSF14	BTLA	Secreted Signaling	PMID: 21941365
13	I-FoBc/ECD8+T/NKc	TI-U	BTLA	TNFRSF14	0.236647	0.02	BTLA_TNFRSF14	BTLA - TNFRSF14	BTLA	Secreted Signaling	PMID: 21941365
13	I-FoBc/ECD8+T/NKc	I-ECD8+T/Pc/P	CALCA	CALCR_RAMP1	0.193804	0.01	CALCA_CALCR_RAMP1	CALCA - (CALCR+RAMP1)	CALC	Secreted Signaling	PMID: 30741933;PMID: 18599553
13	I-FoBc/ECD8+T/NKc	I-ECD8+T/Pc/P	CALCA	CALCRL_RAMP1	0.193804	0.01	CALCA_CALCRL_RAMP1	CALCA - (CALCRL+RAMP1)	CALC	Secreted Signaling	PMID: 30741933;PMID: 18599553
24	I-FoBc/ECD8+T/NKc	I-ECD8+T/Pc/Mc	TGFB1	ACVR1_TGFbR	0.349973	0	TGFB1_ACVR1_TGFBR1	TGFB1 - (ACVR1+TGFBR1)	TGFb	Secreted Signaling	PMID: 29376829
24	I-FoBc/ECD8+T/NKc	TI-ECD8+T/Pc/Mc	HBEGF	EGFR	0.220289	0.04	HBEGF_EGFR	HBEGF - EGFR	EGF	Secreted Signaling	KEGG: hsa04012
24	I-FoBc/ECD8+T/NKc	I-ECD8+T/Pc/Mc	CCL5	CCR1	0.316674	0.01	CCL5_CCR1	CCL5 - CCR1	CCL	Secreted Signaling	KEGG: hsa04060
24	I-FoBc/ECD8+T/NKc	I-ECD8+T/Pc/Mc	CCL3	CCR1	0.253033	0.01	CCL3_CCR1	CCL3 - CCR1	CCL	Secreted Signaling	KEGG: hsa04060
24	I-FoBc/ECD8+T/NKc	I-ECD8+T/Pc/Mc	CCL2	CCR2	0.251036	0	CCL2_CCR2	CCL2 - CCR2	CCL	Secreted Signaling	KEGG: hsa04060
24	I-FoBc/ECD8+T/NKc	I-ECD8+T/Pc/P	CCL2	CCR2	0.244461	0	CCL2_CCR2	CCL2 - CCR2	CCL	Secreted Signaling	KEGG: hsa04060
24	I-FoBc/ECD8+T/NKc	I-ECD8+T/Pc/Mc	CCL5	CCR4	0.317778	0	CCL5_CCR4	CCL5 - CCR4	CCL	Secreted Signaling	KEGG: hsa04060
24	I-FoBc/ECD8+T/NKc	I-ECD8+T/Pc/P	CCL5	CCR4	0.332479	0	CCL5_CCR4	CCL5 - CCR4	CCL	Secreted Signaling	KEGG: hsa04060
24	I-FoBc/ECD8+T/NKc	I-ECD8+T/Pc/Mc	CXCL9	CXCR3	0.300963	0.04	CXCL9_CXCR3	CXCL9 - CXCR3	CXCL	Secreted Signaling	KEGG: hsa04060
24	I-FoBc/ECD8+T/NKc	I-ECD8+T/Pc/Mc	CXCL13	CXCR3	0.37716	0	CXCL13_CXCR3	CXCL13 - CXCR3	CXCL	Secreted Signaling	KEGG: hsa04060
24	I-FoBc/ECD8+T/NKc	I-ECD8+T/Pc/P	CXCL13	CXCR3	0.376948	0	CXCL13_CXCR3	CXCL13 - CXCR3	CXCL	Secreted Signaling	KEGG: hsa04060
24	I-FoBc/ECD8+T/NKc	I-FoBc/ECD8+T/NKc	CXCL13	CXCR3	0.39074	0	CXCL13_CXCR3	CXCL13 - CXCR3	CXCL	Secreted Signaling	KEGG: hsa04060
24	I-FoBc/ECD8+T/NKc	TI-ECD8+T/Pc/P	CXCL13	CXCR3	0.37362	0	CXCL13_CXCR3	CXCL13 - CXCR3	CXCL	Secreted Signaling	KEGG: hsa04060
24	I-FoBc/ECD8+T/NKc	I-ECD8+T/Pc/Mc	CXCL12	CXCR4	0.357978	0	CXCL12_CXCR4	CXCL12 - CXCR4	CXCL	Secreted Signaling	KEGG: hsa04060
24	I-FoBc/ECD8+T/NKc	I-ECD8+T/Pc/P	CXCL12	CXCR4	0.350307	0.03	CXCL12_CXCR4	CXCL12 - CXCR4	CXCL	Secreted Signaling	KEGG: hsa04060
24	I-FoBc/ECD8+T/NKc	TC	CXCL12	ACKR3	0.283669	0.02	CXCL12_ACKR3	CXCL12 - ACKR3	CXCL	Secreted Signaling	KEGG: hsa04060
24	I-FoBc/ECD8+T/NKc	I-ECD8+T/Pc/Mc	CXCL13	CXCR5	0.330711	0	CXCL13_CXCR5	CXCL13 - CXCR5	CXCL	Secreted Signaling	KEGG: hsa04060
24	I-FoBc/ECD8+T/NKc	I-FoBc/ECD8+T/NKc	CXCL13	CXCR5	0.377583	0	CXCL13_CXCR5	CXCL13 - CXCR5	CXCL	Secreted Signaling	KEGG: hsa04060
24	I-FoBc/ECD8+T/NKc	TI-ECD8+T/Pc/P	CXCL13	CXCR5	0.323658	0.03	CXCL13_CXCR5	CXCL13 - CXCR5	CXCL	Secreted Signaling	KEGG: hsa04060
24	I-FoBc/ECD8+T/NKc	TI-U	CXCL13	CXCR5	0.292895	0.03	CXCL13_CXCR5	CXCL13 - CXCR5	CXCL	Secreted Signaling	KEGG: hsa04060
24	I-FoBc/ECD8+T/NKc	I-ECD8+T/Pc/Mc	IL10	IL10RA_IL10RB	0.226791	0.03	IL10_IL10RA_IL10RB	IL10 - (IL10RA+IL10RB)	IL10	Secreted Signaling	KEGG: hsa04060
24	I-FoBc/ECD8+T/NKc	I-ECD8+T/Pc/Mc	CSF1	CSF1R	0.24622	0	CSF1_CSF1R	CSF1 - CSF1R	CSF	Secreted Signaling	KEGG: hsa04060
24	I-FoBc/ECD8+T/NKc	I-FoBc/ECD8+T/NKc	CSF1	CSF1R	0.236444	0.04	CSF1_CSF1R	CSF1 - CSF1R	CSF	Secreted Signaling	KEGG: hsa04060
24	I-FoBc/ECD8+T/NKc	I-ECD8+T/Pc/Mc	TNFSF10	TNFRSF10A	0.248598	0.01	TNFSF10_TNFRSF10B	TNFSF10 - TNFRSF10B	TRAIL	Secreted Signaling	KEGG: hsa04060
24	I-FoBc/ECD8+T/NKc	I-ECD8+T/Pc/P	TNFSF10	TNFRSF10A	0.264689	0	TNFSF10_TNFRSF10B	TNFSF10 - TNFRSF10B	TRAIL	Secreted Signaling	KEGG: hsa04060
24	I-FoBc/ECD8+T/NKc	I-FoBc/ECD8+T/NKc	TNFSF10	TNFRSF10A	0.282098	0.01	TNFSF10_TNFRSF10B	TNFSF10 - TNFRSF10B	TRAIL	Secreted Signaling	KEGG: hsa04060
24	I-FoBc/ECD8+T/NKc	TI-ECD8+T/Pc/Mc	TNFSF12	TNFRSF12A	0.291511	0.02	TNFSF12_TNFRSF12A	TNFSF12 - TNFRSF12A	TWEAK	Secreted Signaling	KEGG: hsa04060
24	I-FoBc/ECD8+T/NKc	TI-FoBc/ECD8+T/NKc	TNFSF12	TNFRSF12A	0.308366	0.02	TNFSF12_TNFRSF12A	TNFSF12 - TNFRSF12A	TWEAK	Secreted Signaling	KEGG: hsa04060
24	I-FoBc/ECD8+T/NKc	TI-U	TNFSF12	TNFRSF12A	0.274657	0.04	TNFSF12_TNFRSF12A	TNFSF12 - TNFRSF12A	TWEAK	Secreted Signaling	KEGG: hsa04060
24	I-FoBc/ECD8+T/NKc	I-ECD8+T/Pc/Mc	TNFSF13	TNFRSF17	0.2658	0.03	TNFSF13_TNFRSF17	TNFSF13 - TNFRSF17	APRIL	Secreted Signaling	KEGG: hsa04060
24	I-FoBc/ECD8+T/NKc	I-ECD8+T/Pc/P	TNFSF13	TNFRSF17	0.271353	0.02	TNFSF13_TNFRSF17	TNFSF13 - TNFRSF17	APRIL	Secreted Signaling	KEGG: hsa04060
24	I-FoBc/ECD8+T/NKc	I-FoBc/ECD8+T/NKc	TNFSF13	TNFRSF13B	0.268144	0.01	TNFSF13_TNFRSF13B	TNFSF13 - TNFRSF13B	APRIL	Secreted Signaling	KEGG: hsa04060
24	I-FoBc/ECD8+T/NKc	TI-U	GZMA	F2RL1	0.271662	0	GZMA_F2RL1	GZMA - F2RL1	PARs	Secreted Signaling	KEGG: hsa04080
24	I-FoBc/ECD8+T/NKc	I-ECD8+T/Pc/Mc	BTLA	TNFRSF14	0.29101	0	BTLA_TNFRSF14	BTLA - TNFRSF14	BTLA	Secreted Signaling	PMID: 21941365
24	I-FoBc/ECD8+T/NKc	I-ECD8+T/Pc/P	BTLA	TNFRSF14	0.295427	0.01	BTLA_TNFRSF14	BTLA - TNFRSF14	BTLA	Secreted Signaling	PMID: 21941365
24	I-FoBc/ECD8+T/NKc	TI-ECD8+T/Pc/P	BTLA	TNFRSF14	0.307468	0.01	BTLA_TNFRSF14	BTLA - TNFRSF14	BTLA	Secreted Signaling	PMID: 21941365
24	I-FoBc/ECD8+T/NKc	I-ECD8+T/Pc/Mc	PTPRS	NTRK3	0.227572	0	PTPRS_NTRK3	PTPRS - NTRK3	PTPR	Secreted Signaling	PMID:21262467;PMID:25385546;
24	I-FoBc/ECD8+T/NKc	I-ECD8+T/Pc/Mc	ULBP1	NKG2D_HCST	0.237518	0.01	ULBP1_NKG2D_HCST	ULBP1 - (KLRK1+HCST)	MHC-I	Secreted Signaling	PMID: 10894171;PMID:24223577
30	I-Mc	I-Mc	TGFB1	TGFbR1_R2	0.00796384	0.03	TGFB1_TGFBR1_TGFBR2	TGFB1 - (TGFBR1+TGFBR2)	TGFb	Secreted Signaling	KEGG: hsa04350
30	I-Mc	TC	TGFB1	TGFbR1_R2	0.00800395	0	TGFB1_TGFBR1_TGFBR2	TGFB1 - (TGFBR1+TGFBR2)	TGFb	Secreted Signaling	KEGG: hsa04350
30	I-Mc	TI-Mc	TGFB1	TGFbR1_R2	0.00840433	0	TGFB1_TGFBR1_TGFBR2	TGFB1 - (TGFBR1+TGFBR2)	TGFb	Secreted Signaling	KEGG: hsa04350
30	I-Mc	TI-U	TGFB1	TGFbR1_R2	0.00745244	0.02	TGFB1_TGFBR1_TGFBR2	TGFB1 - (TGFBR1+TGFBR2)	TGFb	Secreted Signaling	KEGG: hsa04350
30	I-Mc	TC	TGFB1	ACVR1B_TGFbR2	0.00826499	0	TGFB1_ACVR1B_TGFBR2	TGFB1 - (ACVR1B+TGFBR2)	TGFb	Secreted Signaling	PMID: 27449815
30	I-Mc	TI-Mc	TGFB1	ACVR1B_TGFbR2	0.00874961	0	TGFB1_ACVR1B_TGFBR2	TGFB1 - (ACVR1B+TGFBR2)	TGFb	Secreted Signaling	PMID: 27449815
30	I-Mc	TI-U	TGFB1	ACVR1B_TGFbR2	0.0079188	0	TGFB1_ACVR1B_TGFBR2	TGFB1 - (ACVR1B+TGFBR2)	TGFb	Secreted Signaling	PMID: 27449815
30	I-Mc	I-FB-c/Mc/P	TGFB1	ACVR1_TGFbR	0.311913	0	TGFB1_ACVR1_TGFBR1	TGFB1 - (ACVR1+TGFBR1)	TGFb	Secreted Signaling	PMID: 29376829
30	I-Mc	I-Mc	TGFB1	ACVR1_TGFbR	0.288323	0.03	TGFB1_ACVR1_TGFBR1	TGFB1 - (ACVR1+TGFBR1)	TGFb	Secreted Signaling	PMID: 29376829
30	I-Mc	TBV	TGFB1	ACVR1_TGFbR	0.265183	0.04	TGFB1_ACVR1_TGFBR1	TGFB1 - (ACVR1+TGFBR1)	TGFb	Secreted Signaling	PMID: 29376829
30	I-Mc	TC	TGFB1	ACVR1_TGFbR	0.265174	0.03	TGFB1_ACVR1_TGFBR1	TGFB1 - (ACVR1+TGFBR1)	TGFb	Secreted Signaling	PMID: 29376829
30	I-Mc	TI-Mc	TGFB1	ACVR1_TGFbR	0.261714	0.03	TGFB1_ACVR1_TGFBR1	TGFB1 - (ACVR1+TGFBR1)	TGFb	Secreted Signaling	PMID: 29376829
30	I-Mc	I-FB-c/Mc/P	TGFB2	ACVR1_TGFbR	0.242441	0.04	TGFB2_ACVR1_TGFBR1	TGFB2 - (ACVR1+TGFBR1)	TGFb	Secreted Signaling	PMID: 29376829
30	I-Mc	TC	AREG	EGFR	0.273005	0.01	AREG_EGFR	AREG - EGFR	EGF	Secreted Signaling	KEGG: hsa04012
30	I-Mc	TI-Mc	AREG	EGFR	0.289991	0.01	AREG_EGFR	AREG - EGFR	EGF	Secreted Signaling	KEGG: hsa04012
30	I-Mc	TI-U	AREG	EGFR	0.30331	0	AREG_EGFR	AREG - EGFR	EGF	Secreted Signaling	KEGG: hsa04012
30	I-Mc	TBV	AREG	EGFR_ERBB2	0.27433	0.02	AREG_EGFR_ERBB2	AREG - (EGFR+ERBB2)	EGF	Secreted Signaling	KEGG: hsa04012
30	I-Mc	TC	AREG	EGFR_ERBB2	0.281283	0.01	AREG_EGFR_ERBB2	AREG - (EGFR+ERBB2)	EGF	Secreted Signaling	KEGG: hsa04012
30	I-Mc	TI-FB-c/Mc/P	AREG	EGFR_ERBB2	0.281955	0.01	AREG_EGFR_ERBB2	AREG - (EGFR+ERBB2)	EGF	Secreted Signaling	KEGG: hsa04012
30	I-Mc	TI-Mc	AREG	EGFR_ERBB2	0.288193	0.01	AREG_EGFR_ERBB2	AREG - (EGFR+ERBB2)	EGF	Secreted Signaling	KEGG: hsa04012
30	I-Mc	TI-U	AREG	EGFR_ERBB2	0.292765	0	AREG_EGFR_ERBB2	AREG - (EGFR+ERBB2)	EGF	Secreted Signaling	KEGG: hsa04012
30	I-Mc	TC	HBEGF	EGFR	0.301703	0.04	HBEGF_EGFR	HBEGF - EGFR	EGF	Secreted Signaling	KEGG: hsa04012
30	I-Mc	TI-Mc	HBEGF	EGFR	0.31969	0.03	HBEGF_EGFR	HBEGF - EGFR	EGF	Secreted Signaling	KEGG: hsa04012
30	I-Mc	TI-U	HBEGF	EGFR	0.333731	0	HBEGF_EGFR	HBEGF - EGFR	EGF	Secreted Signaling	KEGG: hsa04012
30	I-Mc	TC	HBEGF	EGFR_ERBB2	0.310479	0.04	HBEGF_EGFR_ERBB2	HBEGF - (EGFR+ERBB2)	EGF	Secreted Signaling	KEGG: hsa04012
30	I-Mc	TI-U	HBEGF	EGFR_ERBB2	0.322619	0.02	HBEGF_EGFR_ERBB2	HBEGF - (EGFR+ERBB2)	EGF	Secreted Signaling	KEGG: hsa04012
30	I-Mc	I-FB-c/Mc/P	VEGFA	FLT1	0.368636	0	VEGFA_VEGFR1	VEGFA - VEGFR1	VEGF	Secreted Signaling	KEGG: hsa04370; PMID: 16633338
30	I-Mc	I-Mc	VEGFA	FLT1	0.286344	0.03	VEGFA_VEGFR1	VEGFA - VEGFR1	VEGF	Secreted Signaling	KEGG: hsa04370; PMID: 16633338
30	I-Mc	I-FB-c/Mc/P	VEGFA	KDR	0.504226	0	VEGFA_VEGFR2	VEGFA - VEGFR2	VEGF	Secreted Signaling	KEGG: hsa04370; PMID: 16633338
30	I-Mc	I-FB-c/Mc/P	VEGFA	FLT1_KDR	0.529118	0	VEGFA_VEGFR1R2	VEGFA - VEGFR1R2	VEGF	Secreted Signaling	PMID: 16633338
30	I-Mc	I-Mc	IGF2	IGF2R	0.00301907	0.02	IGF2_IGF2R	IGF2 - IGF2R	IGF	Secreted Signaling	PMID: 14604834
30	I-Mc	TBV	IGF2	IGF2R	0.00303135	0.03	IGF2_IGF2R	IGF2 - IGF2R	IGF	Secreted Signaling	PMID: 14604834
30	I-Mc	TC	IGF2	IGF2R	0.00326373	0	IGF2_IGF2R	IGF2 - IGF2R	IGF	Secreted Signaling	PMID: 14604834
30	I-Mc	TI-FB-c/Mc/P	IGF2	IGF2R	0.00304471	0	IGF2_IGF2R	IGF2 - IGF2R	IGF	Secreted Signaling	PMID: 14604834
30	I-Mc	I-Mc	IGF1	ITGA6_ITGB4	0.00506704	0.01	IGF1_ITGA6_ITGB4	IGF1 - (ITGA6+ITGB4)	IGF	Secreted Signaling	PMID: 28190785; PMID: 28873464
30	I-Mc	TBV	IGF1	ITGA6_ITGB4	0.00433607	0.02	IGF1_ITGA6_ITGB4	IGF1 - (ITGA6+ITGB4)	IGF	Secreted Signaling	PMID: 28190785; PMID: 28873464
30	I-Mc	TC	IGF1	ITGA6_ITGB4	0.00457081	0.01	IGF1_ITGA6_ITGB4	IGF1 - (ITGA6+ITGB4)	IGF	Secreted Signaling	PMID: 28190785; PMID: 28873464
30	I-Mc	I-Mc	IGF2	ITGA6_ITGB4	0.00245457	0.01	IGF2_ITGA6_ITGB4	IGF2 - (ITGA6+ITGB4)	IGF	Secreted Signaling	PMID: 28190785; PMID: 28873464
30	I-Mc	TBV	IGF2	ITGA6_ITGB4	0.00209072	0.03	IGF2_ITGA6_ITGB4	IGF2 - (ITGA6+ITGB4)	IGF	Secreted Signaling	PMID: 28190785; PMID: 28873464
30	I-Mc	TC	IGF2	ITGA6_ITGB4	0.00219901	0	IGF2_ITGA6_ITGB4	IGF2 - (ITGA6+ITGB4)	IGF	Secreted Signaling	PMID: 28190785; PMID: 28873464
30	I-Mc	I-FB-c/Mc/P	CCL3	CCR1	0.248418	0	CCL3_CCR1	CCL3 - CCR1	CCL	Secreted Signaling	KEGG: hsa04060
30	I-Mc	I-Mc	CCL3	CCR1	0.274001	0	CCL3_CCR1	CCL3 - CCR1	CCL	Secreted Signaling	KEGG: hsa04060
30	I-Mc	TBV	CCL3	CCR1	0.220303	0.04	CCL3_CCR1	CCL3 - CCR1	CCL	Secreted Signaling	KEGG: hsa04060
30	I-Mc	TC	CCL3	CCR1	0.219246	0.01	CCL3_CCR1	CCL3 - CCR1	CCL	Secreted Signaling	KEGG: hsa04060
30	I-Mc	I-FB-c/Mc/P	CCL8	CCR1	0.239795	0	CCL8_CCR1	CCL8 - CCR1	CCL	Secreted Signaling	KEGG: hsa04060
30	I-Mc	I-Mc	CCL8	CCR1	0.264803	0	CCL8_CCR1	CCL8 - CCR1	CCL	Secreted Signaling	KEGG: hsa04060
30	I-Mc	TBV	CCL8	CCR1	0.21238	0	CCL8_CCR1	CCL8 - CCR1	CCL	Secreted Signaling	KEGG: hsa04060
30	I-Mc	TC	CCL8	CCR1	0.211351	0	CCL8_CCR1	CCL8 - CCR1	CCL	Secreted Signaling	KEGG: hsa04060
30	I-Mc	TI-Mc	CCL8	CCR1	0.203123	0	CCL8_CCR1	CCL8 - CCR1	CCL	Secreted Signaling	KEGG: hsa04060
30	I-Mc	I-FB-c/Mc/P	CCL14	CCR1	0.204837	0	CCL14_CCR1	CCL14 - CCR1	CCL	Secreted Signaling	KEGG: hsa04060
30	I-Mc	I-Mc	CCL14	CCR1	0.22729	0.01	CCL14_CCR1	CCL14 - CCR1	CCL	Secreted Signaling	KEGG: hsa04060
30	I-Mc	TBV	CCL14	CCR1	0.18047	0.04	CCL14_CCR1	CCL14 - CCR1	CCL	Secreted Signaling	KEGG: hsa04060
30	I-Mc	I-FB-c/Mc/P	CCL8	CCR2	0.203918	0	CCL8_CCR2	CCL8 - CCR2	CCL	Secreted Signaling	KEGG: hsa04060
30	I-Mc	I-Mc	CCL8	CCR2	0.205707	0	CCL8_CCR2	CCL8 - CCR2	CCL	Secreted Signaling	KEGG: hsa04060
30	I-Mc	TBV	CCL8	CCR2	0.167694	0	CCL8_CCR2	CCL8 - CCR2	CCL	Secreted Signaling	KEGG: hsa04060
30	I-Mc	TC	CCL8	CCR2	0.166054	0	CCL8_CCR2	CCL8 - CCR2	CCL	Secreted Signaling	KEGG: hsa04060
30	I-Mc	TI-Mc	CCL8	CCR2	0.167721	0.02	CCL8_CCR2	CCL8 - CCR2	CCL	Secreted Signaling	KEGG: hsa04060
30	I-Mc	TI-U	CCL8	CCR2	0.178682	0	CCL8_CCR2	CCL8 - CCR2	CCL	Secreted Signaling	KEGG: hsa04060
30	I-Mc	I-Mc	CCL3	ACKR2	0.212512	0	CCL3_ACKR2	CCL3 - ACKR2	CCL	Secreted Signaling	PMID: 26740381
30	I-Mc	TBV	CCL3	ACKR2	0.179833	0.01	CCL3_ACKR2	CCL3 - ACKR2	CCL	Secreted Signaling	PMID: 26740381
30	I-Mc	TC	CCL3	ACKR2	0.176862	0.01	CCL3_ACKR2	CCL3 - ACKR2	CCL	Secreted Signaling	PMID: 26740381
30	I-Mc	I-FB-c/Mc/P	CCL8	ACKR2	0.176765	0	CCL8_ACKR2	CCL8 - ACKR2	CCL	Secreted Signaling	PMID: 26740381
30	I-Mc	I-Mc	CCL8	ACKR2	0.204796	0	CCL8_ACKR2	CCL8 - ACKR2	CCL	Secreted Signaling	PMID: 26740381
30	I-Mc	TBV	CCL8	ACKR2	0.173043	0	CCL8_ACKR2	CCL8 - ACKR2	CCL	Secreted Signaling	PMID: 26740381
30	I-Mc	TC	CCL8	ACKR2	0.170161	0	CCL8_ACKR2	CCL8 - ACKR2	CCL	Secreted Signaling	PMID: 26740381
30	I-Mc	I-FB-c/Mc/P	CCL24	ACKR2	0.199433	0.01	CCL24_ACKR2	CCL24 - ACKR2	CCL	Secreted Signaling	PMID: 26740381
30	I-Mc	I-Mc	CCL24	ACKR2	0.230054	0	CCL24_ACKR2	CCL24 - ACKR2	CCL	Secreted Signaling	PMID: 26740381
30	I-Mc	TBV	CCL24	ACKR2	0.195347	0	CCL24_ACKR2	CCL24 - ACKR2	CCL	Secreted Signaling	PMID: 26740381
30	I-Mc	TC	CCL24	ACKR2	0.192179	0	CCL24_ACKR2	CCL24 - ACKR2	CCL	Secreted Signaling	PMID: 26740381
30	I-Mc	I-Mc	CCL14	ACKR2	0.173774	0.01	CCL14_ACKR2	CCL14 - ACKR2	CCL	Secreted Signaling	PMID: 26740381
30	I-Mc	TBV	CCL14	ACKR2	0.145948	0.03	CCL14_ACKR2	CCL14 - ACKR2	CCL	Secreted Signaling	PMID: 26740381
30	I-Mc	I-FB-c/Mc/P	CXCL12	CXCR4	0.230013	0.01	CXCL12_CXCR4	CXCL12 - CXCR4	CXCL	Secreted Signaling	KEGG: hsa04060
30	I-Mc	I-Mc	CXCL12	CXCR4	0.245463	0	CXCL12_CXCR4	CXCL12 - CXCR4	CXCL	Secreted Signaling	KEGG: hsa04060
30	I-Mc	TBV	CXCL12	CXCR4	0.218162	0.04	CXCL12_CXCR4	CXCL12 - CXCR4	CXCL	Secreted Signaling	KEGG: hsa04060
30	I-Mc	TC	CXCL12	CXCR4	0.217963	0.02	CXCL12_CXCR4	CXCL12 - CXCR4	CXCL	Secreted Signaling	KEGG: hsa04060
30	I-Mc	TI-U	CXCL12	CXCR4	0.21705	0.02	CXCL12_CXCR4	CXCL12 - CXCR4	CXCL	Secreted Signaling	KEGG: hsa04060
30	I-Mc	I-FB-c/Mc/P	CXCL12	ACKR3	0.192671	0	CXCL12_ACKR3	CXCL12 - ACKR3	CXCL	Secreted Signaling	KEGG: hsa04060
30	I-Mc	I-Mc	CXCL12	ACKR3	0.220373	0.01	CXCL12_ACKR3	CXCL12 - ACKR3	CXCL	Secreted Signaling	KEGG: hsa04060
30	I-Mc	TC	CXCL12	ACKR3	0.160479	0.03	CXCL12_ACKR3	CXCL12 - ACKR3	CXCL	Secreted Signaling	KEGG: hsa04060
30	I-Mc	I-FB-c/Mc/P	IL10	IL10RA_IL10RB	0.240615	0	IL10_IL10RA_IL10RB	IL10 - (IL10RA+IL10RB)	IL10	Secreted Signaling	KEGG: hsa04060
30	I-Mc	I-Mc	IL10	IL10RA_IL10RB	0.252303	0	IL10_IL10RA_IL10RB	IL10 - (IL10RA+IL10RB)	IL10	Secreted Signaling	KEGG: hsa04060
30	I-Mc	TBV	IL10	IL10RA_IL10RB	0.191172	0	IL10_IL10RA_IL10RB	IL10 - (IL10RA+IL10RB)	IL10	Secreted Signaling	KEGG: hsa04060
30	I-Mc	TC	IL10	IL10RA_IL10RB	0.199372	0	IL10_IL10RA_IL10RB	IL10 - (IL10RA+IL10RB)	IL10	Secreted Signaling	KEGG: hsa04060
30	I-Mc	TI-Mc	IL10	IL10RA_IL10RB	0.189997	0	IL10_IL10RA_IL10RB	IL10 - (IL10RA+IL10RB)	IL10	Secreted Signaling	KEGG: hsa04060
30	I-Mc	TI-U	IL10	IL10RA_IL10RB	0.214724	0	IL10_IL10RA_IL10RB	IL10 - (IL10RA+IL10RB)	IL10	Secreted Signaling	KEGG: hsa04060
30	I-Mc	I-FB-c/Mc/P	CSF1	CSF1R	0.194813	0	CSF1_CSF1R	CSF1 - CSF1R	CSF	Secreted Signaling	KEGG: hsa04060
30	I-Mc	I-Mc	CSF1	CSF1R	0.212597	0.04	CSF1_CSF1R	CSF1 - CSF1R	CSF	Secreted Signaling	KEGG: hsa04060
30	I-Mc	I-Mc	TNFSF10	TNFRSF10A	0.217986	0	TNFSF10_TNFRSF10B	TNFSF10 - TNFRSF10B	TRAIL	Secreted Signaling	KEGG: hsa04060
30	I-Mc	TBV	TNFSF10	TNFRSF10A	0.201505	0	TNFSF10_TNFRSF10B	TNFSF10 - TNFRSF10B	TRAIL	Secreted Signaling	KEGG: hsa04060
30	I-Mc	TI-U	TNFSF10	TNFRSF10A	0.203414	0.01	TNFSF10_TNFRSF10B	TNFSF10 - TNFRSF10B	TRAIL	Secreted Signaling	KEGG: hsa04060
30	I-Mc	I-FB-c/Mc/P	TNFSF13	TNFRSF17	0.222935	0	TNFSF13_TNFRSF17	TNFSF13 - TNFRSF17	APRIL	Secreted Signaling	KEGG: hsa04060
30	I-Mc	I-Mc	TNFSF13	TNFRSF17	0.199668	0	TNFSF13_TNFRSF17	TNFSF13 - TNFRSF17	APRIL	Secreted Signaling	KEGG: hsa04060
30	I-Mc	TC	TNFSF13	TNFRSF17	0.172975	0.01	TNFSF13_TNFRSF17	TNFSF13 - TNFRSF17	APRIL	Secreted Signaling	KEGG: hsa04060
30	I-Mc	TI-Mc	TNFSF13	TNFRSF17	0.179968	0	TNFSF13_TNFRSF17	TNFSF13 - TNFRSF17	APRIL	Secreted Signaling	KEGG: hsa04060
30	I-Mc	TI-U	TNFSF13	TNFRSF17	0.18547	0	TNFSF13_TNFRSF17	TNFSF13 - TNFRSF17	APRIL	Secreted Signaling	KEGG: hsa04060
30	I-Mc	I-Fb/Mc/P	SPP1	CD44	0.485141	0	SPP1_CD44	SPP1 - CD44	SPP1	Secreted Signaling	PMID: 21907263
30	I-Mc	I-FB-c/Mc/P	SPP1	ITGAV_ITGB1	0.489061	0	SPP1_ITGAV_ITGB1	SPP1 - (ITGAV+ITGB1)	SPP1	Secreted Signaling	PMID: 21907263
30	I-Mc	I-FB-c/Mc/P	SPP1	ITGAV_ITGB5	0.464379	0	SPP1_ITGAV_ITGB5	SPP1 - (ITGAV+ITGB5)	SPP1	Secreted Signaling	PMID: 21907263
30	I-Mc	I-FB-c/Mc/P	SPP1	ITGA4_ITGB1	0.462589	0	SPP1_ITGA4_ITGB1	SPP1 - (ITGA4+ITGB1)	SPP1	Secreted Signaling	PMID: 21907263
30	I-Mc	I-FB-c/Mc/P	SPP1	ITGA9_ITGB1	0.430372	0	SPP1_ITGA9_ITGB1	SPP1 - (ITGA9+ITGB1)	SPP1	Secreted Signaling	PMID: 21907263
30	I-Mc	I-FB-c/Mc/P	SPP1	ITGA5_ITGB1	0.510477	0	SPP1_ITGA5_ITGB1	SPP1 - (ITGA5+ITGB1)	SPP1	Secreted Signaling	PMID: 21907263
30	I-Mc	I-Mc	SPP1	CD44	0.488357	0	SPP1_CD44	SPP1 - CD44	SPP1	Secreted Signaling	PMID: 21907263
30	I-Mc	I-Mc	SPP1	ITGAV_ITGB1	0.458687	0	SPP1_ITGAV_ITGB1	SPP1 - (ITGAV+ITGB1)	SPP1	Secreted Signaling	PMID: 21907263
30	I-Mc	I-Mc	SPP1	ITGAV_ITGB5	0.422471	0	SPP1_ITGAV_ITGB5	SPP1 - (ITGAV+ITGB5)	SPP1	Secreted Signaling	PMID: 21907263
30	I-Mc	I-Mc	SPP1	ITGA4_ITGB1	0.441623	0	SPP1_ITGA4_ITGB1	SPP1 - (ITGA4+ITGB1)	SPP1	Secreted Signaling	PMID: 21907263
30	I-Mc	I-Mc	SPP1	ITGA9_ITGB1	0.44367	0	SPP1_ITGA9_ITGB1	SPP1 - (ITGA9+ITGB1)	SPP1	Secreted Signaling	PMID: 21907263
30	I-Mc	I-Mc	SPP1	ITGA5_ITGB1	0.468668	0	SPP1_ITGA5_ITGB1	SPP1 - (ITGA5+ITGB1)	SPP1	Secreted Signaling	PMID: 21907263
30	I-Mc	TBV	SPP1	CD44	0.415182	0	SPP1_CD44	SPP1 - CD44	SPP1	Secreted Signaling	PMID: 21907263
30	I-Mc	TBV	SPP1	ITGAV_ITGB1	0.456468	0	SPP1_ITGAV_ITGB1	SPP1 - (ITGAV+ITGB1)	SPP1	Secreted Signaling	PMID: 21907263
30	I-Mc	TBV	SPP1	ITGAV_ITGB5	0.411172	0	SPP1_ITGAV_ITGB5	SPP1 - (ITGAV+ITGB5)	SPP1	Secreted Signaling	PMID: 21907263
30	I-Mc	TBV	SPP1	ITGA4_ITGB1	0.413233	0	SPP1_ITGA4_ITGB1	SPP1 - (ITGA4+ITGB1)	SPP1	Secreted Signaling	PMID: 21907263
30	I-Mc	TBV	SPP1	ITGA9_ITGB1	0.419564	0	SPP1_ITGA9_ITGB1	SPP1 - (ITGA9+ITGB1)	SPP1	Secreted Signaling	PMID: 21907263
30	I-Mc	TBV	SPP1	ITGA5_ITGB1	0.443998	0	SPP1_ITGA5_ITGB1	SPP1 - (ITGA5+ITGB1)	SPP1	Secreted Signaling	PMID: 21907263
30	I-Mc	TC	SPP1	CD44	0.374097	0.01	SPP1_CD44	SPP1 - CD44	SPP1	Secreted Signaling	PMID: 21907263
30	I-Mc	TC	SPP1	ITGAV_ITGB1	0.454933	0	SPP1_ITGAV_ITGB1	SPP1 - (ITGAV+ITGB1)	SPP1	Secreted Signaling	PMID: 21907263
30	I-Mc	TC	SPP1	ITGAV_ITGB5	0.412132	0	SPP1_ITGAV_ITGB5	SPP1 - (ITGAV+ITGB5)	SPP1	Secreted Signaling	PMID: 21907263
30	I-Mc	TC	SPP1	ITGA4_ITGB1	0.405067	0	SPP1_ITGA4_ITGB1	SPP1 - (ITGA4+ITGB1)	SPP1	Secreted Signaling	PMID: 21907263
30	I-Mc	TC	SPP1	ITGA9_ITGB1	0.437737	0	SPP1_ITGA9_ITGB1	SPP1 - (ITGA9+ITGB1)	SPP1	Secreted Signaling	PMID: 21907263
30	I-Mc	TC	SPP1	ITGA5_ITGB1	0.437881	0	SPP1_ITGA5_ITGB1	SPP1 - (ITGA5+ITGB1)	SPP1	Secreted Signaling	PMID: 21907263
30	I-Mc	TI-Fb/Mc/P	SPP1	CD44	0.394712	0.01	SPP1_CD44	SPP1 - CD44	SPP1	Secreted Signaling	PMID: 21907263
30	I-Mc	TI-FB-c/Mc/P	SPP1	ITGAV_ITGB1	0.442231	0	SPP1_ITGAV_ITGB1	SPP1 - (ITGAV+ITGB1)	SPP1	Secreted Signaling	PMID: 21907263
30	I-Mc	TI-FB-c/Mc/P	SPP1	ITGAV_ITGB5	0.40226	0.01	SPP1_ITGAV_ITGB5	SPP1 - (ITGAV+ITGB5)	SPP1	Secreted Signaling	PMID: 21907263
30	I-Mc	TI-FB-c/Mc/P	SPP1	ITGA4_ITGB1	0.402421	0.01	SPP1_ITGA4_ITGB1	SPP1 - (ITGA4+ITGB1)	SPP1	Secreted Signaling	PMID: 21907263
30	I-Mc	TI-FB-c/Mc/P	SPP1	ITGA9_ITGB1	0.417804	0	SPP1_ITGA9_ITGB1	SPP1 - (ITGA9+ITGB1)	SPP1	Secreted Signaling	PMID: 21907263
30	I-Mc	TI-FB-c/Mc/P	SPP1	ITGA5_ITGB1	0.445265	0	SPP1_ITGA5_ITGB1	SPP1 - (ITGA5+ITGB1)	SPP1	Secreted Signaling	PMID: 21907263
30	I-Mc	TI-Mc	SPP1	CD44	0.399027	0	SPP1_CD44	SPP1 - CD44	SPP1	Secreted Signaling	PMID: 21907263
30	I-Mc	TI-Mc	SPP1	ITGAV_ITGB1	0.457539	0	SPP1_ITGAV_ITGB1	SPP1 - (ITGAV+ITGB1)	SPP1	Secreted Signaling	PMID: 21907263
30	I-Mc	TI-Mc	SPP1	ITGAV_ITGB5	0.40994	0	SPP1_ITGAV_ITGB5	SPP1 - (ITGAV+ITGB5)	SPP1	Secreted Signaling	PMID: 21907263
30	I-Mc	TI-Mc	SPP1	ITGA4_ITGB1	0.419011	0	SPP1_ITGA4_ITGB1	SPP1 - (ITGA4+ITGB1)	SPP1	Secreted Signaling	PMID: 21907263
30	I-Mc	TI-Mc	SPP1	ITGA9_ITGB1	0.44169	0	SPP1_ITGA9_ITGB1	SPP1 - (ITGA9+ITGB1)	SPP1	Secreted Signaling	PMID: 21907263
30	I-Mc	TI-Mc	SPP1	ITGA5_ITGB1	0.422595	0	SPP1_ITGA5_ITGB1	SPP1 - (ITGA5+ITGB1)	SPP1	Secreted Signaling	PMID: 21907263
30	I-Mc	TI-U	SPP1	CD44	0.412436	0	SPP1_CD44	SPP1 - CD44	SPP1	Secreted Signaling	PMID: 21907263
30	I-Mc	TI-U	SPP1	ITGAV_ITGB1	0.448494	0	SPP1_ITGAV_ITGB1	SPP1 - (ITGAV+ITGB1)	SPP1	Secreted Signaling	PMID: 21907263
30	I-Mc	TI-U	SPP1	ITGAV_ITGB5	0.404922	0	SPP1_ITGAV_ITGB5	SPP1 - (ITGAV+ITGB5)	SPP1	Secreted Signaling	PMID: 21907263
30	I-Mc	TI-U	SPP1	ITGA4_ITGB1	0.392925	0	SPP1_ITGA4_ITGB1	SPP1 - (ITGA4+ITGB1)	SPP1	Secreted Signaling	PMID: 21907263
30	I-Mc	TI-U	SPP1	ITGA9_ITGB1	0.445214	0	SPP1_ITGA9_ITGB1	SPP1 - (ITGA9+ITGB1)	SPP1	Secreted Signaling	PMID: 21907263
30	I-Mc	TI-U	SPP1	ITGA5_ITGB1	0.423028	0	SPP1_ITGA5_ITGB1	SPP1 - (ITGA5+ITGB1)	SPP1	Secreted Signaling	PMID: 21907263
30	I-Mc	I-FB-c/Mc/P	ANGPTL4	ITGA5_ITGB1	0.366242	0	ANGPTL4_ITGA5_ITGB1	ANGPTL4 - (ITGA5+ITGB1)	ANGPTL	Secreted Signaling	PMID: 30049845
30	I-Mc	I-FB-c/Mc/P	ANGPTL4	CDH11	0.354476	0	ANGPTL4_CDH11	ANGPTL4 - CDH11	ANGPTL	Secreted Signaling	PMID: 30049845
30	I-Mc	I-FB-c/Mc/P	ANGPTL4	SDC2	0.302999	0	ANGPTL4_SDC2	ANGPTL4 - SDC2	ANGPTL	Secreted Signaling	PMID: 29017031
30	I-Mc	I-Mc	ANGPTL4	SDC2	0.332832	0.01	ANGPTL4_SDC2	ANGPTL4 - SDC2	ANGPTL	Secreted Signaling	PMID: 29017031
30	I-Mc	I-FB-c/Mc/P	ANGPTL4	SDC3	0.291451	0.01	ANGPTL4_SDC3	ANGPTL4 - SDC3	ANGPTL	Secreted Signaling	PMID: 29017031
30	I-Mc	I-Mc	ANGPTL4	SDC3	0.303346	0.01	ANGPTL4_SDC3	ANGPTL4 - SDC3	ANGPTL	Secreted Signaling	PMID: 29017031
30	I-Mc	TI-U	ANGPTL4	SDC3	0.279331	0.02	ANGPTL4_SDC3	ANGPTL4 - SDC3	ANGPTL	Secreted Signaling	PMID: 29017031
30	I-Mc	I-Mc	C3	ITGAM_ITGB2	0.335508	0	C3_ITGAM_ITGB2	C3 - (ITGAM+ITGB2)	COMPLEMENT	Secreted Signaling	PMID: 16234578
30	I-Mc	I-Mc	C3	ITGAX_ITGB2	0.347341	0	C3_ITGAX_ITGB2	C3 - (ITGAX+ITGB2)	COMPLEMENT	Secreted Signaling	PMID: 16234578
30	I-Mc	I-FB-c/Mc/P	EDN1	EDNRA	0.226229	0	EDN1_EDNRA	EDN1 - EDNRA	EDN	Secreted Signaling	KEGG: hsa04080
30	I-Mc	TBV	EDN1	EDNRA	0.20238	0.01	EDN1_EDNRA	EDN1 - EDNRA	EDN	Secreted Signaling	KEGG: hsa04080
30	I-Mc	I-FB-c/Mc/P	EDN1	EDNRB	0.226519	0	EDN1_EDNRB	EDN1 - EDNRB	EDN	Secreted Signaling	KEGG: hsa04080
30	I-Mc	I-Mc	EDN1	EDNRB	0.195555	0.04	EDN1_EDNRB	EDN1 - EDNRB	EDN	Secreted Signaling	KEGG: hsa04080
30	I-Mc	I-FB-c/Mc/P	PRSS3	F2R	0.23878	0	PRSS3_F2R	PRSS3 - F2R	PARs	Secreted Signaling	KEGG: hsa04080
30	I-Mc	I-Mc	PRSS3	F2R	0.200722	0.01	PRSS3_F2R	PRSS3 - F2R	PARs	Secreted Signaling	KEGG: hsa04080
30	I-Mc	TI-U	PRSS3	F2R	0.171705	0.03	PRSS3_F2R	PRSS3 - F2R	PARs	Secreted Signaling	KEGG: hsa04080
30	I-Mc	I-FB-c/Mc/P	GZMA	F2R	0.19844	0	GZMA_F2R	GZMA - F2R	PARs	Secreted Signaling	KEGG: hsa04080
30	I-Mc	I-Mc	GZMA	F2R	0.165415	0.04	GZMA_F2R	GZMA - F2R	PARs	Secreted Signaling	KEGG: hsa04080
30	I-Mc	I-FB-c/Mc/P	SEMA3A	NRP1_PLXNA1	0.238101	0	SEMA3A_NRP1_PLXNA1	SEMA3A - (NRP1+PLXNA1)	SEMA3	Secreted Signaling	PMID: 27533782
30	I-Mc	I-Mc	SEMA3A	NRP1_PLXNA1	0.225088	0.03	SEMA3A_NRP1_PLXNA1	SEMA3A - (NRP1+PLXNA1)	SEMA3	Secreted Signaling	PMID: 27533782
30	I-Mc	TBV	SEMA3A	NRP1_PLXNA1	0.226222	0.02	SEMA3A_NRP1_PLXNA1	SEMA3A - (NRP1+PLXNA1)	SEMA3	Secreted Signaling	PMID: 27533782
30	I-Mc	TC	SEMA3A	NRP1_PLXNA1	0.229892	0	SEMA3A_NRP1_PLXNA1	SEMA3A - (NRP1+PLXNA1)	SEMA3	Secreted Signaling	PMID: 27533782
30	I-Mc	TI-FB-c/Mc/P	SEMA3A	NRP1_PLXNA1	0.229634	0.04	SEMA3A_NRP1_PLXNA1	SEMA3A - (NRP1+PLXNA1)	SEMA3	Secreted Signaling	PMID: 27533782
30	I-Mc	TI-Mc	SEMA3A	NRP1_PLXNA1	0.229633	0	SEMA3A_NRP1_PLXNA1	SEMA3A - (NRP1+PLXNA1)	SEMA3	Secreted Signaling	PMID: 27533782
30	I-Mc	TI-U	SEMA3A	NRP1_PLXNA1	0.224784	0.04	SEMA3A_NRP1_PLXNA1	SEMA3A - (NRP1+PLXNA1)	SEMA3	Secreted Signaling	PMID: 27533782
30	I-Mc	I-FB-c/Mc/P	SEMA3A	NRP1_PLXNA2	0.242777	0.01	SEMA3A_NRP1_PLXNA2	SEMA3A - (NRP1+PLXNA2)	SEMA3	Secreted Signaling	PMID: 27533782
30	I-Mc	TBV	SEMA3A	NRP1_PLXNA2	0.235564	0	SEMA3A_NRP1_PLXNA2	SEMA3A - (NRP1+PLXNA2)	SEMA3	Secreted Signaling	PMID: 27533782
30	I-Mc	TC	SEMA3A	NRP1_PLXNA2	0.233948	0.01	SEMA3A_NRP1_PLXNA2	SEMA3A - (NRP1+PLXNA2)	SEMA3	Secreted Signaling	PMID: 27533782
30	I-Mc	TI-Mc	SEMA3A	NRP1_PLXNA2	0.231746	0.01	SEMA3A_NRP1_PLXNA2	SEMA3A - (NRP1+PLXNA2)	SEMA3	Secreted Signaling	PMID: 27533782
30	I-Mc	TI-U	SEMA3A	NRP1_PLXNA2	0.230385	0	SEMA3A_NRP1_PLXNA2	SEMA3A - (NRP1+PLXNA2)	SEMA3	Secreted Signaling	PMID: 27533782
30	I-Mc	I-FB-c/Mc/P	SEMA3A	NRP1_PLXNA3	0.234065	0.01	SEMA3A_NRP1_PLXNA3	SEMA3A - (NRP1+PLXNA3)	SEMA3	Secreted Signaling	PMID: 27533782
30	I-Mc	I-Mc	SEMA3A	NRP1_PLXNA3	0.224284	0.01	SEMA3A_NRP1_PLXNA3	SEMA3A - (NRP1+PLXNA3)	SEMA3	Secreted Signaling	PMID: 27533782
30	I-Mc	TC	SEMA3A	NRP1_PLXNA3	0.231716	0	SEMA3A_NRP1_PLXNA3	SEMA3A - (NRP1+PLXNA3)	SEMA3	Secreted Signaling	PMID: 27533782
30	I-Mc	TI-Mc	SEMA3A	NRP1_PLXNA3	0.228327	0	SEMA3A_NRP1_PLXNA3	SEMA3A - (NRP1+PLXNA3)	SEMA3	Secreted Signaling	PMID: 27533782
30	I-Mc	TI-U	SEMA3A	NRP1_PLXNA3	0.228162	0	SEMA3A_NRP1_PLXNA3	SEMA3A - (NRP1+PLXNA3)	SEMA3	Secreted Signaling	PMID: 27533782
30	I-Mc	TC	SEMA3A	NRP1_PLXNA4	0.225564	0.01	SEMA3A_NRP1_PLXNA4	SEMA3A - (NRP1+PLXNA4)	SEMA3	Secreted Signaling	PMID: 27533782
30	I-Mc	TI-FB-c/Mc/P	SEMA3A	NRP1_PLXNA4	0.237096	0	SEMA3A_NRP1_PLXNA4	SEMA3A - (NRP1+PLXNA4)	SEMA3	Secreted Signaling	PMID: 27533782
30	I-Mc	TI-Mc	SEMA3A	NRP1_PLXNA4	0.225814	0	SEMA3A_NRP1_PLXNA4	SEMA3A - (NRP1+PLXNA4)	SEMA3	Secreted Signaling	PMID: 27533782
30	I-Mc	I-FB-c/Mc/P	SEMA3C	NRP1_PLXNA1	0.273223	0	SEMA3C_NRP1_PLXNA1	SEMA3C - (NRP1+PLXNA1)	SEMA3	Secreted Signaling	PMID: 27533782
30	I-Mc	I-Mc	SEMA3C	NRP1_PLXNA1	0.258943	0.01	SEMA3C_NRP1_PLXNA1	SEMA3C - (NRP1+PLXNA1)	SEMA3	Secreted Signaling	PMID: 27533782
30	I-Mc	TBV	SEMA3C	NRP1_PLXNA1	0.260191	0.01	SEMA3C_NRP1_PLXNA1	SEMA3C - (NRP1+PLXNA1)	SEMA3	Secreted Signaling	PMID: 27533782
30	I-Mc	TC	SEMA3C	NRP1_PLXNA1	0.264224	0	SEMA3C_NRP1_PLXNA1	SEMA3C - (NRP1+PLXNA1)	SEMA3	Secreted Signaling	PMID: 27533782
30	I-Mc	TI-FB-c/Mc/P	SEMA3C	NRP1_PLXNA1	0.26394	0.02	SEMA3C_NRP1_PLXNA1	SEMA3C - (NRP1+PLXNA1)	SEMA3	Secreted Signaling	PMID: 27533782
30	I-Mc	TI-Mc	SEMA3C	NRP1_PLXNA1	0.263939	0	SEMA3C_NRP1_PLXNA1	SEMA3C - (NRP1+PLXNA1)	SEMA3	Secreted Signaling	PMID: 27533782
30	I-Mc	TI-U	SEMA3C	NRP1_PLXNA1	0.258609	0.02	SEMA3C_NRP1_PLXNA1	SEMA3C - (NRP1+PLXNA1)	SEMA3	Secreted Signaling	PMID: 27533782
30	I-Mc	I-FB-c/Mc/P	SEMA3C	NRP1_PLXNA2	0.278338	0	SEMA3C_NRP1_PLXNA2	SEMA3C - (NRP1+PLXNA2)	SEMA3	Secreted Signaling	PMID: 27533782
30	I-Mc	I-Mc	SEMA3C	NRP1_PLXNA2	0.255768	0.02	SEMA3C_NRP1_PLXNA2	SEMA3C - (NRP1+PLXNA2)	SEMA3	Secreted Signaling	PMID: 27533782
30	I-Mc	TBV	SEMA3C	NRP1_PLXNA2	0.270445	0	SEMA3C_NRP1_PLXNA2	SEMA3C - (NRP1+PLXNA2)	SEMA3	Secreted Signaling	PMID: 27533782
30	I-Mc	TC	SEMA3C	NRP1_PLXNA2	0.268673	0	SEMA3C_NRP1_PLXNA2	SEMA3C - (NRP1+PLXNA2)	SEMA3	Secreted Signaling	PMID: 27533782
30	I-Mc	TI-Mc	SEMA3C	NRP1_PLXNA2	0.266259	0	SEMA3C_NRP1_PLXNA2	SEMA3C - (NRP1+PLXNA2)	SEMA3	Secreted Signaling	PMID: 27533782
30	I-Mc	TI-U	SEMA3C	NRP1_PLXNA2	0.264764	0	SEMA3C_NRP1_PLXNA2	SEMA3C - (NRP1+PLXNA2)	SEMA3	Secreted Signaling	PMID: 27533782
30	I-Mc	I-FB-c/Mc/P	SEMA3C	NRP1_PLXNA3	0.268802	0	SEMA3C_NRP1_PLXNA3	SEMA3C - (NRP1+PLXNA3)	SEMA3	Secreted Signaling	PMID: 27533782
30	I-Mc	I-Mc	SEMA3C	NRP1_PLXNA3	0.258059	0	SEMA3C_NRP1_PLXNA3	SEMA3C - (NRP1+PLXNA3)	SEMA3	Secreted Signaling	PMID: 27533782
30	I-Mc	TBV	SEMA3C	NRP1_PLXNA3	0.256931	0.02	SEMA3C_NRP1_PLXNA3	SEMA3C - (NRP1+PLXNA3)	SEMA3	Secreted Signaling	PMID: 27533782
30	I-Mc	TC	SEMA3C	NRP1_PLXNA3	0.266226	0	SEMA3C_NRP1_PLXNA3	SEMA3C - (NRP1+PLXNA3)	SEMA3	Secreted Signaling	PMID: 27533782
30	I-Mc	TI-FB-c/Mc/P	SEMA3C	NRP1_PLXNA3	0.251626	0.02	SEMA3C_NRP1_PLXNA3	SEMA3C - (NRP1+PLXNA3)	SEMA3	Secreted Signaling	PMID: 27533782
30	I-Mc	TI-Mc	SEMA3C	NRP1_PLXNA3	0.262505	0	SEMA3C_NRP1_PLXNA3	SEMA3C - (NRP1+PLXNA3)	SEMA3	Secreted Signaling	PMID: 27533782
30	I-Mc	TI-U	SEMA3C	NRP1_PLXNA3	0.262323	0	SEMA3C_NRP1_PLXNA3	SEMA3C - (NRP1+PLXNA3)	SEMA3	Secreted Signaling	PMID: 27533782
30	I-Mc	I-FB-c/Mc/P	SEMA3C	NRP1_PLXNA4	0.246801	0.04	SEMA3C_NRP1_PLXNA4	SEMA3C - (NRP1+PLXNA4)	SEMA3	Secreted Signaling	PMID: 27533782
30	I-Mc	I-Mc	SEMA3C	NRP1_PLXNA4	0.252465	0.03	SEMA3C_NRP1_PLXNA4	SEMA3C - (NRP1+PLXNA4)	SEMA3	Secreted Signaling	PMID: 27533782
30	I-Mc	TBV	SEMA3C	NRP1_PLXNA4	0.248946	0.02	SEMA3C_NRP1_PLXNA4	SEMA3C - (NRP1+PLXNA4)	SEMA3	Secreted Signaling	PMID: 27533782
30	I-Mc	TC	SEMA3C	NRP1_PLXNA4	0.259466	0	SEMA3C_NRP1_PLXNA4	SEMA3C - (NRP1+PLXNA4)	SEMA3	Secreted Signaling	PMID: 27533782
30	I-Mc	TI-FB-c/Mc/P	SEMA3C	NRP1_PLXNA4	0.272123	0	SEMA3C_NRP1_PLXNA4	SEMA3C - (NRP1+PLXNA4)	SEMA3	Secreted Signaling	PMID: 27533782
30	I-Mc	TI-Mc	SEMA3C	NRP1_PLXNA4	0.259741	0	SEMA3C_NRP1_PLXNA4	SEMA3C - (NRP1+PLXNA4)	SEMA3	Secreted Signaling	PMID: 27533782
30	I-Mc	TI-U	SEMA3C	NRP1_PLXNA4	0.253885	0	SEMA3C_NRP1_PLXNA4	SEMA3C - (NRP1+PLXNA4)	SEMA3	Secreted Signaling	PMID: 27533782
30	I-Mc	I-FB-c/Mc/P	SEMA3C	NRP2_PLXNA2	0.259404	0	SEMA3C_NRP2_PLXNA2	SEMA3C - (NRP2+PLXNA2)	SEMA3	Secreted Signaling	PMID: 27533782
30	I-Mc	TBV	SEMA3C	NRP2_PLXNA2	0.244587	0.01	SEMA3C_NRP2_PLXNA2	SEMA3C - (NRP2+PLXNA2)	SEMA3	Secreted Signaling	PMID: 27533782
30	I-Mc	TC	SEMA3C	NRP2_PLXNA2	0.250134	0	SEMA3C_NRP2_PLXNA2	SEMA3C - (NRP2+PLXNA2)	SEMA3	Secreted Signaling	PMID: 27533782
30	I-Mc	TI-FB-c/Mc/P	SEMA3C	NRP2_PLXNA2	0.238692	0.04	SEMA3C_NRP2_PLXNA2	SEMA3C - (NRP2+PLXNA2)	SEMA3	Secreted Signaling	PMID: 27533782
30	I-Mc	TI-Mc	SEMA3C	NRP2_PLXNA2	0.248034	0.01	SEMA3C_NRP2_PLXNA2	SEMA3C - (NRP2+PLXNA2)	SEMA3	Secreted Signaling	PMID: 27533782
30	I-Mc	TI-U	SEMA3C	NRP2_PLXNA2	0.242847	0	SEMA3C_NRP2_PLXNA2	SEMA3C - (NRP2+PLXNA2)	SEMA3	Secreted Signaling	PMID: 27533782
30	I-Mc	I-FB-c/Mc/P	SEMA3C	NRP1_NRP2	0.296926	0	SEMA3C_NRP1_NRP2	SEMA3C - (NRP1+NRP2)	SEMA3	Secreted Signaling	PMID: 27533782
30	I-Mc	I-Mc	SEMA3C	NRP1_NRP2	0.274005	0.02	SEMA3C_NRP1_NRP2	SEMA3C - (NRP1+NRP2)	SEMA3	Secreted Signaling	PMID: 27533782
30	I-Mc	TBV	SEMA3C	NRP1_NRP2	0.270259	0.03	SEMA3C_NRP1_NRP2	SEMA3C - (NRP1+NRP2)	SEMA3	Secreted Signaling	PMID: 27533782
30	I-Mc	TC	SEMA3C	NRP1_NRP2	0.283924	0	SEMA3C_NRP1_NRP2	SEMA3C - (NRP1+NRP2)	SEMA3	Secreted Signaling	PMID: 27533782
30	I-Mc	TI-FB-c/Mc/P	SEMA3C	NRP1_NRP2	0.288871	0	SEMA3C_NRP1_NRP2	SEMA3C - (NRP1+NRP2)	SEMA3	Secreted Signaling	PMID: 27533782
30	I-Mc	TI-Mc	SEMA3C	NRP1_NRP2	0.282651	0	SEMA3C_NRP1_NRP2	SEMA3C - (NRP1+NRP2)	SEMA3	Secreted Signaling	PMID: 27533782
30	I-Mc	TI-U	SEMA3C	NRP1_NRP2	0.270428	0.03	SEMA3C_NRP1_NRP2	SEMA3C - (NRP1+NRP2)	SEMA3	Secreted Signaling	PMID: 27533782
30	I-Mc	I-FB-c/Mc/P	ANXA1	FPR1	0.197867	0	ANXA1_FPR1	ANXA1 - FPR1	ANNEXIN	Secreted Signaling	PMID: 23230437
30	I-Mc	I-Mc	ANXA1	FPR1	0.201071	0.03	ANXA1_FPR1	ANXA1 - FPR1	ANNEXIN	Secreted Signaling	PMID: 23230437
30	I-Mc	TI-Mc	ANXA1	FPR1	0.146087	0.03	ANXA1_FPR1	ANXA1 - FPR1	ANNEXIN	Secreted Signaling	PMID: 23230437
30	I-Mc	TI-U	ANXA1	FPR1	0.152741	0.01	ANXA1_FPR1	ANXA1 - FPR1	ANNEXIN	Secreted Signaling	PMID: 23230437
30	I-Mc	I-Mc	GAS6	MERTK	0.244672	0.04	GAS6_MERTK	GAS6 - MERTK	GAS	Secreted Signaling	PMID: 27801848
30	I-Mc	I-FB-c/Mc/P	PROS1	AXL	0.264855	0	PROS1_AXL	PROS1 - AXL	PROS	Secreted Signaling	PMID: 29531161
30	I-Mc	I-FB-c/Mc/P	KLK6	F2R	0.188897	0	KLK6_F2R	KLK6 - F2R	KLK	Secreted Signaling	PMID: 35102281
30	I-Mc	I-Mc	KLK6	F2R	0.157149	0.04	KLK6_F2R	KLK6 - F2R	KLK	Secreted Signaling	PMID: 35102281
30	I-Mc	I-FB-c/Mc/P	ADM	CALCR_RAMP2	0.284712	0	ADM_CALCR_RAMP2	ADM - (CALCR+RAMP2)	ADM	Secreted Signaling	PMID: 33462236
30	I-Mc	I-Mc	ADM	CALCR_RAMP2	0.275029	0.01	ADM_CALCR_RAMP2	ADM - (CALCR+RAMP2)	ADM	Secreted Signaling	PMID: 33462236
30	I-Mc	TBV	ADM	CALCR_RAMP2	0.25666	0	ADM_CALCR_RAMP2	ADM - (CALCR+RAMP2)	ADM	Secreted Signaling	PMID: 33462236
30	I-Mc	TC	ADM	CALCR_RAMP2	0.247217	0	ADM_CALCR_RAMP2	ADM - (CALCR+RAMP2)	ADM	Secreted Signaling	PMID: 33462236
30	I-Mc	TI-FB-c/Mc/P	ADM	CALCR_RAMP2	0.224689	0.04	ADM_CALCR_RAMP2	ADM - (CALCR+RAMP2)	ADM	Secreted Signaling	PMID: 33462236
30	I-Mc	TI-Mc	ADM	CALCR_RAMP2	0.251671	0	ADM_CALCR_RAMP2	ADM - (CALCR+RAMP2)	ADM	Secreted Signaling	PMID: 33462236
30	I-Mc	TI-U	ADM	CALCR_RAMP2	0.248214	0.01	ADM_CALCR_RAMP2	ADM - (CALCR+RAMP2)	ADM	Secreted Signaling	PMID: 33462236
30	I-Mc	I-FB-c/Mc/P	ADM	CALCRL_RAMP2	0.284712	0	ADM_CALCRL_RAMP2	ADM - (CALCRL+RAMP2)	ADM	Secreted Signaling	PMID: 33462236
30	I-Mc	I-Mc	ADM	CALCRL_RAMP2	0.275029	0.01	ADM_CALCRL_RAMP2	ADM - (CALCRL+RAMP2)	ADM	Secreted Signaling	PMID: 33462236
30	I-Mc	TBV	ADM	CALCRL_RAMP2	0.25666	0	ADM_CALCRL_RAMP2	ADM - (CALCRL+RAMP2)	ADM	Secreted Signaling	PMID: 33462236
30	I-Mc	TC	ADM	CALCRL_RAMP2	0.247217	0	ADM_CALCRL_RAMP2	ADM - (CALCRL+RAMP2)	ADM	Secreted Signaling	PMID: 33462236
30	I-Mc	TI-FB-c/Mc/P	ADM	CALCRL_RAMP2	0.224689	0.04	ADM_CALCRL_RAMP2	ADM - (CALCRL+RAMP2)	ADM	Secreted Signaling	PMID: 33462236
30	I-Mc	TI-Mc	ADM	CALCRL_RAMP2	0.251671	0	ADM_CALCRL_RAMP2	ADM - (CALCRL+RAMP2)	ADM	Secreted Signaling	PMID: 33462236
30	I-Mc	TI-U	ADM	CALCRL_RAMP2	0.248214	0.01	ADM_CALCRL_RAMP2	ADM - (CALCRL+RAMP2)	ADM	Secreted Signaling	PMID: 33462236
30	I-Mc	I-FB-c/Mc/P	ULBP1	NKG2D_HCST	0.2203	0	ULBP1_NKG2D_HCST	ULBP1 - (KLRK1+HCST)	MHC-I	Secreted Signaling	PMID: 10894171;PMID:24223577
30	I-Mc	I-Mc	ULBP1	NKG2D_HCST	0.225576	0	ULBP1_NKG2D_HCST	ULBP1 - (KLRK1+HCST)	MHC-I	Secreted Signaling	PMID: 10894171;PMID:24223577
30	I-Mc	TC	ULBP1	NKG2D_HCST	0.183442	0.01	ULBP1_NKG2D_HCST	ULBP1 - (KLRK1+HCST)	MHC-I	Secreted Signaling	PMID: 10894171;PMID:24223577
30	I-Mc	TI-U	ULBP1	NKG2D_HCST	0.186708	0.02	ULBP1_NKG2D_HCST	ULBP1 - (KLRK1+HCST)	MHC-I	Secreted Signaling	PMID: 10894171;PMID:24223577
30	I-Mc	I-FB-c/Mc/P	TUB	MERTK	0.29256	0	TUB_MERTK	TUB - MERTK	TULP	Secreted Signaling	PMID: 20978475
30	I-Mc	I-Mc	TUB	MERTK	0.325256	0	TUB_MERTK	TUB - MERTK	TULP	Secreted Signaling	PMID: 20978475
30	I-Mc	I-FB-c/Mc/P	PROS1	MERTK	0.241986	0.04	PROS1_MERTK	PROS1 - MERTK	PROS	Secreted Signaling	PMID: 34631419
30	I-Mc	I-Mc	PROS1	MERTK	0.271196	0	PROS1_MERTK	PROS1 - MERTK	PROS	Secreted Signaling	PMID: 34631419
30	TBV	I-FB-c/Mc/P	TGFB2	ACVR1_TGFbR	0.25294	0	TGFB2_ACVR1_TGFBR1	TGFB2 - (ACVR1+TGFBR1)	TGFb	Secreted Signaling	PMID: 29376829
30	TBV	TBV	BMP5	ACVR1_ACVR2A	0.0203863	0	BMP5_ACVR1_ACVR2A	BMP5 - (ACVR1+ACVR2A)	BMP	Secreted Signaling	KEGG: hsa04350; PMID:26893264
30	TBV	TC	BMP5	ACVR1_ACVR2A	0.0180342	0.03	BMP5_ACVR1_ACVR2A	BMP5 - (ACVR1+ACVR2A)	BMP	Secreted Signaling	KEGG: hsa04350; PMID:26893264
30	TBV	TBV	BMP5	ACVR1_ACVR2B	0.019645	0	BMP5_ACVR1_ACVR2B	BMP5 - (ACVR1+ACVR2B)	BMP	Secreted Signaling	KEGG: hsa04350; PMID:26893264
30	TBV	TC	BMP5	ACVR1_ACVR2B	0.0180027	0.01	BMP5_ACVR1_ACVR2B	BMP5 - (ACVR1+ACVR2B)	BMP	Secreted Signaling	KEGG: hsa04350; PMID:26893264
30	TBV	TBV	BMP5	ACVR1_BMPR2	0.0208576	0	BMP5_ACVR1_BMPR2	BMP5 - (ACVR1+BMPR2)	BMP	Secreted Signaling	KEGG: hsa04350; PMID:26893264
30	TBV	TC	BMP5	ACVR1_BMPR2	0.0192126	0.02	BMP5_ACVR1_BMPR2	BMP5 - (ACVR1+BMPR2)	BMP	Secreted Signaling	KEGG: hsa04350; PMID:26893264
30	TBV	TC	WNT4	FZD4_LRP5	0.00148005	0.04	WNT4_FZD4_LRP5	WNT4 - (FZD4+LRP5)	WNT	Secreted Signaling	KEGG: hsa04310; PMID: 23209147
30	TBV	TC	WNT4	FZD6_LRP5	0.0012866	0.04	WNT4_FZD6_LRP5	WNT4 - (FZD6+LRP5)	WNT	Secreted Signaling	KEGG: hsa04310; PMID: 23209147
30	TBV	TC	WNT4	FZD4_LRP6	0.00133794	0.04	WNT4_FZD4_LRP6	WNT4 - (FZD4+LRP6)	WNT	Secreted Signaling	KEGG: hsa04310; PMID: 23209147
30	TBV	I-FB-c/Mc/P	VEGFA	FLT1	0.344593	0	VEGFA_VEGFR1	VEGFA - VEGFR1	VEGF	Secreted Signaling	KEGG: hsa04370; PMID: 16633338
30	TBV	I-FB-c/Mc/P	VEGFA	KDR	0.478035	0.02	VEGFA_VEGFR2	VEGFA - VEGFR2	VEGF	Secreted Signaling	KEGG: hsa04370; PMID: 16633338
30	TBV	I-FB-c/Mc/P	VEGFA	FLT1_KDR	0.502946	0	VEGFA_VEGFR1R2	VEGFA - VEGFR1R2	VEGF	Secreted Signaling	PMID: 16633338
30	TBV	I-Mc	CCL3	CCR1	0.228309	0	CCL3_CCR1	CCL3 - CCR1	CCL	Secreted Signaling	KEGG: hsa04060
30	TBV	I-Mc	CCL8	CCR1	0.197432	0.04	CCL8_CCR1	CCL8 - CCR1	CCL	Secreted Signaling	KEGG: hsa04060
30	TBV	I-Mc	CCL14	CCR1	0.185488	0.04	CCL14_CCR1	CCL14 - CCR1	CCL	Secreted Signaling	KEGG: hsa04060
30	TBV	I-Mc	CCL3	ACKR2	0.174607	0.04	CCL3_ACKR2	CCL3 - ACKR2	CCL	Secreted Signaling	PMID: 26740381
30	TBV	I-Mc	CCL24	ACKR2	0.187177	0.03	CCL24_ACKR2	CCL24 - ACKR2	CCL	Secreted Signaling	PMID: 26740381
30	TBV	I-Mc	CXCL12	ACKR3	0.19388	0	CXCL12_ACKR3	CXCL12 - ACKR3	CXCL	Secreted Signaling	KEGG: hsa04060
30	TBV	I-Mc	IL10	IL10RA_IL10RB	0.198624	0.01	IL10_IL10RA_IL10RB	IL10 - (IL10RA+IL10RB)	IL10	Secreted Signaling	KEGG: hsa04060
30	TBV	I-Mc	CSF1	CSF1R	0.186808	0.02	CSF1_CSF1R	CSF1 - CSF1R	CSF	Secreted Signaling	KEGG: hsa04060
30	TBV	I-FB-c/Mc/P	TNFSF13	TNFRSF17	0.178779	0.03	TNFSF13_TNFRSF17	TNFSF13 - TNFRSF17	APRIL	Secreted Signaling	KEGG: hsa04060
30	TBV	I-FB-c/Mc/P	ANGPTL4	CDH11	0.298229	0.02	ANGPTL4_CDH11	ANGPTL4 - CDH11	ANGPTL	Secreted Signaling	PMID: 30049845
30	TBV	I-FB-c/Mc/P	C3	C3AR1	0.354869	0.03	C3_C3AR1	C3 - C3AR1	COMPLEMENT	Secreted Signaling	KEGG: hsa04080
30	TBV	I-Mc	C3	C3AR1	0.376651	0	C3_C3AR1	C3 - C3AR1	COMPLEMENT	Secreted Signaling	KEGG: hsa04080
30	TBV	I-Mc	C3	ITGAM_ITGB2	0.398987	0	C3_ITGAM_ITGB2	C3 - (ITGAM+ITGB2)	COMPLEMENT	Secreted Signaling	PMID: 16234578
30	TBV	I-Mc	C3	ITGAX_ITGB2	0.411672	0	C3_ITGAX_ITGB2	C3 - (ITGAX+ITGB2)	COMPLEMENT	Secreted Signaling	PMID: 16234578
30	TBV	I-FB-c/Mc/P	PRSS3	F2R	0.18043	0.04	PRSS3_F2R	PRSS3 - F2R	PARs	Secreted Signaling	KEGG: hsa04080
30	TBV	I-FB-c/Mc/P	GZMA	F2R	0.189743	0	GZMA_F2R	GZMA - F2R	PARs	Secreted Signaling	KEGG: hsa04080
30	TBV	I-Mc	GZMA	F2R	0.15788	0.03	GZMA_F2R	GZMA - F2R	PARs	Secreted Signaling	KEGG: hsa04080
30	TBV	I-Mc	ANXA1	FPR1	0.14508	0.03	ANXA1_FPR1	ANXA1 - FPR1	ANNEXIN	Secreted Signaling	PMID: 23230437
30	TBV	I-Mc	GAS6	MERTK	0.240933	0.02	GAS6_MERTK	GAS6 - MERTK	GAS	Secreted Signaling	PMID: 27801848
30	TBV	I-FB-c/Mc/P	PROS1	AXL	0.266265	0	PROS1_AXL	PROS1 - AXL	PROS	Secreted Signaling	PMID: 29531161
30	TBV	I-FB-c/Mc/P	KLK6	F2R	0.166664	0.02	KLK6_F2R	KLK6 - F2R	KLK	Secreted Signaling	PMID: 35102281
30	TBV	I-FB-c/Mc/P	CALCA	CALCR_RAMP2	0.305296	0.03	CALCA_CALCR_RAMP2	CALCA - (CALCR+RAMP2)	CALC	Secreted Signaling	PMID: 30741933;PMID: 18599553
30	TBV	I-FB-c/Mc/P	CALCA	CALCRL_RAMP2	0.305296	0.03	CALCA_CALCRL_RAMP2	CALCA - (CALCRL+RAMP2)	CALC	Secreted Signaling	PMID: 30741933;PMID: 18599553
30	TBV	I-Mc	ULBP1	NKG2D_HCST	0.188731	0.04	ULBP1_NKG2D_HCST	ULBP1 - (KLRK1+HCST)	MHC-I	Secreted Signaling	PMID: 10894171;PMID:24223577
30	TBV	I-Mc	TUB	MERTK	0.292286	0.01	TUB_MERTK	TUB - MERTK	TULP	Secreted Signaling	PMID: 20978475
30	TBV	I-FB-c/Mc/P	PROS1	MERTK	0.243314	0.03	PROS1_MERTK	PROS1 - MERTK	PROS	Secreted Signaling	PMID: 34631419
30	TBV	I-Mc	PROS1	MERTK	0.272627	0	PROS1_MERTK	PROS1 - MERTK	PROS	Secreted Signaling	PMID: 34631419
13	TC	TI-U	TGFB1	ACVR1B_TGFbR2	0.00620584	0.04	TGFB1_ACVR1B_TGFBR2	TGFB1 - (ACVR1B+TGFBR2)	TGFb	Secreted Signaling	PMID: 27449815
13	TC	TI-U	TGFB2	ACVR1B_TGFbR2	0.00401504	0.02	TGFB2_ACVR1B_TGFBR2	TGFB2 - (ACVR1B+TGFBR2)	TGFb	Secreted Signaling	PMID: 27449815
13	TC	TI-U	INHBB	ACVR1B_ACVR2A	0.250611	0	INHBB_ACVR1B_ACVR2A	INHBB - (ACVR1B+ACVR2A)	ACTIVIN	Secreted Signaling	KEGG: hsa04352
13	TC	I-ECD8+T/Pc/P	INHBB	ACVR1B_ACVR2B	0.234144	0.04	INHBB_ACVR1B_ACVR2B	INHBB - (ACVR1B+ACVR2B)	ACTIVIN	Secreted Signaling	KEGG: hsa04353
13	TC	TC	INHBB	ACVR1B_ACVR2B	0.225355	0.04	INHBB_ACVR1B_ACVR2B	INHBB - (ACVR1B+ACVR2B)	ACTIVIN	Secreted Signaling	KEGG: hsa04353
13	TC	TI-FoBc/ECD8+T/NKc	INHBB	ACVR1B_ACVR2B	0.233142	0.03	INHBB_ACVR1B_ACVR2B	INHBB - (ACVR1B+ACVR2B)	ACTIVIN	Secreted Signaling	KEGG: hsa04353
13	TC	TI-U	INHBB	ACVR1B_ACVR2B	0.248979	0	INHBB_ACVR1B_ACVR2B	INHBB - (ACVR1B+ACVR2B)	ACTIVIN	Secreted Signaling	KEGG: hsa04353
13	TC	TC	WNT10A	FZD1_LRP5	0.000750301	0	WNT10A_FZD1_LRP5	WNT10A - (FZD1+LRP5)	WNT	Secreted Signaling	KEGG: hsa04310; PMID: 23209147
13	TC	TC	WNT10A	FZD4_LRP5	0.000723318	0	WNT10A_FZD4_LRP5	WNT10A - (FZD4+LRP5)	WNT	Secreted Signaling	KEGG: hsa04310; PMID: 23209147
13	TC	TC	WNT10A	FZD5_LRP5	0.000700101	0	WNT10A_FZD5_LRP5	WNT10A - (FZD5+LRP5)	WNT	Secreted Signaling	KEGG: hsa04310; PMID: 23209147
13	TC	TC	WNT10A	FZD6_LRP5	0.000752226	0	WNT10A_FZD6_LRP5	WNT10A - (FZD6+LRP5)	WNT	Secreted Signaling	KEGG: hsa04310; PMID: 23209147
13	TC	TC	WNT10A	FZD7_LRP5	0.00067573	0	WNT10A_FZD7_LRP5	WNT10A - (FZD7+LRP5)	WNT	Secreted Signaling	KEGG: hsa04310; PMID: 23209147
13	TC	TC	WNT10A	FZD8_LRP5	0.000732223	0	WNT10A_FZD8_LRP5	WNT10A - (FZD8+LRP5)	WNT	Secreted Signaling	KEGG: hsa04310; PMID: 23209147
13	TC	TI-U	WNT10A	FZD8_LRP5	0.000622395	0.04	WNT10A_FZD8_LRP5	WNT10A - (FZD8+LRP5)	WNT	Secreted Signaling	KEGG: hsa04310; PMID: 23209147
13	TC	TC	WNT10B	FZD1_LRP5	0.000704522	0	WNT10B_FZD1_LRP5	WNT10B - (FZD1+LRP5)	WNT	Secreted Signaling	KEGG: hsa04310; PMID: 23209147
13	TC	TC	WNT10B	FZD4_LRP5	0.000678836	0	WNT10B_FZD4_LRP5	WNT10B - (FZD4+LRP5)	WNT	Secreted Signaling	KEGG: hsa04310; PMID: 23209147
13	TC	TC	WNT10B	FZD5_LRP5	0.000656756	0	WNT10B_FZD5_LRP5	WNT10B - (FZD5+LRP5)	WNT	Secreted Signaling	KEGG: hsa04310; PMID: 23209147
13	TC	TC	WNT10B	FZD6_LRP5	0.000706356	0	WNT10B_FZD6_LRP5	WNT10B - (FZD6+LRP5)	WNT	Secreted Signaling	KEGG: hsa04310; PMID: 23209147
13	TC	TC	WNT10B	FZD7_LRP5	0.0006336	0	WNT10B_FZD7_LRP5	WNT10B - (FZD7+LRP5)	WNT	Secreted Signaling	KEGG: hsa04310; PMID: 23209147
13	TC	TC	WNT10B	FZD8_LRP5	0.00068731	0	WNT10B_FZD8_LRP5	WNT10B - (FZD8+LRP5)	WNT	Secreted Signaling	KEGG: hsa04310; PMID: 23209147
13	TC	TC	WNT3	FZD1_LRP5	0.000888147	0	WNT3_FZD1_LRP5	WNT3 - (FZD1+LRP5)	WNT	Secreted Signaling	KEGG: hsa04310; PMID: 23209147
13	TC	TC	WNT3	FZD4_LRP5	0.000857537	0	WNT3_FZD4_LRP5	WNT3 - (FZD4+LRP5)	WNT	Secreted Signaling	KEGG: hsa04310; PMID: 23209147
13	TC	TI-U	WNT3	FZD4_LRP5	0.000687857	0.04	WNT3_FZD4_LRP5	WNT3 - (FZD4+LRP5)	WNT	Secreted Signaling	KEGG: hsa04310; PMID: 23209147
13	TC	TC	WNT3	FZD5_LRP5	0.000831122	0	WNT3_FZD5_LRP5	WNT3 - (FZD5+LRP5)	WNT	Secreted Signaling	KEGG: hsa04310; PMID: 23209147
13	TC	TI-U	WNT3	FZD5_LRP5	0.000684292	0.03	WNT3_FZD5_LRP5	WNT3 - (FZD5+LRP5)	WNT	Secreted Signaling	KEGG: hsa04310; PMID: 23209147
13	TC	TC	WNT3	FZD6_LRP5	0.000890327	0	WNT3_FZD6_LRP5	WNT3 - (FZD6+LRP5)	WNT	Secreted Signaling	KEGG: hsa04310; PMID: 23209147
13	TC	TC	WNT3	FZD7_LRP5	0.000803319	0	WNT3_FZD7_LRP5	WNT3 - (FZD7+LRP5)	WNT	Secreted Signaling	KEGG: hsa04310; PMID: 23209147
13	TC	TI-U	WNT3	FZD7_LRP5	0.000660724	0.03	WNT3_FZD7_LRP5	WNT3 - (FZD7+LRP5)	WNT	Secreted Signaling	KEGG: hsa04310; PMID: 23209147
13	TC	TC	WNT3	FZD8_LRP5	0.000867649	0	WNT3_FZD8_LRP5	WNT3 - (FZD8+LRP5)	WNT	Secreted Signaling	KEGG: hsa04310; PMID: 23209147
13	TC	TI-U	WNT3	FZD8_LRP5	0.000738964	0.01	WNT3_FZD8_LRP5	WNT3 - (FZD8+LRP5)	WNT	Secreted Signaling	KEGG: hsa04310; PMID: 23209147
13	TC	TC	WNT4	FZD1_LRP5	0.000684294	0	WNT4_FZD1_LRP5	WNT4 - (FZD1+LRP5)	WNT	Secreted Signaling	KEGG: hsa04310; PMID: 23209147
13	TC	TC	WNT4	FZD4_LRP5	0.000659196	0	WNT4_FZD4_LRP5	WNT4 - (FZD4+LRP5)	WNT	Secreted Signaling	KEGG: hsa04310; PMID: 23209147
13	TC	TI-U	WNT4	FZD4_LRP5	0.000525373	0.04	WNT4_FZD4_LRP5	WNT4 - (FZD4+LRP5)	WNT	Secreted Signaling	KEGG: hsa04310; PMID: 23209147
13	TC	TC	WNT4	FZD5_LRP5	0.00063763	0	WNT4_FZD5_LRP5	WNT4 - (FZD5+LRP5)	WNT	Secreted Signaling	KEGG: hsa04310; PMID: 23209147
13	TC	TI-U	WNT4	FZD5_LRP5	0.000522495	0.04	WNT4_FZD5_LRP5	WNT4 - (FZD5+LRP5)	WNT	Secreted Signaling	KEGG: hsa04310; PMID: 23209147
13	TC	TC	WNT4	FZD6_LRP5	0.000686086	0	WNT4_FZD6_LRP5	WNT4 - (FZD6+LRP5)	WNT	Secreted Signaling	KEGG: hsa04310; PMID: 23209147
13	TC	TI-U	WNT4	FZD6_LRP5	0.000543195	0.04	WNT4_FZD6_LRP5	WNT4 - (FZD6+LRP5)	WNT	Secreted Signaling	KEGG: hsa04310; PMID: 23209147
13	TC	TC	WNT4	FZD7_LRP5	0.000615022	0	WNT4_FZD7_LRP5	WNT4 - (FZD7+LRP5)	WNT	Secreted Signaling	KEGG: hsa04310; PMID: 23209147
13	TC	TI-U	WNT4	FZD7_LRP5	0.00050351	0.03	WNT4_FZD7_LRP5	WNT4 - (FZD7+LRP5)	WNT	Secreted Signaling	KEGG: hsa04310; PMID: 23209147
13	TC	TC	WNT4	FZD8_LRP5	0.000667474	0	WNT4_FZD8_LRP5	WNT4 - (FZD8+LRP5)	WNT	Secreted Signaling	KEGG: hsa04310; PMID: 23209147
13	TC	TI-U	WNT4	FZD8_LRP5	0.000566825	0.02	WNT4_FZD8_LRP5	WNT4 - (FZD8+LRP5)	WNT	Secreted Signaling	KEGG: hsa04310; PMID: 23209147
13	TC	TC	WNT8A	FZD1_LRP5	0.000722298	0	WNT8A_FZD1_LRP5	WNT8A - (FZD1+LRP5)	WNT	Secreted Signaling	KEGG: hsa04310; PMID: 23209147
13	TC	TC	WNT8A	FZD4_LRP5	0.000696103	0	WNT8A_FZD4_LRP5	WNT8A - (FZD4+LRP5)	WNT	Secreted Signaling	KEGG: hsa04310; PMID: 23209147
13	TC	TC	WNT8A	FZD5_LRP5	0.000673576	0	WNT8A_FZD5_LRP5	WNT8A - (FZD5+LRP5)	WNT	Secreted Signaling	KEGG: hsa04310; PMID: 23209147
13	TC	TC	WNT8A	FZD6_LRP5	0.000724167	0	WNT8A_FZD6_LRP5	WNT8A - (FZD6+LRP5)	WNT	Secreted Signaling	KEGG: hsa04310; PMID: 23209147
13	TC	TC	WNT8A	FZD7_LRP5	0.000649944	0	WNT8A_FZD7_LRP5	WNT8A - (FZD7+LRP5)	WNT	Secreted Signaling	KEGG: hsa04310; PMID: 23209147
13	TC	TC	WNT8A	FZD8_LRP5	0.000704745	0	WNT8A_FZD8_LRP5	WNT8A - (FZD8+LRP5)	WNT	Secreted Signaling	KEGG: hsa04310; PMID: 23209147
13	TC	TC	WNT10A	FZD1_LRP6	0.000661412	0	WNT10A_FZD1_LRP6	WNT10A - (FZD1+LRP6)	WNT	Secreted Signaling	KEGG: hsa04310; PMID: 23209147
13	TC	TC	WNT10A	FZD7_LRP6	0.000594034	0	WNT10A_FZD7_LRP6	WNT10A - (FZD7+LRP6)	WNT	Secreted Signaling	KEGG: hsa04310; PMID: 23209147
13	TC	TI-U	WNT10A	FZD7_LRP6	0.000494515	0.04	WNT10A_FZD7_LRP6	WNT10A - (FZD7+LRP6)	WNT	Secreted Signaling	KEGG: hsa04310; PMID: 23209147
13	TC	TC	WNT10A	FZD8_LRP6	0.000645044	0	WNT10A_FZD8_LRP6	WNT10A - (FZD8+LRP6)	WNT	Secreted Signaling	KEGG: hsa04310; PMID: 23209147
13	TC	TI-U	WNT10A	FZD8_LRP6	0.000556908	0.02	WNT10A_FZD8_LRP6	WNT10A - (FZD8+LRP6)	WNT	Secreted Signaling	KEGG: hsa04310; PMID: 23209147
13	TC	TC	WNT10B	FZD1_LRP6	0.000620005	0	WNT10B_FZD1_LRP6	WNT10B - (FZD1+LRP6)	WNT	Secreted Signaling	KEGG: hsa04310; PMID: 23209147
13	TC	TC	WNT10B	FZD7_LRP6	0.000556131	0	WNT10B_FZD7_LRP6	WNT10B - (FZD7+LRP6)	WNT	Secreted Signaling	KEGG: hsa04310; PMID: 23209147
13	TC	TC	WNT10B	FZD8_LRP6	0.000604473	0	WNT10B_FZD8_LRP6	WNT10B - (FZD8+LRP6)	WNT	Secreted Signaling	KEGG: hsa04310; PMID: 23209147
13	TC	TI-U	WNT10B	FZD8_LRP6	0.000521677	0.03	WNT10B_FZD8_LRP6	WNT10B - (FZD8+LRP6)	WNT	Secreted Signaling	KEGG: hsa04310; PMID: 23209147
13	TC	TC	WNT3	FZD1_LRP6	0.000786948	0	WNT3_FZD1_LRP6	WNT3 - (FZD1+LRP6)	WNT	Secreted Signaling	KEGG: hsa04310; PMID: 23209147
13	TC	TC	WNT3	FZD7_LRP6	0.000709544	0	WNT3_FZD7_LRP6	WNT3 - (FZD7+LRP6)	WNT	Secreted Signaling	KEGG: hsa04310; PMID: 23209147
13	TC	TI-U	WNT3	FZD7_LRP6	0.000592029	0.01	WNT3_FZD7_LRP6	WNT3 - (FZD7+LRP6)	WNT	Secreted Signaling	KEGG: hsa04310; PMID: 23209147
13	TC	TC	WNT3	FZD8_LRP6	0.000768199	0	WNT3_FZD8_LRP6	WNT3 - (FZD8+LRP6)	WNT	Secreted Signaling	KEGG: hsa04310; PMID: 23209147
13	TC	TI-U	WNT3	FZD8_LRP6	0.000664024	0.01	WNT3_FZD8_LRP6	WNT3 - (FZD8+LRP6)	WNT	Secreted Signaling	KEGG: hsa04310; PMID: 23209147
13	TC	TC	WNT4	FZD1_LRP6	0.000601754	0	WNT4_FZD1_LRP6	WNT4 - (FZD1+LRP6)	WNT	Secreted Signaling	KEGG: hsa04310; PMID: 23209147
13	TC	TC	WNT4	FZD7_LRP6	0.000539455	0	WNT4_FZD7_LRP6	WNT4 - (FZD7+LRP6)	WNT	Secreted Signaling	KEGG: hsa04310; PMID: 23209147
13	TC	TI-U	WNT4	FZD7_LRP6	0.000448594	0.02	WNT4_FZD7_LRP6	WNT4 - (FZD7+LRP6)	WNT	Secreted Signaling	KEGG: hsa04310; PMID: 23209147
13	TC	TC	WNT4	FZD8_LRP6	0.000586598	0	WNT4_FZD8_LRP6	WNT4 - (FZD8+LRP6)	WNT	Secreted Signaling	KEGG: hsa04310; PMID: 23209147
13	TC	TI-U	WNT4	FZD8_LRP6	0.000506163	0.01	WNT4_FZD8_LRP6	WNT4 - (FZD8+LRP6)	WNT	Secreted Signaling	KEGG: hsa04310; PMID: 23209147
13	TC	TC	WNT8A	FZD1_LRP6	0.000636067	0	WNT8A_FZD1_LRP6	WNT8A - (FZD1+LRP6)	WNT	Secreted Signaling	KEGG: hsa04310; PMID: 23209147
13	TC	TC	WNT8A	FZD7_LRP6	0.000570822	0	WNT8A_FZD7_LRP6	WNT8A - (FZD7+LRP6)	WNT	Secreted Signaling	KEGG: hsa04310; PMID: 23209147
13	TC	TC	WNT8A	FZD8_LRP6	0.000620207	0	WNT8A_FZD8_LRP6	WNT8A - (FZD8+LRP6)	WNT	Secreted Signaling	KEGG: hsa04310; PMID: 23209147
13	TC	TI-U	TGFA	EGFR	0.361299	0	TGFA_EGFR	TGFA - EGFR	EGF	Secreted Signaling	KEGG: hsa04012
13	TC	TC	TGFA	EGFR_ERBB2	0.340173	0.04	TGFA_EGFR_ERBB2	TGFA - (EGFR+ERBB2)	EGF	Secreted Signaling	KEGG: hsa04012
13	TC	TI-FoBc/ECD8+T/NKc	TGFA	EGFR_ERBB2	0.350392	0	TGFA_EGFR_ERBB2	TGFA - (EGFR+ERBB2)	EGF	Secreted Signaling	KEGG: hsa04012
13	TC	TI-U	TGFA	EGFR_ERBB2	0.351594	0	TGFA_EGFR_ERBB2	TGFA - (EGFR+ERBB2)	EGF	Secreted Signaling	KEGG: hsa04012
13	TC	I-ECD8+T/Pc/P	PDGFA	PDGFRB	0.0759152	0.01	PDGFA_PDGFRB	PDGFA - PDGFRB	PDGF	Secreted Signaling	PMID: 15207812
13	TC	I-ECD8+T/Pc/P	PDGFB	PDGFRB	0.0716537	0.01	PDGFB_PDGFRB	PDGFB - PDGFRB	PDGF	Secreted Signaling	PMID: 15207812
13	TC	I-FoBc/ECD8+T/NKc	CCL5	CCR4	0.227072	0	CCL5_CCR4	CCL5 - CCR4	CCL	Secreted Signaling	KEGG: hsa04060
13	TC	I-ECD8+T/Pc/P	CCL14	ACKR2	0.179568	0.04	CCL14_ACKR2	CCL14 - ACKR2	CCL	Secreted Signaling	PMID: 26740381
13	TC	I-FoBc/ECD8+T/NKc	CXCL12	CXCR4	0.294613	0.02	CXCL12_CXCR4	CXCL12 - CXCR4	CXCL	Secreted Signaling	KEGG: hsa04060
13	TC	I-FoBc/ECD8+T/NKc	CXCL16	CXCR6	0.214167	0.01	CXCL16_CXCR6	CXCL16 - CXCR6	CXCL	Secreted Signaling	KEGG: hsa04060
13	TC	I-FoBc/ECD8+T/NKc	MIF	CD74_CXCR4	0.541155	0	MIF_CD74_CXCR4	MIF - (CD74+CXCR4)	MIF	Secreted Signaling	PMID: 29637711; PMID: 24760155
13	TC	I-FoB/ECD8+T/NK	MIF	CD74_CD44	0.523232	0	MIF_CD74_CD44	MIF - (CD74+CD44)	MIF	Secreted Signaling	PMID: 29637711; PMID: 26175090
13	TC	I-ECD8+T/Pc/P	MIF	ACKR3	0.364804	0	MIF_ACKR3	MIF - ACKR3	MIF	Secreted Signaling	PMID: 26175090
13	TC	I-FoBc/ECD8+T/NKc	IL7	IL7R_IL2RG	0.312729	0	IL7_IL7R_IL2RG	IL7 - (IL7R+IL2RG)	IL2	Secreted Signaling	KEGG: hsa04060
13	TC	I-FoBc/ECD8+T/NKc	TNFSF13	TNFRSF13B	0.238156	0.01	TNFSF13_TNFRSF13B	TNFSF13 - TNFRSF13B	APRIL	Secreted Signaling	KEGG: hsa04060
13	TC	TC	ANGPTL4	ITGA5_ITGB1	0.326667	0.01	ANGPTL4_ITGA5_ITGB1	ANGPTL4 - (ITGA5+ITGB1)	ANGPTL	Secreted Signaling	PMID: 30049845
13	TC	TI-FoBc/ECD8+T/NKc	ANGPTL4	ITGA5_ITGB1	0.318564	0.01	ANGPTL4_ITGA5_ITGB1	ANGPTL4 - (ITGA5+ITGB1)	ANGPTL	Secreted Signaling	PMID: 30049845
13	TC	TI-U	ANGPTL4	ITGA5_ITGB1	0.326586	0	ANGPTL4_ITGA5_ITGB1	ANGPTL4 - (ITGA5+ITGB1)	ANGPTL	Secreted Signaling	PMID: 30049845
13	TC	I-FoBc/ECD8+T/NKc	ANGPTL4	CDH11	0.337102	0	ANGPTL4_CDH11	ANGPTL4 - CDH11	ANGPTL	Secreted Signaling	PMID: 30049845
13	TC	TI-FoBc/ECD8+T/NKc	ANGPTL4	SDC2	0.227015	0.02	ANGPTL4_SDC2	ANGPTL4 - SDC2	ANGPTL	Secreted Signaling	PMID: 29017031
13	TC	TI-U	ANGPTL4	SDC2	0.236494	0.01	ANGPTL4_SDC2	ANGPTL4 - SDC2	ANGPTL	Secreted Signaling	PMID: 29017031
13	TC	TC	ANGPTL4	SDC4	0.368414	0	ANGPTL4_SDC4	ANGPTL4 - SDC4	ANGPTL	Secreted Signaling	PMID: 29017031
13	TC	TI-FoBc/ECD8+T/NKc	ANGPTL4	SDC4	0.366949	0	ANGPTL4_SDC4	ANGPTL4 - SDC4	ANGPTL	Secreted Signaling	PMID: 29017031
13	TC	TI-U	ANGPTL4	SDC4	0.356156	0.03	ANGPTL4_SDC4	ANGPTL4 - SDC4	ANGPTL	Secreted Signaling	PMID: 29017031
13	TC	TI-U	MDK	SDC2	0.303592	0.01	MDK_SDC2	MDK - SDC2	MK	Secreted Signaling	PMID: 28356350
13	TC	TC	MDK	SDC4	0.450839	0.01	MDK_SDC4	MDK - SDC4	MK	Secreted Signaling	PMID: 28356350
13	TC	TI-FoBc/ECD8+T/NKc	MDK	SDC4	0.449279	0.01	MDK_SDC4	MDK - SDC4	MK	Secreted Signaling	PMID: 28356350
13	TC	I-FoBc/ECD8+T/NKc	MDK	ITGA4_ITGB1	0.425035	0	MDK_ITGA4_ITGB1	MDK - (ITGA4+ITGB1)	MK	Secreted Signaling	PMID: 28356350
13	TC	TC	MDK	ITGA6_ITGB1	0.415831	0.01	MDK_ITGA6_ITGB1	MDK - (ITGA6+ITGB1)	MK	Secreted Signaling	PMID: 28356350
13	TC	I-FoBc/ECD8+T/NKc	MDK	LRP1	0.393218	0	MDK_LRP1	MDK - LRP1	MK	Secreted Signaling	PMID: 28356350
13	TC	I-ECD8+T/Pc/P	EDN1	EDNRA	0.331464	0	EDN1_EDNRA	EDN1 - EDNRA	EDN	Secreted Signaling	KEGG: hsa04080
13	TC	I-FoBc/ECD8+T/NKc	EDN1	EDNRA	0.276737	0.01	EDN1_EDNRA	EDN1 - EDNRA	EDN	Secreted Signaling	KEGG: hsa04080
13	TC	I-ECD8+T/Pc/P	EDN1	EDNRB	0.312608	0	EDN1_EDNRB	EDN1 - EDNRB	EDN	Secreted Signaling	KEGG: hsa04080
13	TC	I-FoBc/ECD8+T/NKc	EDN1	EDNRB	0.269179	0.01	EDN1_EDNRB	EDN1 - EDNRB	EDN	Secreted Signaling	KEGG: hsa04080
13	TC	TI-U	EDN1	EDNRB	0.256443	0.04	EDN1_EDNRB	EDN1 - EDNRB	EDN	Secreted Signaling	KEGG: hsa04080
13	TC	TI-FoBc/ECD8+T/NKc	SEMA3A	NRP1_PLXNA1	0.356995	0.01	SEMA3A_NRP1_PLXNA1	SEMA3A - (NRP1+PLXNA1)	SEMA3	Secreted Signaling	PMID: 27533782
13	TC	TI-U	SEMA3A	NRP1_PLXNA1	0.372173	0	SEMA3A_NRP1_PLXNA1	SEMA3A - (NRP1+PLXNA1)	SEMA3	Secreted Signaling	PMID: 27533782
13	TC	TI-U	SEMA3A	NRP1_PLXNA2	0.37129	0	SEMA3A_NRP1_PLXNA2	SEMA3A - (NRP1+PLXNA2)	SEMA3	Secreted Signaling	PMID: 27533782
13	TC	TC	SEMA3A	NRP1_PLXNA3	0.348114	0.04	SEMA3A_NRP1_PLXNA3	SEMA3A - (NRP1+PLXNA3)	SEMA3	Secreted Signaling	PMID: 27533782
13	TC	TI-U	SEMA3A	NRP1_PLXNA3	0.351908	0.01	SEMA3A_NRP1_PLXNA3	SEMA3A - (NRP1+PLXNA3)	SEMA3	Secreted Signaling	PMID: 27533782
13	TC	TI-U	SEMA3A	NRP1_PLXNA4	0.321305	0.01	SEMA3A_NRP1_PLXNA4	SEMA3A - (NRP1+PLXNA4)	SEMA3	Secreted Signaling	PMID: 27533782
13	TC	TC	SEMA3B	NRP1_PLXNA1	0.316668	0	SEMA3B_NRP1_PLXNA1	SEMA3B - (NRP1+PLXNA1)	SEMA3	Secreted Signaling	PMID: 27533782
13	TC	TI-FoBc/ECD8+T/NKc	SEMA3B	NRP1_PLXNA1	0.32649	0	SEMA3B_NRP1_PLXNA1	SEMA3B - (NRP1+PLXNA1)	SEMA3	Secreted Signaling	PMID: 27533782
13	TC	TI-U	SEMA3B	NRP1_PLXNA1	0.341059	0	SEMA3B_NRP1_PLXNA1	SEMA3B - (NRP1+PLXNA1)	SEMA3	Secreted Signaling	PMID: 27533782
13	TC	TI-U	SEMA3B	NRP1_PLXNA2	0.340209	0	SEMA3B_NRP1_PLXNA2	SEMA3B - (NRP1+PLXNA2)	SEMA3	Secreted Signaling	PMID: 27533782
13	TC	TC	SEMA3B	NRP1_PLXNA3	0.317993	0	SEMA3B_NRP1_PLXNA3	SEMA3B - (NRP1+PLXNA3)	SEMA3	Secreted Signaling	PMID: 27533782
13	TC	TI-FoBc/ECD8+T/NKc	SEMA3B	NRP1_PLXNA3	0.315418	0.04	SEMA3B_NRP1_PLXNA3	SEMA3B - (NRP1+PLXNA3)	SEMA3	Secreted Signaling	PMID: 27533782
13	TC	TI-U	SEMA3B	NRP1_PLXNA3	0.32162	0	SEMA3B_NRP1_PLXNA3	SEMA3B - (NRP1+PLXNA3)	SEMA3	Secreted Signaling	PMID: 27533782
13	TC	TC	SEMA3B	NRP1_PLXNA4	0.280271	0.01	SEMA3B_NRP1_PLXNA4	SEMA3B - (NRP1+PLXNA4)	SEMA3	Secreted Signaling	PMID: 27533782
13	TC	TI-U	SEMA3B	NRP1_PLXNA4	0.292462	0.01	SEMA3B_NRP1_PLXNA4	SEMA3B - (NRP1+PLXNA4)	SEMA3	Secreted Signaling	PMID: 27533782
13	TC	TC	SEMA3C	NRP1_PLXNA1	0.321263	0.02	SEMA3C_NRP1_PLXNA1	SEMA3C - (NRP1+PLXNA1)	SEMA3	Secreted Signaling	PMID: 27533782
13	TC	TI-FoBc/ECD8+T/NKc	SEMA3C	NRP1_PLXNA1	0.331158	0.02	SEMA3C_NRP1_PLXNA1	SEMA3C - (NRP1+PLXNA1)	SEMA3	Secreted Signaling	PMID: 27533782
13	TC	TI-U	SEMA3C	NRP1_PLXNA1	0.345828	0	SEMA3C_NRP1_PLXNA1	SEMA3C - (NRP1+PLXNA1)	SEMA3	Secreted Signaling	PMID: 27533782
13	TC	TI-U	SEMA3C	NRP1_PLXNA2	0.344973	0	SEMA3C_NRP1_PLXNA2	SEMA3C - (NRP1+PLXNA2)	SEMA3	Secreted Signaling	PMID: 27533782
13	TC	TC	SEMA3C	NRP1_PLXNA3	0.322597	0	SEMA3C_NRP1_PLXNA3	SEMA3C - (NRP1+PLXNA3)	SEMA3	Secreted Signaling	PMID: 27533782
13	TC	TI-FoBc/ECD8+T/NKc	SEMA3C	NRP1_PLXNA3	0.320003	0.04	SEMA3C_NRP1_PLXNA3	SEMA3C - (NRP1+PLXNA3)	SEMA3	Secreted Signaling	PMID: 27533782
13	TC	TI-U	SEMA3C	NRP1_PLXNA3	0.326252	0	SEMA3C_NRP1_PLXNA3	SEMA3C - (NRP1+PLXNA3)	SEMA3	Secreted Signaling	PMID: 27533782
13	TC	TC	SEMA3C	NRP1_PLXNA4	0.284557	0.01	SEMA3C_NRP1_PLXNA4	SEMA3C - (NRP1+PLXNA4)	SEMA3	Secreted Signaling	PMID: 27533782
13	TC	TI-U	SEMA3C	NRP1_PLXNA4	0.296858	0.01	SEMA3C_NRP1_PLXNA4	SEMA3C - (NRP1+PLXNA4)	SEMA3	Secreted Signaling	PMID: 27533782
13	TC	TC	SEMA3B	NRP2_PLXNA1	0.320854	0	SEMA3B_NRP2_PLXNA1	SEMA3B - (NRP2+PLXNA1)	SEMA3	Secreted Signaling	PMID: 27533782
13	TC	TI-FoBc/ECD8+T/NKc	SEMA3B	NRP2_PLXNA1	0.325593	0	SEMA3B_NRP2_PLXNA1	SEMA3B - (NRP2+PLXNA1)	SEMA3	Secreted Signaling	PMID: 27533782
13	TC	TI-U	SEMA3B	NRP2_PLXNA1	0.317704	0.04	SEMA3B_NRP2_PLXNA1	SEMA3B - (NRP2+PLXNA1)	SEMA3	Secreted Signaling	PMID: 27533782
13	TC	TC	SEMA3B	NRP2_PLXNA2	0.303194	0	SEMA3B_NRP2_PLXNA2	SEMA3B - (NRP2+PLXNA2)	SEMA3	Secreted Signaling	PMID: 27533782
13	TC	TI-FoBc/ECD8+T/NKc	SEMA3B	NRP2_PLXNA2	0.316502	0.01	SEMA3B_NRP2_PLXNA2	SEMA3B - (NRP2+PLXNA2)	SEMA3	Secreted Signaling	PMID: 27533782
13	TC	TI-U	SEMA3B	NRP2_PLXNA2	0.316884	0	SEMA3B_NRP2_PLXNA2	SEMA3B - (NRP2+PLXNA2)	SEMA3	Secreted Signaling	PMID: 27533782
13	TC	TC	SEMA3B	NRP2_PLXNA3	0.322187	0	SEMA3B_NRP2_PLXNA3	SEMA3B - (NRP2+PLXNA3)	SEMA3	Secreted Signaling	PMID: 27533782
13	TC	TI-FoBc/ECD8+T/NKc	SEMA3B	NRP2_PLXNA3	0.314538	0.04	SEMA3B_NRP2_PLXNA3	SEMA3B - (NRP2+PLXNA3)	SEMA3	Secreted Signaling	PMID: 27533782
13	TC	TC	SEMA3B	NRP2_PLXNA4	0.284175	0	SEMA3B_NRP2_PLXNA4	SEMA3B - (NRP2+PLXNA4)	SEMA3	Secreted Signaling	PMID: 27533782
13	TC	TC	SEMA3C	NRP2_PLXNA1	0.32548	0.01	SEMA3C_NRP2_PLXNA1	SEMA3C - (NRP2+PLXNA1)	SEMA3	Secreted Signaling	PMID: 27533782
13	TC	TI-FoBc/ECD8+T/NKc	SEMA3C	NRP2_PLXNA1	0.330254	0.02	SEMA3C_NRP2_PLXNA1	SEMA3C - (NRP2+PLXNA1)	SEMA3	Secreted Signaling	PMID: 27533782
13	TC	TI-U	SEMA3C	NRP2_PLXNA1	0.322306	0.04	SEMA3C_NRP2_PLXNA1	SEMA3C - (NRP2+PLXNA1)	SEMA3	Secreted Signaling	PMID: 27533782
13	TC	TC	SEMA3C	NRP2_PLXNA2	0.307681	0	SEMA3C_NRP2_PLXNA2	SEMA3C - (NRP2+PLXNA2)	SEMA3	Secreted Signaling	PMID: 27533782
13	TC	TI-FoBc/ECD8+T/NKc	SEMA3C	NRP2_PLXNA2	0.321096	0.02	SEMA3C_NRP2_PLXNA2	SEMA3C - (NRP2+PLXNA2)	SEMA3	Secreted Signaling	PMID: 27533782
13	TC	TI-U	SEMA3C	NRP2_PLXNA2	0.321481	0	SEMA3C_NRP2_PLXNA2	SEMA3C - (NRP2+PLXNA2)	SEMA3	Secreted Signaling	PMID: 27533782
13	TC	TC	SEMA3C	NRP2_PLXNA3	0.326824	0	SEMA3C_NRP2_PLXNA3	SEMA3C - (NRP2+PLXNA3)	SEMA3	Secreted Signaling	PMID: 27533782
13	TC	TI-FoBc/ECD8+T/NKc	SEMA3C	NRP2_PLXNA3	0.319116	0.04	SEMA3C_NRP2_PLXNA3	SEMA3C - (NRP2+PLXNA3)	SEMA3	Secreted Signaling	PMID: 27533782
13	TC	TC	SEMA3C	NRP2_PLXNA4	0.288497	0.01	SEMA3C_NRP2_PLXNA4	SEMA3C - (NRP2+PLXNA4)	SEMA3	Secreted Signaling	PMID: 27533782
13	TC	TC	SEMA3C	NRP1_NRP2	0.337691	0.02	SEMA3C_NRP1_NRP2	SEMA3C - (NRP1+NRP2)	SEMA3	Secreted Signaling	PMID: 27533782
13	TC	TI-FoBc/ECD8+T/NKc	SEMA3C	NRP1_NRP2	0.348679	0	SEMA3C_NRP1_NRP2	SEMA3C - (NRP1+NRP2)	SEMA3	Secreted Signaling	PMID: 27533782
13	TC	TI-U	SEMA3C	NRP1_NRP2	0.337218	0.03	SEMA3C_NRP1_NRP2	SEMA3C - (NRP1+NRP2)	SEMA3	Secreted Signaling	PMID: 27533782
13	TC	I-FoBc/ECD8+T/NKc	SEMA3C	PLXND1	0.3383	0	SEMA3C_PLXND1	SEMA3C - PLXND1	SEMA3	Secreted Signaling	PMID: 27533782
13	TC	I-ECD8+T/Pc/P	ANXA1	FPR1	0.274661	0.03	ANXA1_FPR1	ANXA1 - FPR1	ANNEXIN	Secreted Signaling	PMID: 23230437
13	TC	I-FoBc/ECD8+T/NKc	ANXA1	FPR1	0.271242	0	ANXA1_FPR1	ANXA1 - FPR1	ANNEXIN	Secreted Signaling	PMID: 23230437
13	TC	TC	ANXA1	FPR1	0.247457	0	ANXA1_FPR1	ANXA1 - FPR1	ANNEXIN	Secreted Signaling	PMID: 23230437
13	TC	I-ECD8+T/Pc/P	ADM	CALCR_RAMP1	0.307196	0	ADM_CALCR_RAMP1	ADM - (CALCR+RAMP1)	ADM	Secreted Signaling	PMID: 33462236
13	TC	TI-U	ADM	CALCR_RAMP1	0.283167	0	ADM_CALCR_RAMP1	ADM - (CALCR+RAMP1)	ADM	Secreted Signaling	PMID: 33462236
13	TC	I-ECD8+T/Pc/P	ADM	CALCRL_RAMP1	0.307196	0	ADM_CALCRL_RAMP1	ADM - (CALCRL+RAMP1)	ADM	Secreted Signaling	PMID: 33462236
13	TC	TI-U	ADM	CALCRL_RAMP1	0.283167	0	ADM_CALCRL_RAMP1	ADM - (CALCRL+RAMP1)	ADM	Secreted Signaling	PMID: 33462236
13	TC	I-FoBc/ECD8+T/NKc	IGFBP3	TMEM219	0.347209	0.01	IGFBP3_TMEM219	IGFBP3 - TMEM219	IGFBP	Secreted Signaling	PMID:20353938
13	TC	TC	IGFBP3	TMEM219	0.368215	0	IGFBP3_TMEM219	IGFBP3 - TMEM219	IGFBP	Secreted Signaling	PMID:20353938
13	TC	TI-FoBc/ECD8+T/NKc	IGFBP3	TMEM219	0.367889	0	IGFBP3_TMEM219	IGFBP3 - TMEM219	IGFBP	Secreted Signaling	PMID:20353938
13	TC	TI-U	IGFBP3	TMEM219	0.352416	0.01	IGFBP3_TMEM219	IGFBP3 - TMEM219	IGFBP	Secreted Signaling	PMID:20353938
13	TC	TC	PPIA	BSG	0.556006	0.01	PPIA_BSG	PPIA - BSG	CypA	Secreted Signaling	PMID: 36012604
13	TC	TI-FoBc/ECD8+T/NKc	PPIA	BSG	0.554125	0.01	PPIA_BSG	PPIA - BSG	CypA	Secreted Signaling	PMID: 36012604
13	TC	TI-U	PPIA	BSG	0.556929	0	PPIA_BSG	PPIA - BSG	CypA	Secreted Signaling	PMID: 36012604
19	TC	TC	TGFB1	TGFbR1_R2	0.00988535	0	TGFB1_TGFBR1_TGFBR2	TGFB1 - (TGFBR1+TGFBR2)	TGFb	Secreted Signaling	KEGG: hsa04350
19	TC	TC	TGFB1	ACVR1B_TGFbR2	0.0106576	0	TGFB1_ACVR1B_TGFBR2	TGFB1 - (ACVR1B+TGFBR2)	TGFb	Secreted Signaling	PMID: 27449815
19	TC	I-FB-c/Mc/P	TGFB1	ACVR1_TGFbR	0.338952	0.01	TGFB1_ACVR1_TGFBR1	TGFB1 - (ACVR1+TGFBR1)	TGFb	Secreted Signaling	PMID: 29376829
19	TC	TC	WNT8A	FZD5_LRP5	0.0017808	0.01	WNT8A_FZD5_LRP5	WNT8A - (FZD5+LRP5)	WNT	Secreted Signaling	KEGG: hsa04310; PMID: 23209147
19	TC	TI-FB-c/Mc/P&ECD8+T/Pc/Mc	WNT8A	FZD5_LRP5	0.00177917	0.01	WNT8A_FZD5_LRP5	WNT8A - (FZD5+LRP5)	WNT	Secreted Signaling	KEGG: hsa04310; PMID: 23209147
19	TC	TC	WNT8A	FZD7_LRP5	0.00159546	0.01	WNT8A_FZD7_LRP5	WNT8A - (FZD7+LRP5)	WNT	Secreted Signaling	KEGG: hsa04310; PMID: 23209147
19	TC	TI-FB-c/Mc/P&ECD8+T/Pc/Mc	WNT8A	FZD7_LRP5	0.00155848	0.01	WNT8A_FZD7_LRP5	WNT8A - (FZD7+LRP5)	WNT	Secreted Signaling	KEGG: hsa04310; PMID: 23209147
19	TC	TC	WNT8A	FZD1_LRP6	0.00157671	0.01	WNT8A_FZD1_LRP6	WNT8A - (FZD1+LRP6)	WNT	Secreted Signaling	KEGG: hsa04310; PMID: 23209147
19	TC	TI-FB-c/Mc/P&ECD8+T/Pc/Mc	WNT8A	FZD1_LRP6	0.00150995	0.01	WNT8A_FZD1_LRP6	WNT8A - (FZD1+LRP6)	WNT	Secreted Signaling	KEGG: hsa04310; PMID: 23209147
19	TC	TC	WNT8A	FZD4_LRP6	0.00162128	0.01	WNT8A_FZD4_LRP6	WNT8A - (FZD4+LRP6)	WNT	Secreted Signaling	KEGG: hsa04310; PMID: 23209147
19	TC	TI-FB-c/Mc/P&ECD8+T/Pc/Mc	WNT8A	FZD4_LRP6	0.00154585	0.01	WNT8A_FZD4_LRP6	WNT8A - (FZD4+LRP6)	WNT	Secreted Signaling	KEGG: hsa04310; PMID: 23209147
19	TC	TC	WNT8A	FZD5_LRP6	0.00158541	0.01	WNT8A_FZD5_LRP6	WNT8A - (FZD5+LRP6)	WNT	Secreted Signaling	KEGG: hsa04310; PMID: 23209147
19	TC	TI-FB-c/Mc/P&ECD8+T/Pc/Mc	WNT8A	FZD5_LRP6	0.00164507	0.01	WNT8A_FZD5_LRP6	WNT8A - (FZD5+LRP6)	WNT	Secreted Signaling	KEGG: hsa04310; PMID: 23209147
19	TC	TC	WNT8A	FZD6_LRP6	0.00164032	0.01	WNT8A_FZD6_LRP6	WNT8A - (FZD6+LRP6)	WNT	Secreted Signaling	KEGG: hsa04310; PMID: 23209147
19	TC	TI-FB-c/Mc/P&ECD8+T/Pc/Mc	WNT8A	FZD6_LRP6	0.00158837	0.02	WNT8A_FZD6_LRP6	WNT8A - (FZD6+LRP6)	WNT	Secreted Signaling	KEGG: hsa04310; PMID: 23209147
19	TC	TC	WNT8A	FZD7_LRP6	0.00141682	0.01	WNT8A_FZD7_LRP6	WNT8A - (FZD7+LRP6)	WNT	Secreted Signaling	KEGG: hsa04310; PMID: 23209147
19	TC	TI-FB-c/Mc/P&ECD8+T/Pc/Mc	WNT8A	FZD7_LRP6	0.00143795	0.01	WNT8A_FZD7_LRP6	WNT8A - (FZD7+LRP6)	WNT	Secreted Signaling	KEGG: hsa04310; PMID: 23209147
19	TC	TC	WNT8A	FZD8_LRP6	0.00157965	0.01	WNT8A_FZD8_LRP6	WNT8A - (FZD8+LRP6)	WNT	Secreted Signaling	KEGG: hsa04310; PMID: 23209147
19	TC	TI-FB-c/Mc/P&ECD8+T/Pc/Mc	WNT8A	FZD8_LRP6	0.001558	0.01	WNT8A_FZD8_LRP6	WNT8A - (FZD8+LRP6)	WNT	Secreted Signaling	KEGG: hsa04310; PMID: 23209147
19	TC	TC	TGFA	EGFR	0.317016	0	TGFA_EGFR	TGFA - EGFR	EGF	Secreted Signaling	KEGG: hsa04012
19	TC	TI-U	TGFA	EGFR	0.32146	0	TGFA_EGFR	TGFA - EGFR	EGF	Secreted Signaling	KEGG: hsa04012
19	TC	TC	TGFA	EGFR_ERBB2	0.313507	0	TGFA_EGFR_ERBB2	TGFA - (EGFR+ERBB2)	EGF	Secreted Signaling	KEGG: hsa04012
19	TC	TI-FB-c/Mc/P&ECD8+T/Pc/Mc	TGFA	EGFR_ERBB2	0.315524	0.02	TGFA_EGFR_ERBB2	TGFA - (EGFR+ERBB2)	EGF	Secreted Signaling	KEGG: hsa04012
19	TC	TI-U	TGFA	EGFR_ERBB2	0.321085	0	TGFA_EGFR_ERBB2	TGFA - (EGFR+ERBB2)	EGF	Secreted Signaling	KEGG: hsa04012
19	TC	I-ECD8+T/Pc/Mc	PDGFA	PDGFRB	0.0617233	0.01	PDGFA_PDGFRB	PDGFA - PDGFRB	PDGF	Secreted Signaling	PMID: 15207812
19	TC	I-FB-c/Mc/P	PDGFA	PDGFRB	0.0609741	0	PDGFA_PDGFRB	PDGFA - PDGFRB	PDGF	Secreted Signaling	PMID: 15207812
19	TC	I-ECD8+T/Pc/Mc	VEGFA	FLT1	0.387023	0.04	VEGFA_VEGFR1	VEGFA - VEGFR1	VEGF	Secreted Signaling	KEGG: hsa04370; PMID: 16633338
19	TC	I-FB-c/Mc/P	VEGFA	FLT1	0.397785	0	VEGFA_VEGFR1	VEGFA - VEGFR1	VEGF	Secreted Signaling	KEGG: hsa04370; PMID: 16633338
19	TC	TC	VEGFA	KDR	0.59373	0	VEGFA_VEGFR2	VEGFA - VEGFR2	VEGF	Secreted Signaling	KEGG: hsa04370; PMID: 16633338
19	TC	I-FB-c/Mc/P	VEGFB	FLT1	0.350966	0	VEGFB_VEGFR1	VEGFB - VEGFR1	VEGF	Secreted Signaling	KEGG: hsa04370; PMID: 16633338
19	TC	I-FB-c/Mc/P	VEGFA	FLT1_KDR	0.550382	0.02	VEGFA_VEGFR1R2	VEGFA - VEGFR1R2	VEGF	Secreted Signaling	PMID: 16633338
19	TC	TC	VEGFA	FLT1_KDR	0.50703	0	VEGFA_VEGFR1R2	VEGFA - VEGFR1R2	VEGF	Secreted Signaling	PMID: 16633338
19	TC	TI-FB-c/Mc/P	IGF1	ITGA6_ITGB4	0.00522527	0	IGF1_ITGA6_ITGB4	IGF1 - (ITGA6+ITGB4)	IGF	Secreted Signaling	PMID: 28190785; PMID: 28873464
19	TC	I-FB-c/Mc/P	CCL5	CCR4	0.147393	0.02	CCL5_CCR4	CCL5 - CCR4	CCL	Secreted Signaling	KEGG: hsa04060
19	TC	I-ECD8+T/Pc/Mc	LIF	LIFR_IL6ST	0.294776	0	LIF_LIFR_IL6ST	LIF - (LIFR+IL6ST)	LIFR	Secreted Signaling	KEGG: hsa04060
19	TC	I-FB-c/Mc/P	LIF	LIFR_IL6ST	0.289109	0	LIF_LIFR_IL6ST	LIF - (LIFR+IL6ST)	LIFR	Secreted Signaling	KEGG: hsa04060
19	TC	TC	LIF	LIFR_IL6ST	0.268641	0.01	LIF_LIFR_IL6ST	LIF - (LIFR+IL6ST)	LIFR	Secreted Signaling	KEGG: hsa04060
19	TC	TI-FB-c/Mc/P&ECD8+T/Pc/Mc	LIF	LIFR_IL6ST	0.294684	0	LIF_LIFR_IL6ST	LIF - (LIFR+IL6ST)	LIFR	Secreted Signaling	KEGG: hsa04060
19	TC	I-FB-c/Mc/P	CSF1	CSF1R	0.230723	0.01	CSF1_CSF1R	CSF1 - CSF1R	CSF	Secreted Signaling	KEGG: hsa04060
19	TC	I-ECD8+T/Pc/Mc	IFNA14	IFNAR1_IFNAR2	0.247105	0	IFNA14_IFNAR1_IFNAR2	IFNA14 - (IFNAR1+IFNAR2)	IFN-I	Secreted Signaling	KEGG: hsa04060
19	TC	I-FB-c/Mc/P	IFNA14	IFNAR1_IFNAR2	0.236818	0.01	IFNA14_IFNAR1_IFNAR2	IFNA14 - (IFNAR1+IFNAR2)	IFN-I	Secreted Signaling	KEGG: hsa04060
19	TC	TC	IFNA14	IFNAR1_IFNAR2	0.218227	0.04	IFNA14_IFNAR1_IFNAR2	IFNA14 - (IFNAR1+IFNAR2)	IFN-I	Secreted Signaling	KEGG: hsa04060
19	TC	I-ECD8+T/Pc/Mc	TNFSF13	TNFRSF17	0.272544	0.02	TNFSF13_TNFRSF17	TNFSF13 - TNFRSF17	APRIL	Secreted Signaling	KEGG: hsa04060
19	TC	I-ECD8+T/Pc/Mc	SPP1	ITGA4_ITGB1	0.429236	0.04	SPP1_ITGA4_ITGB1	SPP1 - (ITGA4+ITGB1)	SPP1	Secreted Signaling	PMID: 21907263
19	TC	I-FB-c/Mc/P	SPP1	ITGAV_ITGB1	0.430643	0.01	SPP1_ITGAV_ITGB1	SPP1 - (ITGAV+ITGB1)	SPP1	Secreted Signaling	PMID: 21907263
19	TC	I-FB-c/Mc/P	SPP1	ITGA4_ITGB1	0.415824	0	SPP1_ITGA4_ITGB1	SPP1 - (ITGA4+ITGB1)	SPP1	Secreted Signaling	PMID: 21907263
19	TC	I-FB-c/Mc/P	SPP1	ITGA9_ITGB1	0.395562	0	SPP1_ITGA9_ITGB1	SPP1 - (ITGA9+ITGB1)	SPP1	Secreted Signaling	PMID: 21907263
19	TC	I-FB-c/Mc/P	SPP1	ITGA8_ITGB1	0.43141	0	SPP1_ITGA8_ITGB1	SPP1 - (ITGA8+ITGB1)	SPP1	Secreted Signaling	PMID: 21907263
19	TC	TC	SPP1	ITGA5_ITGB1	0.462128	0	SPP1_ITGA5_ITGB1	SPP1 - (ITGA5+ITGB1)	SPP1	Secreted Signaling	PMID: 21907263
19	TC	TI-U	SPP1	ITGAV_ITGB1	0.426633	0.01	SPP1_ITGAV_ITGB1	SPP1 - (ITGAV+ITGB1)	SPP1	Secreted Signaling	PMID: 21907263
19	TC	I-ECD8+T/Pc/Mc	ANGPTL4	ITGA5_ITGB1	0.336955	0.01	ANGPTL4_ITGA5_ITGB1	ANGPTL4 - (ITGA5+ITGB1)	ANGPTL	Secreted Signaling	PMID: 30049845
19	TC	I-FB-c/Mc/P	ANGPTL4	ITGA5_ITGB1	0.322586	0.02	ANGPTL4_ITGA5_ITGB1	ANGPTL4 - (ITGA5+ITGB1)	ANGPTL	Secreted Signaling	PMID: 30049845
19	TC	TC	ANGPTL4	ITGA5_ITGB1	0.348571	0	ANGPTL4_ITGA5_ITGB1	ANGPTL4 - (ITGA5+ITGB1)	ANGPTL	Secreted Signaling	PMID: 30049845
19	TC	TI-FB-c/Mc/P	ANGPTL4	ITGA5_ITGB1	0.322819	0.04	ANGPTL4_ITGA5_ITGB1	ANGPTL4 - (ITGA5+ITGB1)	ANGPTL	Secreted Signaling	PMID: 30049845
19	TC	TI-U	ANGPTL4	ITGA5_ITGB1	0.336487	0	ANGPTL4_ITGA5_ITGB1	ANGPTL4 - (ITGA5+ITGB1)	ANGPTL	Secreted Signaling	PMID: 30049845
19	TC	I-ECD8+T/Pc/Mc	ANGPTL4	CDH11	0.339583	0.01	ANGPTL4_CDH11	ANGPTL4 - CDH11	ANGPTL	Secreted Signaling	PMID: 30049845
19	TC	I-FB-c/Mc/P	ANGPTL4	CDH11	0.339147	0	ANGPTL4_CDH11	ANGPTL4 - CDH11	ANGPTL	Secreted Signaling	PMID: 30049845
19	TC	TI-FB-c/Mc/P	ANGPTL4	CDH11	0.342772	0	ANGPTL4_CDH11	ANGPTL4 - CDH11	ANGPTL	Secreted Signaling	PMID: 30049845
19	TC	TI-FB-c/Mc/P&ECD8+T/Pc/Mc	ANGPTL4	CDH11	0.335657	0.03	ANGPTL4_CDH11	ANGPTL4 - CDH11	ANGPTL	Secreted Signaling	PMID: 30049845
19	TC	TI-U	ANGPTL4	CDH11	0.352757	0	ANGPTL4_CDH11	ANGPTL4 - CDH11	ANGPTL	Secreted Signaling	PMID: 30049845
19	TC	I-FB-c/Mc/P	ANGPTL4	SDC3	0.298061	0	ANGPTL4_SDC3	ANGPTL4 - SDC3	ANGPTL	Secreted Signaling	PMID: 29017031
19	TC	TC	ANGPTL4	SDC3	0.248594	0.01	ANGPTL4_SDC3	ANGPTL4 - SDC3	ANGPTL	Secreted Signaling	PMID: 29017031
19	TC	TC	ANGPTL4	SDC4	0.349696	0	ANGPTL4_SDC4	ANGPTL4 - SDC4	ANGPTL	Secreted Signaling	PMID: 29017031
19	TC	TI-FB-c/Mc/P	ANGPTL4	SDC4	0.327974	0.02	ANGPTL4_SDC4	ANGPTL4 - SDC4	ANGPTL	Secreted Signaling	PMID: 29017031
19	TC	TI-FB-c/Mc/P&ECD8+T/Pc/Mc	ANGPTL4	SDC4	0.331694	0.01	ANGPTL4_SDC4	ANGPTL4 - SDC4	ANGPTL	Secreted Signaling	PMID: 29017031
19	TC	TI-U	ANGPTL4	SDC4	0.337369	0	ANGPTL4_SDC4	ANGPTL4 - SDC4	ANGPTL	Secreted Signaling	PMID: 29017031
19	TC	I-FB-c/Mc/P	C3	C3AR1	0.260091	0	C3_C3AR1	C3 - C3AR1	COMPLEMENT	Secreted Signaling	KEGG: hsa04080
19	TC	I-FB-c/Mc/P	C3	ITGAM_ITGB2	0.254333	0	C3_ITGAM_ITGB2	C3 - (ITGAM+ITGB2)	COMPLEMENT	Secreted Signaling	PMID: 16234578
19	TC	I-FB-c/Mc/P	C3	ITGAX_ITGB2	0.246124	0.01	C3_ITGAX_ITGB2	C3 - (ITGAX+ITGB2)	COMPLEMENT	Secreted Signaling	PMID: 16234578
19	TC	I-ECD8+T/Pc/Mc	EDN1	EDNRA	0.238355	0.03	EDN1_EDNRA	EDN1 - EDNRA	EDN	Secreted Signaling	KEGG: hsa04080
19	TC	I-FB-c/Mc/P	EDN1	EDNRA	0.237937	0	EDN1_EDNRA	EDN1 - EDNRA	EDN	Secreted Signaling	KEGG: hsa04080
19	TC	I-ECD8+T/Pc/Mc	EDN1	EDNRB	0.224031	0.02	EDN1_EDNRB	EDN1 - EDNRB	EDN	Secreted Signaling	KEGG: hsa04080
19	TC	I-FB-c/Mc/P	EDN1	EDNRB	0.21229	0.01	EDN1_EDNRB	EDN1 - EDNRB	EDN	Secreted Signaling	KEGG: hsa04080
19	TC	I-FB-c/Mc/P	GZMA	F2R	0.235228	0.03	GZMA_F2R	GZMA - F2R	PARs	Secreted Signaling	KEGG: hsa04080
19	TC	I-ECD8+T/Pc/Mc	SEMA3B	NRP1_PLXNA3	0.28992	0.03	SEMA3B_NRP1_PLXNA3	SEMA3B - (NRP1+PLXNA3)	SEMA3	Secreted Signaling	PMID: 27533782
19	TC	TC	SEMA3B	NRP1_PLXNA3	0.297092	0	SEMA3B_NRP1_PLXNA3	SEMA3B - (NRP1+PLXNA3)	SEMA3	Secreted Signaling	PMID: 27533782
19	TC	TI-U	SEMA3B	NRP1_PLXNA3	0.297189	0	SEMA3B_NRP1_PLXNA3	SEMA3B - (NRP1+PLXNA3)	SEMA3	Secreted Signaling	PMID: 27533782
19	TC	I-ECD8+T/Pc/Mc	SEMA3B	NRP2_PLXNA3	0.277975	0.02	SEMA3B_NRP2_PLXNA3	SEMA3B - (NRP2+PLXNA3)	SEMA3	Secreted Signaling	PMID: 27533782
19	TC	TC	SEMA3B	NRP2_PLXNA3	0.277476	0.01	SEMA3B_NRP2_PLXNA3	SEMA3B - (NRP2+PLXNA3)	SEMA3	Secreted Signaling	PMID: 27533782
19	TC	TI-U	SEMA3B	NRP2_PLXNA3	0.280945	0	SEMA3B_NRP2_PLXNA3	SEMA3B - (NRP2+PLXNA3)	SEMA3	Secreted Signaling	PMID: 27533782
19	TC	I-ECD8+T/Pc/Mc	ADM	CALCR	0.271169	0.02	ADM_CALCR	ADM - CALCR	CALCR	Secreted Signaling	KEGG: hsa04080
19	TC	I-FB-c/Mc/P	ADM	CALCR	0.285957	0	ADM_CALCR	ADM - CALCR	CALCR	Secreted Signaling	KEGG: hsa04080
19	TC	TC	ADM	CALCR	0.266627	0	ADM_CALCR	ADM - CALCR	CALCR	Secreted Signaling	KEGG: hsa04080
19	TC	TI-FB-c/Mc/P&ECD8+T/Pc/Mc	ADM	CALCR	0.251687	0.01	ADM_CALCR	ADM - CALCR	CALCR	Secreted Signaling	KEGG: hsa04080
19	TC	I-FB-c/Mc/P	GAS6	AXL	0.262649	0	GAS6_AXL	GAS6 - AXL	GAS	Secreted Signaling	PMID: 27801848
19	TC	I-FB-c/Mc/P	GAS6	MERTK	0.255086	0	GAS6_MERTK	GAS6 - MERTK	GAS	Secreted Signaling	PMID: 27801848
19	TC	I-FB-c/Mc/P	PROS1	AXL	0.252564	0.01	PROS1_AXL	PROS1 - AXL	PROS	Secreted Signaling	PMID: 29531161
19	TC	I-FB-c/Mc/P	PROS1	TYRO3	0.205844	0	PROS1_TYRO3	PROS1 - TYRO3	PROS	Secreted Signaling	PMID: 30501104
19	TC	I-FB-c/Mc/P	ADM	CALCR_RAMP1	0.276374	0	ADM_CALCR_RAMP1	ADM - (CALCR+RAMP1)	ADM	Secreted Signaling	PMID: 33462236
19	TC	TC	ADM	CALCR_RAMP1	0.268473	0	ADM_CALCR_RAMP1	ADM - (CALCR+RAMP1)	ADM	Secreted Signaling	PMID: 33462236
19	TC	TI-FB-c/Mc/P	ADM	CALCR_RAMP1	0.266801	0	ADM_CALCR_RAMP1	ADM - (CALCR+RAMP1)	ADM	Secreted Signaling	PMID: 33462236
19	TC	TI-FB-c/Mc/P&ECD8+T/Pc/Mc	ADM	CALCR_RAMP1	0.278743	0	ADM_CALCR_RAMP1	ADM - (CALCR+RAMP1)	ADM	Secreted Signaling	PMID: 33462236
19	TC	TI-U	ADM	CALCR_RAMP1	0.26571	0.03	ADM_CALCR_RAMP1	ADM - (CALCR+RAMP1)	ADM	Secreted Signaling	PMID: 33462236
19	TC	I-ECD8+T/Pc/Mc	ADM	CALCR_RAMP2	0.289756	0	ADM_CALCR_RAMP2	ADM - (CALCR+RAMP2)	ADM	Secreted Signaling	PMID: 33462236
19	TC	I-FB-c/Mc/P	ADM	CALCR_RAMP2	0.291312	0	ADM_CALCR_RAMP2	ADM - (CALCR+RAMP2)	ADM	Secreted Signaling	PMID: 33462236
19	TC	TC	ADM	CALCR_RAMP2	0.25277	0	ADM_CALCR_RAMP2	ADM - (CALCR+RAMP2)	ADM	Secreted Signaling	PMID: 33462236
19	TC	I-FB-c/Mc/P	ADM	CALCRL_RAMP1	0.276374	0	ADM_CALCRL_RAMP1	ADM - (CALCRL+RAMP1)	ADM	Secreted Signaling	PMID: 33462236
19	TC	TC	ADM	CALCRL_RAMP1	0.268473	0	ADM_CALCRL_RAMP1	ADM - (CALCRL+RAMP1)	ADM	Secreted Signaling	PMID: 33462236
19	TC	TI-FB-c/Mc/P	ADM	CALCRL_RAMP1	0.266801	0	ADM_CALCRL_RAMP1	ADM - (CALCRL+RAMP1)	ADM	Secreted Signaling	PMID: 33462236
19	TC	TI-FB-c/Mc/P&ECD8+T/Pc/Mc	ADM	CALCRL_RAMP1	0.278743	0	ADM_CALCRL_RAMP1	ADM - (CALCRL+RAMP1)	ADM	Secreted Signaling	PMID: 33462236
19	TC	TI-U	ADM	CALCRL_RAMP1	0.26571	0.03	ADM_CALCRL_RAMP1	ADM - (CALCRL+RAMP1)	ADM	Secreted Signaling	PMID: 33462236
19	TC	I-ECD8+T/Pc/Mc	ADM	CALCRL_RAMP2	0.289756	0	ADM_CALCRL_RAMP2	ADM - (CALCRL+RAMP2)	ADM	Secreted Signaling	PMID: 33462236
19	TC	I-FB-c/Mc/P	ADM	CALCRL_RAMP2	0.291312	0	ADM_CALCRL_RAMP2	ADM - (CALCRL+RAMP2)	ADM	Secreted Signaling	PMID: 33462236
19	TC	TC	ADM	CALCRL_RAMP2	0.25277	0	ADM_CALCRL_RAMP2	ADM - (CALCRL+RAMP2)	ADM	Secreted Signaling	PMID: 33462236
19	TC	I-FB-c/Mc/P	TUB	MERTK	0.296642	0	TUB_MERTK	TUB - MERTK	TULP	Secreted Signaling	PMID: 20978475
19	TC	I-FB-c/Mc/P	PROS1	MERTK	0.245194	0	PROS1_MERTK	PROS1 - MERTK	PROS	Secreted Signaling	PMID: 34631419
24	TC	TI-ECD8+T/Pc/Mc	TGFB1	TGFbR1_R2	0.00685856	0	TGFB1_TGFBR1_TGFBR2	TGFB1 - (TGFBR1+TGFBR2)	TGFb	Secreted Signaling	KEGG: hsa04350
24	TC	TI-U	TGFB1	TGFbR1_R2	0.00617214	0.04	TGFB1_TGFBR1_TGFBR2	TGFB1 - (TGFBR1+TGFBR2)	TGFb	Secreted Signaling	KEGG: hsa04350
24	TC	TI-ECD8+T/Pc/Mc	TGFB1	ACVR1B_TGFbR2	0.00702304	0	TGFB1_ACVR1B_TGFBR2	TGFB1 - (ACVR1B+TGFBR2)	TGFb	Secreted Signaling	PMID: 27449815
24	TC	TC	WNT10A	FZD1_LRP5	0.000983596	0	WNT10A_FZD1_LRP5	WNT10A - (FZD1+LRP5)	WNT	Secreted Signaling	KEGG: hsa04310; PMID: 23209147
24	TC	TI-ECD8+T/Pc/Mc	WNT10A	FZD1_LRP5	0.000968971	0	WNT10A_FZD1_LRP5	WNT10A - (FZD1+LRP5)	WNT	Secreted Signaling	KEGG: hsa04310; PMID: 23209147
24	TC	TI-ECD8+T/Pc/P	WNT10A	FZD1_LRP5	0.00129056	0	WNT10A_FZD1_LRP5	WNT10A - (FZD1+LRP5)	WNT	Secreted Signaling	KEGG: hsa04310; PMID: 23209147
24	TC	TI-FoBc/ECD8+T/NKc	WNT10A	FZD1_LRP5	0.0010724	0.02	WNT10A_FZD1_LRP5	WNT10A - (FZD1+LRP5)	WNT	Secreted Signaling	KEGG: hsa04310; PMID: 23209147
24	TC	TI-U	WNT10A	FZD1_LRP5	0.000887894	0	WNT10A_FZD1_LRP5	WNT10A - (FZD1+LRP5)	WNT	Secreted Signaling	KEGG: hsa04310; PMID: 23209147
24	TC	TC	WNT10A	FZD4_LRP5	0.00104379	0	WNT10A_FZD4_LRP5	WNT10A - (FZD4+LRP5)	WNT	Secreted Signaling	KEGG: hsa04310; PMID: 23209147
24	TC	TI-ECD8+T/Pc/Mc	WNT10A	FZD4_LRP5	0.00101059	0	WNT10A_FZD4_LRP5	WNT10A - (FZD4+LRP5)	WNT	Secreted Signaling	KEGG: hsa04310; PMID: 23209147
24	TC	TI-ECD8+T/Pc/P	WNT10A	FZD4_LRP5	0.00129712	0	WNT10A_FZD4_LRP5	WNT10A - (FZD4+LRP5)	WNT	Secreted Signaling	KEGG: hsa04310; PMID: 23209147
24	TC	TI-FoBc/ECD8+T/NKc	WNT10A	FZD4_LRP5	0.00108436	0.03	WNT10A_FZD4_LRP5	WNT10A - (FZD4+LRP5)	WNT	Secreted Signaling	KEGG: hsa04310; PMID: 23209147
24	TC	TI-U	WNT10A	FZD4_LRP5	0.00093443	0	WNT10A_FZD4_LRP5	WNT10A - (FZD4+LRP5)	WNT	Secreted Signaling	KEGG: hsa04310; PMID: 23209147
24	TC	TC	WNT10A	FZD5_LRP5	0.000992748	0	WNT10A_FZD5_LRP5	WNT10A - (FZD5+LRP5)	WNT	Secreted Signaling	KEGG: hsa04310; PMID: 23209147
24	TC	TI-ECD8+T/Pc/Mc	WNT10A	FZD5_LRP5	0.000968381	0	WNT10A_FZD5_LRP5	WNT10A - (FZD5+LRP5)	WNT	Secreted Signaling	KEGG: hsa04310; PMID: 23209147
24	TC	TI-ECD8+T/Pc/P	WNT10A	FZD5_LRP5	0.00122751	0	WNT10A_FZD5_LRP5	WNT10A - (FZD5+LRP5)	WNT	Secreted Signaling	KEGG: hsa04310; PMID: 23209147
24	TC	TI-FoBc/ECD8+T/NKc	WNT10A	FZD5_LRP5	0.00111831	0.02	WNT10A_FZD5_LRP5	WNT10A - (FZD5+LRP5)	WNT	Secreted Signaling	KEGG: hsa04310; PMID: 23209147
24	TC	TI-U	WNT10A	FZD5_LRP5	0.000931731	0	WNT10A_FZD5_LRP5	WNT10A - (FZD5+LRP5)	WNT	Secreted Signaling	KEGG: hsa04310; PMID: 23209147
24	TC	TC	WNT10A	FZD6_LRP5	0.00106537	0	WNT10A_FZD6_LRP5	WNT10A - (FZD6+LRP5)	WNT	Secreted Signaling	KEGG: hsa04310; PMID: 23209147
24	TC	TI-ECD8+T/Pc/Mc	WNT10A	FZD6_LRP5	0.00104665	0	WNT10A_FZD6_LRP5	WNT10A - (FZD6+LRP5)	WNT	Secreted Signaling	KEGG: hsa04310; PMID: 23209147
24	TC	TI-ECD8+T/Pc/P	WNT10A	FZD6_LRP5	0.0012391	0.01	WNT10A_FZD6_LRP5	WNT10A - (FZD6+LRP5)	WNT	Secreted Signaling	KEGG: hsa04310; PMID: 23209147
24	TC	TI-FoBc/ECD8+T/NKc	WNT10A	FZD6_LRP5	0.00114406	0.03	WNT10A_FZD6_LRP5	WNT10A - (FZD6+LRP5)	WNT	Secreted Signaling	KEGG: hsa04310; PMID: 23209147
24	TC	TI-U	WNT10A	FZD6_LRP5	0.000920321	0.01	WNT10A_FZD6_LRP5	WNT10A - (FZD6+LRP5)	WNT	Secreted Signaling	KEGG: hsa04310; PMID: 23209147
24	TC	TC	WNT10A	FZD7_LRP5	0.000951739	0	WNT10A_FZD7_LRP5	WNT10A - (FZD7+LRP5)	WNT	Secreted Signaling	KEGG: hsa04310; PMID: 23209147
24	TC	TI-ECD8+T/Pc/Mc	WNT10A	FZD7_LRP5	0.000947055	0	WNT10A_FZD7_LRP5	WNT10A - (FZD7+LRP5)	WNT	Secreted Signaling	KEGG: hsa04310; PMID: 23209147
24	TC	TI-ECD8+T/Pc/P	WNT10A	FZD7_LRP5	0.00120001	0	WNT10A_FZD7_LRP5	WNT10A - (FZD7+LRP5)	WNT	Secreted Signaling	KEGG: hsa04310; PMID: 23209147
24	TC	TI-U	WNT10A	FZD7_LRP5	0.000841317	0.02	WNT10A_FZD7_LRP5	WNT10A - (FZD7+LRP5)	WNT	Secreted Signaling	KEGG: hsa04310; PMID: 23209147
24	TC	TC	WNT10A	FZD8_LRP5	0.000977903	0	WNT10A_FZD8_LRP5	WNT10A - (FZD8+LRP5)	WNT	Secreted Signaling	KEGG: hsa04310; PMID: 23209147
24	TC	TI-ECD8+T/Pc/Mc	WNT10A	FZD8_LRP5	0.000954758	0	WNT10A_FZD8_LRP5	WNT10A - (FZD8+LRP5)	WNT	Secreted Signaling	KEGG: hsa04310; PMID: 23209147
24	TC	TI-ECD8+T/Pc/P	WNT10A	FZD8_LRP5	0.00125914	0.01	WNT10A_FZD8_LRP5	WNT10A - (FZD8+LRP5)	WNT	Secreted Signaling	KEGG: hsa04310; PMID: 23209147
24	TC	TI-FoBc/ECD8+T/NKc	WNT10A	FZD8_LRP5	0.00105176	0.01	WNT10A_FZD8_LRP5	WNT10A - (FZD8+LRP5)	WNT	Secreted Signaling	KEGG: hsa04310; PMID: 23209147
24	TC	TI-U	WNT10A	FZD8_LRP5	0.000843976	0.01	WNT10A_FZD8_LRP5	WNT10A - (FZD8+LRP5)	WNT	Secreted Signaling	KEGG: hsa04310; PMID: 23209147
24	TC	TC	WNT10B	FZD1_LRP5	0.000545574	0.04	WNT10B_FZD1_LRP5	WNT10B - (FZD1+LRP5)	WNT	Secreted Signaling	KEGG: hsa04310; PMID: 23209147
24	TC	TI-ECD8+T/Pc/Mc	WNT10B	FZD1_LRP5	0.000534585	0.01	WNT10B_FZD1_LRP5	WNT10B - (FZD1+LRP5)	WNT	Secreted Signaling	KEGG: hsa04310; PMID: 23209147
24	TC	TI-ECD8+T/Pc/P	WNT10B	FZD1_LRP5	0.000728487	0.01	WNT10B_FZD1_LRP5	WNT10B - (FZD1+LRP5)	WNT	Secreted Signaling	KEGG: hsa04310; PMID: 23209147
24	TC	TC	WNT10B	FZD4_LRP5	0.000585075	0.02	WNT10B_FZD4_LRP5	WNT10B - (FZD4+LRP5)	WNT	Secreted Signaling	KEGG: hsa04310; PMID: 23209147
24	TC	TI-ECD8+T/Pc/Mc	WNT10B	FZD4_LRP5	0.000561511	0.01	WNT10B_FZD4_LRP5	WNT10B - (FZD4+LRP5)	WNT	Secreted Signaling	KEGG: hsa04310; PMID: 23209147
24	TC	TI-ECD8+T/Pc/P	WNT10B	FZD4_LRP5	0.000732905	0.02	WNT10B_FZD4_LRP5	WNT10B - (FZD4+LRP5)	WNT	Secreted Signaling	KEGG: hsa04310; PMID: 23209147
24	TC	TC	WNT10B	FZD5_LRP5	0.000551527	0.04	WNT10B_FZD5_LRP5	WNT10B - (FZD5+LRP5)	WNT	Secreted Signaling	KEGG: hsa04310; PMID: 23209147
24	TC	TI-ECD8+T/Pc/Mc	WNT10B	FZD5_LRP5	0.000534206	0.01	WNT10B_FZD5_LRP5	WNT10B - (FZD5+LRP5)	WNT	Secreted Signaling	KEGG: hsa04310; PMID: 23209147
24	TC	TI-ECD8+T/Pc/P	WNT10B	FZD5_LRP5	0.000686479	0.02	WNT10B_FZD5_LRP5	WNT10B - (FZD5+LRP5)	WNT	Secreted Signaling	KEGG: hsa04310; PMID: 23209147
24	TC	TC	WNT10B	FZD6_LRP5	0.000599438	0.03	WNT10B_FZD6_LRP5	WNT10B - (FZD6+LRP5)	WNT	Secreted Signaling	KEGG: hsa04310; PMID: 23209147
24	TC	TI-ECD8+T/Pc/Mc	WNT10B	FZD6_LRP5	0.000585154	0.01	WNT10B_FZD6_LRP5	WNT10B - (FZD6+LRP5)	WNT	Secreted Signaling	KEGG: hsa04310; PMID: 23209147
24	TC	TC	WNT10B	FZD7_LRP5	0.000525001	0.04	WNT10B_FZD7_LRP5	WNT10B - (FZD7+LRP5)	WNT	Secreted Signaling	KEGG: hsa04310; PMID: 23209147
24	TC	TI-ECD8+T/Pc/Mc	WNT10B	FZD7_LRP5	0.000520558	0.01	WNT10B_FZD7_LRP5	WNT10B - (FZD7+LRP5)	WNT	Secreted Signaling	KEGG: hsa04310; PMID: 23209147
24	TC	TI-ECD8+T/Pc/P	WNT10B	FZD7_LRP5	0.0006684	0.01	WNT10B_FZD7_LRP5	WNT10B - (FZD7+LRP5)	WNT	Secreted Signaling	KEGG: hsa04310; PMID: 23209147
24	TC	TC	WNT10B	FZD8_LRP5	0.000541881	0.03	WNT10B_FZD8_LRP5	WNT10B - (FZD8+LRP5)	WNT	Secreted Signaling	KEGG: hsa04310; PMID: 23209147
24	TC	TI-ECD8+T/Pc/Mc	WNT10B	FZD8_LRP5	0.000525476	0.01	WNT10B_FZD8_LRP5	WNT10B - (FZD8+LRP5)	WNT	Secreted Signaling	KEGG: hsa04310; PMID: 23209147
24	TC	TI-ECD8+T/Pc/P	WNT10B	FZD8_LRP5	0.000707457	0.02	WNT10B_FZD8_LRP5	WNT10B - (FZD8+LRP5)	WNT	Secreted Signaling	KEGG: hsa04310; PMID: 23209147
24	TC	TC	WNT4	FZD1_LRP5	0.000493832	0.02	WNT4_FZD1_LRP5	WNT4 - (FZD1+LRP5)	WNT	Secreted Signaling	KEGG: hsa04310; PMID: 23209147
24	TC	TI-ECD8+T/Pc/Mc	WNT4	FZD1_LRP5	0.000483579	0.01	WNT4_FZD1_LRP5	WNT4 - (FZD1+LRP5)	WNT	Secreted Signaling	KEGG: hsa04310; PMID: 23209147
24	TC	TI-ECD8+T/Pc/P	WNT4	FZD1_LRP5	0.000660777	0.01	WNT4_FZD1_LRP5	WNT4 - (FZD1+LRP5)	WNT	Secreted Signaling	KEGG: hsa04310; PMID: 23209147
24	TC	TC	WNT4	FZD4_LRP5	0.000530248	0.01	WNT4_FZD4_LRP5	WNT4 - (FZD4+LRP5)	WNT	Secreted Signaling	KEGG: hsa04310; PMID: 23209147
24	TC	TI-ECD8+T/Pc/Mc	WNT4	FZD4_LRP5	0.000508361	0.01	WNT4_FZD4_LRP5	WNT4 - (FZD4+LRP5)	WNT	Secreted Signaling	KEGG: hsa04310; PMID: 23209147
24	TC	TI-ECD8+T/Pc/P	WNT4	FZD4_LRP5	0.000664862	0.02	WNT4_FZD4_LRP5	WNT4 - (FZD4+LRP5)	WNT	Secreted Signaling	KEGG: hsa04310; PMID: 23209147
24	TC	TC	WNT4	FZD5_LRP5	0.000499314	0.02	WNT4_FZD5_LRP5	WNT4 - (FZD5+LRP5)	WNT	Secreted Signaling	KEGG: hsa04310; PMID: 23209147
24	TC	TI-ECD8+T/Pc/Mc	WNT4	FZD5_LRP5	0.000483231	0.01	WNT4_FZD5_LRP5	WNT4 - (FZD5+LRP5)	WNT	Secreted Signaling	KEGG: hsa04310; PMID: 23209147
24	TC	TI-ECD8+T/Pc/P	WNT4	FZD5_LRP5	0.000621979	0.02	WNT4_FZD5_LRP5	WNT4 - (FZD5+LRP5)	WNT	Secreted Signaling	KEGG: hsa04310; PMID: 23209147
24	TC	TC	WNT4	FZD6_LRP5	0.000543512	0.02	WNT4_FZD6_LRP5	WNT4 - (FZD6+LRP5)	WNT	Secreted Signaling	KEGG: hsa04310; PMID: 23209147
24	TC	TI-ECD8+T/Pc/Mc	WNT4	FZD6_LRP5	0.000530155	0.01	WNT4_FZD6_LRP5	WNT4 - (FZD6+LRP5)	WNT	Secreted Signaling	KEGG: hsa04310; PMID: 23209147
24	TC	TI-ECD8+T/Pc/P	WNT4	FZD6_LRP5	0.000629049	0.04	WNT4_FZD6_LRP5	WNT4 - (FZD6+LRP5)	WNT	Secreted Signaling	KEGG: hsa04310; PMID: 23209147
24	TC	TC	WNT4	FZD7_LRP5	0.000474902	0.03	WNT4_FZD7_LRP5	WNT4 - (FZD7+LRP5)	WNT	Secreted Signaling	KEGG: hsa04310; PMID: 23209147
24	TC	TI-ECD8+T/Pc/Mc	WNT4	FZD7_LRP5	0.000470686	0.01	WNT4_FZD7_LRP5	WNT4 - (FZD7+LRP5)	WNT	Secreted Signaling	KEGG: hsa04310; PMID: 23209147
24	TC	TI-ECD8+T/Pc/P	WNT4	FZD7_LRP5	0.000605309	0.01	WNT4_FZD7_LRP5	WNT4 - (FZD7+LRP5)	WNT	Secreted Signaling	KEGG: hsa04310; PMID: 23209147
24	TC	TC	WNT4	FZD8_LRP5	0.000490432	0.02	WNT4_FZD8_LRP5	WNT4 - (FZD8+LRP5)	WNT	Secreted Signaling	KEGG: hsa04310; PMID: 23209147
24	TC	TI-ECD8+T/Pc/Mc	WNT4	FZD8_LRP5	0.000475205	0.01	WNT4_FZD8_LRP5	WNT4 - (FZD8+LRP5)	WNT	Secreted Signaling	KEGG: hsa04310; PMID: 23209147
24	TC	TI-ECD8+T/Pc/P	WNT4	FZD8_LRP5	0.000641343	0.02	WNT4_FZD8_LRP5	WNT4 - (FZD8+LRP5)	WNT	Secreted Signaling	KEGG: hsa04310; PMID: 23209147
24	TC	TC	WNT8A	FZD1_LRP5	0.000650149	0.02	WNT8A_FZD1_LRP5	WNT8A - (FZD1+LRP5)	WNT	Secreted Signaling	KEGG: hsa04310; PMID: 23209147
24	TC	TI-ECD8+T/Pc/Mc	WNT8A	FZD1_LRP5	0.000637869	0.01	WNT8A_FZD1_LRP5	WNT8A - (FZD1+LRP5)	WNT	Secreted Signaling	KEGG: hsa04310; PMID: 23209147
24	TC	TI-ECD8+T/Pc/P	WNT8A	FZD1_LRP5	0.000864475	0.01	WNT8A_FZD1_LRP5	WNT8A - (FZD1+LRP5)	WNT	Secreted Signaling	KEGG: hsa04310; PMID: 23209147
24	TC	TC	WNT8A	FZD4_LRP5	0.000695469	0.01	WNT8A_FZD4_LRP5	WNT8A - (FZD4+LRP5)	WNT	Secreted Signaling	KEGG: hsa04310; PMID: 23209147
24	TC	TI-ECD8+T/Pc/Mc	WNT8A	FZD4_LRP5	0.000668866	0.01	WNT8A_FZD4_LRP5	WNT8A - (FZD4+LRP5)	WNT	Secreted Signaling	KEGG: hsa04310; PMID: 23209147
24	TC	TI-ECD8+T/Pc/P	WNT8A	FZD4_LRP5	0.000869513	0.01	WNT8A_FZD4_LRP5	WNT8A - (FZD4+LRP5)	WNT	Secreted Signaling	KEGG: hsa04310; PMID: 23209147
24	TC	TC	WNT8A	FZD5_LRP5	0.000656993	0.02	WNT8A_FZD5_LRP5	WNT8A - (FZD5+LRP5)	WNT	Secreted Signaling	KEGG: hsa04310; PMID: 23209147
24	TC	TI-ECD8+T/Pc/Mc	WNT8A	FZD5_LRP5	0.000637431	0.01	WNT8A_FZD5_LRP5	WNT8A - (FZD5+LRP5)	WNT	Secreted Signaling	KEGG: hsa04310; PMID: 23209147
24	TC	TI-ECD8+T/Pc/P	WNT8A	FZD5_LRP5	0.000816455	0.02	WNT8A_FZD5_LRP5	WNT8A - (FZD5+LRP5)	WNT	Secreted Signaling	KEGG: hsa04310; PMID: 23209147
24	TC	TI-U	WNT8A	FZD5_LRP5	0.000616416	0.03	WNT8A_FZD5_LRP5	WNT8A - (FZD5+LRP5)	WNT	Secreted Signaling	KEGG: hsa04310; PMID: 23209147
24	TC	TC	WNT8A	FZD6_LRP5	0.000711891	0.02	WNT8A_FZD6_LRP5	WNT8A - (FZD6+LRP5)	WNT	Secreted Signaling	KEGG: hsa04310; PMID: 23209147
24	TC	TI-ECD8+T/Pc/Mc	WNT8A	FZD6_LRP5	0.000695997	0.01	WNT8A_FZD6_LRP5	WNT8A - (FZD6+LRP5)	WNT	Secreted Signaling	KEGG: hsa04310; PMID: 23209147
24	TC	TI-ECD8+T/Pc/P	WNT8A	FZD6_LRP5	0.000825229	0.03	WNT8A_FZD6_LRP5	WNT8A - (FZD6+LRP5)	WNT	Secreted Signaling	KEGG: hsa04310; PMID: 23209147
24	TC	TC	WNT8A	FZD7_LRP5	0.000626455	0.02	WNT8A_FZD7_LRP5	WNT8A - (FZD7+LRP5)	WNT	Secreted Signaling	KEGG: hsa04310; PMID: 23209147
24	TC	TI-ECD8+T/Pc/Mc	WNT8A	FZD7_LRP5	0.000621679	0.01	WNT8A_FZD7_LRP5	WNT8A - (FZD7+LRP5)	WNT	Secreted Signaling	KEGG: hsa04310; PMID: 23209147
24	TC	TI-ECD8+T/Pc/P	WNT8A	FZD7_LRP5	0.000795723	0.01	WNT8A_FZD7_LRP5	WNT8A - (FZD7+LRP5)	WNT	Secreted Signaling	KEGG: hsa04310; PMID: 23209147
24	TC	TC	WNT8A	FZD8_LRP5	0.0006459	0.01	WNT8A_FZD8_LRP5	WNT8A - (FZD8+LRP5)	WNT	Secreted Signaling	KEGG: hsa04310; PMID: 23209147
24	TC	TI-ECD8+T/Pc/Mc	WNT8A	FZD8_LRP5	0.000627359	0.01	WNT8A_FZD8_LRP5	WNT8A - (FZD8+LRP5)	WNT	Secreted Signaling	KEGG: hsa04310; PMID: 23209147
24	TC	TI-ECD8+T/Pc/P	WNT8A	FZD8_LRP5	0.000840462	0.01	WNT8A_FZD8_LRP5	WNT8A - (FZD8+LRP5)	WNT	Secreted Signaling	KEGG: hsa04310; PMID: 23209147
24	TC	TC	WNT10A	FZD1_LRP6	0.000891169	0	WNT10A_FZD1_LRP6	WNT10A - (FZD1+LRP6)	WNT	Secreted Signaling	KEGG: hsa04310; PMID: 23209147
24	TC	TI-ECD8+T/Pc/Mc	WNT10A	FZD1_LRP6	0.000849722	0	WNT10A_FZD1_LRP6	WNT10A - (FZD1+LRP6)	WNT	Secreted Signaling	KEGG: hsa04310; PMID: 23209147
24	TC	TI-ECD8+T/Pc/P	WNT10A	FZD1_LRP6	0.00118221	0	WNT10A_FZD1_LRP6	WNT10A - (FZD1+LRP6)	WNT	Secreted Signaling	KEGG: hsa04310; PMID: 23209147
24	TC	TI-FoBc/ECD8+T/NKc	WNT10A	FZD1_LRP6	0.000995713	0.01	WNT10A_FZD1_LRP6	WNT10A - (FZD1+LRP6)	WNT	Secreted Signaling	KEGG: hsa04310; PMID: 23209147
24	TC	TI-U	WNT10A	FZD1_LRP6	0.00080405	0	WNT10A_FZD1_LRP6	WNT10A - (FZD1+LRP6)	WNT	Secreted Signaling	KEGG: hsa04310; PMID: 23209147
24	TC	TC	WNT10A	FZD4_LRP6	0.000947797	0	WNT10A_FZD4_LRP6	WNT10A - (FZD4+LRP6)	WNT	Secreted Signaling	KEGG: hsa04310; PMID: 23209147
24	TC	TI-ECD8+T/Pc/Mc	WNT10A	FZD4_LRP6	0.000887938	0	WNT10A_FZD4_LRP6	WNT10A - (FZD4+LRP6)	WNT	Secreted Signaling	KEGG: hsa04310; PMID: 23209147
24	TC	TI-ECD8+T/Pc/P	WNT10A	FZD4_LRP6	0.00118844	0	WNT10A_FZD4_LRP6	WNT10A - (FZD4+LRP6)	WNT	Secreted Signaling	KEGG: hsa04310; PMID: 23209147
24	TC	TI-FoBc/ECD8+T/NKc	WNT10A	FZD4_LRP6	0.00100714	0.01	WNT10A_FZD4_LRP6	WNT10A - (FZD4+LRP6)	WNT	Secreted Signaling	KEGG: hsa04310; PMID: 23209147
24	TC	TI-U	WNT10A	FZD4_LRP6	0.000847712	0	WNT10A_FZD4_LRP6	WNT10A - (FZD4+LRP6)	WNT	Secreted Signaling	KEGG: hsa04310; PMID: 23209147
24	TC	TC	WNT10A	FZD5_LRP6	0.000899763	0	WNT10A_FZD5_LRP6	WNT10A - (FZD5+LRP6)	WNT	Secreted Signaling	KEGG: hsa04310; PMID: 23209147
24	TC	TI-ECD8+T/Pc/Mc	WNT10A	FZD5_LRP6	0.000849181	0	WNT10A_FZD5_LRP6	WNT10A - (FZD5+LRP6)	WNT	Secreted Signaling	KEGG: hsa04310; PMID: 23209147
24	TC	TI-ECD8+T/Pc/P	WNT10A	FZD5_LRP6	0.00112243	0	WNT10A_FZD5_LRP6	WNT10A - (FZD5+LRP6)	WNT	Secreted Signaling	KEGG: hsa04310; PMID: 23209147
24	TC	TI-FoBc/ECD8+T/NKc	WNT10A	FZD5_LRP6	0.00103963	0.01	WNT10A_FZD5_LRP6	WNT10A - (FZD5+LRP6)	WNT	Secreted Signaling	KEGG: hsa04310; PMID: 23209147
24	TC	TI-U	WNT10A	FZD5_LRP6	0.000845175	0	WNT10A_FZD5_LRP6	WNT10A - (FZD5+LRP6)	WNT	Secreted Signaling	KEGG: hsa04310; PMID: 23209147
24	TC	TC	WNT10A	FZD6_LRP6	0.000968156	0	WNT10A_FZD6_LRP6	WNT10A - (FZD6+LRP6)	WNT	Secreted Signaling	KEGG: hsa04310; PMID: 23209147
24	TC	TI-ECD8+T/Pc/Mc	WNT10A	FZD6_LRP6	0.000921174	0	WNT10A_FZD6_LRP6	WNT10A - (FZD6+LRP6)	WNT	Secreted Signaling	KEGG: hsa04310; PMID: 23209147
24	TC	TI-ECD8+T/Pc/P	WNT10A	FZD6_LRP6	0.0011334	0.01	WNT10A_FZD6_LRP6	WNT10A - (FZD6+LRP6)	WNT	Secreted Signaling	KEGG: hsa04310; PMID: 23209147
24	TC	TI-FoBc/ECD8+T/NKc	WNT10A	FZD6_LRP6	0.00106432	0.02	WNT10A_FZD6_LRP6	WNT10A - (FZD6+LRP6)	WNT	Secreted Signaling	KEGG: hsa04310; PMID: 23209147
24	TC	TI-U	WNT10A	FZD6_LRP6	0.000834458	0.01	WNT10A_FZD6_LRP6	WNT10A - (FZD6+LRP6)	WNT	Secreted Signaling	KEGG: hsa04310; PMID: 23209147
24	TC	TC	WNT10A	FZD7_LRP6	0.000861301	0	WNT10A_FZD7_LRP6	WNT10A - (FZD7+LRP6)	WNT	Secreted Signaling	KEGG: hsa04310; PMID: 23209147
24	TC	TI-ECD8+T/Pc/Mc	WNT10A	FZD7_LRP6	0.000829656	0	WNT10A_FZD7_LRP6	WNT10A - (FZD7+LRP6)	WNT	Secreted Signaling	KEGG: hsa04310; PMID: 23209147
24	TC	TI-ECD8+T/Pc/P	WNT10A	FZD7_LRP6	0.00109643	0	WNT10A_FZD7_LRP6	WNT10A - (FZD7+LRP6)	WNT	Secreted Signaling	KEGG: hsa04310; PMID: 23209147
24	TC	TI-FoBc/ECD8+T/NKc	WNT10A	FZD7_LRP6	0.000847643	0.04	WNT10A_FZD7_LRP6	WNT10A - (FZD7+LRP6)	WNT	Secreted Signaling	KEGG: hsa04310; PMID: 23209147
24	TC	TI-U	WNT10A	FZD7_LRP6	0.000760507	0	WNT10A_FZD7_LRP6	WNT10A - (FZD7+LRP6)	WNT	Secreted Signaling	KEGG: hsa04310; PMID: 23209147
24	TC	TC	WNT10A	FZD8_LRP6	0.000885826	0	WNT10A_FZD8_LRP6	WNT10A - (FZD8+LRP6)	WNT	Secreted Signaling	KEGG: hsa04310; PMID: 23209147
24	TC	TI-ECD8+T/Pc/Mc	WNT10A	FZD8_LRP6	0.000836703	0	WNT10A_FZD8_LRP6	WNT10A - (FZD8+LRP6)	WNT	Secreted Signaling	KEGG: hsa04310; PMID: 23209147
24	TC	TI-ECD8+T/Pc/P	WNT10A	FZD8_LRP6	0.0011524	0	WNT10A_FZD8_LRP6	WNT10A - (FZD8+LRP6)	WNT	Secreted Signaling	KEGG: hsa04310; PMID: 23209147
24	TC	TI-FoBc/ECD8+T/NKc	WNT10A	FZD8_LRP6	0.000975998	0.01	WNT10A_FZD8_LRP6	WNT10A - (FZD8+LRP6)	WNT	Secreted Signaling	KEGG: hsa04310; PMID: 23209147
24	TC	TI-U	WNT10A	FZD8_LRP6	0.000762989	0.01	WNT10A_FZD8_LRP6	WNT10A - (FZD8+LRP6)	WNT	Secreted Signaling	KEGG: hsa04310; PMID: 23209147
24	TC	TC	WNT10B	FZD1_LRP6	0.000486503	0.03	WNT10B_FZD1_LRP6	WNT10B - (FZD1+LRP6)	WNT	Secreted Signaling	KEGG: hsa04310; PMID: 23209147
24	TC	TI-ECD8+T/Pc/Mc	WNT10B	FZD1_LRP6	0.000459495	0.01	WNT10B_FZD1_LRP6	WNT10B - (FZD1+LRP6)	WNT	Secreted Signaling	KEGG: hsa04310; PMID: 23209147
24	TC	TI-ECD8+T/Pc/P	WNT10B	FZD1_LRP6	0.000656774	0.01	WNT10B_FZD1_LRP6	WNT10B - (FZD1+LRP6)	WNT	Secreted Signaling	KEGG: hsa04310; PMID: 23209147
24	TC	TC	WNT10B	FZD4_LRP6	0.000522471	0.01	WNT10B_FZD4_LRP6	WNT10B - (FZD4+LRP6)	WNT	Secreted Signaling	KEGG: hsa04310; PMID: 23209147
24	TC	TI-ECD8+T/Pc/Mc	WNT10B	FZD4_LRP6	0.000483234	0.01	WNT10B_FZD4_LRP6	WNT10B - (FZD4+LRP6)	WNT	Secreted Signaling	KEGG: hsa04310; PMID: 23209147
24	TC	TI-ECD8+T/Pc/P	WNT10B	FZD4_LRP6	0.000660839	0.02	WNT10B_FZD4_LRP6	WNT10B - (FZD4+LRP6)	WNT	Secreted Signaling	KEGG: hsa04310; PMID: 23209147
24	TC	TC	WNT10B	FZD5_LRP6	0.000491917	0.03	WNT10B_FZD5_LRP6	WNT10B - (FZD5+LRP6)	WNT	Secreted Signaling	KEGG: hsa04310; PMID: 23209147
24	TC	TI-ECD8+T/Pc/Mc	WNT10B	FZD5_LRP6	0.000459162	0.02	WNT10B_FZD5_LRP6	WNT10B - (FZD5+LRP6)	WNT	Secreted Signaling	KEGG: hsa04310; PMID: 23209147
24	TC	TI-ECD8+T/Pc/P	WNT10B	FZD5_LRP6	0.00061817	0.02	WNT10B_FZD5_LRP6	WNT10B - (FZD5+LRP6)	WNT	Secreted Signaling	KEGG: hsa04310; PMID: 23209147
24	TC	TI-U	WNT10B	FZD5_LRP6	0.00046196	0.04	WNT10B_FZD5_LRP6	WNT10B - (FZD5+LRP6)	WNT	Secreted Signaling	KEGG: hsa04310; PMID: 23209147
24	TC	TC	WNT10B	FZD6_LRP6	0.000535575	0.02	WNT10B_FZD6_LRP6	WNT10B - (FZD6+LRP6)	WNT	Secreted Signaling	KEGG: hsa04310; PMID: 23209147
24	TC	TI-ECD8+T/Pc/Mc	WNT10B	FZD6_LRP6	0.000504126	0.02	WNT10B_FZD6_LRP6	WNT10B - (FZD6+LRP6)	WNT	Secreted Signaling	KEGG: hsa04310; PMID: 23209147
24	TC	TI-ECD8+T/Pc/P	WNT10B	FZD6_LRP6	0.000625204	0.04	WNT10B_FZD6_LRP6	WNT10B - (FZD6+LRP6)	WNT	Secreted Signaling	KEGG: hsa04310; PMID: 23209147
24	TC	TC	WNT10B	FZD7_LRP6	0.000467811	0.04	WNT10B_FZD7_LRP6	WNT10B - (FZD7+LRP6)	WNT	Secreted Signaling	KEGG: hsa04310; PMID: 23209147
24	TC	TI-ECD8+T/Pc/Mc	WNT10B	FZD7_LRP6	0.000447152	0.01	WNT10B_FZD7_LRP6	WNT10B - (FZD7+LRP6)	WNT	Secreted Signaling	KEGG: hsa04310; PMID: 23209147
24	TC	TI-ECD8+T/Pc/P	WNT10B	FZD7_LRP6	0.000601585	0.01	WNT10B_FZD7_LRP6	WNT10B - (FZD7+LRP6)	WNT	Secreted Signaling	KEGG: hsa04310; PMID: 23209147
24	TC	TC	WNT10B	FZD8_LRP6	0.000483145	0.02	WNT10B_FZD8_LRP6	WNT10B - (FZD8+LRP6)	WNT	Secreted Signaling	KEGG: hsa04310; PMID: 23209147
24	TC	TI-ECD8+T/Pc/Mc	WNT10B	FZD8_LRP6	0.000451478	0.02	WNT10B_FZD8_LRP6	WNT10B - (FZD8+LRP6)	WNT	Secreted Signaling	KEGG: hsa04310; PMID: 23209147
24	TC	TI-ECD8+T/Pc/P	WNT10B	FZD8_LRP6	0.000637437	0.01	WNT10B_FZD8_LRP6	WNT10B - (FZD8+LRP6)	WNT	Secreted Signaling	KEGG: hsa04310; PMID: 23209147
24	TC	TC	WNT4	FZD1_LRP6	0.000439544	0.02	WNT4_FZD1_LRP6	WNT4 - (FZD1+LRP6)	WNT	Secreted Signaling	KEGG: hsa04310; PMID: 23209147
24	TC	TI-ECD8+T/Pc/Mc	WNT4	FZD1_LRP6	0.000414688	0.01	WNT4_FZD1_LRP6	WNT4 - (FZD1+LRP6)	WNT	Secreted Signaling	KEGG: hsa04310; PMID: 23209147
24	TC	TI-ECD8+T/Pc/P	WNT4	FZD1_LRP6	0.000594596	0	WNT4_FZD1_LRP6	WNT4 - (FZD1+LRP6)	WNT	Secreted Signaling	KEGG: hsa04310; PMID: 23209147
24	TC	TC	WNT4	FZD4_LRP6	0.000472576	0.01	WNT4_FZD4_LRP6	WNT4 - (FZD4+LRP6)	WNT	Secreted Signaling	KEGG: hsa04310; PMID: 23209147
24	TC	TI-ECD8+T/Pc/Mc	WNT4	FZD4_LRP6	0.000436432	0.01	WNT4_FZD4_LRP6	WNT4 - (FZD4+LRP6)	WNT	Secreted Signaling	KEGG: hsa04310; PMID: 23209147
24	TC	TI-ECD8+T/Pc/P	WNT4	FZD4_LRP6	0.000598341	0.02	WNT4_FZD4_LRP6	WNT4 - (FZD4+LRP6)	WNT	Secreted Signaling	KEGG: hsa04310; PMID: 23209147
24	TC	TC	WNT4	FZD5_LRP6	0.000444511	0.02	WNT4_FZD5_LRP6	WNT4 - (FZD5+LRP6)	WNT	Secreted Signaling	KEGG: hsa04310; PMID: 23209147
24	TC	TI-ECD8+T/Pc/Mc	WNT4	FZD5_LRP6	0.000414383	0.01	WNT4_FZD5_LRP6	WNT4 - (FZD5+LRP6)	WNT	Secreted Signaling	KEGG: hsa04310; PMID: 23209147
24	TC	TI-ECD8+T/Pc/P	WNT4	FZD5_LRP6	0.000559075	0.02	WNT4_FZD5_LRP6	WNT4 - (FZD5+LRP6)	WNT	Secreted Signaling	KEGG: hsa04310; PMID: 23209147
24	TC	TI-U	WNT4	FZD5_LRP6	0.000417429	0.04	WNT4_FZD5_LRP6	WNT4 - (FZD5+LRP6)	WNT	Secreted Signaling	KEGG: hsa04310; PMID: 23209147
24	TC	TC	WNT4	FZD6_LRP6	0.000484628	0.01	WNT4_FZD6_LRP6	WNT4 - (FZD6+LRP6)	WNT	Secreted Signaling	KEGG: hsa04310; PMID: 23209147
24	TC	TI-ECD8+T/Pc/Mc	WNT4	FZD6_LRP6	0.000455596	0.01	WNT4_FZD6_LRP6	WNT4 - (FZD6+LRP6)	WNT	Secreted Signaling	KEGG: hsa04310; PMID: 23209147
24	TC	TI-ECD8+T/Pc/P	WNT4	FZD6_LRP6	0.000565542	0.04	WNT4_FZD6_LRP6	WNT4 - (FZD6+LRP6)	WNT	Secreted Signaling	KEGG: hsa04310; PMID: 23209147
24	TC	TC	WNT4	FZD7_LRP6	0.000422407	0.02	WNT4_FZD7_LRP6	WNT4 - (FZD7+LRP6)	WNT	Secreted Signaling	KEGG: hsa04310; PMID: 23209147
24	TC	TI-ECD8+T/Pc/Mc	WNT4	FZD7_LRP6	0.000403395	0.01	WNT4_FZD7_LRP6	WNT4 - (FZD7+LRP6)	WNT	Secreted Signaling	KEGG: hsa04310; PMID: 23209147
24	TC	TI-ECD8+T/Pc/P	WNT4	FZD7_LRP6	0.000543836	0.01	WNT4_FZD7_LRP6	WNT4 - (FZD7+LRP6)	WNT	Secreted Signaling	KEGG: hsa04310; PMID: 23209147
24	TC	TC	WNT4	FZD8_LRP6	0.000436464	0.01	WNT4_FZD8_LRP6	WNT4 - (FZD8+LRP6)	WNT	Secreted Signaling	KEGG: hsa04310; PMID: 23209147
24	TC	TI-ECD8+T/Pc/Mc	WNT4	FZD8_LRP6	0.000407352	0.01	WNT4_FZD8_LRP6	WNT4 - (FZD8+LRP6)	WNT	Secreted Signaling	KEGG: hsa04310; PMID: 23209147
24	TC	TI-ECD8+T/Pc/P	WNT4	FZD8_LRP6	0.000576794	0.01	WNT4_FZD8_LRP6	WNT4 - (FZD8+LRP6)	WNT	Secreted Signaling	KEGG: hsa04310; PMID: 23209147
24	TC	TC	WNT8A	FZD1_LRP6	0.000581949	0.02	WNT8A_FZD1_LRP6	WNT8A - (FZD1+LRP6)	WNT	Secreted Signaling	KEGG: hsa04310; PMID: 23209147
24	TC	TI-ECD8+T/Pc/Mc	WNT8A	FZD1_LRP6	0.00055087	0.01	WNT8A_FZD1_LRP6	WNT8A - (FZD1+LRP6)	WNT	Secreted Signaling	KEGG: hsa04310; PMID: 23209147
24	TC	TI-ECD8+T/Pc/P	WNT8A	FZD1_LRP6	0.000782368	0	WNT8A_FZD1_LRP6	WNT8A - (FZD1+LRP6)	WNT	Secreted Signaling	KEGG: hsa04310; PMID: 23209147
24	TC	TC	WNT8A	FZD4_LRP6	0.000623537	0.01	WNT8A_FZD4_LRP6	WNT8A - (FZD4+LRP6)	WNT	Secreted Signaling	KEGG: hsa04310; PMID: 23209147
24	TC	TI-ECD8+T/Pc/Mc	WNT8A	FZD4_LRP6	0.000578462	0.01	WNT8A_FZD4_LRP6	WNT8A - (FZD4+LRP6)	WNT	Secreted Signaling	KEGG: hsa04310; PMID: 23209147
24	TC	TI-ECD8+T/Pc/P	WNT8A	FZD4_LRP6	0.000787039	0.01	WNT8A_FZD4_LRP6	WNT8A - (FZD4+LRP6)	WNT	Secreted Signaling	KEGG: hsa04310; PMID: 23209147
24	TC	TI-U	WNT8A	FZD4_LRP6	0.000554284	0.02	WNT8A_FZD4_LRP6	WNT8A - (FZD4+LRP6)	WNT	Secreted Signaling	KEGG: hsa04310; PMID: 23209147
24	TC	TC	WNT8A	FZD5_LRP6	0.000588221	0.01	WNT8A_FZD5_LRP6	WNT8A - (FZD5+LRP6)	WNT	Secreted Signaling	KEGG: hsa04310; PMID: 23209147
24	TC	TI-ECD8+T/Pc/Mc	WNT8A	FZD5_LRP6	0.000550481	0.02	WNT8A_FZD5_LRP6	WNT8A - (FZD5+LRP6)	WNT	Secreted Signaling	KEGG: hsa04310; PMID: 23209147
24	TC	TI-ECD8+T/Pc/P	WNT8A	FZD5_LRP6	0.000737909	0.01	WNT8A_FZD5_LRP6	WNT8A - (FZD5+LRP6)	WNT	Secreted Signaling	KEGG: hsa04310; PMID: 23209147
24	TC	TI-U	WNT8A	FZD5_LRP6	0.000552431	0.02	WNT8A_FZD5_LRP6	WNT8A - (FZD5+LRP6)	WNT	Secreted Signaling	KEGG: hsa04310; PMID: 23209147
24	TC	TC	WNT8A	FZD6_LRP6	0.000638641	0.01	WNT8A_FZD6_LRP6	WNT8A - (FZD6+LRP6)	WNT	Secreted Signaling	KEGG: hsa04310; PMID: 23209147
24	TC	TI-ECD8+T/Pc/Mc	WNT8A	FZD6_LRP6	0.000602678	0.01	WNT8A_FZD6_LRP6	WNT8A - (FZD6+LRP6)	WNT	Secreted Signaling	KEGG: hsa04310; PMID: 23209147
24	TC	TI-ECD8+T/Pc/P	WNT8A	FZD6_LRP6	0.000746023	0.03	WNT8A_FZD6_LRP6	WNT8A - (FZD6+LRP6)	WNT	Secreted Signaling	KEGG: hsa04310; PMID: 23209147
24	TC	TC	WNT8A	FZD7_LRP6	0.00056026	0.02	WNT8A_FZD7_LRP6	WNT8A - (FZD7+LRP6)	WNT	Secreted Signaling	KEGG: hsa04310; PMID: 23209147
24	TC	TI-ECD8+T/Pc/Mc	WNT8A	FZD7_LRP6	0.00053649	0.01	WNT8A_FZD7_LRP6	WNT8A - (FZD7+LRP6)	WNT	Secreted Signaling	KEGG: hsa04310; PMID: 23209147
24	TC	TI-ECD8+T/Pc/P	WNT8A	FZD7_LRP6	0.00071875	0.01	WNT8A_FZD7_LRP6	WNT8A - (FZD7+LRP6)	WNT	Secreted Signaling	KEGG: hsa04310; PMID: 23209147
24	TC	TC	WNT8A	FZD8_LRP6	0.000578057	0.01	WNT8A_FZD8_LRP6	WNT8A - (FZD8+LRP6)	WNT	Secreted Signaling	KEGG: hsa04310; PMID: 23209147
24	TC	TI-ECD8+T/Pc/Mc	WNT8A	FZD8_LRP6	0.000541532	0.02	WNT8A_FZD8_LRP6	WNT8A - (FZD8+LRP6)	WNT	Secreted Signaling	KEGG: hsa04310; PMID: 23209147
24	TC	TI-ECD8+T/Pc/P	WNT8A	FZD8_LRP6	0.000760121	0.01	WNT8A_FZD8_LRP6	WNT8A - (FZD8+LRP6)	WNT	Secreted Signaling	KEGG: hsa04310; PMID: 23209147
24	TC	TI-FoBc/ECD8+T/NKc	WNT8A	FZD8_LRP6	0.000641075	0.03	WNT8A_FZD8_LRP6	WNT8A - (FZD8+LRP6)	WNT	Secreted Signaling	KEGG: hsa04310; PMID: 23209147
24	TC	I-ECD8+T/Pc/Mc	PDGFC	PDGFRA	0.054341	0	PDGFC_PDGFRA	PDGFC - PDGFRA	PDGF	Secreted Signaling	PMID: 15207812
24	TC	TI-ECD8+T/Pc/P	PDGFC	PDGFRA	0.0639593	0	PDGFC_PDGFRA	PDGFC - PDGFRA	PDGF	Secreted Signaling	PMID: 15207812
24	TC	I-ECD8+T/Pc/Mc	VEGFA	FLT1	0.34037	0	VEGFA_VEGFR1	VEGFA - VEGFR1	VEGF	Secreted Signaling	KEGG: hsa04370; PMID: 16633338
24	TC	I-ECD8+T/Pc/Mc	VEGFA	KDR	0.463625	0	VEGFA_VEGFR2	VEGFA - VEGFR2	VEGF	Secreted Signaling	KEGG: hsa04370; PMID: 16633338
24	TC	I-ECD8+T/Pc/Mc	VEGFB	FLT1	0.305515	0	VEGFB_VEGFR1	VEGFB - VEGFR1	VEGF	Secreted Signaling	KEGG: hsa04370; PMID: 16633338
24	TC	I-ECD8+T/Pc/Mc	VEGFA	FLT1_KDR	0.485212	0	VEGFA_VEGFR1R2	VEGFA - VEGFR1R2	VEGF	Secreted Signaling	PMID: 16633338
24	TC	TI-ECD8+T/Pc/Mc	IGF2	IGF2R	0.0073015	0	IGF2_IGF2R	IGF2 - IGF2R	IGF	Secreted Signaling	PMID: 14604834
24	TC	TI-ECD8+T/Pc/P	IGF2	IGF2R	0.00844052	0.03	IGF2_IGF2R	IGF2 - IGF2R	IGF	Secreted Signaling	PMID: 14604834
24	TC	TI-U	IGF2	IGF2R	0.00731226	0.03	IGF2_IGF2R	IGF2 - IGF2R	IGF	Secreted Signaling	PMID: 14604834
24	TC	TC	IGF2	ITGA6_ITGB4	0.00562035	0.03	IGF2_ITGA6_ITGB4	IGF2 - (ITGA6+ITGB4)	IGF	Secreted Signaling	PMID: 28190785; PMID: 28873464
24	TC	TI-ECD8+T/Pc/Mc	IGF2	ITGA6_ITGB4	0.00562068	0.01	IGF2_ITGA6_ITGB4	IGF2 - (ITGA6+ITGB4)	IGF	Secreted Signaling	PMID: 28190785; PMID: 28873464
24	TC	TI-ECD8+T/Pc/P	IGF2	ITGA6_ITGB4	0.0068769	0.02	IGF2_ITGA6_ITGB4	IGF2 - (ITGA6+ITGB4)	IGF	Secreted Signaling	PMID: 28190785; PMID: 28873464
24	TC	TI-U	IGF2	ITGA6_ITGB4	0.0059271	0.01	IGF2_ITGA6_ITGB4	IGF2 - (ITGA6+ITGB4)	IGF	Secreted Signaling	PMID: 28190785; PMID: 28873464
24	TC	I-ECD8+T/Pc/Mc	CXCL9	CXCR3	0.302913	0	CXCL9_CXCR3	CXCL9 - CXCR3	CXCL	Secreted Signaling	KEGG: hsa04060
24	TC	I-ECD8+T/Pc/P	CXCL9	CXCR3	0.302722	0.04	CXCL9_CXCR3	CXCL9 - CXCR3	CXCL	Secreted Signaling	KEGG: hsa04060
24	TC	I-FoBc/ECD8+T/NKc	CXCL9	CXCR3	0.315173	0	CXCL9_CXCR3	CXCL9 - CXCR3	CXCL	Secreted Signaling	KEGG: hsa04060
24	TC	I-ECD8+T/Pc/Mc	MIF	CD74_CXCR4	0.51158	0	MIF_CD74_CXCR4	MIF - (CD74+CXCR4)	MIF	Secreted Signaling	PMID: 29637711; PMID: 24760155
24	TC	I-FoBc/ECD8+T/NKc	MIF	CD74_CXCR4	0.522227	0	MIF_CD74_CXCR4	MIF - (CD74+CXCR4)	MIF	Secreted Signaling	PMID: 29637711; PMID: 24760155
24	TC	I-ECD8+T/Pc/Mc	MIF	CD74_CD44	0.506497	0	MIF_CD74_CD44	MIF - (CD74+CD44)	MIF	Secreted Signaling	PMID: 29637711; PMID: 26175090
24	TC	I-ECD8+T/Pc/P	MIF	CD74_CD44	0.498364	0.04	MIF_CD74_CD44	MIF - (CD74+CD44)	MIF	Secreted Signaling	PMID: 29637711; PMID: 26175090
24	TC	I-FoB/ECD8+T/NK	MIF	CD74_CD44	0.517431	0	MIF_CD74_CD44	MIF - (CD74+CD44)	MIF	Secreted Signaling	PMID: 29637711; PMID: 26175090
24	TC	TC	MIF	ACKR3	0.383047	0	MIF_ACKR3	MIF - ACKR3	MIF	Secreted Signaling	PMID: 26175090
24	TC	TI-ECD8+T/Pc/Mc	MIF	ACKR3	0.368155	0.02	MIF_ACKR3	MIF - ACKR3	MIF	Secreted Signaling	PMID: 26175090
24	TC	I-FoBc/ECD8+T/NKc	TNFSF13	TNFRSF13B	0.239237	0.02	TNFSF13_TNFRSF13B	TNFSF13 - TNFRSF13B	APRIL	Secreted Signaling	KEGG: hsa04060
24	TC	I-ECD8+T/Pc/Mc	ANGPTL4	CDH11	0.224533	0.04	ANGPTL4_CDH11	ANGPTL4 - CDH11	ANGPTL	Secreted Signaling	PMID: 30049845
24	TC	TC	MDK	SDC4	0.427172	0	MDK_SDC4	MDK - SDC4	MK	Secreted Signaling	PMID: 28356350
24	TC	TI-ECD8+T/Pc/Mc	MDK	SDC4	0.429625	0	MDK_SDC4	MDK - SDC4	MK	Secreted Signaling	PMID: 28356350
24	TC	TI-U	MDK	SDC4	0.407265	0.02	MDK_SDC4	MDK - SDC4	MK	Secreted Signaling	PMID: 28356350
24	TC	I-ECD8+T/Pc/Mc	MDK	ITGA4_ITGB1	0.436209	0	MDK_ITGA4_ITGB1	MDK - (ITGA4+ITGB1)	MK	Secreted Signaling	PMID: 28356350
24	TC	I-ECD8+T/Pc/P	MDK	ITGA4_ITGB1	0.429129	0.01	MDK_ITGA4_ITGB1	MDK - (ITGA4+ITGB1)	MK	Secreted Signaling	PMID: 28356350
24	TC	I-FoBc/ECD8+T/NKc	MDK	ITGA4_ITGB1	0.436941	0	MDK_ITGA4_ITGB1	MDK - (ITGA4+ITGB1)	MK	Secreted Signaling	PMID: 28356350
24	TC	I-ECD8+T/Pc/Mc	MDK	ITGA6_ITGB1	0.411241	0	MDK_ITGA6_ITGB1	MDK - (ITGA6+ITGB1)	MK	Secreted Signaling	PMID: 28356350
24	TC	TC	MDK	ITGA6_ITGB1	0.387547	0.03	MDK_ITGA6_ITGB1	MDK - (ITGA6+ITGB1)	MK	Secreted Signaling	PMID: 28356350
24	TC	I-ECD8+T/Pc/Mc	MDK	LRP1	0.431113	0	MDK_LRP1	MDK - LRP1	MK	Secreted Signaling	PMID: 28356350
24	TC	TC	MDK	LRP1	0.422722	0.02	MDK_LRP1	MDK - LRP1	MK	Secreted Signaling	PMID: 28356350
24	TC	TI-ECD8+T/Pc/Mc	MDK	LRP1	0.428583	0.02	MDK_LRP1	MDK - LRP1	MK	Secreted Signaling	PMID: 28356350
24	TC	I-FoBc/ECD8+T/NKc	MDK	NCL	0.437338	0.03	MDK_NCL	MDK - NCL	MK	Secreted Signaling	PMID: 28356350
24	TC	TC	MDK	NCL	0.454474	0	MDK_NCL	MDK - NCL	MK	Secreted Signaling	PMID: 28356350
24	TC	TI-ECD8+T/Pc/Mc	MDK	NCL	0.453871	0	MDK_NCL	MDK - NCL	MK	Secreted Signaling	PMID: 28356350
24	TC	TI-FoBc/ECD8+T/NKc	MDK	NCL	0.453522	0.02	MDK_NCL	MDK - NCL	MK	Secreted Signaling	PMID: 28356350
24	TC	I-ECD8+T/Pc/Mc	C3	C3AR1	0.368475	0	C3_C3AR1	C3 - C3AR1	COMPLEMENT	Secreted Signaling	KEGG: hsa04080
24	TC	I-ECD8+T/Pc/P	C3	C3AR1	0.389024	0	C3_C3AR1	C3 - C3AR1	COMPLEMENT	Secreted Signaling	KEGG: hsa04080
24	TC	I-FoBc/ECD8+T/NKc	C3	C3AR1	0.361658	0.02	C3_C3AR1	C3 - C3AR1	COMPLEMENT	Secreted Signaling	KEGG: hsa04080
24	TC	TI-U	C3	C3AR1	0.348487	0.04	C3_C3AR1	C3 - C3AR1	COMPLEMENT	Secreted Signaling	KEGG: hsa04080
24	TC	I-ECD8+T/Pc/Mc	C3	ITGAM_ITGB2	0.386236	0.01	C3_ITGAM_ITGB2	C3 - (ITGAM+ITGB2)	COMPLEMENT	Secreted Signaling	PMID: 16234578
24	TC	I-ECD8+T/Pc/P	C3	ITGAM_ITGB2	0.37716	0.01	C3_ITGAM_ITGB2	C3 - (ITGAM+ITGB2)	COMPLEMENT	Secreted Signaling	PMID: 16234578
24	TC	I-FoBc/ECD8+T/NKc	C3	ITGAM_ITGB2	0.390308	0	C3_ITGAM_ITGB2	C3 - (ITGAM+ITGB2)	COMPLEMENT	Secreted Signaling	PMID: 16234578
24	TC	I-ECD8+T/Pc/Mc	C3	ITGAX_ITGB2	0.387184	0.01	C3_ITGAX_ITGB2	C3 - (ITGAX+ITGB2)	COMPLEMENT	Secreted Signaling	PMID: 16234578
24	TC	I-ECD8+T/Pc/P	C3	ITGAX_ITGB2	0.401538	0	C3_ITGAX_ITGB2	C3 - (ITGAX+ITGB2)	COMPLEMENT	Secreted Signaling	PMID: 16234578
24	TC	I-FoBc/ECD8+T/NKc	C3	ITGAX_ITGB2	0.403975	0	C3_ITGAX_ITGB2	C3 - (ITGAX+ITGB2)	COMPLEMENT	Secreted Signaling	PMID: 16234578
24	TC	I-ECD8+T/Pc/Mc	POMC	OPRL1	0.27504	0.03	POMC_OPRL1	POMC - OPRL1	OPIOID	Secreted Signaling	KEGG: hsa04080
24	TC	I-ECD8+T/Pc/P	POMC	OPRL1	0.292314	0.02	POMC_OPRL1	POMC - OPRL1	OPIOID	Secreted Signaling	KEGG: hsa04080
24	TC	TI-ECD8+T/Pc/P	POMC	OPRL1	0.315419	0.01	POMC_OPRL1	POMC - OPRL1	OPIOID	Secreted Signaling	KEGG: hsa04080
24	TC	TI-U	POMC	OPRL1	0.304872	0	POMC_OPRL1	POMC - OPRL1	OPIOID	Secreted Signaling	KEGG: hsa04080
24	TC	I-ECD8+T/Pc/Mc	SEMA3A	NRP1_PLXNA1	0.263735	0	SEMA3A_NRP1_PLXNA1	SEMA3A - (NRP1+PLXNA1)	SEMA3	Secreted Signaling	PMID: 27533782
24	TC	TI-ECD8+T/Pc/P	SEMA3A	NRP1_PLXNA1	0.258468	0.04	SEMA3A_NRP1_PLXNA1	SEMA3A - (NRP1+PLXNA1)	SEMA3	Secreted Signaling	PMID: 27533782
24	TC	I-ECD8+T/Pc/Mc	SEMA3A	NRP1_PLXNA2	0.247196	0	SEMA3A_NRP1_PLXNA2	SEMA3A - (NRP1+PLXNA2)	SEMA3	Secreted Signaling	PMID: 27533782
24	TC	I-ECD8+T/Pc/P	SEMA3A	NRP1_PLXNA2	0.237145	0.04	SEMA3A_NRP1_PLXNA2	SEMA3A - (NRP1+PLXNA2)	SEMA3	Secreted Signaling	PMID: 27533782
24	TC	TI-ECD8+T/Pc/P	SEMA3A	NRP1_PLXNA2	0.251197	0.02	SEMA3A_NRP1_PLXNA2	SEMA3A - (NRP1+PLXNA2)	SEMA3	Secreted Signaling	PMID: 27533782
24	TC	I-ECD8+T/Pc/Mc	SEMA3A	NRP1_PLXNA3	0.264796	0	SEMA3A_NRP1_PLXNA3	SEMA3A - (NRP1+PLXNA3)	SEMA3	Secreted Signaling	PMID: 27533782
24	TC	I-ECD8+T/Pc/P	SEMA3A	NRP1_PLXNA3	0.273809	0	SEMA3A_NRP1_PLXNA3	SEMA3A - (NRP1+PLXNA3)	SEMA3	Secreted Signaling	PMID: 27533782
24	TC	I-ECD8+T/Pc/Mc	SEMA3A	NRP1_PLXNA4	0.249323	0	SEMA3A_NRP1_PLXNA4	SEMA3A - (NRP1+PLXNA4)	SEMA3	Secreted Signaling	PMID: 27533782
24	TC	I-ECD8+T/Pc/P	SEMA3A	NRP1_PLXNA4	0.262554	0	SEMA3A_NRP1_PLXNA4	SEMA3A - (NRP1+PLXNA4)	SEMA3	Secreted Signaling	PMID: 27533782
24	TC	I-ECD8+T/Pc/Mc	SEMA3C	NRP1_PLXNA1	0.277039	0	SEMA3C_NRP1_PLXNA1	SEMA3C - (NRP1+PLXNA1)	SEMA3	Secreted Signaling	PMID: 27533782
24	TC	TI-ECD8+T/Pc/P	SEMA3C	NRP1_PLXNA1	0.271605	0.04	SEMA3C_NRP1_PLXNA1	SEMA3C - (NRP1+PLXNA1)	SEMA3	Secreted Signaling	PMID: 27533782
24	TC	I-ECD8+T/Pc/Mc	SEMA3C	NRP1_PLXNA2	0.259961	0	SEMA3C_NRP1_PLXNA2	SEMA3C - (NRP1+PLXNA2)	SEMA3	Secreted Signaling	PMID: 27533782
24	TC	TI-ECD8+T/Pc/P	SEMA3C	NRP1_PLXNA2	0.264096	0.02	SEMA3C_NRP1_PLXNA2	SEMA3C - (NRP1+PLXNA2)	SEMA3	Secreted Signaling	PMID: 27533782
24	TC	I-ECD8+T/Pc/Mc	SEMA3C	NRP1_PLXNA3	0.278134	0	SEMA3C_NRP1_PLXNA3	SEMA3C - (NRP1+PLXNA3)	SEMA3	Secreted Signaling	PMID: 27533782
24	TC	I-ECD8+T/Pc/P	SEMA3C	NRP1_PLXNA3	0.287424	0	SEMA3C_NRP1_PLXNA3	SEMA3C - (NRP1+PLXNA3)	SEMA3	Secreted Signaling	PMID: 27533782
24	TC	I-ECD8+T/Pc/Mc	SEMA3C	NRP1_PLXNA4	0.26216	0	SEMA3C_NRP1_PLXNA4	SEMA3C - (NRP1+PLXNA4)	SEMA3	Secreted Signaling	PMID: 27533782
24	TC	I-ECD8+T/Pc/P	SEMA3C	NRP1_PLXNA4	0.275822	0	SEMA3C_NRP1_PLXNA4	SEMA3C - (NRP1+PLXNA4)	SEMA3	Secreted Signaling	PMID: 27533782
24	TC	I-ECD8+T/Pc/Mc	SEMA3C	NRP2_PLXNA1	0.262316	0	SEMA3C_NRP2_PLXNA1	SEMA3C - (NRP2+PLXNA1)	SEMA3	Secreted Signaling	PMID: 27533782
24	TC	TC	SEMA3C	NRP2_PLXNA1	0.25255	0.01	SEMA3C_NRP2_PLXNA1	SEMA3C - (NRP2+PLXNA1)	SEMA3	Secreted Signaling	PMID: 27533782
24	TC	TI-ECD8+T/Pc/P	SEMA3C	NRP2_PLXNA1	0.271605	0.04	SEMA3C_NRP2_PLXNA1	SEMA3C - (NRP2+PLXNA1)	SEMA3	Secreted Signaling	PMID: 27533782
24	TC	I-ECD8+T/Pc/Mc	SEMA3C	NRP2_PLXNA2	0.245837	0	SEMA3C_NRP2_PLXNA2	SEMA3C - (NRP2+PLXNA2)	SEMA3	Secreted Signaling	PMID: 27533782
24	TC	TI-ECD8+T/Pc/P	SEMA3C	NRP2_PLXNA2	0.264096	0.03	SEMA3C_NRP2_PLXNA2	SEMA3C - (NRP2+PLXNA2)	SEMA3	Secreted Signaling	PMID: 27533782
24	TC	TI-U	SEMA3C	NRP2_PLXNA2	0.242717	0.03	SEMA3C_NRP2_PLXNA2	SEMA3C - (NRP2+PLXNA2)	SEMA3	Secreted Signaling	PMID: 27533782
24	TC	I-ECD8+T/Pc/Mc	SEMA3C	NRP2_PLXNA3	0.263374	0	SEMA3C_NRP2_PLXNA3	SEMA3C - (NRP2+PLXNA3)	SEMA3	Secreted Signaling	PMID: 27533782
24	TC	I-ECD8+T/Pc/P	SEMA3C	NRP2_PLXNA3	0.281238	0	SEMA3C_NRP2_PLXNA3	SEMA3C - (NRP2+PLXNA3)	SEMA3	Secreted Signaling	PMID: 27533782
24	TC	I-ECD8+T/Pc/Mc	SEMA3C	NRP2_PLXNA4	0.247956	0	SEMA3C_NRP2_PLXNA4	SEMA3C - (NRP2+PLXNA4)	SEMA3	Secreted Signaling	PMID: 27533782
24	TC	I-ECD8+T/Pc/P	SEMA3C	NRP2_PLXNA4	0.269791	0	SEMA3C_NRP2_PLXNA4	SEMA3C - (NRP2+PLXNA4)	SEMA3	Secreted Signaling	PMID: 27533782
24	TC	I-ECD8+T/Pc/Mc	SEMA3C	NRP1_NRP2	0.299855	0	SEMA3C_NRP1_NRP2	SEMA3C - (NRP1+NRP2)	SEMA3	Secreted Signaling	PMID: 27533782
24	TC	I-ECD8+T/Pc/P	SEMA3C	NRP1_NRP2	0.292305	0.01	SEMA3C_NRP1_NRP2	SEMA3C - (NRP1+NRP2)	SEMA3	Secreted Signaling	PMID: 27533782
24	TC	TC	SEMA3C	PLXND1	0.374813	0.01	SEMA3C_PLXND1	SEMA3C - PLXND1	SEMA3	Secreted Signaling	PMID: 27533782
24	TC	TI-ECD8+T/Pc/Mc	SEMA3C	PLXND1	0.389274	0	SEMA3C_PLXND1	SEMA3C - PLXND1	SEMA3	Secreted Signaling	PMID: 27533782
24	TC	TI-FoBc/ECD8+T/NKc	SEMA3C	PLXND1	0.380504	0.03	SEMA3C_PLXND1	SEMA3C - PLXND1	SEMA3	Secreted Signaling	PMID: 27533782
24	TC	TI-U	SEMA3C	PLXND1	0.386228	0	SEMA3C_PLXND1	SEMA3C - PLXND1	SEMA3	Secreted Signaling	PMID: 27533782
24	TC	I-ECD8+T/Pc/Mc	GAS6	MERTK	0.340883	0	GAS6_MERTK	GAS6 - MERTK	GAS	Secreted Signaling	PMID: 27801848
24	TC	I-ECD8+T/Pc/Mc	PTPRS	NTRK3	0.203682	0.01	PTPRS_NTRK3	PTPRS - NTRK3	PTPR	Secreted Signaling	PMID:21262467;PMID:25385546;
24	TC	I-ECD8+T/Pc/Mc	SLITRK6	PTPRS	0.242224	0	SLITRK6_PTPRS	SLITRK6 - PTPRS	SLITRK	Secreted Signaling	PMID: 30648269;PMID: 30822649
24	TC	I-ECD8+T/Pc/P	SLITRK6	PTPRS	0.251479	0	SLITRK6_PTPRS	SLITRK6 - PTPRS	SLITRK	Secreted Signaling	PMID: 30648269;PMID: 30822649
24	TC	I-ECD8+T/Pc/Mc	IGFBP3	TMEM219	0.364627	0	IGFBP3_TMEM219	IGFBP3 - TMEM219	IGFBP	Secreted Signaling	PMID:20353938
24	TC	I-FoBc/ECD8+T/NKc	IGFBP3	TMEM219	0.362064	0.02	IGFBP3_TMEM219	IGFBP3 - TMEM219	IGFBP	Secreted Signaling	PMID:20353938
24	TC	TC	IGFBP3	TMEM219	0.357043	0.03	IGFBP3_TMEM219	IGFBP3 - TMEM219	IGFBP	Secreted Signaling	PMID:20353938
24	TC	TI-FoBc/ECD8+T/NKc	IGFBP3	TMEM219	0.365488	0.01	IGFBP3_TMEM219	IGFBP3 - TMEM219	IGFBP	Secreted Signaling	PMID:20353938
24	TC	I-ECD8+T/Pc/Mc	PROS1	MERTK	0.326864	0	PROS1_MERTK	PROS1 - MERTK	PROS	Secreted Signaling	PMID: 34631419
30	TC	TI-Mc	TGFB2	TGFbR1_R2	0.00666193	0.03	TGFB2_TGFBR1_TGFBR2	TGFB2 - (TGFBR1+TGFBR2)	TGFb	Secreted Signaling	KEGG: hsa04350
30	TC	TI-Mc	TGFB2	ACVR1B_TGFbR2	0.00695387	0.03	TGFB2_ACVR1B_TGFBR2	TGFB2 - (ACVR1B+TGFBR2)	TGFb	Secreted Signaling	PMID: 27449815
30	TC	I-FB-c/Mc/P	TGFB2	ACVR1_TGFbR	0.248349	0	TGFB2_ACVR1_TGFBR1	TGFB2 - (ACVR1+TGFBR1)	TGFb	Secreted Signaling	PMID: 29376829
30	TC	TBV	BMP5	ACVR1_ACVR2A	0.017353	0.04	BMP5_ACVR1_ACVR2A	BMP5 - (ACVR1+ACVR2A)	BMP	Secreted Signaling	KEGG: hsa04350; PMID:26893264
30	TC	TI-Mc	WNT3	FZD1_LRP5	0.00131593	0.04	WNT3_FZD1_LRP5	WNT3 - (FZD1+LRP5)	WNT	Secreted Signaling	KEGG: hsa04310; PMID: 23209147
30	TC	TI-Mc	WNT3	FZD4_LRP5	0.00160732	0.03	WNT3_FZD4_LRP5	WNT3 - (FZD4+LRP5)	WNT	Secreted Signaling	KEGG: hsa04310; PMID: 23209147
30	TC	TC	WNT3	FZD6_LRP5	0.00138961	0.04	WNT3_FZD6_LRP5	WNT3 - (FZD6+LRP5)	WNT	Secreted Signaling	KEGG: hsa04310; PMID: 23209147
30	TC	TI-Mc	WNT3	FZD7_LRP5	0.00124264	0.03	WNT3_FZD7_LRP5	WNT3 - (FZD7+LRP5)	WNT	Secreted Signaling	KEGG: hsa04310; PMID: 23209147
30	TC	TI-U	WNT3	FZD7_LRP5	0.00119592	0.03	WNT3_FZD7_LRP5	WNT3 - (FZD7+LRP5)	WNT	Secreted Signaling	KEGG: hsa04310; PMID: 23209147
30	TC	TI-Mc	WNT3	FZD8_LRP5	0.00132298	0.02	WNT3_FZD8_LRP5	WNT3 - (FZD8+LRP5)	WNT	Secreted Signaling	KEGG: hsa04310; PMID: 23209147
30	TC	TC	WNT4	FZD1_LRP5	0.00131786	0.02	WNT4_FZD1_LRP5	WNT4 - (FZD1+LRP5)	WNT	Secreted Signaling	KEGG: hsa04310; PMID: 23209147
30	TC	TI-Mc	WNT4	FZD1_LRP5	0.00132391	0.02	WNT4_FZD1_LRP5	WNT4 - (FZD1+LRP5)	WNT	Secreted Signaling	KEGG: hsa04310; PMID: 23209147
30	TC	TC	WNT4	FZD4_LRP5	0.00161137	0.01	WNT4_FZD4_LRP5	WNT4 - (FZD4+LRP5)	WNT	Secreted Signaling	KEGG: hsa04310; PMID: 23209147
30	TC	TI-Mc	WNT4	FZD4_LRP5	0.00161669	0.02	WNT4_FZD4_LRP5	WNT4 - (FZD4+LRP5)	WNT	Secreted Signaling	KEGG: hsa04310; PMID: 23209147
30	TC	TC	WNT4	FZD5_LRP5	0.00127723	0.01	WNT4_FZD5_LRP5	WNT4 - (FZD5+LRP5)	WNT	Secreted Signaling	KEGG: hsa04310; PMID: 23209147
30	TC	TI-FB-c/Mc/P	WNT4	FZD5_LRP5	0.00132985	0.04	WNT4_FZD5_LRP5	WNT4 - (FZD5+LRP5)	WNT	Secreted Signaling	KEGG: hsa04310; PMID: 23209147
30	TC	TC	WNT4	FZD6_LRP5	0.00139797	0	WNT4_FZD6_LRP5	WNT4 - (FZD6+LRP5)	WNT	Secreted Signaling	KEGG: hsa04310; PMID: 23209147
30	TC	TC	WNT4	FZD7_LRP5	0.00119127	0.02	WNT4_FZD7_LRP5	WNT4 - (FZD7+LRP5)	WNT	Secreted Signaling	KEGG: hsa04310; PMID: 23209147
30	TC	TI-Mc	WNT4	FZD7_LRP5	0.00125025	0.02	WNT4_FZD7_LRP5	WNT4 - (FZD7+LRP5)	WNT	Secreted Signaling	KEGG: hsa04310; PMID: 23209147
30	TC	TC	WNT4	FZD8_LRP5	0.00122421	0.02	WNT4_FZD8_LRP5	WNT4 - (FZD8+LRP5)	WNT	Secreted Signaling	KEGG: hsa04310; PMID: 23209147
30	TC	TI-Mc	WNT4	FZD8_LRP5	0.001331	0.02	WNT4_FZD8_LRP5	WNT4 - (FZD8+LRP5)	WNT	Secreted Signaling	KEGG: hsa04310; PMID: 23209147
30	TC	TI-Mc	WNT3	FZD1_LRP6	0.00119132	0.03	WNT3_FZD1_LRP6	WNT3 - (FZD1+LRP6)	WNT	Secreted Signaling	KEGG: hsa04310; PMID: 23209147
30	TC	TI-Mc	WNT3	FZD4_LRP6	0.00146048	0.04	WNT3_FZD4_LRP6	WNT3 - (FZD4+LRP6)	WNT	Secreted Signaling	KEGG: hsa04310; PMID: 23209147
30	TC	TC	WNT3	FZD6_LRP6	0.00125065	0.03	WNT3_FZD6_LRP6	WNT3 - (FZD6+LRP6)	WNT	Secreted Signaling	KEGG: hsa04310; PMID: 23209147
30	TC	TI-Mc	WNT3	FZD7_LRP6	0.00112394	0.03	WNT3_FZD7_LRP6	WNT3 - (FZD7+LRP6)	WNT	Secreted Signaling	KEGG: hsa04310; PMID: 23209147
30	TC	TI-U	WNT3	FZD7_LRP6	0.00108138	0.04	WNT3_FZD7_LRP6	WNT3 - (FZD7+LRP6)	WNT	Secreted Signaling	KEGG: hsa04310; PMID: 23209147
30	TC	TI-Mc	WNT3	FZD8_LRP6	0.00119781	0.01	WNT3_FZD8_LRP6	WNT3 - (FZD8+LRP6)	WNT	Secreted Signaling	KEGG: hsa04310; PMID: 23209147
30	TC	TC	WNT4	FZD1_LRP6	0.00118495	0.02	WNT4_FZD1_LRP6	WNT4 - (FZD1+LRP6)	WNT	Secreted Signaling	KEGG: hsa04310; PMID: 23209147
30	TC	TI-FB-c/Mc/P	WNT4	FZD1_LRP6	0.00130452	0.04	WNT4_FZD1_LRP6	WNT4 - (FZD1+LRP6)	WNT	Secreted Signaling	KEGG: hsa04310; PMID: 23209147
30	TC	TI-Mc	WNT4	FZD1_LRP6	0.00119867	0.02	WNT4_FZD1_LRP6	WNT4 - (FZD1+LRP6)	WNT	Secreted Signaling	KEGG: hsa04310; PMID: 23209147
30	TC	TC	WNT4	FZD4_LRP6	0.00145453	0.02	WNT4_FZD4_LRP6	WNT4 - (FZD4+LRP6)	WNT	Secreted Signaling	KEGG: hsa04310; PMID: 23209147
30	TC	TI-FB-c/Mc/P	WNT4	FZD4_LRP6	0.00166003	0.04	WNT4_FZD4_LRP6	WNT4 - (FZD4+LRP6)	WNT	Secreted Signaling	KEGG: hsa04310; PMID: 23209147
30	TC	TI-Mc	WNT4	FZD4_LRP6	0.00146917	0.02	WNT4_FZD4_LRP6	WNT4 - (FZD4+LRP6)	WNT	Secreted Signaling	KEGG: hsa04310; PMID: 23209147
30	TC	TC	WNT4	FZD5_LRP6	0.0011478	0.01	WNT4_FZD5_LRP6	WNT4 - (FZD5+LRP6)	WNT	Secreted Signaling	KEGG: hsa04310; PMID: 23209147
30	TC	TI-FB-c/Mc/P	WNT4	FZD5_LRP6	0.00123386	0.03	WNT4_FZD5_LRP6	WNT4 - (FZD5+LRP6)	WNT	Secreted Signaling	KEGG: hsa04310; PMID: 23209147
30	TC	TC	WNT4	FZD6_LRP6	0.00125832	0	WNT4_FZD6_LRP6	WNT4 - (FZD6+LRP6)	WNT	Secreted Signaling	KEGG: hsa04310; PMID: 23209147
30	TC	TI-FB-c/Mc/P	WNT4	FZD6_LRP6	0.00140214	0.03	WNT4_FZD6_LRP6	WNT4 - (FZD6+LRP6)	WNT	Secreted Signaling	KEGG: hsa04310; PMID: 23209147
30	TC	TC	WNT4	FZD7_LRP6	0.00106932	0.03	WNT4_FZD7_LRP6	WNT4 - (FZD7+LRP6)	WNT	Secreted Signaling	KEGG: hsa04310; PMID: 23209147
30	TC	TI-Mc	WNT4	FZD7_LRP6	0.00113093	0.01	WNT4_FZD7_LRP6	WNT4 - (FZD7+LRP6)	WNT	Secreted Signaling	KEGG: hsa04310; PMID: 23209147
30	TC	TC	WNT4	FZD8_LRP6	0.00109937	0.02	WNT4_FZD8_LRP6	WNT4 - (FZD8+LRP6)	WNT	Secreted Signaling	KEGG: hsa04310; PMID: 23209147
30	TC	TI-FB-c/Mc/P	WNT4	FZD8_LRP6	0.00131594	0.04	WNT4_FZD8_LRP6	WNT4 - (FZD8+LRP6)	WNT	Secreted Signaling	KEGG: hsa04310; PMID: 23209147
30	TC	TI-Mc	WNT4	FZD8_LRP6	0.0012052	0.01	WNT4_FZD8_LRP6	WNT4 - (FZD8+LRP6)	WNT	Secreted Signaling	KEGG: hsa04310; PMID: 23209147
30	TC	TI-Mc	TGFA	EGFR	0.276502	0.04	TGFA_EGFR	TGFA - EGFR	EGF	Secreted Signaling	KEGG: hsa04012
30	TC	TI-U	TGFA	EGFR	0.289454	0	TGFA_EGFR	TGFA - EGFR	EGF	Secreted Signaling	KEGG: hsa04012
30	TC	TI-Mc	TGFA	EGFR_ERBB2	0.274755	0.02	TGFA_EGFR_ERBB2	TGFA - (EGFR+ERBB2)	EGF	Secreted Signaling	KEGG: hsa04012
30	TC	TI-U	TGFA	EGFR_ERBB2	0.279198	0	TGFA_EGFR_ERBB2	TGFA - (EGFR+ERBB2)	EGF	Secreted Signaling	KEGG: hsa04012
30	TC	TI-U	AREG	EGFR	0.258714	0.02	AREG_EGFR	AREG - EGFR	EGF	Secreted Signaling	KEGG: hsa04012
30	TC	I-FB-c/Mc/P	VEGFA	FLT1	0.356804	0	VEGFA_VEGFR1	VEGFA - VEGFR1	VEGF	Secreted Signaling	KEGG: hsa04370; PMID: 16633338
30	TC	I-FB-c/Mc/P	VEGFA	KDR	0.491429	0	VEGFA_VEGFR2	VEGFA - VEGFR2	VEGF	Secreted Signaling	KEGG: hsa04370; PMID: 16633338
30	TC	I-FB-c/Mc/P	VEGFA	FLT1_KDR	0.516347	0	VEGFA_VEGFR1R2	VEGFA - VEGFR1R2	VEGF	Secreted Signaling	PMID: 16633338
30	TC	I-Mc	IGF1	ITGA6_ITGB4	0.00419884	0.02	IGF1_ITGA6_ITGB4	IGF1 - (ITGA6+ITGB4)	IGF	Secreted Signaling	PMID: 28190785; PMID: 28873464
30	TC	I-Mc	CCL3	CCR1	0.23081	0	CCL3_CCR1	CCL3 - CCR1	CCL	Secreted Signaling	KEGG: hsa04060
30	TC	I-Mc	CCL8	CCR1	0.190696	0.01	CCL8_CCR1	CCL8 - CCR1	CCL	Secreted Signaling	KEGG: hsa04060
30	TC	I-Mc	CCL3	ACKR2	0.176655	0	CCL3_ACKR2	CCL3 - ACKR2	CCL	Secreted Signaling	PMID: 26740381
30	TC	I-Mc	CCL8	ACKR2	0.144189	0.03	CCL8_ACKR2	CCL8 - ACKR2	CCL	Secreted Signaling	PMID: 26740381
30	TC	I-Mc	CCL24	ACKR2	0.186845	0.01	CCL24_ACKR2	CCL24 - ACKR2	CCL	Secreted Signaling	PMID: 26740381
30	TC	I-Mc	CXCL12	ACKR3	0.184379	0.03	CXCL12_ACKR3	CXCL12 - ACKR3	CXCL	Secreted Signaling	KEGG: hsa04060
30	TC	I-Mc	IL10	IL10RA_IL10RB	0.187554	0.03	IL10_IL10RA_IL10RB	IL10 - (IL10RA+IL10RB)	IL10	Secreted Signaling	KEGG: hsa04060
30	TC	I-Mc	CSF1	CSF1R	0.188852	0.01	CSF1_CSF1R	CSF1 - CSF1R	CSF	Secreted Signaling	KEGG: hsa04060
30	TC	I-FB-c/Mc/P	TNFSF13	TNFRSF17	0.177901	0.01	TNFSF13_TNFRSF17	TNFSF13 - TNFRSF17	APRIL	Secreted Signaling	KEGG: hsa04060
30	TC	I-Fb/Mc/P	SPP1	CD44	0.34993	0	SPP1_CD44	SPP1 - CD44	SPP1	Secreted Signaling	PMID: 21907263
30	TC	I-FB-c/Mc/P	SPP1	ITGAV_ITGB1	0.353508	0.04	SPP1_ITGAV_ITGB1	SPP1 - (ITGAV+ITGB1)	SPP1	Secreted Signaling	PMID: 21907263
30	TC	I-FB-c/Mc/P	SPP1	ITGAV_ITGB5	0.331233	0	SPP1_ITGAV_ITGB5	SPP1 - (ITGAV+ITGB5)	SPP1	Secreted Signaling	PMID: 21907263
30	TC	I-FB-c/Mc/P	SPP1	ITGA4_ITGB1	0.32964	0.02	SPP1_ITGA4_ITGB1	SPP1 - (ITGA4+ITGB1)	SPP1	Secreted Signaling	PMID: 21907263
30	TC	I-FB-c/Mc/P	SPP1	ITGA5_ITGB1	0.373326	0	SPP1_ITGA5_ITGB1	SPP1 - (ITGA5+ITGB1)	SPP1	Secreted Signaling	PMID: 21907263
30	TC	I-Mc	SPP1	CD44	0.352865	0	SPP1_CD44	SPP1 - CD44	SPP1	Secreted Signaling	PMID: 21907263
30	TC	I-Mc	SPP1	ITGA4_ITGB1	0.31121	0.04	SPP1_ITGA4_ITGB1	SPP1 - (ITGA4+ITGB1)	SPP1	Secreted Signaling	PMID: 21907263
30	TC	I-Mc	SPP1	ITGA5_ITGB1	0.335061	0.04	SPP1_ITGA5_ITGB1	SPP1 - (ITGA5+ITGB1)	SPP1	Secreted Signaling	PMID: 21907263
30	TC	I-FB-c/Mc/P	ANGPTL4	ITGA5_ITGB1	0.332928	0	ANGPTL4_ITGA5_ITGB1	ANGPTL4 - (ITGA5+ITGB1)	ANGPTL	Secreted Signaling	PMID: 30049845
30	TC	I-FB-c/Mc/P	ANGPTL4	CDH11	0.321689	0	ANGPTL4_CDH11	ANGPTL4 - CDH11	ANGPTL	Secreted Signaling	PMID: 30049845
30	TC	I-Mc	ANGPTL4	SDC2	0.301113	0.01	ANGPTL4_SDC2	ANGPTL4 - SDC2	ANGPTL	Secreted Signaling	PMID: 29017031
30	TC	I-FB-c/Mc/P	C3	C3AR1	0.357159	0.02	C3_C3AR1	C3 - C3AR1	COMPLEMENT	Secreted Signaling	KEGG: hsa04080
30	TC	I-Mc	C3	C3AR1	0.379	0	C3_C3AR1	C3 - C3AR1	COMPLEMENT	Secreted Signaling	KEGG: hsa04080
30	TC	I-FB-c/Mc/P	C3	ITGAM_ITGB2	0.345275	0.03	C3_ITGAM_ITGB2	C3 - (ITGAM+ITGB2)	COMPLEMENT	Secreted Signaling	PMID: 16234578
30	TC	I-Mc	C3	ITGAM_ITGB2	0.401385	0	C3_ITGAM_ITGB2	C3 - (ITGAM+ITGB2)	COMPLEMENT	Secreted Signaling	PMID: 16234578
30	TC	I-Mc	C3	ITGAX_ITGB2	0.414093	0	C3_ITGAX_ITGB2	C3 - (ITGAX+ITGB2)	COMPLEMENT	Secreted Signaling	PMID: 16234578
30	TC	I-FB-c/Mc/P	EDN1	EDNRB	0.19524	0	EDN1_EDNRB	EDN1 - EDNRB	EDN	Secreted Signaling	KEGG: hsa04080
30	TC	I-FB-c/Mc/P	PRSS3	F2R	0.196362	0	PRSS3_F2R	PRSS3 - F2R	PARs	Secreted Signaling	KEGG: hsa04080
30	TC	I-Mc	PRSS3	F2R	0.163611	0.04	PRSS3_F2R	PRSS3 - F2R	PARs	Secreted Signaling	KEGG: hsa04080
30	TC	I-FB-c/Mc/P	GZMA	F2R	0.168948	0.03	GZMA_F2R	GZMA - F2R	PARs	Secreted Signaling	KEGG: hsa04080
30	TC	I-FB-c/Mc/P	GAS6	AXL	0.253711	0	GAS6_AXL	GAS6 - AXL	GAS	Secreted Signaling	PMID: 27801848
30	TC	I-Mc	GAS6	MERTK	0.259879	0	GAS6_MERTK	GAS6 - MERTK	GAS	Secreted Signaling	PMID: 27801848
30	TC	I-FB-c/Mc/P	PROS1	AXL	0.253823	0	PROS1_AXL	PROS1 - AXL	PROS	Secreted Signaling	PMID: 29531161
30	TC	I-FB-c/Mc/P	KLK6	F2R	0.173001	0	KLK6_F2R	KLK6 - F2R	KLK	Secreted Signaling	PMID: 35102281
30	TC	I-FB-c/Mc/P	CALCA	CALCR_RAMP2	0.309116	0.01	CALCA_CALCR_RAMP2	CALCA - (CALCR+RAMP2)	CALC	Secreted Signaling	PMID: 30741933;PMID: 18599553
30	TC	I-Mc	CALCA	CALCR_RAMP2	0.29895	0.02	CALCA_CALCR_RAMP2	CALCA - (CALCR+RAMP2)	CALC	Secreted Signaling	PMID: 30741933;PMID: 18599553
30	TC	I-FB-c/Mc/P	CALCA	CALCRL_RAMP2	0.309116	0.01	CALCA_CALCRL_RAMP2	CALCA - (CALCRL+RAMP2)	CALC	Secreted Signaling	PMID: 30741933;PMID: 18599553
30	TC	I-Mc	CALCA	CALCRL_RAMP2	0.29895	0.02	CALCA_CALCRL_RAMP2	CALCA - (CALCRL+RAMP2)	CALC	Secreted Signaling	PMID: 30741933;PMID: 18599553
30	TC	I-FB-c/Mc/P	ULBP1	NKG2D_HCST	0.187219	0.04	ULBP1_NKG2D_HCST	ULBP1 - (KLRK1+HCST)	MHC-I	Secreted Signaling	PMID: 10894171;PMID:24223577
30	TC	I-Mc	ULBP1	NKG2D_HCST	0.191898	0.02	ULBP1_NKG2D_HCST	ULBP1 - (KLRK1+HCST)	MHC-I	Secreted Signaling	PMID: 10894171;PMID:24223577
30	TC	I-Mc	TUB	MERTK	0.295005	0.01	TUB_MERTK	TUB - MERTK	TULP	Secreted Signaling	PMID: 20978475
30	TC	I-Mc	PROS1	MERTK	0.259993	0	PROS1_MERTK	PROS1 - MERTK	PROS	Secreted Signaling	PMID: 34631419
24	TI-ECD8+T/Pc/Mc	TC	TGFB1	TGFbR1_R2	0.00646477	0	TGFB1_TGFBR1_TGFBR2	TGFB1 - (TGFBR1+TGFBR2)	TGFb	Secreted Signaling	KEGG: hsa04350
24	TI-ECD8+T/Pc/Mc	TI-ECD8+T/Pc/Mc	TGFB1	TGFbR1_R2	0.00729973	0.02	TGFB1_TGFBR1_TGFBR2	TGFB1 - (TGFBR1+TGFBR2)	TGFb	Secreted Signaling	KEGG: hsa04350
24	TI-ECD8+T/Pc/Mc	TI-U	TGFB1	TGFbR1_R2	0.00656723	0.01	TGFB1_TGFBR1_TGFBR2	TGFB1 - (TGFBR1+TGFBR2)	TGFb	Secreted Signaling	KEGG: hsa04350
24	TI-ECD8+T/Pc/Mc	TC	TGFB1	ACVR1B_TGFbR2	0.00656855	0	TGFB1_ACVR1B_TGFBR2	TGFB1 - (ACVR1B+TGFBR2)	TGFb	Secreted Signaling	PMID: 27449815
24	TI-ECD8+T/Pc/Mc	TI-ECD8+T/Pc/Mc	TGFB1	ACVR1B_TGFbR2	0.00747764	0.02	TGFB1_ACVR1B_TGFBR2	TGFB1 - (ACVR1B+TGFBR2)	TGFb	Secreted Signaling	PMID: 27449815
24	TI-ECD8+T/Pc/Mc	TI-U	TGFB1	ACVR1B_TGFbR2	0.00673296	0.01	TGFB1_ACVR1B_TGFBR2	TGFB1 - (ACVR1B+TGFBR2)	TGFb	Secreted Signaling	PMID: 27449815
24	TI-ECD8+T/Pc/Mc	TC	WNT10A	FZD1_LRP5	0.00097919	0	WNT10A_FZD1_LRP5	WNT10A - (FZD1+LRP5)	WNT	Secreted Signaling	KEGG: hsa04310; PMID: 23209147
24	TI-ECD8+T/Pc/Mc	TI-ECD8+T/Pc/P	WNT10A	FZD1_LRP5	0.00128584	0	WNT10A_FZD1_LRP5	WNT10A - (FZD1+LRP5)	WNT	Secreted Signaling	KEGG: hsa04310; PMID: 23209147
24	TI-ECD8+T/Pc/Mc	TI-U	WNT10A	FZD1_LRP5	0.000883624	0.03	WNT10A_FZD1_LRP5	WNT10A - (FZD1+LRP5)	WNT	Secreted Signaling	KEGG: hsa04310; PMID: 23209147
24	TI-ECD8+T/Pc/Mc	TC	WNT10A	FZD4_LRP5	0.00103964	0	WNT10A_FZD4_LRP5	WNT10A - (FZD4+LRP5)	WNT	Secreted Signaling	KEGG: hsa04310; PMID: 23209147
24	TI-ECD8+T/Pc/Mc	TI-ECD8+T/Pc/P	WNT10A	FZD4_LRP5	0.00129244	0.02	WNT10A_FZD4_LRP5	WNT10A - (FZD4+LRP5)	WNT	Secreted Signaling	KEGG: hsa04310; PMID: 23209147
24	TI-ECD8+T/Pc/Mc	TI-U	WNT10A	FZD4_LRP5	0.000930319	0.03	WNT10A_FZD4_LRP5	WNT10A - (FZD4+LRP5)	WNT	Secreted Signaling	KEGG: hsa04310; PMID: 23209147
24	TI-ECD8+T/Pc/Mc	TC	WNT10A	FZD5_LRP5	0.000988376	0	WNT10A_FZD5_LRP5	WNT10A - (FZD5+LRP5)	WNT	Secreted Signaling	KEGG: hsa04310; PMID: 23209147
24	TI-ECD8+T/Pc/Mc	TI-ECD8+T/Pc/P	WNT10A	FZD5_LRP5	0.00122249	0.03	WNT10A_FZD5_LRP5	WNT10A - (FZD5+LRP5)	WNT	Secreted Signaling	KEGG: hsa04310; PMID: 23209147
24	TI-ECD8+T/Pc/Mc	TI-U	WNT10A	FZD5_LRP5	0.00092761	0.02	WNT10A_FZD5_LRP5	WNT10A - (FZD5+LRP5)	WNT	Secreted Signaling	KEGG: hsa04310; PMID: 23209147
24	TI-ECD8+T/Pc/Mc	TC	WNT10A	FZD6_LRP5	0.00106132	0	WNT10A_FZD6_LRP5	WNT10A - (FZD6+LRP5)	WNT	Secreted Signaling	KEGG: hsa04310; PMID: 23209147
24	TI-ECD8+T/Pc/Mc	TI-U	WNT10A	FZD6_LRP5	0.000916158	0.03	WNT10A_FZD6_LRP5	WNT10A - (FZD6+LRP5)	WNT	Secreted Signaling	KEGG: hsa04310; PMID: 23209147
24	TI-ECD8+T/Pc/Mc	TC	WNT10A	FZD7_LRP5	0.000947225	0	WNT10A_FZD7_LRP5	WNT10A - (FZD7+LRP5)	WNT	Secreted Signaling	KEGG: hsa04310; PMID: 23209147
24	TI-ECD8+T/Pc/Mc	TI-ECD8+T/Pc/P	WNT10A	FZD7_LRP5	0.00119487	0.02	WNT10A_FZD7_LRP5	WNT10A - (FZD7+LRP5)	WNT	Secreted Signaling	KEGG: hsa04310; PMID: 23209147
24	TI-ECD8+T/Pc/Mc	TI-U	WNT10A	FZD7_LRP5	0.000836927	0.03	WNT10A_FZD7_LRP5	WNT10A - (FZD7+LRP5)	WNT	Secreted Signaling	KEGG: hsa04310; PMID: 23209147
24	TI-ECD8+T/Pc/Mc	TC	WNT10A	FZD8_LRP5	0.000973476	0	WNT10A_FZD8_LRP5	WNT10A - (FZD8+LRP5)	WNT	Secreted Signaling	KEGG: hsa04310; PMID: 23209147
24	TI-ECD8+T/Pc/Mc	TI-ECD8+T/Pc/P	WNT10A	FZD8_LRP5	0.00125427	0.02	WNT10A_FZD8_LRP5	WNT10A - (FZD8+LRP5)	WNT	Secreted Signaling	KEGG: hsa04310; PMID: 23209147
24	TI-ECD8+T/Pc/Mc	TI-U	WNT10A	FZD8_LRP5	0.000839593	0.03	WNT10A_FZD8_LRP5	WNT10A - (FZD8+LRP5)	WNT	Secreted Signaling	KEGG: hsa04310; PMID: 23209147
24	TI-ECD8+T/Pc/Mc	TC	WNT10B	FZD1_LRP5	0.00055054	0	WNT10B_FZD1_LRP5	WNT10B - (FZD1+LRP5)	WNT	Secreted Signaling	KEGG: hsa04310; PMID: 23209147
24	TI-ECD8+T/Pc/Mc	TI-ECD8+T/Pc/P	WNT10B	FZD1_LRP5	0.000735247	0.04	WNT10B_FZD1_LRP5	WNT10B - (FZD1+LRP5)	WNT	Secreted Signaling	KEGG: hsa04310; PMID: 23209147
24	TI-ECD8+T/Pc/Mc	TC	WNT10B	FZD4_LRP5	0.000590463	0	WNT10B_FZD4_LRP5	WNT10B - (FZD4+LRP5)	WNT	Secreted Signaling	KEGG: hsa04310; PMID: 23209147
24	TI-ECD8+T/Pc/Mc	TC	WNT10B	FZD5_LRP5	0.000556556	0	WNT10B_FZD5_LRP5	WNT10B - (FZD5+LRP5)	WNT	Secreted Signaling	KEGG: hsa04310; PMID: 23209147
24	TI-ECD8+T/Pc/Mc	TI-U	WNT10B	FZD5_LRP5	0.000522128	0.04	WNT10B_FZD5_LRP5	WNT10B - (FZD5+LRP5)	WNT	Secreted Signaling	KEGG: hsa04310; PMID: 23209147
24	TI-ECD8+T/Pc/Mc	TC	WNT10B	FZD6_LRP5	0.000604981	0	WNT10B_FZD6_LRP5	WNT10B - (FZD6+LRP5)	WNT	Secreted Signaling	KEGG: hsa04310; PMID: 23209147
24	TI-ECD8+T/Pc/Mc	TC	WNT10B	FZD7_LRP5	0.000529751	0	WNT10B_FZD7_LRP5	WNT10B - (FZD7+LRP5)	WNT	Secreted Signaling	KEGG: hsa04310; PMID: 23209147
24	TI-ECD8+T/Pc/Mc	TC	WNT10B	FZD8_LRP5	0.000546808	0	WNT10B_FZD8_LRP5	WNT10B - (FZD8+LRP5)	WNT	Secreted Signaling	KEGG: hsa04310; PMID: 23209147
24	TI-ECD8+T/Pc/Mc	TI-ECD8+T/Pc/P	WNT10B	FZD8_LRP5	0.000713988	0.03	WNT10B_FZD8_LRP5	WNT10B - (FZD8+LRP5)	WNT	Secreted Signaling	KEGG: hsa04310; PMID: 23209147
24	TI-ECD8+T/Pc/Mc	TC	WNT4	FZD1_LRP5	0.000450672	0.01	WNT4_FZD1_LRP5	WNT4 - (FZD1+LRP5)	WNT	Secreted Signaling	KEGG: hsa04310; PMID: 23209147
24	TI-ECD8+T/Pc/Mc	TC	WNT4	FZD4_LRP5	0.000484499	0	WNT4_FZD4_LRP5	WNT4 - (FZD4+LRP5)	WNT	Secreted Signaling	KEGG: hsa04310; PMID: 23209147
24	TI-ECD8+T/Pc/Mc	TC	WNT4	FZD5_LRP5	0.000455759	0.01	WNT4_FZD5_LRP5	WNT4 - (FZD5+LRP5)	WNT	Secreted Signaling	KEGG: hsa04310; PMID: 23209147
24	TI-ECD8+T/Pc/Mc	TC	WNT4	FZD6_LRP5	0.000496841	0	WNT4_FZD6_LRP5	WNT4 - (FZD6+LRP5)	WNT	Secreted Signaling	KEGG: hsa04310; PMID: 23209147
24	TI-ECD8+T/Pc/Mc	TC	WNT4	FZD7_LRP5	0.00043312	0.02	WNT4_FZD7_LRP5	WNT4 - (FZD7+LRP5)	WNT	Secreted Signaling	KEGG: hsa04310; PMID: 23209147
24	TI-ECD8+T/Pc/Mc	TC	WNT4	FZD8_LRP5	0.000447518	0	WNT4_FZD8_LRP5	WNT4 - (FZD8+LRP5)	WNT	Secreted Signaling	KEGG: hsa04310; PMID: 23209147
24	TI-ECD8+T/Pc/Mc	TC	WNT8A	FZD1_LRP5	0.000627632	0	WNT8A_FZD1_LRP5	WNT8A - (FZD1+LRP5)	WNT	Secreted Signaling	KEGG: hsa04310; PMID: 23209147
24	TI-ECD8+T/Pc/Mc	TI-ECD8+T/Pc/P	WNT8A	FZD1_LRP5	0.000835648	0.04	WNT8A_FZD1_LRP5	WNT8A - (FZD1+LRP5)	WNT	Secreted Signaling	KEGG: hsa04310; PMID: 23209147
24	TI-ECD8+T/Pc/Mc	TC	WNT8A	FZD4_LRP5	0.000671918	0	WNT8A_FZD4_LRP5	WNT8A - (FZD4+LRP5)	WNT	Secreted Signaling	KEGG: hsa04310; PMID: 23209147
24	TI-ECD8+T/Pc/Mc	TC	WNT8A	FZD5_LRP5	0.000634316	0	WNT8A_FZD5_LRP5	WNT8A - (FZD5+LRP5)	WNT	Secreted Signaling	KEGG: hsa04310; PMID: 23209147
24	TI-ECD8+T/Pc/Mc	TC	WNT8A	FZD6_LRP5	0.000687983	0	WNT8A_FZD6_LRP5	WNT8A - (FZD6+LRP5)	WNT	Secreted Signaling	KEGG: hsa04310; PMID: 23209147
24	TI-ECD8+T/Pc/Mc	TC	WNT8A	FZD7_LRP5	0.000604507	0	WNT8A_FZD7_LRP5	WNT8A - (FZD7+LRP5)	WNT	Secreted Signaling	KEGG: hsa04310; PMID: 23209147
24	TI-ECD8+T/Pc/Mc	TC	WNT8A	FZD8_LRP5	0.000623484	0	WNT8A_FZD8_LRP5	WNT8A - (FZD8+LRP5)	WNT	Secreted Signaling	KEGG: hsa04310; PMID: 23209147
24	TI-ECD8+T/Pc/Mc	TI-ECD8+T/Pc/P	WNT8A	FZD8_LRP5	0.000812148	0.03	WNT8A_FZD8_LRP5	WNT8A - (FZD8+LRP5)	WNT	Secreted Signaling	KEGG: hsa04310; PMID: 23209147
24	TI-ECD8+T/Pc/Mc	TC	WNT10A	FZD1_LRP6	0.000886497	0	WNT10A_FZD1_LRP6	WNT10A - (FZD1+LRP6)	WNT	Secreted Signaling	KEGG: hsa04310; PMID: 23209147
24	TI-ECD8+T/Pc/Mc	TI-ECD8+T/Pc/P	WNT10A	FZD1_LRP6	0.001177	0	WNT10A_FZD1_LRP6	WNT10A - (FZD1+LRP6)	WNT	Secreted Signaling	KEGG: hsa04310; PMID: 23209147
24	TI-ECD8+T/Pc/Mc	TI-U	WNT10A	FZD1_LRP6	0.000799592	0.03	WNT10A_FZD1_LRP6	WNT10A - (FZD1+LRP6)	WNT	Secreted Signaling	KEGG: hsa04310; PMID: 23209147
24	TI-ECD8+T/Pc/Mc	TC	WNT10A	FZD4_LRP6	0.000943271	0	WNT10A_FZD4_LRP6	WNT10A - (FZD4+LRP6)	WNT	Secreted Signaling	KEGG: hsa04310; PMID: 23209147
24	TI-ECD8+T/Pc/Mc	TI-ECD8+T/Pc/P	WNT10A	FZD4_LRP6	0.00118326	0	WNT10A_FZD4_LRP6	WNT10A - (FZD4+LRP6)	WNT	Secreted Signaling	KEGG: hsa04310; PMID: 23209147
24	TI-ECD8+T/Pc/Mc	TI-U	WNT10A	FZD4_LRP6	0.000843336	0.03	WNT10A_FZD4_LRP6	WNT10A - (FZD4+LRP6)	WNT	Secreted Signaling	KEGG: hsa04310; PMID: 23209147
24	TI-ECD8+T/Pc/Mc	TC	WNT10A	FZD5_LRP6	0.000895109	0	WNT10A_FZD5_LRP6	WNT10A - (FZD5+LRP6)	WNT	Secreted Signaling	KEGG: hsa04310; PMID: 23209147
24	TI-ECD8+T/Pc/Mc	TI-ECD8+T/Pc/P	WNT10A	FZD5_LRP6	0.00111702	0.03	WNT10A_FZD5_LRP6	WNT10A - (FZD5+LRP6)	WNT	Secreted Signaling	KEGG: hsa04310; PMID: 23209147
24	TI-ECD8+T/Pc/Mc	TI-U	WNT10A	FZD5_LRP6	0.000840794	0.02	WNT10A_FZD5_LRP6	WNT10A - (FZD5+LRP6)	WNT	Secreted Signaling	KEGG: hsa04310; PMID: 23209147
24	TI-ECD8+T/Pc/Mc	TC	WNT10A	FZD6_LRP6	0.000963696	0	WNT10A_FZD6_LRP6	WNT10A - (FZD6+LRP6)	WNT	Secreted Signaling	KEGG: hsa04310; PMID: 23209147
24	TI-ECD8+T/Pc/Mc	TI-U	WNT10A	FZD6_LRP6	0.000830054	0.03	WNT10A_FZD6_LRP6	WNT10A - (FZD6+LRP6)	WNT	Secreted Signaling	KEGG: hsa04310; PMID: 23209147
24	TI-ECD8+T/Pc/Mc	TC	WNT10A	FZD7_LRP6	0.000856573	0	WNT10A_FZD7_LRP6	WNT10A - (FZD7+LRP6)	WNT	Secreted Signaling	KEGG: hsa04310; PMID: 23209147
24	TI-ECD8+T/Pc/Mc	TI-ECD8+T/Pc/P	WNT10A	FZD7_LRP6	0.00109094	0	WNT10A_FZD7_LRP6	WNT10A - (FZD7+LRP6)	WNT	Secreted Signaling	KEGG: hsa04310; PMID: 23209147
24	TI-ECD8+T/Pc/Mc	TI-U	WNT10A	FZD7_LRP6	0.000755999	0.03	WNT10A_FZD7_LRP6	WNT10A - (FZD7+LRP6)	WNT	Secreted Signaling	KEGG: hsa04310; PMID: 23209147
24	TI-ECD8+T/Pc/Mc	TC	WNT10A	FZD8_LRP6	0.000881143	0	WNT10A_FZD8_LRP6	WNT10A - (FZD8+LRP6)	WNT	Secreted Signaling	KEGG: hsa04310; PMID: 23209147
24	TI-ECD8+T/Pc/Mc	TI-ECD8+T/Pc/P	WNT10A	FZD8_LRP6	0.00114708	0.02	WNT10A_FZD8_LRP6	WNT10A - (FZD8+LRP6)	WNT	Secreted Signaling	KEGG: hsa04310; PMID: 23209147
24	TI-ECD8+T/Pc/Mc	TI-U	WNT10A	FZD8_LRP6	0.000758484	0.04	WNT10A_FZD8_LRP6	WNT10A - (FZD8+LRP6)	WNT	Secreted Signaling	KEGG: hsa04310; PMID: 23209147
24	TI-ECD8+T/Pc/Mc	TC	WNT10B	FZD1_LRP6	0.000490855	0	WNT10B_FZD1_LRP6	WNT10B - (FZD1+LRP6)	WNT	Secreted Signaling	KEGG: hsa04310; PMID: 23209147
24	TI-ECD8+T/Pc/Mc	TI-ECD8+T/Pc/P	WNT10B	FZD1_LRP6	0.000662762	0.02	WNT10B_FZD1_LRP6	WNT10B - (FZD1+LRP6)	WNT	Secreted Signaling	KEGG: hsa04310; PMID: 23209147
24	TI-ECD8+T/Pc/Mc	TC	WNT10B	FZD4_LRP6	0.000527195	0	WNT10B_FZD4_LRP6	WNT10B - (FZD4+LRP6)	WNT	Secreted Signaling	KEGG: hsa04310; PMID: 23209147
24	TI-ECD8+T/Pc/Mc	TI-ECD8+T/Pc/P	WNT10B	FZD4_LRP6	0.00066687	0.04	WNT10B_FZD4_LRP6	WNT10B - (FZD4+LRP6)	WNT	Secreted Signaling	KEGG: hsa04310; PMID: 23209147
24	TI-ECD8+T/Pc/Mc	TC	WNT10B	FZD5_LRP6	0.000496324	0	WNT10B_FZD5_LRP6	WNT10B - (FZD5+LRP6)	WNT	Secreted Signaling	KEGG: hsa04310; PMID: 23209147
24	TI-ECD8+T/Pc/Mc	TI-U	WNT10B	FZD5_LRP6	0.000466098	0.04	WNT10B_FZD5_LRP6	WNT10B - (FZD5+LRP6)	WNT	Secreted Signaling	KEGG: hsa04310; PMID: 23209147
24	TI-ECD8+T/Pc/Mc	TC	WNT10B	FZD6_LRP6	0.000540436	0	WNT10B_FZD6_LRP6	WNT10B - (FZD6+LRP6)	WNT	Secreted Signaling	KEGG: hsa04310; PMID: 23209147
24	TI-ECD8+T/Pc/Mc	TC	WNT10B	FZD7_LRP6	0.000471972	0	WNT10B_FZD7_LRP6	WNT10B - (FZD7+LRP6)	WNT	Secreted Signaling	KEGG: hsa04310; PMID: 23209147
24	TI-ECD8+T/Pc/Mc	TC	WNT10B	FZD8_LRP6	0.000487463	0	WNT10B_FZD8_LRP6	WNT10B - (FZD8+LRP6)	WNT	Secreted Signaling	KEGG: hsa04310; PMID: 23209147
24	TI-ECD8+T/Pc/Mc	TI-ECD8+T/Pc/P	WNT10B	FZD8_LRP6	0.000643221	0.02	WNT10B_FZD8_LRP6	WNT10B - (FZD8+LRP6)	WNT	Secreted Signaling	KEGG: hsa04310; PMID: 23209147
24	TI-ECD8+T/Pc/Mc	TC	WNT4	FZD1_LRP6	0.000400397	0.01	WNT4_FZD1_LRP6	WNT4 - (FZD1+LRP6)	WNT	Secreted Signaling	KEGG: hsa04310; PMID: 23209147
24	TI-ECD8+T/Pc/Mc	TC	WNT4	FZD4_LRP6	0.000430965	0	WNT4_FZD4_LRP6	WNT4 - (FZD4+LRP6)	WNT	Secreted Signaling	KEGG: hsa04310; PMID: 23209147
24	TI-ECD8+T/Pc/Mc	TC	WNT4	FZD5_LRP6	0.000404989	0.01	WNT4_FZD5_LRP6	WNT4 - (FZD5+LRP6)	WNT	Secreted Signaling	KEGG: hsa04310; PMID: 23209147
24	TI-ECD8+T/Pc/Mc	TC	WNT4	FZD6_LRP6	0.000442136	0	WNT4_FZD6_LRP6	WNT4 - (FZD6+LRP6)	WNT	Secreted Signaling	KEGG: hsa04310; PMID: 23209147
24	TI-ECD8+T/Pc/Mc	TC	WNT4	FZD7_LRP6	0.000384565	0.02	WNT4_FZD7_LRP6	WNT4 - (FZD7+LRP6)	WNT	Secreted Signaling	KEGG: hsa04310; PMID: 23209147
24	TI-ECD8+T/Pc/Mc	TC	WNT4	FZD8_LRP6	0.00039755	0	WNT4_FZD8_LRP6	WNT4 - (FZD8+LRP6)	WNT	Secreted Signaling	KEGG: hsa04310; PMID: 23209147
24	TI-ECD8+T/Pc/Mc	TC	WNT8A	FZD1_LRP6	0.000561122	0	WNT8A_FZD1_LRP6	WNT8A - (FZD1+LRP6)	WNT	Secreted Signaling	KEGG: hsa04310; PMID: 23209147
24	TI-ECD8+T/Pc/Mc	TI-ECD8+T/Pc/P	WNT8A	FZD1_LRP6	0.000755363	0.04	WNT8A_FZD1_LRP6	WNT8A - (FZD1+LRP6)	WNT	Secreted Signaling	KEGG: hsa04310; PMID: 23209147
24	TI-ECD8+T/Pc/Mc	TC	WNT8A	FZD4_LRP6	0.000601661	0	WNT8A_FZD4_LRP6	WNT8A - (FZD4+LRP6)	WNT	Secreted Signaling	KEGG: hsa04310; PMID: 23209147
24	TI-ECD8+T/Pc/Mc	TC	WNT8A	FZD5_LRP6	0.000567232	0	WNT8A_FZD5_LRP6	WNT8A - (FZD5+LRP6)	WNT	Secreted Signaling	KEGG: hsa04310; PMID: 23209147
24	TI-ECD8+T/Pc/Mc	TC	WNT8A	FZD6_LRP6	0.000616398	0	WNT8A_FZD6_LRP6	WNT8A - (FZD6+LRP6)	WNT	Secreted Signaling	KEGG: hsa04310; PMID: 23209147
24	TI-ECD8+T/Pc/Mc	TC	WNT8A	FZD7_LRP6	0.000540004	0	WNT8A_FZD7_LRP6	WNT8A - (FZD7+LRP6)	WNT	Secreted Signaling	KEGG: hsa04310; PMID: 23209147
24	TI-ECD8+T/Pc/Mc	TC	WNT8A	FZD8_LRP6	0.000557331	0	WNT8A_FZD8_LRP6	WNT8A - (FZD8+LRP6)	WNT	Secreted Signaling	KEGG: hsa04310; PMID: 23209147
24	TI-ECD8+T/Pc/Mc	TI-ECD8+T/Pc/P	WNT8A	FZD8_LRP6	0.000733643	0.03	WNT8A_FZD8_LRP6	WNT8A - (FZD8+LRP6)	WNT	Secreted Signaling	KEGG: hsa04310; PMID: 23209147
24	TI-ECD8+T/Pc/Mc	I-ECD8+T/Pc/Mc	PDGFC	PDGFRA	0.0536648	0.04	PDGFC_PDGFRA	PDGFC - PDGFRA	PDGF	Secreted Signaling	PMID: 15207812
24	TI-ECD8+T/Pc/Mc	TI-ECD8+T/Pc/P	PDGFC	PDGFRA	0.0631305	0.01	PDGFC_PDGFRA	PDGFC - PDGFRA	PDGF	Secreted Signaling	PMID: 15207812
24	TI-ECD8+T/Pc/Mc	I-ECD8+T/Pc/Mc	VEGFA	FLT1	0.34666	0.01	VEGFA_VEGFR1	VEGFA - VEGFR1	VEGF	Secreted Signaling	KEGG: hsa04370; PMID: 16633338
24	TI-ECD8+T/Pc/Mc	TI-ECD8+T/Pc/P	VEGFA	FLT1	0.35463	0.03	VEGFA_VEGFR1	VEGFA - VEGFR1	VEGF	Secreted Signaling	KEGG: hsa04370; PMID: 16633338
24	TI-ECD8+T/Pc/Mc	I-ECD8+T/Pc/Mc	VEGFA	KDR	0.470568	0	VEGFA_VEGFR2	VEGFA - VEGFR2	VEGF	Secreted Signaling	KEGG: hsa04370; PMID: 16633338
24	TI-ECD8+T/Pc/Mc	I-ECD8+T/Pc/P	VEGFA	KDR	0.468031	0.04	VEGFA_VEGFR2	VEGFA - VEGFR2	VEGF	Secreted Signaling	KEGG: hsa04370; PMID: 16633338
24	TI-ECD8+T/Pc/Mc	I-ECD8+T/Pc/Mc	VEGFB	FLT1	0.296114	0.02	VEGFB_VEGFR1	VEGFB - VEGFR1	VEGF	Secreted Signaling	KEGG: hsa04370; PMID: 16633338
24	TI-ECD8+T/Pc/Mc	I-ECD8+T/Pc/Mc	VEGFA	FLT1_KDR	0.492181	0	VEGFA_VEGFR1R2	VEGFA - VEGFR1R2	VEGF	Secreted Signaling	PMID: 16633338
24	TI-ECD8+T/Pc/Mc	TC	IGF2	IGF2R	0.00687239	0.02	IGF2_IGF2R	IGF2 - IGF2R	IGF	Secreted Signaling	PMID: 14604834
24	TI-ECD8+T/Pc/Mc	TI-U	IGF2	IGF2R	0.00726543	0.02	IGF2_IGF2R	IGF2 - IGF2R	IGF	Secreted Signaling	PMID: 14604834
24	TI-ECD8+T/Pc/Mc	TC	IGF2	ITGA6_ITGB4	0.00556319	0.02	IGF2_ITGA6_ITGB4	IGF2 - (ITGA6+ITGB4)	IGF	Secreted Signaling	PMID: 28190785; PMID: 28873464
24	TI-ECD8+T/Pc/Mc	TI-U	IGF2	ITGA6_ITGB4	0.00586838	0.02	IGF2_ITGA6_ITGB4	IGF2 - (ITGA6+ITGB4)	IGF	Secreted Signaling	PMID: 28190785; PMID: 28873464
24	TI-ECD8+T/Pc/Mc	I-ECD8+T/Pc/Mc	MIF	CD74_CXCR4	0.514844	0	MIF_CD74_CXCR4	MIF - (CD74+CXCR4)	MIF	Secreted Signaling	PMID: 29637711; PMID: 24760155
24	TI-ECD8+T/Pc/Mc	I-FoBc/ECD8+T/NKc	MIF	CD74_CXCR4	0.525486	0	MIF_CD74_CXCR4	MIF - (CD74+CXCR4)	MIF	Secreted Signaling	PMID: 29637711; PMID: 24760155
24	TI-ECD8+T/Pc/Mc	I-ECD8+T/Pc/Mc	MIF	CD74_CD44	0.509763	0	MIF_CD74_CD44	MIF - (CD74+CD44)	MIF	Secreted Signaling	PMID: 29637711; PMID: 26175090
24	TI-ECD8+T/Pc/Mc	I-ECD8+T/Pc/P	MIF	CD74_CD44	0.501631	0.03	MIF_CD74_CD44	MIF - (CD74+CD44)	MIF	Secreted Signaling	PMID: 29637711; PMID: 26175090
24	TI-ECD8+T/Pc/Mc	I-FoB/ECD8+T/NK	MIF	CD74_CD44	0.520693	0	MIF_CD74_CD44	MIF - (CD74+CD44)	MIF	Secreted Signaling	PMID: 29637711; PMID: 26175090
24	TI-ECD8+T/Pc/Mc	TC	MIF	ACKR3	0.38614	0	MIF_ACKR3	MIF - ACKR3	MIF	Secreted Signaling	PMID: 26175090
24	TI-ECD8+T/Pc/Mc	TI-U	MIF	ACKR3	0.365792	0.04	MIF_ACKR3	MIF - ACKR3	MIF	Secreted Signaling	PMID: 26175090
24	TI-ECD8+T/Pc/Mc	TC	MDK	SDC4	0.430392	0	MDK_SDC4	MDK - SDC4	MK	Secreted Signaling	PMID: 28356350
24	TI-ECD8+T/Pc/Mc	TI-ECD8+T/Pc/Mc	MDK	SDC4	0.432849	0.03	MDK_SDC4	MDK - SDC4	MK	Secreted Signaling	PMID: 28356350
24	TI-ECD8+T/Pc/Mc	I-ECD8+T/Pc/Mc	MDK	ITGA4_ITGB1	0.439445	0.01	MDK_ITGA4_ITGB1	MDK - (ITGA4+ITGB1)	MK	Secreted Signaling	PMID: 28356350
24	TI-ECD8+T/Pc/Mc	I-ECD8+T/Pc/P	MDK	ITGA4_ITGB1	0.432353	0.02	MDK_ITGA4_ITGB1	MDK - (ITGA4+ITGB1)	MK	Secreted Signaling	PMID: 28356350
24	TI-ECD8+T/Pc/Mc	I-FoBc/ECD8+T/NKc	MDK	ITGA4_ITGB1	0.440178	0	MDK_ITGA4_ITGB1	MDK - (ITGA4+ITGB1)	MK	Secreted Signaling	PMID: 28356350
24	TI-ECD8+T/Pc/Mc	I-ECD8+T/Pc/Mc	MDK	ITGA6_ITGB1	0.414428	0.02	MDK_ITGA6_ITGB1	MDK - (ITGA6+ITGB1)	MK	Secreted Signaling	PMID: 28356350
24	TI-ECD8+T/Pc/Mc	I-ECD8+T/Pc/Mc	MDK	LRP1	0.43434	0.04	MDK_LRP1	MDK - LRP1	MK	Secreted Signaling	PMID: 28356350
24	TI-ECD8+T/Pc/Mc	TC	MDK	LRP1	0.425933	0.03	MDK_LRP1	MDK - LRP1	MK	Secreted Signaling	PMID: 28356350
24	TI-ECD8+T/Pc/Mc	TI-ECD8+T/Pc/Mc	MDK	LRP1	0.431805	0.04	MDK_LRP1	MDK - LRP1	MK	Secreted Signaling	PMID: 28356350
24	TI-ECD8+T/Pc/Mc	TC	MDK	NCL	0.457736	0	MDK_NCL	MDK - NCL	MK	Secreted Signaling	PMID: 28356350
24	TI-ECD8+T/Pc/Mc	TI-FoBc/ECD8+T/NKc	MDK	NCL	0.456782	0.03	MDK_NCL	MDK - NCL	MK	Secreted Signaling	PMID: 28356350
24	TI-ECD8+T/Pc/Mc	I-ECD8+T/Pc/Mc	C3	C3AR1	0.365817	0	C3_C3AR1	C3 - C3AR1	COMPLEMENT	Secreted Signaling	KEGG: hsa04080
24	TI-ECD8+T/Pc/Mc	I-ECD8+T/Pc/P	C3	C3AR1	0.386308	0	C3_C3AR1	C3 - C3AR1	COMPLEMENT	Secreted Signaling	KEGG: hsa04080
24	TI-ECD8+T/Pc/Mc	TI-ECD8+T/Pc/P	C3	C3AR1	0.366916	0.03	C3_C3AR1	C3 - C3AR1	COMPLEMENT	Secreted Signaling	KEGG: hsa04080
24	TI-ECD8+T/Pc/Mc	I-ECD8+T/Pc/Mc	C3	ITGAM_ITGB2	0.383527	0	C3_ITGAM_ITGB2	C3 - (ITGAM+ITGB2)	COMPLEMENT	Secreted Signaling	PMID: 16234578
24	TI-ECD8+T/Pc/Mc	I-ECD8+T/Pc/P	C3	ITGAM_ITGB2	0.374476	0.03	C3_ITGAM_ITGB2	C3 - (ITGAM+ITGB2)	COMPLEMENT	Secreted Signaling	PMID: 16234578
24	TI-ECD8+T/Pc/Mc	I-FoBc/ECD8+T/NKc	C3	ITGAM_ITGB2	0.387589	0.01	C3_ITGAM_ITGB2	C3 - (ITGAM+ITGB2)	COMPLEMENT	Secreted Signaling	PMID: 16234578
24	TI-ECD8+T/Pc/Mc	I-ECD8+T/Pc/Mc	C3	ITGAX_ITGB2	0.384472	0	C3_ITGAX_ITGB2	C3 - (ITGAX+ITGB2)	COMPLEMENT	Secreted Signaling	PMID: 16234578
24	TI-ECD8+T/Pc/Mc	I-ECD8+T/Pc/P	C3	ITGAX_ITGB2	0.398791	0	C3_ITGAX_ITGB2	C3 - (ITGAX+ITGB2)	COMPLEMENT	Secreted Signaling	PMID: 16234578
24	TI-ECD8+T/Pc/Mc	I-FoBc/ECD8+T/NKc	C3	ITGAX_ITGB2	0.401223	0.01	C3_ITGAX_ITGB2	C3 - (ITGAX+ITGB2)	COMPLEMENT	Secreted Signaling	PMID: 16234578
24	TI-ECD8+T/Pc/Mc	I-ECD8+T/Pc/Mc	POMC	OPRL1	0.284477	0.01	POMC_OPRL1	POMC - OPRL1	OPIOID	Secreted Signaling	KEGG: hsa04080
24	TI-ECD8+T/Pc/Mc	I-ECD8+T/Pc/P	POMC	OPRL1	0.302096	0	POMC_OPRL1	POMC - OPRL1	OPIOID	Secreted Signaling	KEGG: hsa04080
24	TI-ECD8+T/Pc/Mc	TI-ECD8+T/Pc/Mc	POMC	OPRL1	0.277914	0.02	POMC_OPRL1	POMC - OPRL1	OPIOID	Secreted Signaling	KEGG: hsa04080
24	TI-ECD8+T/Pc/Mc	TI-ECD8+T/Pc/P	POMC	OPRL1	0.325618	0.01	POMC_OPRL1	POMC - OPRL1	OPIOID	Secreted Signaling	KEGG: hsa04080
24	TI-ECD8+T/Pc/Mc	TI-U	POMC	OPRL1	0.314887	0	POMC_OPRL1	POMC - OPRL1	OPIOID	Secreted Signaling	KEGG: hsa04080
24	TI-ECD8+T/Pc/Mc	I-ECD8+T/Pc/Mc	SEMA3A	NRP1_PLXNA1	0.254619	0	SEMA3A_NRP1_PLXNA1	SEMA3A - (NRP1+PLXNA1)	SEMA3	Secreted Signaling	PMID: 27533782
24	TI-ECD8+T/Pc/Mc	I-ECD8+T/Pc/Mc	SEMA3A	NRP1_PLXNA2	0.238467	0.01	SEMA3A_NRP1_PLXNA2	SEMA3A - (NRP1+PLXNA2)	SEMA3	Secreted Signaling	PMID: 27533782
24	TI-ECD8+T/Pc/Mc	I-ECD8+T/Pc/Mc	SEMA3A	NRP1_PLXNA3	0.255656	0	SEMA3A_NRP1_PLXNA3	SEMA3A - (NRP1+PLXNA3)	SEMA3	Secreted Signaling	PMID: 27533782
24	TI-ECD8+T/Pc/Mc	I-ECD8+T/Pc/P	SEMA3A	NRP1_PLXNA3	0.26447	0.01	SEMA3A_NRP1_PLXNA3	SEMA3A - (NRP1+PLXNA3)	SEMA3	Secreted Signaling	PMID: 27533782
24	TI-ECD8+T/Pc/Mc	I-ECD8+T/Pc/Mc	SEMA3A	NRP1_PLXNA4	0.240543	0	SEMA3A_NRP1_PLXNA4	SEMA3A - (NRP1+PLXNA4)	SEMA3	Secreted Signaling	PMID: 27533782
24	TI-ECD8+T/Pc/Mc	I-ECD8+T/Pc/P	SEMA3A	NRP1_PLXNA4	0.253465	0	SEMA3A_NRP1_PLXNA4	SEMA3A - (NRP1+PLXNA4)	SEMA3	Secreted Signaling	PMID: 27533782
24	TI-ECD8+T/Pc/Mc	I-ECD8+T/Pc/Mc	SEMA3C	NRP1_PLXNA1	0.264814	0.01	SEMA3C_NRP1_PLXNA1	SEMA3C - (NRP1+PLXNA1)	SEMA3	Secreted Signaling	PMID: 27533782
24	TI-ECD8+T/Pc/Mc	I-ECD8+T/Pc/Mc	SEMA3C	NRP1_PLXNA2	0.248231	0.02	SEMA3C_NRP1_PLXNA2	SEMA3C - (NRP1+PLXNA2)	SEMA3	Secreted Signaling	PMID: 27533782
24	TI-ECD8+T/Pc/Mc	I-ECD8+T/Pc/Mc	SEMA3C	NRP1_PLXNA3	0.265878	0	SEMA3C_NRP1_PLXNA3	SEMA3C - (NRP1+PLXNA3)	SEMA3	Secreted Signaling	PMID: 27533782
24	TI-ECD8+T/Pc/Mc	I-ECD8+T/Pc/P	SEMA3C	NRP1_PLXNA3	0.274914	0.01	SEMA3C_NRP1_PLXNA3	SEMA3C - (NRP1+PLXNA3)	SEMA3	Secreted Signaling	PMID: 27533782
24	TI-ECD8+T/Pc/Mc	I-ECD8+T/Pc/Mc	SEMA3C	NRP1_PLXNA4	0.250363	0	SEMA3C_NRP1_PLXNA4	SEMA3C - (NRP1+PLXNA4)	SEMA3	Secreted Signaling	PMID: 27533782
24	TI-ECD8+T/Pc/Mc	I-ECD8+T/Pc/P	SEMA3C	NRP1_PLXNA4	0.26363	0	SEMA3C_NRP1_PLXNA4	SEMA3C - (NRP1+PLXNA4)	SEMA3	Secreted Signaling	PMID: 27533782
24	TI-ECD8+T/Pc/Mc	I-ECD8+T/Pc/P	SEMA3C	NRP2_PLXNA3	0.268896	0.02	SEMA3C_NRP2_PLXNA3	SEMA3C - (NRP2+PLXNA3)	SEMA3	Secreted Signaling	PMID: 27533782
24	TI-ECD8+T/Pc/Mc	I-ECD8+T/Pc/Mc	SEMA3C	NRP2_PLXNA4	0.236594	0.02	SEMA3C_NRP2_PLXNA4	SEMA3C - (NRP2+PLXNA4)	SEMA3	Secreted Signaling	PMID: 27533782
24	TI-ECD8+T/Pc/Mc	I-ECD8+T/Pc/P	SEMA3C	NRP2_PLXNA4	0.257771	0	SEMA3C_NRP2_PLXNA4	SEMA3C - (NRP2+PLXNA4)	SEMA3	Secreted Signaling	PMID: 27533782
24	TI-ECD8+T/Pc/Mc	I-ECD8+T/Pc/Mc	SEMA3C	NRP1_NRP2	0.287023	0.02	SEMA3C_NRP1_NRP2	SEMA3C - (NRP1+NRP2)	SEMA3	Secreted Signaling	PMID: 27533782
24	TI-ECD8+T/Pc/Mc	TI-U	SEMA3C	PLXND1	0.371661	0	SEMA3C_PLXND1	SEMA3C - PLXND1	SEMA3	Secreted Signaling	PMID: 27533782
24	TI-ECD8+T/Pc/Mc	I-ECD8+T/Pc/Mc	GAS6	MERTK	0.339333	0.01	GAS6_MERTK	GAS6 - MERTK	GAS	Secreted Signaling	PMID: 27801848
24	TI-ECD8+T/Pc/Mc	I-ECD8+T/Pc/Mc	SLITRK6	PTPRS	0.238151	0.01	SLITRK6_PTPRS	SLITRK6 - PTPRS	SLITRK	Secreted Signaling	PMID: 30648269;PMID: 30822649
24	TI-ECD8+T/Pc/Mc	I-ECD8+T/Pc/P	SLITRK6	PTPRS	0.2473	0	SLITRK6_PTPRS	SLITRK6 - PTPRS	SLITRK	Secreted Signaling	PMID: 30648269;PMID: 30822649
24	TI-ECD8+T/Pc/Mc	I-ECD8+T/Pc/Mc	PROS1	MERTK	0.345338	0	PROS1_MERTK	PROS1 - MERTK	PROS	Secreted Signaling	PMID: 34631419
24	TI-ECD8+T/Pc/Mc	I-FoBc/ECD8+T/NKc	PROS1	MERTK	0.329468	0.02	PROS1_MERTK	PROS1 - MERTK	PROS	Secreted Signaling	PMID: 34631419
24	TI-ECD8+T/Pc/Mc	TC	PROS1	MERTK	0.316919	0	PROS1_MERTK	PROS1 - MERTK	PROS	Secreted Signaling	PMID: 34631419
24	TI-ECD8+T/Pc/Mc	TI-ECD8+T/Pc/Mc	PROS1	MERTK	0.332115	0	PROS1_MERTK	PROS1 - MERTK	PROS	Secreted Signaling	PMID: 34631419
24	TI-ECD8+T/Pc/P	TC	WNT10A	FZD4_LRP5	0.00113293	0.03	WNT10A_FZD4_LRP5	WNT10A - (FZD4+LRP5)	WNT	Secreted Signaling	KEGG: hsa04310; PMID: 23209147
24	TI-ECD8+T/Pc/P	TC	WNT10A	FZD8_LRP5	0.00105895	0.04	WNT10A_FZD8_LRP5	WNT10A - (FZD8+LRP5)	WNT	Secreted Signaling	KEGG: hsa04310; PMID: 23209147
24	TI-ECD8+T/Pc/P	TC	WNT10B	FZD1_LRP5	0.000855464	0	WNT10B_FZD1_LRP5	WNT10B - (FZD1+LRP5)	WNT	Secreted Signaling	KEGG: hsa04310; PMID: 23209147
24	TI-ECD8+T/Pc/P	TI-ECD8+T/Pc/Mc	WNT10B	FZD1_LRP5	0.000840007	0	WNT10B_FZD1_LRP5	WNT10B - (FZD1+LRP5)	WNT	Secreted Signaling	KEGG: hsa04310; PMID: 23209147
24	TI-ECD8+T/Pc/P	TI-ECD8+T/Pc/P	WNT10B	FZD1_LRP5	0.00113437	0	WNT10B_FZD1_LRP5	WNT10B - (FZD1+LRP5)	WNT	Secreted Signaling	KEGG: hsa04310; PMID: 23209147
24	TI-ECD8+T/Pc/P	TI-FoBc/ECD8+T/NKc	WNT10B	FZD1_LRP5	0.000937097	0.02	WNT10B_FZD1_LRP5	WNT10B - (FZD1+LRP5)	WNT	Secreted Signaling	KEGG: hsa04310; PMID: 23209147
24	TI-ECD8+T/Pc/P	TI-U	WNT10B	FZD1_LRP5	0.000769008	0.02	WNT10B_FZD1_LRP5	WNT10B - (FZD1+LRP5)	WNT	Secreted Signaling	KEGG: hsa04310; PMID: 23209147
24	TI-ECD8+T/Pc/P	TC	WNT10B	FZD4_LRP5	0.000913599	0	WNT10B_FZD4_LRP5	WNT10B - (FZD4+LRP5)	WNT	Secreted Signaling	KEGG: hsa04310; PMID: 23209147
24	TI-ECD8+T/Pc/P	TI-ECD8+T/Pc/Mc	WNT10B	FZD4_LRP5	0.000879856	0	WNT10B_FZD4_LRP5	WNT10B - (FZD4+LRP5)	WNT	Secreted Signaling	KEGG: hsa04310; PMID: 23209147
24	TI-ECD8+T/Pc/P	TI-ECD8+T/Pc/P	WNT10B	FZD4_LRP5	0.0011408	0.03	WNT10B_FZD4_LRP5	WNT10B - (FZD4+LRP5)	WNT	Secreted Signaling	KEGG: hsa04310; PMID: 23209147
24	TI-ECD8+T/Pc/P	TI-FoBc/ECD8+T/NKc	WNT10B	FZD4_LRP5	0.000948695	0.03	WNT10B_FZD4_LRP5	WNT10B - (FZD4+LRP5)	WNT	Secreted Signaling	KEGG: hsa04310; PMID: 23209147
24	TI-ECD8+T/Pc/P	TI-U	WNT10B	FZD4_LRP5	0.000813526	0.02	WNT10B_FZD4_LRP5	WNT10B - (FZD4+LRP5)	WNT	Secreted Signaling	KEGG: hsa04310; PMID: 23209147
24	TI-ECD8+T/Pc/P	TC	WNT10B	FZD5_LRP5	0.000864256	0	WNT10B_FZD5_LRP5	WNT10B - (FZD5+LRP5)	WNT	Secreted Signaling	KEGG: hsa04310; PMID: 23209147
24	TI-ECD8+T/Pc/P	TI-ECD8+T/Pc/Mc	WNT10B	FZD5_LRP5	0.000839444	0	WNT10B_FZD5_LRP5	WNT10B - (FZD5+LRP5)	WNT	Secreted Signaling	KEGG: hsa04310; PMID: 23209147
24	TI-ECD8+T/Pc/P	TI-FoBc/ECD8+T/NKc	WNT10B	FZD5_LRP5	0.000981774	0.02	WNT10B_FZD5_LRP5	WNT10B - (FZD5+LRP5)	WNT	Secreted Signaling	KEGG: hsa04310; PMID: 23209147
24	TI-ECD8+T/Pc/P	TI-U	WNT10B	FZD5_LRP5	0.000810931	0.02	WNT10B_FZD5_LRP5	WNT10B - (FZD5+LRP5)	WNT	Secreted Signaling	KEGG: hsa04310; PMID: 23209147
24	TI-ECD8+T/Pc/P	TC	WNT10B	FZD6_LRP5	0.000934618	0	WNT10B_FZD6_LRP5	WNT10B - (FZD6+LRP5)	WNT	Secreted Signaling	KEGG: hsa04310; PMID: 23209147
24	TI-ECD8+T/Pc/P	TI-ECD8+T/Pc/Mc	WNT10B	FZD6_LRP5	0.000914665	0	WNT10B_FZD6_LRP5	WNT10B - (FZD6+LRP5)	WNT	Secreted Signaling	KEGG: hsa04310; PMID: 23209147
24	TI-ECD8+T/Pc/P	TI-FoBc/ECD8+T/NKc	WNT10B	FZD6_LRP5	0.00100702	0.02	WNT10B_FZD6_LRP5	WNT10B - (FZD6+LRP5)	WNT	Secreted Signaling	KEGG: hsa04310; PMID: 23209147
24	TI-ECD8+T/Pc/P	TI-U	WNT10B	FZD6_LRP5	0.00079998	0.02	WNT10B_FZD6_LRP5	WNT10B - (FZD6+LRP5)	WNT	Secreted Signaling	KEGG: hsa04310; PMID: 23209147
24	TI-ECD8+T/Pc/P	TC	WNT10B	FZD7_LRP5	0.000824995	0	WNT10B_FZD7_LRP5	WNT10B - (FZD7+LRP5)	WNT	Secreted Signaling	KEGG: hsa04310; PMID: 23209147
24	TI-ECD8+T/Pc/P	TI-ECD8+T/Pc/Mc	WNT10B	FZD7_LRP5	0.000819159	0	WNT10B_FZD7_LRP5	WNT10B - (FZD7+LRP5)	WNT	Secreted Signaling	KEGG: hsa04310; PMID: 23209147
24	TI-ECD8+T/Pc/P	TI-FoBc/ECD8+T/NKc	WNT10B	FZD7_LRP5	0.000788692	0.04	WNT10B_FZD7_LRP5	WNT10B - (FZD7+LRP5)	WNT	Secreted Signaling	KEGG: hsa04310; PMID: 23209147
24	TI-ECD8+T/Pc/P	TI-U	WNT10B	FZD7_LRP5	0.000724911	0.03	WNT10B_FZD7_LRP5	WNT10B - (FZD7+LRP5)	WNT	Secreted Signaling	KEGG: hsa04310; PMID: 23209147
24	TI-ECD8+T/Pc/P	TC	WNT10B	FZD8_LRP5	0.000850004	0	WNT10B_FZD8_LRP5	WNT10B - (FZD8+LRP5)	WNT	Secreted Signaling	KEGG: hsa04310; PMID: 23209147
24	TI-ECD8+T/Pc/P	TI-ECD8+T/Pc/Mc	WNT10B	FZD8_LRP5	0.000826475	0	WNT10B_FZD8_LRP5	WNT10B - (FZD8+LRP5)	WNT	Secreted Signaling	KEGG: hsa04310; PMID: 23209147
24	TI-ECD8+T/Pc/P	TI-ECD8+T/Pc/P	WNT10B	FZD8_LRP5	0.00110366	0.03	WNT10B_FZD8_LRP5	WNT10B - (FZD8+LRP5)	WNT	Secreted Signaling	KEGG: hsa04310; PMID: 23209147
24	TI-ECD8+T/Pc/P	TI-FoBc/ECD8+T/NKc	WNT10B	FZD8_LRP5	0.00091714	0.02	WNT10B_FZD8_LRP5	WNT10B - (FZD8+LRP5)	WNT	Secreted Signaling	KEGG: hsa04310; PMID: 23209147
24	TI-ECD8+T/Pc/P	TI-U	WNT10B	FZD8_LRP5	0.000727417	0.02	WNT10B_FZD8_LRP5	WNT10B - (FZD8+LRP5)	WNT	Secreted Signaling	KEGG: hsa04310; PMID: 23209147
24	TI-ECD8+T/Pc/P	TC	WNT4	FZD1_LRP5	0.000770788	0	WNT4_FZD1_LRP5	WNT4 - (FZD1+LRP5)	WNT	Secreted Signaling	KEGG: hsa04310; PMID: 23209147
24	TI-ECD8+T/Pc/P	TI-ECD8+T/Pc/Mc	WNT4	FZD1_LRP5	0.000756202	0	WNT4_FZD1_LRP5	WNT4 - (FZD1+LRP5)	WNT	Secreted Signaling	KEGG: hsa04310; PMID: 23209147
24	TI-ECD8+T/Pc/P	TI-ECD8+T/Pc/P	WNT4	FZD1_LRP5	0.001025	0.03	WNT4_FZD1_LRP5	WNT4 - (FZD1+LRP5)	WNT	Secreted Signaling	KEGG: hsa04310; PMID: 23209147
24	TI-ECD8+T/Pc/P	TI-FoBc/ECD8+T/NKc	WNT4	FZD1_LRP5	0.000845407	0	WNT4_FZD1_LRP5	WNT4 - (FZD1+LRP5)	WNT	Secreted Signaling	KEGG: hsa04310; PMID: 23209147
24	TI-ECD8+T/Pc/P	TI-U	WNT4	FZD1_LRP5	0.000692116	0.02	WNT4_FZD1_LRP5	WNT4 - (FZD1+LRP5)	WNT	Secreted Signaling	KEGG: hsa04310; PMID: 23209147
24	TI-ECD8+T/Pc/P	TC	WNT4	FZD4_LRP5	0.000824575	0	WNT4_FZD4_LRP5	WNT4 - (FZD4+LRP5)	WNT	Secreted Signaling	KEGG: hsa04310; PMID: 23209147
24	TI-ECD8+T/Pc/P	TI-ECD8+T/Pc/Mc	WNT4	FZD4_LRP5	0.000792987	0	WNT4_FZD4_LRP5	WNT4 - (FZD4+LRP5)	WNT	Secreted Signaling	KEGG: hsa04310; PMID: 23209147
24	TI-ECD8+T/Pc/P	TI-ECD8+T/Pc/P	WNT4	FZD4_LRP5	0.00103098	0.03	WNT4_FZD4_LRP5	WNT4 - (FZD4+LRP5)	WNT	Secreted Signaling	KEGG: hsa04310; PMID: 23209147
24	TI-ECD8+T/Pc/P	TI-FoBc/ECD8+T/NKc	WNT4	FZD4_LRP5	0.000856151	0.01	WNT4_FZD4_LRP5	WNT4 - (FZD4+LRP5)	WNT	Secreted Signaling	KEGG: hsa04310; PMID: 23209147
24	TI-ECD8+T/Pc/P	TI-U	WNT4	FZD4_LRP5	0.000733199	0.01	WNT4_FZD4_LRP5	WNT4 - (FZD4+LRP5)	WNT	Secreted Signaling	KEGG: hsa04310; PMID: 23209147
24	TI-ECD8+T/Pc/P	TC	WNT4	FZD5_LRP5	0.00077891	0	WNT4_FZD5_LRP5	WNT4 - (FZD5+LRP5)	WNT	Secreted Signaling	KEGG: hsa04310; PMID: 23209147
24	TI-ECD8+T/Pc/P	TI-ECD8+T/Pc/Mc	WNT4	FZD5_LRP5	0.000755683	0	WNT4_FZD5_LRP5	WNT4 - (FZD5+LRP5)	WNT	Secreted Signaling	KEGG: hsa04310; PMID: 23209147
24	TI-ECD8+T/Pc/P	TI-ECD8+T/Pc/P	WNT4	FZD5_LRP5	0.000968007	0.03	WNT4_FZD5_LRP5	WNT4 - (FZD5+LRP5)	WNT	Secreted Signaling	KEGG: hsa04310; PMID: 23209147
24	TI-ECD8+T/Pc/P	TI-FoBc/ECD8+T/NKc	WNT4	FZD5_LRP5	0.000886829	0	WNT4_FZD5_LRP5	WNT4 - (FZD5+LRP5)	WNT	Secreted Signaling	KEGG: hsa04310; PMID: 23209147
24	TI-ECD8+T/Pc/P	TI-U	WNT4	FZD5_LRP5	0.000730802	0.01	WNT4_FZD5_LRP5	WNT4 - (FZD5+LRP5)	WNT	Secreted Signaling	KEGG: hsa04310; PMID: 23209147
24	TI-ECD8+T/Pc/P	TC	WNT4	FZD6_LRP5	0.000844068	0	WNT4_FZD6_LRP5	WNT4 - (FZD6+LRP5)	WNT	Secreted Signaling	KEGG: hsa04310; PMID: 23209147
24	TI-ECD8+T/Pc/P	TI-ECD8+T/Pc/Mc	WNT4	FZD6_LRP5	0.000825188	0	WNT4_FZD6_LRP5	WNT4 - (FZD6+LRP5)	WNT	Secreted Signaling	KEGG: hsa04310; PMID: 23209147
24	TI-ECD8+T/Pc/P	TI-FoBc/ECD8+T/NKc	WNT4	FZD6_LRP5	0.000910278	0.01	WNT4_FZD6_LRP5	WNT4 - (FZD6+LRP5)	WNT	Secreted Signaling	KEGG: hsa04310; PMID: 23209147
24	TI-ECD8+T/Pc/P	TI-U	WNT4	FZD6_LRP5	0.000720687	0.02	WNT4_FZD6_LRP5	WNT4 - (FZD6+LRP5)	WNT	Secreted Signaling	KEGG: hsa04310; PMID: 23209147
24	TI-ECD8+T/Pc/P	TC	WNT4	FZD7_LRP5	0.00074267	0	WNT4_FZD7_LRP5	WNT4 - (FZD7+LRP5)	WNT	Secreted Signaling	KEGG: hsa04310; PMID: 23209147
24	TI-ECD8+T/Pc/P	TI-ECD8+T/Pc/Mc	WNT4	FZD7_LRP5	0.000736991	0	WNT4_FZD7_LRP5	WNT4 - (FZD7+LRP5)	WNT	Secreted Signaling	KEGG: hsa04310; PMID: 23209147
24	TI-ECD8+T/Pc/P	TI-ECD8+T/Pc/P	WNT4	FZD7_LRP5	0.000943401	0.03	WNT4_FZD7_LRP5	WNT4 - (FZD7+LRP5)	WNT	Secreted Signaling	KEGG: hsa04310; PMID: 23209147
24	TI-ECD8+T/Pc/P	TI-FoBc/ECD8+T/NKc	WNT4	FZD7_LRP5	0.000708559	0.03	WNT4_FZD7_LRP5	WNT4 - (FZD7+LRP5)	WNT	Secreted Signaling	KEGG: hsa04310; PMID: 23209147
24	TI-ECD8+T/Pc/P	TI-U	WNT4	FZD7_LRP5	0.000651532	0.03	WNT4_FZD7_LRP5	WNT4 - (FZD7+LRP5)	WNT	Secreted Signaling	KEGG: hsa04310; PMID: 23209147
24	TI-ECD8+T/Pc/P	TC	WNT4	FZD8_LRP5	0.000765746	0	WNT4_FZD8_LRP5	WNT4 - (FZD8+LRP5)	WNT	Secreted Signaling	KEGG: hsa04310; PMID: 23209147
24	TI-ECD8+T/Pc/P	TI-ECD8+T/Pc/Mc	WNT4	FZD8_LRP5	0.00074373	0	WNT4_FZD8_LRP5	WNT4 - (FZD8+LRP5)	WNT	Secreted Signaling	KEGG: hsa04310; PMID: 23209147
24	TI-ECD8+T/Pc/P	TI-ECD8+T/Pc/P	WNT4	FZD8_LRP5	0.000996502	0.03	WNT4_FZD8_LRP5	WNT4 - (FZD8+LRP5)	WNT	Secreted Signaling	KEGG: hsa04310; PMID: 23209147
24	TI-ECD8+T/Pc/P	TI-FoBc/ECD8+T/NKc	WNT4	FZD8_LRP5	0.000826938	0	WNT4_FZD8_LRP5	WNT4 - (FZD8+LRP5)	WNT	Secreted Signaling	KEGG: hsa04310; PMID: 23209147
24	TI-ECD8+T/Pc/P	TI-U	WNT4	FZD8_LRP5	0.000653835	0.02	WNT4_FZD8_LRP5	WNT4 - (FZD8+LRP5)	WNT	Secreted Signaling	KEGG: hsa04310; PMID: 23209147
24	TI-ECD8+T/Pc/P	TC	WNT8A	FZD1_LRP5	0.000976918	0	WNT8A_FZD1_LRP5	WNT8A - (FZD1+LRP5)	WNT	Secreted Signaling	KEGG: hsa04310; PMID: 23209147
24	TI-ECD8+T/Pc/P	TI-ECD8+T/Pc/Mc	WNT8A	FZD1_LRP5	0.000960465	0	WNT8A_FZD1_LRP5	WNT8A - (FZD1+LRP5)	WNT	Secreted Signaling	KEGG: hsa04310; PMID: 23209147
24	TI-ECD8+T/Pc/P	TI-ECD8+T/Pc/P	WNT8A	FZD1_LRP5	0.00129015	0.03	WNT8A_FZD1_LRP5	WNT8A - (FZD1+LRP5)	WNT	Secreted Signaling	KEGG: hsa04310; PMID: 23209147
24	TI-ECD8+T/Pc/P	TI-FoBc/ECD8+T/NKc	WNT8A	FZD1_LRP5	0.00106821	0.02	WNT8A_FZD1_LRP5	WNT8A - (FZD1+LRP5)	WNT	Secreted Signaling	KEGG: hsa04310; PMID: 23209147
24	TI-ECD8+T/Pc/P	TI-U	WNT8A	FZD1_LRP5	0.000879598	0.01	WNT8A_FZD1_LRP5	WNT8A - (FZD1+LRP5)	WNT	Secreted Signaling	KEGG: hsa04310; PMID: 23209147
24	TI-ECD8+T/Pc/P	TC	WNT8A	FZD4_LRP5	0.00104076	0	WNT8A_FZD4_LRP5	WNT8A - (FZD4+LRP5)	WNT	Secreted Signaling	KEGG: hsa04310; PMID: 23209147
24	TI-ECD8+T/Pc/P	TI-ECD8+T/Pc/Mc	WNT8A	FZD4_LRP5	0.00100437	0	WNT8A_FZD4_LRP5	WNT8A - (FZD4+LRP5)	WNT	Secreted Signaling	KEGG: hsa04310; PMID: 23209147
24	TI-ECD8+T/Pc/P	TI-ECD8+T/Pc/P	WNT8A	FZD4_LRP5	0.00129717	0.03	WNT8A_FZD4_LRP5	WNT8A - (FZD4+LRP5)	WNT	Secreted Signaling	KEGG: hsa04310; PMID: 23209147
24	TI-ECD8+T/Pc/P	TI-FoBc/ECD8+T/NKc	WNT8A	FZD4_LRP5	0.00108092	0.03	WNT8A_FZD4_LRP5	WNT8A - (FZD4+LRP5)	WNT	Secreted Signaling	KEGG: hsa04310; PMID: 23209147
24	TI-ECD8+T/Pc/P	TI-U	WNT8A	FZD4_LRP5	0.000928664	0.01	WNT8A_FZD4_LRP5	WNT8A - (FZD4+LRP5)	WNT	Secreted Signaling	KEGG: hsa04310; PMID: 23209147
24	TI-ECD8+T/Pc/P	TC	WNT8A	FZD5_LRP5	0.000986592	0	WNT8A_FZD5_LRP5	WNT8A - (FZD5+LRP5)	WNT	Secreted Signaling	KEGG: hsa04310; PMID: 23209147
24	TI-ECD8+T/Pc/P	TI-ECD8+T/Pc/Mc	WNT8A	FZD5_LRP5	0.000959844	0	WNT8A_FZD5_LRP5	WNT8A - (FZD5+LRP5)	WNT	Secreted Signaling	KEGG: hsa04310; PMID: 23209147
24	TI-ECD8+T/Pc/P	TI-ECD8+T/Pc/P	WNT8A	FZD5_LRP5	0.0012229	0.03	WNT8A_FZD5_LRP5	WNT8A - (FZD5+LRP5)	WNT	Secreted Signaling	KEGG: hsa04310; PMID: 23209147
24	TI-ECD8+T/Pc/P	TI-FoBc/ECD8+T/NKc	WNT8A	FZD5_LRP5	0.00111712	0.02	WNT8A_FZD5_LRP5	WNT8A - (FZD5+LRP5)	WNT	Secreted Signaling	KEGG: hsa04310; PMID: 23209147
24	TI-ECD8+T/Pc/P	TI-U	WNT8A	FZD5_LRP5	0.000925809	0.01	WNT8A_FZD5_LRP5	WNT8A - (FZD5+LRP5)	WNT	Secreted Signaling	KEGG: hsa04310; PMID: 23209147
24	TI-ECD8+T/Pc/P	TC	WNT8A	FZD6_LRP5	0.00106376	0	WNT8A_FZD6_LRP5	WNT8A - (FZD6+LRP5)	WNT	Secreted Signaling	KEGG: hsa04310; PMID: 23209147
24	TI-ECD8+T/Pc/P	TI-ECD8+T/Pc/Mc	WNT8A	FZD6_LRP5	0.0010426	0	WNT8A_FZD6_LRP5	WNT8A - (FZD6+LRP5)	WNT	Secreted Signaling	KEGG: hsa04310; PMID: 23209147
24	TI-ECD8+T/Pc/P	TI-FoBc/ECD8+T/NKc	WNT8A	FZD6_LRP5	0.00114468	0.02	WNT8A_FZD6_LRP5	WNT8A - (FZD6+LRP5)	WNT	Secreted Signaling	KEGG: hsa04310; PMID: 23209147
24	TI-ECD8+T/Pc/P	TI-U	WNT8A	FZD6_LRP5	0.000913755	0.02	WNT8A_FZD6_LRP5	WNT8A - (FZD6+LRP5)	WNT	Secreted Signaling	KEGG: hsa04310; PMID: 23209147
24	TI-ECD8+T/Pc/P	TC	WNT8A	FZD7_LRP5	0.000943332	0	WNT8A_FZD7_LRP5	WNT8A - (FZD7+LRP5)	WNT	Secreted Signaling	KEGG: hsa04310; PMID: 23209147
24	TI-ECD8+T/Pc/P	TI-ECD8+T/Pc/Mc	WNT8A	FZD7_LRP5	0.000937438	0	WNT8A_FZD7_LRP5	WNT8A - (FZD7+LRP5)	WNT	Secreted Signaling	KEGG: hsa04310; PMID: 23209147
24	TI-ECD8+T/Pc/P	TI-ECD8+T/Pc/P	WNT8A	FZD7_LRP5	0.00119372	0.03	WNT8A_FZD7_LRP5	WNT8A - (FZD7+LRP5)	WNT	Secreted Signaling	KEGG: hsa04310; PMID: 23209147
24	TI-ECD8+T/Pc/P	TI-FoBc/ECD8+T/NKc	WNT8A	FZD7_LRP5	0.000904446	0.04	WNT8A_FZD7_LRP5	WNT8A - (FZD7+LRP5)	WNT	Secreted Signaling	KEGG: hsa04310; PMID: 23209147
24	TI-ECD8+T/Pc/P	TI-U	WNT8A	FZD7_LRP5	0.000830801	0.03	WNT8A_FZD7_LRP5	WNT8A - (FZD7+LRP5)	WNT	Secreted Signaling	KEGG: hsa04310; PMID: 23209147
24	TI-ECD8+T/Pc/P	TC	WNT8A	FZD8_LRP5	0.000970906	0	WNT8A_FZD8_LRP5	WNT8A - (FZD8+LRP5)	WNT	Secreted Signaling	KEGG: hsa04310; PMID: 23209147
24	TI-ECD8+T/Pc/P	TI-ECD8+T/Pc/Mc	WNT8A	FZD8_LRP5	0.000945524	0	WNT8A_FZD8_LRP5	WNT8A - (FZD8+LRP5)	WNT	Secreted Signaling	KEGG: hsa04310; PMID: 23209147
24	TI-ECD8+T/Pc/P	TI-ECD8+T/Pc/P	WNT8A	FZD8_LRP5	0.00125658	0.03	WNT8A_FZD8_LRP5	WNT8A - (FZD8+LRP5)	WNT	Secreted Signaling	KEGG: hsa04310; PMID: 23209147
24	TI-ECD8+T/Pc/P	TI-FoBc/ECD8+T/NKc	WNT8A	FZD8_LRP5	0.0010463	0.02	WNT8A_FZD8_LRP5	WNT8A - (FZD8+LRP5)	WNT	Secreted Signaling	KEGG: hsa04310; PMID: 23209147
24	TI-ECD8+T/Pc/P	TI-U	WNT8A	FZD8_LRP5	0.000833579	0.02	WNT8A_FZD8_LRP5	WNT8A - (FZD8+LRP5)	WNT	Secreted Signaling	KEGG: hsa04310; PMID: 23209147
24	TI-ECD8+T/Pc/P	TC	WNT10A	FZD4_LRP6	0.00102526	0.04	WNT10A_FZD4_LRP6	WNT10A - (FZD4+LRP6)	WNT	Secreted Signaling	KEGG: hsa04310; PMID: 23209147
24	TI-ECD8+T/Pc/P	TC	WNT10A	FZD6_LRP6	0.00104803	0.04	WNT10A_FZD6_LRP6	WNT10A - (FZD6+LRP6)	WNT	Secreted Signaling	KEGG: hsa04310; PMID: 23209147
24	TI-ECD8+T/Pc/P	TC	WNT10A	FZD8_LRP6	0.000956132	0.04	WNT10A_FZD8_LRP6	WNT10A - (FZD8+LRP6)	WNT	Secreted Signaling	KEGG: hsa04310; PMID: 23209147
24	TI-ECD8+T/Pc/P	TC	WNT10B	FZD1_LRP6	0.00076762	0	WNT10B_FZD1_LRP6	WNT10B - (FZD1+LRP6)	WNT	Secreted Signaling	KEGG: hsa04310; PMID: 23209147
24	TI-ECD8+T/Pc/P	TI-ECD8+T/Pc/Mc	WNT10B	FZD1_LRP6	0.000727691	0	WNT10B_FZD1_LRP6	WNT10B - (FZD1+LRP6)	WNT	Secreted Signaling	KEGG: hsa04310; PMID: 23209147
24	TI-ECD8+T/Pc/P	TI-ECD8+T/Pc/P	WNT10B	FZD1_LRP6	0.00102919	0	WNT10B_FZD1_LRP6	WNT10B - (FZD1+LRP6)	WNT	Secreted Signaling	KEGG: hsa04310; PMID: 23209147
24	TI-ECD8+T/Pc/P	TI-FoBc/ECD8+T/NKc	WNT10B	FZD1_LRP6	0.000863377	0.01	WNT10B_FZD1_LRP6	WNT10B - (FZD1+LRP6)	WNT	Secreted Signaling	KEGG: hsa04310; PMID: 23209147
24	TI-ECD8+T/Pc/P	TI-U	WNT10B	FZD1_LRP6	0.000689954	0.02	WNT10B_FZD1_LRP6	WNT10B - (FZD1+LRP6)	WNT	Secreted Signaling	KEGG: hsa04310; PMID: 23209147
24	TI-ECD8+T/Pc/P	TC	WNT10B	FZD4_LRP6	0.000821239	0	WNT10B_FZD4_LRP6	WNT10B - (FZD4+LRP6)	WNT	Secreted Signaling	KEGG: hsa04310; PMID: 23209147
24	TI-ECD8+T/Pc/P	TI-ECD8+T/Pc/Mc	WNT10B	FZD4_LRP6	0.000763388	0	WNT10B_FZD4_LRP6	WNT10B - (FZD4+LRP6)	WNT	Secreted Signaling	KEGG: hsa04310; PMID: 23209147
24	TI-ECD8+T/Pc/P	TI-ECD8+T/Pc/P	WNT10B	FZD4_LRP6	0.00103518	0.03	WNT10B_FZD4_LRP6	WNT10B - (FZD4+LRP6)	WNT	Secreted Signaling	KEGG: hsa04310; PMID: 23209147
24	TI-ECD8+T/Pc/P	TI-FoBc/ECD8+T/NKc	WNT10B	FZD4_LRP6	0.000874293	0	WNT10B_FZD4_LRP6	WNT10B - (FZD4+LRP6)	WNT	Secreted Signaling	KEGG: hsa04310; PMID: 23209147
24	TI-ECD8+T/Pc/P	TI-U	WNT10B	FZD4_LRP6	0.000730938	0.02	WNT10B_FZD4_LRP6	WNT10B - (FZD4+LRP6)	WNT	Secreted Signaling	KEGG: hsa04310; PMID: 23209147
24	TI-ECD8+T/Pc/P	TC	WNT10B	FZD5_LRP6	0.000775717	0	WNT10B_FZD5_LRP6	WNT10B - (FZD5+LRP6)	WNT	Secreted Signaling	KEGG: hsa04310; PMID: 23209147
24	TI-ECD8+T/Pc/P	TI-ECD8+T/Pc/Mc	WNT10B	FZD5_LRP6	0.000727187	0	WNT10B_FZD5_LRP6	WNT10B - (FZD5+LRP6)	WNT	Secreted Signaling	KEGG: hsa04310; PMID: 23209147
24	TI-ECD8+T/Pc/P	TI-FoBc/ECD8+T/NKc	WNT10B	FZD5_LRP6	0.000905456	0.01	WNT10B_FZD5_LRP6	WNT10B - (FZD5+LRP6)	WNT	Secreted Signaling	KEGG: hsa04310; PMID: 23209147
24	TI-ECD8+T/Pc/P	TI-U	WNT10B	FZD5_LRP6	0.000728546	0.02	WNT10B_FZD5_LRP6	WNT10B - (FZD5+LRP6)	WNT	Secreted Signaling	KEGG: hsa04310; PMID: 23209147
24	TI-ECD8+T/Pc/P	TC	WNT10B	FZD6_LRP6	0.000840672	0	WNT10B_FZD6_LRP6	WNT10B - (FZD6+LRP6)	WNT	Secreted Signaling	KEGG: hsa04310; PMID: 23209147
24	TI-ECD8+T/Pc/P	TI-ECD8+T/Pc/Mc	WNT10B	FZD6_LRP6	0.000794659	0	WNT10B_FZD6_LRP6	WNT10B - (FZD6+LRP6)	WNT	Secreted Signaling	KEGG: hsa04310; PMID: 23209147
24	TI-ECD8+T/Pc/P	TI-FoBc/ECD8+T/NKc	WNT10B	FZD6_LRP6	0.000929268	0.01	WNT10B_FZD6_LRP6	WNT10B - (FZD6+LRP6)	WNT	Secreted Signaling	KEGG: hsa04310; PMID: 23209147
24	TI-ECD8+T/Pc/P	TI-U	WNT10B	FZD6_LRP6	0.000718455	0.03	WNT10B_FZD6_LRP6	WNT10B - (FZD6+LRP6)	WNT	Secreted Signaling	KEGG: hsa04310; PMID: 23209147
24	TI-ECD8+T/Pc/P	TC	WNT10B	FZD7_LRP6	0.000739593	0	WNT10B_FZD7_LRP6	WNT10B - (FZD7+LRP6)	WNT	Secreted Signaling	KEGG: hsa04310; PMID: 23209147
24	TI-ECD8+T/Pc/P	TI-ECD8+T/Pc/Mc	WNT10B	FZD7_LRP6	0.000709059	0	WNT10B_FZD7_LRP6	WNT10B - (FZD7+LRP6)	WNT	Secreted Signaling	KEGG: hsa04310; PMID: 23209147
24	TI-ECD8+T/Pc/P	TI-ECD8+T/Pc/P	WNT10B	FZD7_LRP6	0.000947328	0.03	WNT10B_FZD7_LRP6	WNT10B - (FZD7+LRP6)	WNT	Secreted Signaling	KEGG: hsa04310; PMID: 23209147
24	TI-ECD8+T/Pc/P	TI-FoBc/ECD8+T/NKc	WNT10B	FZD7_LRP6	0.000724212	0.03	WNT10B_FZD7_LRP6	WNT10B - (FZD7+LRP6)	WNT	Secreted Signaling	KEGG: hsa04310; PMID: 23209147
24	TI-ECD8+T/Pc/P	TI-U	WNT10B	FZD7_LRP6	0.000649472	0.03	WNT10B_FZD7_LRP6	WNT10B - (FZD7+LRP6)	WNT	Secreted Signaling	KEGG: hsa04310; PMID: 23209147
24	TI-ECD8+T/Pc/P	TC	WNT10B	FZD8_LRP6	0.000762594	0	WNT10B_FZD8_LRP6	WNT10B - (FZD8+LRP6)	WNT	Secreted Signaling	KEGG: hsa04310; PMID: 23209147
24	TI-ECD8+T/Pc/P	TI-ECD8+T/Pc/Mc	WNT10B	FZD8_LRP6	0.000715594	0	WNT10B_FZD8_LRP6	WNT10B - (FZD8+LRP6)	WNT	Secreted Signaling	KEGG: hsa04310; PMID: 23209147
24	TI-ECD8+T/Pc/P	TI-ECD8+T/Pc/P	WNT10B	FZD8_LRP6	0.0010006	0.03	WNT10B_FZD8_LRP6	WNT10B - (FZD8+LRP6)	WNT	Secreted Signaling	KEGG: hsa04310; PMID: 23209147
24	TI-ECD8+T/Pc/P	TI-FoBc/ECD8+T/NKc	WNT10B	FZD8_LRP6	0.000844609	0	WNT10B_FZD8_LRP6	WNT10B - (FZD8+LRP6)	WNT	Secreted Signaling	KEGG: hsa04310; PMID: 23209147
24	TI-ECD8+T/Pc/P	TI-U	WNT10B	FZD8_LRP6	0.00065177	0.03	WNT10B_FZD8_LRP6	WNT10B - (FZD8+LRP6)	WNT	Secreted Signaling	KEGG: hsa04310; PMID: 23209147
24	TI-ECD8+T/Pc/P	TC	WNT4	FZD1_LRP6	0.00068986	0	WNT4_FZD1_LRP6	WNT4 - (FZD1+LRP6)	WNT	Secreted Signaling	KEGG: hsa04310; PMID: 23209147
24	TI-ECD8+T/Pc/P	TI-ECD8+T/Pc/Mc	WNT4	FZD1_LRP6	0.000652976	0.01	WNT4_FZD1_LRP6	WNT4 - (FZD1+LRP6)	WNT	Secreted Signaling	KEGG: hsa04310; PMID: 23209147
24	TI-ECD8+T/Pc/P	TI-ECD8+T/Pc/P	WNT4	FZD1_LRP6	0.000927552	0.03	WNT4_FZD1_LRP6	WNT4 - (FZD1+LRP6)	WNT	Secreted Signaling	KEGG: hsa04310; PMID: 23209147
24	TI-ECD8+T/Pc/P	TI-FoBc/ECD8+T/NKc	WNT4	FZD1_LRP6	0.000777286	0	WNT4_FZD1_LRP6	WNT4 - (FZD1+LRP6)	WNT	Secreted Signaling	KEGG: hsa04310; PMID: 23209147
24	TI-ECD8+T/Pc/P	TI-U	WNT4	FZD1_LRP6	0.00061944	0.01	WNT4_FZD1_LRP6	WNT4 - (FZD1+LRP6)	WNT	Secreted Signaling	KEGG: hsa04310; PMID: 23209147
24	TI-ECD8+T/Pc/P	TC	WNT4	FZD4_LRP6	0.000739208	0	WNT4_FZD4_LRP6	WNT4 - (FZD4+LRP6)	WNT	Secreted Signaling	KEGG: hsa04310; PMID: 23209147
24	TI-ECD8+T/Pc/P	TI-ECD8+T/Pc/Mc	WNT4	FZD4_LRP6	0.000685712	0	WNT4_FZD4_LRP6	WNT4 - (FZD4+LRP6)	WNT	Secreted Signaling	KEGG: hsa04310; PMID: 23209147
24	TI-ECD8+T/Pc/P	TI-ECD8+T/Pc/P	WNT4	FZD4_LRP6	0.000933095	0.03	WNT4_FZD4_LRP6	WNT4 - (FZD4+LRP6)	WNT	Secreted Signaling	KEGG: hsa04310; PMID: 23209147
24	TI-ECD8+T/Pc/P	TI-FoBc/ECD8+T/NKc	WNT4	FZD4_LRP6	0.000787355	0	WNT4_FZD4_LRP6	WNT4 - (FZD4+LRP6)	WNT	Secreted Signaling	KEGG: hsa04310; PMID: 23209147
24	TI-ECD8+T/Pc/P	TI-U	WNT4	FZD4_LRP6	0.000657073	0.01	WNT4_FZD4_LRP6	WNT4 - (FZD4+LRP6)	WNT	Secreted Signaling	KEGG: hsa04310; PMID: 23209147
24	TI-ECD8+T/Pc/P	TC	WNT4	FZD5_LRP6	0.000697302	0	WNT4_FZD5_LRP6	WNT4 - (FZD5+LRP6)	WNT	Secreted Signaling	KEGG: hsa04310; PMID: 23209147
24	TI-ECD8+T/Pc/P	TI-ECD8+T/Pc/Mc	WNT4	FZD5_LRP6	0.000652515	0	WNT4_FZD5_LRP6	WNT4 - (FZD5+LRP6)	WNT	Secreted Signaling	KEGG: hsa04310; PMID: 23209147
24	TI-ECD8+T/Pc/P	TI-ECD8+T/Pc/P	WNT4	FZD5_LRP6	0.000874791	0.03	WNT4_FZD5_LRP6	WNT4 - (FZD5+LRP6)	WNT	Secreted Signaling	KEGG: hsa04310; PMID: 23209147
24	TI-ECD8+T/Pc/P	TI-FoBc/ECD8+T/NKc	WNT4	FZD5_LRP6	0.000816135	0	WNT4_FZD5_LRP6	WNT4 - (FZD5+LRP6)	WNT	Secreted Signaling	KEGG: hsa04310; PMID: 23209147
24	TI-ECD8+T/Pc/P	TI-U	WNT4	FZD5_LRP6	0.000654874	0.01	WNT4_FZD5_LRP6	WNT4 - (FZD5+LRP6)	WNT	Secreted Signaling	KEGG: hsa04310; PMID: 23209147
24	TI-ECD8+T/Pc/P	TC	WNT4	FZD6_LRP6	0.000757131	0	WNT4_FZD6_LRP6	WNT4 - (FZD6+LRP6)	WNT	Secreted Signaling	KEGG: hsa04310; PMID: 23209147
24	TI-ECD8+T/Pc/P	TI-ECD8+T/Pc/Mc	WNT4	FZD6_LRP6	0.000714444	0	WNT4_FZD6_LRP6	WNT4 - (FZD6+LRP6)	WNT	Secreted Signaling	KEGG: hsa04310; PMID: 23209147
24	TI-ECD8+T/Pc/P	TI-ECD8+T/Pc/P	WNT4	FZD6_LRP6	0.00088442	0.03	WNT4_FZD6_LRP6	WNT4 - (FZD6+LRP6)	WNT	Secreted Signaling	KEGG: hsa04310; PMID: 23209147
24	TI-ECD8+T/Pc/P	TI-FoBc/ECD8+T/NKc	WNT4	FZD6_LRP6	0.000838159	0	WNT4_FZD6_LRP6	WNT4 - (FZD6+LRP6)	WNT	Secreted Signaling	KEGG: hsa04310; PMID: 23209147
24	TI-ECD8+T/Pc/P	TI-U	WNT4	FZD6_LRP6	0.0006456	0.03	WNT4_FZD6_LRP6	WNT4 - (FZD6+LRP6)	WNT	Secreted Signaling	KEGG: hsa04310; PMID: 23209147
24	TI-ECD8+T/Pc/P	TC	WNT4	FZD7_LRP6	0.000664127	0	WNT4_FZD7_LRP6	WNT4 - (FZD7+LRP6)	WNT	Secreted Signaling	KEGG: hsa04310; PMID: 23209147
24	TI-ECD8+T/Pc/P	TI-ECD8+T/Pc/Mc	WNT4	FZD7_LRP6	0.000635917	0.01	WNT4_FZD7_LRP6	WNT4 - (FZD7+LRP6)	WNT	Secreted Signaling	KEGG: hsa04310; PMID: 23209147
24	TI-ECD8+T/Pc/P	TI-ECD8+T/Pc/P	WNT4	FZD7_LRP6	0.000852057	0.03	WNT4_FZD7_LRP6	WNT4 - (FZD7+LRP6)	WNT	Secreted Signaling	KEGG: hsa04310; PMID: 23209147
24	TI-ECD8+T/Pc/P	TI-FoBc/ECD8+T/NKc	WNT4	FZD7_LRP6	0.000649455	0.02	WNT4_FZD7_LRP6	WNT4 - (FZD7+LRP6)	WNT	Secreted Signaling	KEGG: hsa04310; PMID: 23209147
24	TI-ECD8+T/Pc/P	TI-U	WNT4	FZD7_LRP6	0.000582362	0.03	WNT4_FZD7_LRP6	WNT4 - (FZD7+LRP6)	WNT	Secreted Signaling	KEGG: hsa04310; PMID: 23209147
24	TI-ECD8+T/Pc/P	TC	WNT4	FZD8_LRP6	0.000685242	0	WNT4_FZD8_LRP6	WNT4 - (FZD8+LRP6)	WNT	Secreted Signaling	KEGG: hsa04310; PMID: 23209147
24	TI-ECD8+T/Pc/P	TI-ECD8+T/Pc/Mc	WNT4	FZD8_LRP6	0.000641899	0	WNT4_FZD8_LRP6	WNT4 - (FZD8+LRP6)	WNT	Secreted Signaling	KEGG: hsa04310; PMID: 23209147
24	TI-ECD8+T/Pc/P	TI-ECD8+T/Pc/P	WNT4	FZD8_LRP6	0.000901149	0.03	WNT4_FZD8_LRP6	WNT4 - (FZD8+LRP6)	WNT	Secreted Signaling	KEGG: hsa04310; PMID: 23209147
24	TI-ECD8+T/Pc/P	TI-FoBc/ECD8+T/NKc	WNT4	FZD8_LRP6	0.000759988	0	WNT4_FZD8_LRP6	WNT4 - (FZD8+LRP6)	WNT	Secreted Signaling	KEGG: hsa04310; PMID: 23209147
24	TI-ECD8+T/Pc/P	TI-U	WNT4	FZD8_LRP6	0.000584464	0.03	WNT4_FZD8_LRP6	WNT4 - (FZD8+LRP6)	WNT	Secreted Signaling	KEGG: hsa04310; PMID: 23209147
24	TI-ECD8+T/Pc/P	TC	WNT8A	FZD1_LRP6	0.000879856	0	WNT8A_FZD1_LRP6	WNT8A - (FZD1+LRP6)	WNT	Secreted Signaling	KEGG: hsa04310; PMID: 23209147
24	TI-ECD8+T/Pc/P	TI-ECD8+T/Pc/Mc	WNT8A	FZD1_LRP6	0.000835934	0	WNT8A_FZD1_LRP6	WNT8A - (FZD1+LRP6)	WNT	Secreted Signaling	KEGG: hsa04310; PMID: 23209147
24	TI-ECD8+T/Pc/P	TI-ECD8+T/Pc/P	WNT8A	FZD1_LRP6	0.00117487	0.03	WNT8A_FZD1_LRP6	WNT8A - (FZD1+LRP6)	WNT	Secreted Signaling	KEGG: hsa04310; PMID: 23209147
24	TI-ECD8+T/Pc/P	TI-FoBc/ECD8+T/NKc	WNT8A	FZD1_LRP6	0.000987105	0.01	WNT8A_FZD1_LRP6	WNT8A - (FZD1+LRP6)	WNT	Secreted Signaling	KEGG: hsa04310; PMID: 23209147
24	TI-ECD8+T/Pc/P	TI-U	WNT8A	FZD1_LRP6	0.000791982	0.01	WNT8A_FZD1_LRP6	WNT8A - (FZD1+LRP6)	WNT	Secreted Signaling	KEGG: hsa04310; PMID: 23209147
24	TI-ECD8+T/Pc/P	TC	WNT8A	FZD4_LRP6	0.000939187	0	WNT8A_FZD4_LRP6	WNT8A - (FZD4+LRP6)	WNT	Secreted Signaling	KEGG: hsa04310; PMID: 23209147
24	TI-ECD8+T/Pc/P	TI-ECD8+T/Pc/Mc	WNT8A	FZD4_LRP6	0.000875639	0	WNT8A_FZD4_LRP6	WNT8A - (FZD4+LRP6)	WNT	Secreted Signaling	KEGG: hsa04310; PMID: 23209147
24	TI-ECD8+T/Pc/P	TI-ECD8+T/Pc/P	WNT8A	FZD4_LRP6	0.00118147	0.03	WNT8A_FZD4_LRP6	WNT8A - (FZD4+LRP6)	WNT	Secreted Signaling	KEGG: hsa04310; PMID: 23209147
24	TI-ECD8+T/Pc/P	TI-FoBc/ECD8+T/NKc	WNT8A	FZD4_LRP6	0.000999144	0.01	WNT8A_FZD4_LRP6	WNT8A - (FZD4+LRP6)	WNT	Secreted Signaling	KEGG: hsa04310; PMID: 23209147
24	TI-ECD8+T/Pc/P	TI-U	WNT8A	FZD4_LRP6	0.000837482	0.01	WNT8A_FZD4_LRP6	WNT8A - (FZD4+LRP6)	WNT	Secreted Signaling	KEGG: hsa04310; PMID: 23209147
24	TI-ECD8+T/Pc/P	TC	WNT8A	FZD5_LRP6	0.000888833	0	WNT8A_FZD5_LRP6	WNT8A - (FZD5+LRP6)	WNT	Secreted Signaling	KEGG: hsa04310; PMID: 23209147
24	TI-ECD8+T/Pc/P	TI-ECD8+T/Pc/Mc	WNT8A	FZD5_LRP6	0.000835373	0	WNT8A_FZD5_LRP6	WNT8A - (FZD5+LRP6)	WNT	Secreted Signaling	KEGG: hsa04310; PMID: 23209147
24	TI-ECD8+T/Pc/P	TI-ECD8+T/Pc/P	WNT8A	FZD5_LRP6	0.00111185	0.03	WNT8A_FZD5_LRP6	WNT8A - (FZD5+LRP6)	WNT	Secreted Signaling	KEGG: hsa04310; PMID: 23209147
24	TI-ECD8+T/Pc/P	TI-FoBc/ECD8+T/NKc	WNT8A	FZD5_LRP6	0.00103346	0.01	WNT8A_FZD5_LRP6	WNT8A - (FZD5+LRP6)	WNT	Secreted Signaling	KEGG: hsa04310; PMID: 23209147
24	TI-ECD8+T/Pc/P	TI-U	WNT8A	FZD5_LRP6	0.000834831	0.01	WNT8A_FZD5_LRP6	WNT8A - (FZD5+LRP6)	WNT	Secreted Signaling	KEGG: hsa04310; PMID: 23209147
24	TI-ECD8+T/Pc/P	TC	WNT8A	FZD6_LRP6	0.000960624	0	WNT8A_FZD6_LRP6	WNT8A - (FZD6+LRP6)	WNT	Secreted Signaling	KEGG: hsa04310; PMID: 23209147
24	TI-ECD8+T/Pc/P	TI-ECD8+T/Pc/Mc	WNT8A	FZD6_LRP6	0.000910325	0	WNT8A_FZD6_LRP6	WNT8A - (FZD6+LRP6)	WNT	Secreted Signaling	KEGG: hsa04310; PMID: 23209147
24	TI-ECD8+T/Pc/P	TI-ECD8+T/Pc/P	WNT8A	FZD6_LRP6	0.00112339	0.03	WNT8A_FZD6_LRP6	WNT8A - (FZD6+LRP6)	WNT	Secreted Signaling	KEGG: hsa04310; PMID: 23209147
24	TI-ECD8+T/Pc/P	TI-FoBc/ECD8+T/NKc	WNT8A	FZD6_LRP6	0.00105962	0.01	WNT8A_FZD6_LRP6	WNT8A - (FZD6+LRP6)	WNT	Secreted Signaling	KEGG: hsa04310; PMID: 23209147
24	TI-ECD8+T/Pc/P	TI-U	WNT8A	FZD6_LRP6	0.000823641	0.02	WNT8A_FZD6_LRP6	WNT8A - (FZD6+LRP6)	WNT	Secreted Signaling	KEGG: hsa04310; PMID: 23209147
24	TI-ECD8+T/Pc/P	TC	WNT8A	FZD7_LRP6	0.000848737	0	WNT8A_FZD7_LRP6	WNT8A - (FZD7+LRP6)	WNT	Secreted Signaling	KEGG: hsa04310; PMID: 23209147
24	TI-ECD8+T/Pc/P	TI-ECD8+T/Pc/Mc	WNT8A	FZD7_LRP6	0.000815163	0	WNT8A_FZD7_LRP6	WNT8A - (FZD7+LRP6)	WNT	Secreted Signaling	KEGG: hsa04310; PMID: 23209147
24	TI-ECD8+T/Pc/P	TI-ECD8+T/Pc/P	WNT8A	FZD7_LRP6	0.00108456	0.03	WNT8A_FZD7_LRP6	WNT8A - (FZD7+LRP6)	WNT	Secreted Signaling	KEGG: hsa04310; PMID: 23209147
24	TI-ECD8+T/Pc/P	TI-FoBc/ECD8+T/NKc	WNT8A	FZD7_LRP6	0.000832679	0.03	WNT8A_FZD7_LRP6	WNT8A - (FZD7+LRP6)	WNT	Secreted Signaling	KEGG: hsa04310; PMID: 23209147
24	TI-ECD8+T/Pc/P	TI-U	WNT8A	FZD7_LRP6	0.000746874	0.02	WNT8A_FZD7_LRP6	WNT8A - (FZD7+LRP6)	WNT	Secreted Signaling	KEGG: hsa04310; PMID: 23209147
24	TI-ECD8+T/Pc/P	TC	WNT8A	FZD8_LRP6	0.000874281	0	WNT8A_FZD8_LRP6	WNT8A - (FZD8+LRP6)	WNT	Secreted Signaling	KEGG: hsa04310; PMID: 23209147
24	TI-ECD8+T/Pc/P	TI-ECD8+T/Pc/Mc	WNT8A	FZD8_LRP6	0.000822452	0	WNT8A_FZD8_LRP6	WNT8A - (FZD8+LRP6)	WNT	Secreted Signaling	KEGG: hsa04310; PMID: 23209147
24	TI-ECD8+T/Pc/P	TI-ECD8+T/Pc/P	WNT8A	FZD8_LRP6	0.00114339	0.03	WNT8A_FZD8_LRP6	WNT8A - (FZD8+LRP6)	WNT	Secreted Signaling	KEGG: hsa04310; PMID: 23209147
24	TI-ECD8+T/Pc/P	TI-FoBc/ECD8+T/NKc	WNT8A	FZD8_LRP6	0.00096638	0	WNT8A_FZD8_LRP6	WNT8A - (FZD8+LRP6)	WNT	Secreted Signaling	KEGG: hsa04310; PMID: 23209147
24	TI-ECD8+T/Pc/P	TI-U	WNT8A	FZD8_LRP6	0.000749438	0.02	WNT8A_FZD8_LRP6	WNT8A - (FZD8+LRP6)	WNT	Secreted Signaling	KEGG: hsa04310; PMID: 23209147
24	TI-ECD8+T/Pc/P	I-ECD8+T/Pc/Mc	PDGFC	PDGFRA	0.0633883	0.01	PDGFC_PDGFRA	PDGFC - PDGFRA	PDGF	Secreted Signaling	PMID: 15207812
24	TI-ECD8+T/Pc/P	I-FoBc/ECD8+T/NKc	PDGFC	PDGFRA	0.063854	0.02	PDGFC_PDGFRA	PDGFC - PDGFRA	PDGF	Secreted Signaling	PMID: 15207812
24	TI-ECD8+T/Pc/P	TI-ECD8+T/Pc/P	PDGFC	PDGFRA	0.0745754	0	PDGFC_PDGFRA	PDGFC - PDGFRA	PDGF	Secreted Signaling	PMID: 15207812
24	TI-ECD8+T/Pc/P	I-ECD8+T/Pc/Mc	VEGFA	FLT1_KDR	0.470604	0.03	VEGFA_VEGFR1R2	VEGFA - VEGFR1R2	VEGF	Secreted Signaling	PMID: 16633338
24	TI-ECD8+T/Pc/P	TC	IGF1	ITGA6_ITGB4	0.00539912	0	IGF1_ITGA6_ITGB4	IGF1 - (ITGA6+ITGB4)	IGF	Secreted Signaling	PMID: 28190785; PMID: 28873464
24	TI-ECD8+T/Pc/P	TI-ECD8+T/Pc/Mc	IGF1	ITGA6_ITGB4	0.00538771	0.01	IGF1_ITGA6_ITGB4	IGF1 - (ITGA6+ITGB4)	IGF	Secreted Signaling	PMID: 28190785; PMID: 28873464
24	TI-ECD8+T/Pc/P	TI-ECD8+T/Pc/P	IGF1	ITGA6_ITGB4	0.00656698	0	IGF1_ITGA6_ITGB4	IGF1 - (ITGA6+ITGB4)	IGF	Secreted Signaling	PMID: 28190785; PMID: 28873464
24	TI-ECD8+T/Pc/P	TI-U	IGF1	ITGA6_ITGB4	0.00570886	0.01	IGF1_ITGA6_ITGB4	IGF1 - (ITGA6+ITGB4)	IGF	Secreted Signaling	PMID: 28190785; PMID: 28873464
24	TI-ECD8+T/Pc/P	I-ECD8+T/Pc/Mc	CCL3	CCR1	0.274766	0	CCL3_CCR1	CCL3 - CCR1	CCL	Secreted Signaling	KEGG: hsa04060
24	TI-ECD8+T/Pc/P	I-ECD8+T/Pc/P	CCL3	CCR1	0.269581	0.03	CCL3_CCR1	CCL3 - CCR1	CCL	Secreted Signaling	KEGG: hsa04060
24	TI-ECD8+T/Pc/P	I-FoBc/ECD8+T/NKc	CCL3	CCR1	0.278552	0.03	CCL3_CCR1	CCL3 - CCR1	CCL	Secreted Signaling	KEGG: hsa04060
24	TI-ECD8+T/Pc/P	TI-ECD8+T/Pc/P	CCL3	CCR1	0.27975	0	CCL3_CCR1	CCL3 - CCR1	CCL	Secreted Signaling	KEGG: hsa04060
24	TI-ECD8+T/Pc/P	I-ECD8+T/Pc/Mc	IL10	IL10RA_IL10RB	0.237194	0.04	IL10_IL10RA_IL10RB	IL10 - (IL10RA+IL10RB)	IL10	Secreted Signaling	KEGG: hsa04060
24	TI-ECD8+T/Pc/P	I-ECD8+T/Pc/Mc	IFNA14	IFNAR1_IFNAR2	0.292029	0	IFNA14_IFNAR1_IFNAR2	IFNA14 - (IFNAR1+IFNAR2)	IFN-I	Secreted Signaling	KEGG: hsa04060
24	TI-ECD8+T/Pc/P	I-FoBc/ECD8+T/NKc	IFNA14	IFNAR1_IFNAR2	0.287187	0.04	IFNA14_IFNAR1_IFNAR2	IFNA14 - (IFNAR1+IFNAR2)	IFN-I	Secreted Signaling	KEGG: hsa04060
24	TI-ECD8+T/Pc/P	I-ECD8+T/Pc/Mc	TNFSF13	TNFRSF17	0.289339	0	TNFSF13_TNFRSF17	TNFSF13 - TNFRSF17	APRIL	Secreted Signaling	KEGG: hsa04060
24	TI-ECD8+T/Pc/P	I-ECD8+T/Pc/P	TNFSF13	TNFRSF17	0.295186	0.01	TNFSF13_TNFRSF17	TNFSF13 - TNFRSF17	APRIL	Secreted Signaling	KEGG: hsa04060
24	TI-ECD8+T/Pc/P	I-FoBc/ECD8+T/NKc	TNFSF13	TNFRSF17	0.282068	0.04	TNFSF13_TNFRSF17	TNFSF13 - TNFRSF17	APRIL	Secreted Signaling	KEGG: hsa04060
24	TI-ECD8+T/Pc/P	I-ECD8+T/Pc/Mc	TNFSF13	TNFRSF13B	0.237719	0	TNFSF13_TNFRSF13B	TNFSF13 - TNFRSF13B	APRIL	Secreted Signaling	KEGG: hsa04060
24	TI-ECD8+T/Pc/P	I-ECD8+T/Pc/P	TNFSF13	TNFRSF13B	0.229623	0.04	TNFSF13_TNFRSF13B	TNFSF13 - TNFRSF13B	APRIL	Secreted Signaling	KEGG: hsa04060
24	TI-ECD8+T/Pc/P	I-FoBc/ECD8+T/NKc	TNFSF13	TNFRSF13B	0.291808	0	TNFSF13_TNFRSF13B	TNFSF13 - TNFRSF13B	APRIL	Secreted Signaling	KEGG: hsa04060
24	TI-ECD8+T/Pc/P	I-ECD8+T/Pc/Mc	ANGPTL4	CDH11	0.264684	0.02	ANGPTL4_CDH11	ANGPTL4 - CDH11	ANGPTL	Secreted Signaling	PMID: 30049845
24	TI-ECD8+T/Pc/P	I-ECD8+T/Pc/Mc	C3	C3AR1	0.374336	0.03	C3_C3AR1	C3 - C3AR1	COMPLEMENT	Secreted Signaling	KEGG: hsa04080
24	TI-ECD8+T/Pc/P	I-ECD8+T/Pc/P	C3	C3AR1	0.395007	0.02	C3_C3AR1	C3 - C3AR1	COMPLEMENT	Secreted Signaling	KEGG: hsa04080
24	TI-ECD8+T/Pc/P	I-ECD8+T/Pc/Mc	C3	ITGAM_ITGB2	0.392204	0	C3_ITGAM_ITGB2	C3 - (ITGAM+ITGB2)	COMPLEMENT	Secreted Signaling	PMID: 16234578
24	TI-ECD8+T/Pc/P	I-FoBc/ECD8+T/NKc	C3	ITGAM_ITGB2	0.396298	0.03	C3_ITGAM_ITGB2	C3 - (ITGAM+ITGB2)	COMPLEMENT	Secreted Signaling	PMID: 16234578
24	TI-ECD8+T/Pc/P	I-ECD8+T/Pc/Mc	C3	ITGAX_ITGB2	0.393157	0.02	C3_ITGAX_ITGB2	C3 - (ITGAX+ITGB2)	COMPLEMENT	Secreted Signaling	PMID: 16234578
24	TI-ECD8+T/Pc/P	I-ECD8+T/Pc/P	C3	ITGAX_ITGB2	0.407586	0.01	C3_ITGAX_ITGB2	C3 - (ITGAX+ITGB2)	COMPLEMENT	Secreted Signaling	PMID: 16234578
24	TI-ECD8+T/Pc/P	I-FoBc/ECD8+T/NKc	C3	ITGAX_ITGB2	0.410034	0.01	C3_ITGAX_ITGB2	C3 - (ITGAX+ITGB2)	COMPLEMENT	Secreted Signaling	PMID: 16234578
24	TI-ECD8+T/Pc/P	I-ECD8+T/Pc/Mc	SEMA3A	NRP1_PLXNA1	0.255086	0.03	SEMA3A_NRP1_PLXNA1	SEMA3A - (NRP1+PLXNA1)	SEMA3	Secreted Signaling	PMID: 27533782
24	TI-ECD8+T/Pc/P	TI-ECD8+T/Pc/P	SEMA3A	NRP1_PLXNA1	0.249933	0.04	SEMA3A_NRP1_PLXNA1	SEMA3A - (NRP1+PLXNA1)	SEMA3	Secreted Signaling	PMID: 27533782
24	TI-ECD8+T/Pc/P	I-ECD8+T/Pc/Mc	SEMA3A	NRP1_PLXNA2	0.238914	0.04	SEMA3A_NRP1_PLXNA2	SEMA3A - (NRP1+PLXNA2)	SEMA3	Secreted Signaling	PMID: 27533782
24	TI-ECD8+T/Pc/P	TI-ECD8+T/Pc/P	SEMA3A	NRP1_PLXNA2	0.242824	0.04	SEMA3A_NRP1_PLXNA2	SEMA3A - (NRP1+PLXNA2)	SEMA3	Secreted Signaling	PMID: 27533782
24	TI-ECD8+T/Pc/P	I-ECD8+T/Pc/Mc	SEMA3A	NRP1_PLXNA3	0.256124	0.03	SEMA3A_NRP1_PLXNA3	SEMA3A - (NRP1+PLXNA3)	SEMA3	Secreted Signaling	PMID: 27533782
24	TI-ECD8+T/Pc/P	I-ECD8+T/Pc/P	SEMA3A	NRP1_PLXNA3	0.264949	0.04	SEMA3A_NRP1_PLXNA3	SEMA3A - (NRP1+PLXNA3)	SEMA3	Secreted Signaling	PMID: 27533782
24	TI-ECD8+T/Pc/P	TI-ECD8+T/Pc/P	SEMA3A	NRP1_PLXNA3	0.248356	0.04	SEMA3A_NRP1_PLXNA3	SEMA3A - (NRP1+PLXNA3)	SEMA3	Secreted Signaling	PMID: 27533782
24	TI-ECD8+T/Pc/P	I-ECD8+T/Pc/Mc	SEMA3A	NRP1_PLXNA4	0.240992	0.02	SEMA3A_NRP1_PLXNA4	SEMA3A - (NRP1+PLXNA4)	SEMA3	Secreted Signaling	PMID: 27533782
24	TI-ECD8+T/Pc/P	I-ECD8+T/Pc/P	SEMA3A	NRP1_PLXNA4	0.25393	0.03	SEMA3A_NRP1_PLXNA4	SEMA3A - (NRP1+PLXNA4)	SEMA3	Secreted Signaling	PMID: 27533782
24	TI-ECD8+T/Pc/P	I-ECD8+T/Pc/P	SEMA3C	NRP2_PLXNA4	0.255382	0.04	SEMA3C_NRP2_PLXNA4	SEMA3C - (NRP2+PLXNA4)	SEMA3	Secreted Signaling	PMID: 27533782
24	TI-ECD8+T/Pc/P	I-ECD8+T/Pc/Mc	ULBP1	NKG2D_HCST	0.304927	0	ULBP1_NKG2D_HCST	ULBP1 - (KLRK1+HCST)	MHC-I	Secreted Signaling	PMID: 10894171;PMID:24223577
24	TI-ECD8+T/Pc/P	I-ECD8+T/Pc/P	ULBP1	NKG2D_HCST	0.326484	0	ULBP1_NKG2D_HCST	ULBP1 - (KLRK1+HCST)	MHC-I	Secreted Signaling	PMID: 10894171;PMID:24223577
24	TI-ECD8+T/Pc/P	I-FoBc/ECD8+T/NKc	ULBP1	NKG2D_HCST	0.289354	0.03	ULBP1_NKG2D_HCST	ULBP1 - (KLRK1+HCST)	MHC-I	Secreted Signaling	PMID: 10894171;PMID:24223577
19	TI-FB-c/Mc/P	I-FB-c/Mc/P	VEGFB	FLT1	0.333748	0.01	VEGFB_VEGFR1	VEGFB - VEGFR1	VEGF	Secreted Signaling	KEGG: hsa04370; PMID: 16633338
19	TI-FB-c/Mc/P	TC	IGF1	ITGA6_ITGB4	0.00531498	0	IGF1_ITGA6_ITGB4	IGF1 - (ITGA6+ITGB4)	IGF	Secreted Signaling	PMID: 28190785; PMID: 28873464
19	TI-FB-c/Mc/P	TI-FB-c/Mc/P	IGF1	ITGA6_ITGB4	0.00584185	0.02	IGF1_ITGA6_ITGB4	IGF1 - (ITGA6+ITGB4)	IGF	Secreted Signaling	PMID: 28190785; PMID: 28873464
19	TI-FB-c/Mc/P	TI-FB-c/Mc/P&ECD8+T/Pc/Mc	IGF1	ITGA6_ITGB4	0.00552429	0.01	IGF1_ITGA6_ITGB4	IGF1 - (ITGA6+ITGB4)	IGF	Secreted Signaling	PMID: 28190785; PMID: 28873464
19	TI-FB-c/Mc/P	TI-U	IGF1	ITGA6_ITGB4	0.00560391	0	IGF1_ITGA6_ITGB4	IGF1 - (ITGA6+ITGB4)	IGF	Secreted Signaling	PMID: 28190785; PMID: 28873464
19	TI-FB-c/Mc/P	I-ECD8+T/Pc/Mc	CCL28	CCR10	0.305584	0.02	CCL28_CCR10	CCL28 - CCR10	CCL	Secreted Signaling	KEGG: hsa04060
19	TI-FB-c/Mc/P	I-FB-c/Mc/P	CCL28	CCR10	0.290472	0	CCL28_CCR10	CCL28 - CCR10	CCL	Secreted Signaling	KEGG: hsa04060
19	TI-FB-c/Mc/P	TC	PPIA	BSG	0.541363	0	PPIA_BSG	PPIA - BSG	CypA	Secreted Signaling	PMID: 36012604
19	TI-FB-c/Mc/P	TI-FB-c/Mc/P	PPIA	BSG	0.537549	0	PPIA_BSG	PPIA - BSG	CypA	Secreted Signaling	PMID: 36012604
19	TI-FB-c/Mc/P	TI-FB-c/Mc/P&ECD8+T/Pc/Mc	PPIA	BSG	0.534633	0.02	PPIA_BSG	PPIA - BSG	CypA	Secreted Signaling	PMID: 36012604
19	TI-FB-c/Mc/P	TI-U	PPIA	BSG	0.535732	0.04	PPIA_BSG	PPIA - BSG	CypA	Secreted Signaling	PMID: 36012604
19	TI-FB-c/Mc/P	I-FB-c/Mc/P	TUB	MERTK	0.285191	0.02	TUB_MERTK	TUB - MERTK	TULP	Secreted Signaling	PMID: 20978475
30	TI-FB-c/Mc/P	I-FB-c/Mc/P	TGFB2	ACVR1_TGFbR	0.266489	0.02	TGFB2_ACVR1_TGFBR1	TGFB2 - (ACVR1+TGFBR1)	TGFb	Secreted Signaling	PMID: 29376829
30	TI-FB-c/Mc/P	I-Mc	TGFB2	ACVR1_TGFbR	0.24511	0.04	TGFB2_ACVR1_TGFBR1	TGFB2 - (ACVR1+TGFBR1)	TGFb	Secreted Signaling	PMID: 29376829
30	TI-FB-c/Mc/P	TC	WNT3	FZD4_LRP5	0.00186584	0.04	WNT3_FZD4_LRP5	WNT3 - (FZD4+LRP5)	WNT	Secreted Signaling	KEGG: hsa04310; PMID: 23209147
30	TI-FB-c/Mc/P	TI-Mc	WNT3	FZD7_LRP5	0.001447	0.04	WNT3_FZD7_LRP5	WNT3 - (FZD7+LRP5)	WNT	Secreted Signaling	KEGG: hsa04310; PMID: 23209147
30	TI-FB-c/Mc/P	TI-Mc	WNT3	FZD8_LRP5	0.00154062	0.04	WNT3_FZD8_LRP5	WNT3 - (FZD8+LRP5)	WNT	Secreted Signaling	KEGG: hsa04310; PMID: 23209147
30	TI-FB-c/Mc/P	TC	WNT4	FZD1_LRP5	0.00168946	0.01	WNT4_FZD1_LRP5	WNT4 - (FZD1+LRP5)	WNT	Secreted Signaling	KEGG: hsa04310; PMID: 23209147
30	TI-FB-c/Mc/P	TI-FB-c/Mc/P	WNT4	FZD1_LRP5	0.00180404	0.03	WNT4_FZD1_LRP5	WNT4 - (FZD1+LRP5)	WNT	Secreted Signaling	KEGG: hsa04310; PMID: 23209147
30	TI-FB-c/Mc/P	TI-U	WNT4	FZD1_LRP5	0.00160865	0.01	WNT4_FZD1_LRP5	WNT4 - (FZD1+LRP5)	WNT	Secreted Signaling	KEGG: hsa04310; PMID: 23209147
30	TI-FB-c/Mc/P	TC	WNT4	FZD4_LRP5	0.0020581	0.01	WNT4_FZD4_LRP5	WNT4 - (FZD4+LRP5)	WNT	Secreted Signaling	KEGG: hsa04310; PMID: 23209147
30	TI-FB-c/Mc/P	TI-FB-c/Mc/P	WNT4	FZD4_LRP5	0.00227948	0.03	WNT4_FZD4_LRP5	WNT4 - (FZD4+LRP5)	WNT	Secreted Signaling	KEGG: hsa04310; PMID: 23209147
30	TI-FB-c/Mc/P	TI-U	WNT4	FZD4_LRP5	0.00191456	0.03	WNT4_FZD4_LRP5	WNT4 - (FZD4+LRP5)	WNT	Secreted Signaling	KEGG: hsa04310; PMID: 23209147
30	TI-FB-c/Mc/P	TC	WNT4	FZD5_LRP5	0.00163821	0.01	WNT4_FZD5_LRP5	WNT4 - (FZD5+LRP5)	WNT	Secreted Signaling	KEGG: hsa04310; PMID: 23209147
30	TI-FB-c/Mc/P	TI-FB-c/Mc/P	WNT4	FZD5_LRP5	0.00170874	0.03	WNT4_FZD5_LRP5	WNT4 - (FZD5+LRP5)	WNT	Secreted Signaling	KEGG: hsa04310; PMID: 23209147
30	TI-FB-c/Mc/P	TI-U	WNT4	FZD5_LRP5	0.00155104	0.03	WNT4_FZD5_LRP5	WNT4 - (FZD5+LRP5)	WNT	Secreted Signaling	KEGG: hsa04310; PMID: 23209147
30	TI-FB-c/Mc/P	TC	WNT4	FZD6_LRP5	0.00179034	0.01	WNT4_FZD6_LRP5	WNT4 - (FZD6+LRP5)	WNT	Secreted Signaling	KEGG: hsa04310; PMID: 23209147
30	TI-FB-c/Mc/P	TI-FB-c/Mc/P	WNT4	FZD6_LRP5	0.00193527	0.03	WNT4_FZD6_LRP5	WNT4 - (FZD6+LRP5)	WNT	Secreted Signaling	KEGG: hsa04310; PMID: 23209147
30	TI-FB-c/Mc/P	TI-U	WNT4	FZD6_LRP5	0.00164586	0.03	WNT4_FZD6_LRP5	WNT4 - (FZD6+LRP5)	WNT	Secreted Signaling	KEGG: hsa04310; PMID: 23209147
30	TI-FB-c/Mc/P	TC	WNT4	FZD7_LRP5	0.00152962	0.01	WNT4_FZD7_LRP5	WNT4 - (FZD7+LRP5)	WNT	Secreted Signaling	KEGG: hsa04310; PMID: 23209147
30	TI-FB-c/Mc/P	TI-FB-c/Mc/P	WNT4	FZD7_LRP5	0.00162851	0.03	WNT4_FZD7_LRP5	WNT4 - (FZD7+LRP5)	WNT	Secreted Signaling	KEGG: hsa04310; PMID: 23209147
30	TI-FB-c/Mc/P	TI-Mc	WNT4	FZD7_LRP5	0.00160393	0.03	WNT4_FZD7_LRP5	WNT4 - (FZD7+LRP5)	WNT	Secreted Signaling	KEGG: hsa04310; PMID: 23209147
30	TI-FB-c/Mc/P	TI-U	WNT4	FZD7_LRP5	0.00154233	0.01	WNT4_FZD7_LRP5	WNT4 - (FZD7+LRP5)	WNT	Secreted Signaling	KEGG: hsa04310; PMID: 23209147
30	TI-FB-c/Mc/P	TC	WNT4	FZD8_LRP5	0.00157126	0.01	WNT4_FZD8_LRP5	WNT4 - (FZD8+LRP5)	WNT	Secreted Signaling	KEGG: hsa04310; PMID: 23209147
30	TI-FB-c/Mc/P	TI-FB-c/Mc/P	WNT4	FZD8_LRP5	0.00181942	0.03	WNT4_FZD8_LRP5	WNT4 - (FZD8+LRP5)	WNT	Secreted Signaling	KEGG: hsa04310; PMID: 23209147
30	TI-FB-c/Mc/P	TI-Mc	WNT4	FZD8_LRP5	0.00170576	0.04	WNT4_FZD8_LRP5	WNT4 - (FZD8+LRP5)	WNT	Secreted Signaling	KEGG: hsa04310; PMID: 23209147
30	TI-FB-c/Mc/P	TI-U	WNT4	FZD8_LRP5	0.00153371	0.01	WNT4_FZD8_LRP5	WNT4 - (FZD8+LRP5)	WNT	Secreted Signaling	KEGG: hsa04310; PMID: 23209147
30	TI-FB-c/Mc/P	TI-Mc	WNT3	FZD7_LRP6	0.00130868	0.03	WNT3_FZD7_LRP6	WNT3 - (FZD7+LRP6)	WNT	Secreted Signaling	KEGG: hsa04310; PMID: 23209147
30	TI-FB-c/Mc/P	TI-Mc	WNT3	FZD8_LRP6	0.00139476	0.04	WNT3_FZD8_LRP6	WNT3 - (FZD8+LRP6)	WNT	Secreted Signaling	KEGG: hsa04310; PMID: 23209147
30	TI-FB-c/Mc/P	TC	WNT4	FZD1_LRP6	0.00152162	0.01	WNT4_FZD1_LRP6	WNT4 - (FZD1+LRP6)	WNT	Secreted Signaling	KEGG: hsa04310; PMID: 23209147
30	TI-FB-c/Mc/P	TI-FB-c/Mc/P	WNT4	FZD1_LRP6	0.00167665	0.03	WNT4_FZD1_LRP6	WNT4 - (FZD1+LRP6)	WNT	Secreted Signaling	KEGG: hsa04310; PMID: 23209147
30	TI-FB-c/Mc/P	TI-U	WNT4	FZD1_LRP6	0.00145821	0.01	WNT4_FZD1_LRP6	WNT4 - (FZD1+LRP6)	WNT	Secreted Signaling	KEGG: hsa04310; PMID: 23209147
30	TI-FB-c/Mc/P	TC	WNT4	FZD4_LRP6	0.00186145	0.01	WNT4_FZD4_LRP6	WNT4 - (FZD4+LRP6)	WNT	Secreted Signaling	KEGG: hsa04310; PMID: 23209147
30	TI-FB-c/Mc/P	TI-FB-c/Mc/P	WNT4	FZD4_LRP6	0.00212539	0.03	WNT4_FZD4_LRP6	WNT4 - (FZD4+LRP6)	WNT	Secreted Signaling	KEGG: hsa04310; PMID: 23209147
30	TI-FB-c/Mc/P	TI-U	WNT4	FZD4_LRP6	0.00174185	0.02	WNT4_FZD4_LRP6	WNT4 - (FZD4+LRP6)	WNT	Secreted Signaling	KEGG: hsa04310; PMID: 23209147
30	TI-FB-c/Mc/P	TC	WNT4	FZD5_LRP6	0.00147461	0.01	WNT4_FZD5_LRP6	WNT4 - (FZD5+LRP6)	WNT	Secreted Signaling	KEGG: hsa04310; PMID: 23209147
30	TI-FB-c/Mc/P	TI-FB-c/Mc/P	WNT4	FZD5_LRP6	0.00158705	0.03	WNT4_FZD5_LRP6	WNT4 - (FZD5+LRP6)	WNT	Secreted Signaling	KEGG: hsa04310; PMID: 23209147
30	TI-FB-c/Mc/P	TI-U	WNT4	FZD5_LRP6	0.00140503	0.02	WNT4_FZD5_LRP6	WNT4 - (FZD5+LRP6)	WNT	Secreted Signaling	KEGG: hsa04310; PMID: 23209147
30	TI-FB-c/Mc/P	TC	WNT4	FZD6_LRP6	0.00161434	0.01	WNT4_FZD6_LRP6	WNT4 - (FZD6+LRP6)	WNT	Secreted Signaling	KEGG: hsa04310; PMID: 23209147
30	TI-FB-c/Mc/P	TI-FB-c/Mc/P	WNT4	FZD6_LRP6	0.00180022	0.03	WNT4_FZD6_LRP6	WNT4 - (FZD6+LRP6)	WNT	Secreted Signaling	KEGG: hsa04310; PMID: 23209147
30	TI-FB-c/Mc/P	TC	WNT4	FZD7_LRP6	0.00137516	0.01	WNT4_FZD7_LRP6	WNT4 - (FZD7+LRP6)	WNT	Secreted Signaling	KEGG: hsa04310; PMID: 23209147
30	TI-FB-c/Mc/P	TI-FB-c/Mc/P	WNT4	FZD7_LRP6	0.00151171	0.03	WNT4_FZD7_LRP6	WNT4 - (FZD7+LRP6)	WNT	Secreted Signaling	KEGG: hsa04310; PMID: 23209147
30	TI-FB-c/Mc/P	TI-Mc	WNT4	FZD7_LRP6	0.00145306	0.03	WNT4_FZD7_LRP6	WNT4 - (FZD7+LRP6)	WNT	Secreted Signaling	KEGG: hsa04310; PMID: 23209147
30	TI-FB-c/Mc/P	TI-U	WNT4	FZD7_LRP6	0.001397	0.01	WNT4_FZD7_LRP6	WNT4 - (FZD7+LRP6)	WNT	Secreted Signaling	KEGG: hsa04310; PMID: 23209147
30	TI-FB-c/Mc/P	TC	WNT4	FZD8_LRP6	0.00141327	0.01	WNT4_FZD8_LRP6	WNT4 - (FZD8+LRP6)	WNT	Secreted Signaling	KEGG: hsa04310; PMID: 23209147
30	TI-FB-c/Mc/P	TI-FB-c/Mc/P	WNT4	FZD8_LRP6	0.00169112	0.03	WNT4_FZD8_LRP6	WNT4 - (FZD8+LRP6)	WNT	Secreted Signaling	KEGG: hsa04310; PMID: 23209147
30	TI-FB-c/Mc/P	TI-Mc	WNT4	FZD8_LRP6	0.00154701	0.03	WNT4_FZD8_LRP6	WNT4 - (FZD8+LRP6)	WNT	Secreted Signaling	KEGG: hsa04310; PMID: 23209147
30	TI-FB-c/Mc/P	TI-U	WNT4	FZD8_LRP6	0.00138904	0.01	WNT4_FZD8_LRP6	WNT4 - (FZD8+LRP6)	WNT	Secreted Signaling	KEGG: hsa04310; PMID: 23209147
30	TI-FB-c/Mc/P	I-FB-c/Mc/P	VEGFA	FLT1	0.362325	0	VEGFA_VEGFR1	VEGFA - VEGFR1	VEGF	Secreted Signaling	KEGG: hsa04370; PMID: 16633338
30	TI-FB-c/Mc/P	I-FB-c/Mc/P	VEGFA	KDR	0.497423	0	VEGFA_VEGFR2	VEGFA - VEGFR2	VEGF	Secreted Signaling	KEGG: hsa04370; PMID: 16633338
30	TI-FB-c/Mc/P	I-FB-c/Mc/P	VEGFA	FLT1_KDR	0.522332	0	VEGFA_VEGFR1R2	VEGFA - VEGFR1R2	VEGF	Secreted Signaling	PMID: 16633338
30	TI-FB-c/Mc/P	I-FB-c/Mc/P	LIF	LIFR_IL6ST	0.250413	0	LIF_LIFR_IL6ST	LIF - (LIFR+IL6ST)	LIFR	Secreted Signaling	KEGG: hsa04060
30	TI-FB-c/Mc/P	I-Mc	LIF	LIFR_IL6ST	0.226595	0.02	LIF_LIFR_IL6ST	LIF - (LIFR+IL6ST)	LIFR	Secreted Signaling	KEGG: hsa04060
30	TI-FB-c/Mc/P	TBV	LIF	LIFR_IL6ST	0.245618	0	LIF_LIFR_IL6ST	LIF - (LIFR+IL6ST)	LIFR	Secreted Signaling	KEGG: hsa04060
30	TI-FB-c/Mc/P	TI-Mc	LIF	LIFR_IL6ST	0.2366	0.03	LIF_LIFR_IL6ST	LIF - (LIFR+IL6ST)	LIFR	Secreted Signaling	KEGG: hsa04060
30	TI-FB-c/Mc/P	I-FB-c/Mc/P	ANGPTL4	ITGA5_ITGB1	0.374698	0	ANGPTL4_ITGA5_ITGB1	ANGPTL4 - (ITGA5+ITGB1)	ANGPTL	Secreted Signaling	PMID: 30049845
30	TI-FB-c/Mc/P	I-FB-c/Mc/P	ANGPTL4	CDH11	0.362815	0	ANGPTL4_CDH11	ANGPTL4 - CDH11	ANGPTL	Secreted Signaling	PMID: 30049845
30	TI-FB-c/Mc/P	I-FB-c/Mc/P	ANGPTL4	SDC2	0.31071	0.02	ANGPTL4_SDC2	ANGPTL4 - SDC2	ANGPTL	Secreted Signaling	PMID: 29017031
30	TI-FB-c/Mc/P	I-Mc	ANGPTL4	SDC2	0.340931	0	ANGPTL4_SDC2	ANGPTL4 - SDC2	ANGPTL	Secreted Signaling	PMID: 29017031
30	TI-FB-c/Mc/P	I-FB-c/Mc/P	ANGPTL4	SDC3	0.298994	0.03	ANGPTL4_SDC3	ANGPTL4 - SDC3	ANGPTL	Secreted Signaling	PMID: 29017031
30	TI-FB-c/Mc/P	I-Mc	ANGPTL4	SDC3	0.311062	0	ANGPTL4_SDC3	ANGPTL4 - SDC3	ANGPTL	Secreted Signaling	PMID: 29017031
[truncated: 576 more rows]

## Sheet: All I-TI&TI-I Pathways
Patient	source	target	ligand	receptor	prob	pval	interaction_name	interaction_name_2	pathway_name	annotation	evidence
13	I-ECD8+T/Pc/P	TI-U	TGFB2	ACVR1B_TGFbR2	0.00413483	0.02	TGFB2_ACVR1B_TGFBR2	TGFB2 - (ACVR1B+TGFBR2)	TGFb	Secreted Signaling	PMID: 27449815
13	I-FoBc/ECD8+T/NKc	TI-FoBc/ECD8+T/NKc	TGFB1	ACVR1_TGFbR	0.3689	0	TGFB1_ACVR1_TGFBR1	TGFB1 - (ACVR1+TGFBR1)	TGFb	Secreted Signaling	PMID: 29376829
13	I-FoBc/ECD8+T/NKc	TI-U	TGFB1	ACVR1_TGFbR	0.365087	0.01	TGFB1_ACVR1_TGFBR1	TGFB1 - (ACVR1+TGFBR1)	TGFb	Secreted Signaling	PMID: 29376829
13	I-ECD8+T/Pc/P	TI-FoBc/ECD8+T/NKc	TGFB2	ACVR1_TGFbR	0.259819	0	TGFB2_ACVR1_TGFBR1	TGFB2 - (ACVR1+TGFBR1)	TGFb	Secreted Signaling	PMID: 29376829
13	I-ECD8+T/Pc/P	TI-U	TGFB2	ACVR1_TGFbR	0.256675	0	TGFB2_ACVR1_TGFBR1	TGFB2 - (ACVR1+TGFBR1)	TGFb	Secreted Signaling	PMID: 29376829
13	TI-FoBc/ECD8+T/NKc	I-ECD8+T/Pc/P	INHBB	ACVR1B_ACVR2B	0.237683	0.04	INHBB_ACVR1B_ACVR2B	INHBB - (ACVR1B+ACVR2B)	ACTIVIN	Secreted Signaling	KEGG: hsa04353
13	I-ECD8+T/Pc/P	TI-FoBc/ECD8+T/NKc	WNT11	FZD1	0.357745	0	WNT11_FZD1	WNT11 - FZD1	ncWNT	Secreted Signaling	KEGG: hsa04310
13	I-FoBc/ECD8+T/NKc	TI-FoBc/ECD8+T/NKc	WNT11	FZD1	0.335529	0.01	WNT11_FZD1	WNT11 - FZD1	ncWNT	Secreted Signaling	KEGG: hsa04310
13	TI-FoBc/ECD8+T/NKc	I-FoBc/ECD8+T/NKc	WNT11	FZD7	0.308618	0.03	WNT11_FZD7	WNT11 - FZD7	ncWNT	Secreted Signaling	KEGG: hsa04310
13	TI-U	I-FoBc/ECD8+T/NKc	WNT11	FZD7	0.311491	0.01	WNT11_FZD7	WNT11 - FZD7	ncWNT	Secreted Signaling	KEGG: hsa04310
13	I-ECD8+T/Pc/P	TI-U	WNT11	FZD8	0.354238	0	WNT11_FZD8	WNT11 - FZD8	ncWNT	Secreted Signaling	KEGG: hsa04310
13	I-FoBc/ECD8+T/NKc	TI-U	WNT11	FZD8	0.332127	0.01	WNT11_FZD8	WNT11 - FZD8	ncWNT	Secreted Signaling	KEGG: hsa04310
13	I-FoBc/ECD8+T/NKc	TI-FoBc/ECD8+T/NKc	HBEGF	EGFR	0.359227	0.04	HBEGF_EGFR	HBEGF - EGFR	EGF	Secreted Signaling	KEGG: hsa04012
13	I-FoBc/ECD8+T/NKc	TI-U	HBEGF	EGFR	0.379313	0	HBEGF_EGFR	HBEGF - EGFR	EGF	Secreted Signaling	KEGG: hsa04012
13	I-FoBc/ECD8+T/NKc	TI-FoBc/ECD8+T/NKc	HBEGF	EGFR_ERBB2	0.368176	0.03	HBEGF_EGFR_ERBB2	HBEGF - (EGFR+ERBB2)	EGF	Secreted Signaling	KEGG: hsa04012
13	I-FoBc/ECD8+T/NKc	TI-U	HBEGF	EGFR_ERBB2	0.369404	0.01	HBEGF_EGFR_ERBB2	HBEGF - (EGFR+ERBB2)	EGF	Secreted Signaling	KEGG: hsa04012
13	TI-FoBc/ECD8+T/NKc	I-ECD8+T/Pc/P	PDGFA	PDGFRB	0.0793109	0.01	PDGFA_PDGFRB	PDGFA - PDGFRB	PDGF	Secreted Signaling	PMID: 15207812
13	I-ECD8+T/Pc/P	TI-U	PDGFA	PDGFRB	0.0699436	0.04	PDGFA_PDGFRB	PDGFA - PDGFRB	PDGF	Secreted Signaling	PMID: 15207812
13	TI-FoBc/ECD8+T/NKc	I-ECD8+T/Pc/P	PDGFB	PDGFRB	0.0709805	0.02	PDGFB_PDGFRB	PDGFB - PDGFRB	PDGF	Secreted Signaling	PMID: 15207812
13	TI-U	I-ECD8+T/Pc/P	IGF1	IGF1R	0.00471012	0	IGF1_IGF1R	IGF1 - IGF1R	IGF	Secreted Signaling	PMID: 14604834
13	I-ECD8+T/Pc/P	TI-U	IGF1	IGF1R	0.00521731	0	IGF1_IGF1R	IGF1 - IGF1R	IGF	Secreted Signaling	PMID: 14604834
13	I-FoBc/ECD8+T/NKc	TI-U	IGF1	IGF1R	0.00436106	0	IGF1_IGF1R	IGF1 - IGF1R	IGF	Secreted Signaling	PMID: 14604834
13	TI-U	I-ECD8+T/Pc/P	IGF1	ITGA6_ITGB4	0.0048849	0	IGF1_ITGA6_ITGB4	IGF1 - (ITGA6+ITGB4)	IGF	Secreted Signaling	PMID: 28190785; PMID: 28873464
13	I-ECD8+T/Pc/P	TI-U	IGF1	ITGA6_ITGB4	0.00496649	0	IGF1_ITGA6_ITGB4	IGF1 - (ITGA6+ITGB4)	IGF	Secreted Signaling	PMID: 28190785; PMID: 28873464
13	I-FoBc/ECD8+T/NKc	TI-U	IGF1	ITGA6_ITGB4	0.00415741	0.01	IGF1_ITGA6_ITGB4	IGF1 - (ITGA6+ITGB4)	IGF	Secreted Signaling	PMID: 28190785; PMID: 28873464
13	TI-U	I-ECD8+T/Pc/P	CCL8	CCR2	0.215196	0.04	CCL8_CCR2	CCL8 - CCR2	CCL	Secreted Signaling	KEGG: hsa04060
13	I-FoBc/ECD8+T/NKc	TI-U	CCL2	CCR2	0.237528	0.02	CCL2_CCR2	CCL2 - CCR2	CCL	Secreted Signaling	KEGG: hsa04060
13	I-FoBc/ECD8+T/NKc	TI-U	CCL28	CCR10	0.236538	0.02	CCL28_CCR10	CCL28 - CCR10	CCL	Secreted Signaling	KEGG: hsa04060
13	I-FoBc/ECD8+T/NKc	TI-U	CCL2	ACKR2	0.219431	0.03	CCL2_ACKR2	CCL2 - ACKR2	CCL	Secreted Signaling	PMID: 26740381
13	I-FoBc/ECD8+T/NKc	TI-FoBc/ECD8+T/NKc	CCL5	ACKR2	0.217306	0.02	CCL5_ACKR2	CCL5 - ACKR2	CCL	Secreted Signaling	PMID: 26740381
13	I-FoBc/ECD8+T/NKc	TI-U	CCL5	ACKR2	0.235007	0	CCL5_ACKR2	CCL5 - ACKR2	CCL	Secreted Signaling	PMID: 26740381
13	TI-U	I-ECD8+T/Pc/P	CCL8	ACKR2	0.195563	0.04	CCL8_ACKR2	CCL8 - ACKR2	CCL	Secreted Signaling	PMID: 26740381
13	TI-FoBc/ECD8+T/NKc	I-FoBc/ECD8+T/NKc	CXCL12	CXCR4	0.321503	0.03	CXCL12_CXCR4	CXCL12 - CXCR4	CXCL	Secreted Signaling	KEGG: hsa04060
13	TI-U	I-FoBc/ECD8+T/NKc	CXCL12	CXCR4	0.333292	0.02	CXCL12_CXCR4	CXCL12 - CXCR4	CXCL	Secreted Signaling	KEGG: hsa04060
13	I-ECD8+T/Pc/P	TI-U	CXCL12	ACKR3	0.227605	0.01	CXCL12_ACKR3	CXCL12 - ACKR3	CXCL	Secreted Signaling	KEGG: hsa04060
13	I-FoBc/ECD8+T/NKc	TI-U	CXCL12	ACKR3	0.201657	0.04	CXCL12_ACKR3	CXCL12 - ACKR3	CXCL	Secreted Signaling	KEGG: hsa04060
13	TI-FoBc/ECD8+T/NKc	I-FoBc/ECD8+T/NKc	CXCL16	CXCR6	0.216374	0.03	CXCL16_CXCR6	CXCL16 - CXCR6	CXCL	Secreted Signaling	KEGG: hsa04060
13	TI-FoBc/ECD8+T/NKc	I-FoBc/ECD8+T/NKc	MIF	CD74_CXCR4	0.532957	0	MIF_CD74_CXCR4	MIF - (CD74+CXCR4)	MIF	Secreted Signaling	PMID: 29637711; PMID: 24760155
13	TI-U	I-FoBc/ECD8+T/NKc	MIF	CD74_CXCR4	0.533597	0	MIF_CD74_CXCR4	MIF - (CD74+CXCR4)	MIF	Secreted Signaling	PMID: 29637711; PMID: 24760155
13	TI-FoBc/ECD8+T/NKc	I-FoBc/ECD8+T/NKc	MIF	CD74_CD44	0.515001	0	MIF_CD74_CD44	MIF - (CD74+CD44)	MIF	Secreted Signaling	PMID: 29637711; PMID: 26175090
13	TI-U	I-FoBc/ECD8+T/NKc	MIF	CD74_CD44	0.515643	0	MIF_CD74_CD44	MIF - (CD74+CD44)	MIF	Secreted Signaling	PMID: 29637711; PMID: 26175090
13	TI-FoBc/ECD8+T/NKc	I-ECD8+T/Pc/P	MIF	ACKR3	0.357198	0.01	MIF_ACKR3	MIF - ACKR3	MIF	Secreted Signaling	PMID: 26175090
13	TI-U	I-ECD8+T/Pc/P	MIF	ACKR3	0.357788	0.01	MIF_ACKR3	MIF - ACKR3	MIF	Secreted Signaling	PMID: 26175090
13	TI-FoBc/ECD8+T/NKc	I-FoBc/ECD8+T/NKc	IL7	IL7R_IL2RG	0.303342	0.01	IL7_IL7R_IL2RG	IL7 - (IL7R+IL2RG)	IL2	Secreted Signaling	KEGG: hsa04060
13	TI-U	I-FoBc/ECD8+T/NKc	IL7	IL7R_IL2RG	0.313112	0	IL7_IL7R_IL2RG	IL7 - (IL7R+IL2RG)	IL2	Secreted Signaling	KEGG: hsa04060
13	I-FoBc/ECD8+T/NKc	TI-FoBc/ECD8+T/NKc	TNFSF10	TNFRSF10A	0.240202	0	TNFSF10_TNFRSF10B	TNFSF10 - TNFRSF10B	TRAIL	Secreted Signaling	KEGG: hsa04060
13	I-FoBc/ECD8+T/NKc	TI-U	TNFSF10	TNFRSF10A	0.238836	0.02	TNFSF10_TNFRSF10B	TNFSF10 - TNFRSF10B	TRAIL	Secreted Signaling	KEGG: hsa04060
13	I-FoBc/ECD8+T/NKc	TI-U	TNFSF12	TNFRSF12A	0.305823	0	TNFSF12_TNFRSF12A	TNFSF12 - TNFRSF12A	TWEAK	Secreted Signaling	KEGG: hsa04060
13	I-ECD8+T/Pc/P	TI-U	TNFSF13	TNFRSF17	0.223224	0.03	TNFSF13_TNFRSF17	TNFSF13 - TNFRSF17	APRIL	Secreted Signaling	KEGG: hsa04060
13	TI-FoBc/ECD8+T/NKc	I-FoBc/ECD8+T/NKc	ANGPTL4	CDH11	0.294875	0.03	ANGPTL4_CDH11	ANGPTL4 - CDH11	ANGPTL	Secreted Signaling	PMID: 30049845
13	I-ECD8+T/Pc/P	TI-U	ANGPTL4	SDC2	0.233459	0.01	ANGPTL4_SDC2	ANGPTL4 - SDC2	ANGPTL	Secreted Signaling	PMID: 29017031
13	TI-FoBc/ECD8+T/NKc	I-FoBc/ECD8+T/NKc	MDK	ITGA4_ITGB1	0.441454	0	MDK_ITGA4_ITGB1	MDK - (ITGA4+ITGB1)	MK	Secreted Signaling	PMID: 28356350
13	TI-U	I-FoBc/ECD8+T/NKc	MDK	ITGA4_ITGB1	0.413373	0.02	MDK_ITGA4_ITGB1	MDK - (ITGA4+ITGB1)	MK	Secreted Signaling	PMID: 28356350
13	TI-FoBc/ECD8+T/NKc	I-FoBc/ECD8+T/NKc	MDK	LRP1	0.409283	0	MDK_LRP1	MDK - LRP1	MK	Secreted Signaling	PMID: 28356350
13	TI-U	I-FoBc/ECD8+T/NKc	MDK	LRP1	0.38185	0	MDK_LRP1	MDK - LRP1	MK	Secreted Signaling	PMID: 28356350
13	TI-FoBc/ECD8+T/NKc	I-ECD8+T/Pc/P	EDN1	EDNRA	0.335984	0	EDN1_EDNRA	EDN1 - EDNRA	EDN	Secreted Signaling	KEGG: hsa04080
13	TI-U	I-ECD8+T/Pc/P	EDN1	EDNRA	0.299699	0.01	EDN1_EDNRA	EDN1 - EDNRA	EDN	Secreted Signaling	KEGG: hsa04080
13	TI-FoBc/ECD8+T/NKc	I-FoBc/ECD8+T/NKc	EDN1	EDNRA	0.280825	0.01	EDN1_EDNRA	EDN1 - EDNRA	EDN	Secreted Signaling	KEGG: hsa04080
13	TI-FoBc/ECD8+T/NKc	I-ECD8+T/Pc/P	EDN1	EDNRB	0.316994	0	EDN1_EDNRB	EDN1 - EDNRB	EDN	Secreted Signaling	KEGG: hsa04080
13	TI-FoBc/ECD8+T/NKc	I-FoBc/ECD8+T/NKc	EDN1	EDNRB	0.273197	0.02	EDN1_EDNRB	EDN1 - EDNRB	EDN	Secreted Signaling	KEGG: hsa04080
13	I-ECD8+T/Pc/P	TI-U	PRSS3	F2RL1	0.225473	0	PRSS3_F2RL1	PRSS3 - F2RL1	PARs	Secreted Signaling	KEGG: hsa04080
13	I-FoBc/ECD8+T/NKc	TI-U	PRSS3	F2RL1	0.215819	0	PRSS3_F2RL1	PRSS3 - F2RL1	PARs	Secreted Signaling	KEGG: hsa04080
13	I-ECD8+T/Pc/P	TI-U	GZMA	F2RL1	0.268895	0	GZMA_F2RL1	GZMA - F2RL1	PARs	Secreted Signaling	KEGG: hsa04080
13	I-FoBc/ECD8+T/NKc	TI-U	GZMA	F2RL1	0.261855	0	GZMA_F2RL1	GZMA - F2RL1	PARs	Secreted Signaling	KEGG: hsa04080
13	I-ECD8+T/Pc/P	TI-FoBc/ECD8+T/NKc	PRSS3	PARD3	0.304814	0.02	PRSS3_PARD3	PRSS3 - PARD3	PARs	Secreted Signaling	KEGG: hsa04080
13	I-FoBc/ECD8+T/NKc	TI-FoBc/ECD8+T/NKc	PRSS3	PARD3	0.293049	0.04	PRSS3_PARD3	PRSS3 - PARD3	PARs	Secreted Signaling	KEGG: hsa04080
13	I-ECD8+T/Pc/P	TI-U	PRSS3	PARD3	0.31469	0	PRSS3_PARD3	PRSS3 - PARD3	PARs	Secreted Signaling	KEGG: hsa04080
13	I-FoBc/ECD8+T/NKc	TI-U	PRSS3	PARD3	0.302709	0	PRSS3_PARD3	PRSS3 - PARD3	PARs	Secreted Signaling	KEGG: hsa04080
13	I-ECD8+T/Pc/P	TI-FoBc/ECD8+T/NKc	GZMA	PARD3	0.356483	0.03	GZMA_PARD3	GZMA - PARD3	PARs	Secreted Signaling	KEGG: hsa04080
13	I-FoBc/ECD8+T/NKc	TI-FoBc/ECD8+T/NKc	GZMA	PARD3	0.348242	0.02	GZMA_PARD3	GZMA - PARD3	PARs	Secreted Signaling	KEGG: hsa04080
13	I-ECD8+T/Pc/P	TI-U	GZMA	PARD3	0.367149	0	GZMA_PARD3	GZMA - PARD3	PARs	Secreted Signaling	KEGG: hsa04080
13	I-FoBc/ECD8+T/NKc	TI-U	GZMA	PARD3	0.358799	0	GZMA_PARD3	GZMA - PARD3	PARs	Secreted Signaling	KEGG: hsa04080
13	TI-U	I-ECD8+T/Pc/P	SEMA3A	NRP1_PLXNA4	0.332234	0.01	SEMA3A_NRP1_PLXNA4	SEMA3A - (NRP1+PLXNA4)	SEMA3	Secreted Signaling	PMID: 27533782
13	TI-U	I-FoBc/ECD8+T/NKc	SEMA3C	PLXND1	0.326632	0.04	SEMA3C_PLXND1	SEMA3C - PLXND1	SEMA3	Secreted Signaling	PMID: 27533782
13	TI-U	I-ECD8+T/Pc/P	PROS1	AXL	0.335677	0	PROS1_AXL	PROS1 - AXL	PROS	Secreted Signaling	PMID: 29531161
13	TI-U	I-FoBc/ECD8+T/NKc	PROS1	AXL	0.307006	0	PROS1_AXL	PROS1 - AXL	PROS	Secreted Signaling	PMID: 29531161
13	TI-U	I-ECD8+T/Pc/P	RARRES2	CMKLR1	0.245249	0.04	RARRES2_CMKLR1	RARRES2 - CMKLR1	CHEMERIN	Secreted Signaling	PMID: 24671882
13	I-ECD8+T/Pc/P	TI-FoBc/ECD8+T/NKc	RARRES2	CMKLR1	0.256759	0.01	RARRES2_CMKLR1	RARRES2 - CMKLR1	CHEMERIN	Secreted Signaling	PMID: 24671882
13	I-ECD8+T/Pc/P	TI-U	RARRES2	CMKLR1	0.250494	0.04	RARRES2_CMKLR1	RARRES2 - CMKLR1	CHEMERIN	Secreted Signaling	PMID: 24671882
13	I-FoBc/ECD8+T/NKc	TI-U	BTLA	TNFRSF14	0.236647	0.02	BTLA_TNFRSF14	BTLA - TNFRSF14	BTLA	Secreted Signaling	PMID: 21941365
13	TI-FoBc/ECD8+T/NKc	I-ECD8+T/Pc/P	ADM	CALCR_RAMP1	0.304163	0	ADM_CALCR_RAMP1	ADM - (CALCR+RAMP1)	ADM	Secreted Signaling	PMID: 33462236
13	TI-FoBc/ECD8+T/NKc	I-ECD8+T/Pc/P	ADM	CALCRL_RAMP1	0.304163	0	ADM_CALCRL_RAMP1	ADM - (CALCRL+RAMP1)	ADM	Secreted Signaling	PMID: 33462236
13	TI-FoBc/ECD8+T/NKc	I-ECD8+T/Pc/P	CALCA	CALCR_RAMP1	0.182652	0.04	CALCA_CALCR_RAMP1	CALCA - (CALCR+RAMP1)	CALC	Secreted Signaling	PMID: 30741933;PMID: 18599553
13	I-ECD8+T/Pc/P	TI-U	CALCA	CALCR_RAMP1	0.230207	0	CALCA_CALCR_RAMP1	CALCA - (CALCR+RAMP1)	CALC	Secreted Signaling	PMID: 30741933;PMID: 18599553
13	TI-FoBc/ECD8+T/NKc	I-ECD8+T/Pc/P	CALCA	CALCRL_RAMP1	0.182652	0.04	CALCA_CALCRL_RAMP1	CALCA - (CALCRL+RAMP1)	CALC	Secreted Signaling	PMID: 30741933;PMID: 18599553
13	I-ECD8+T/Pc/P	TI-U	CALCA	CALCRL_RAMP1	0.230207	0	CALCA_CALCRL_RAMP1	CALCA - (CALCRL+RAMP1)	CALC	Secreted Signaling	PMID: 30741933;PMID: 18599553
19	TI-U	I-FB-c/Mc/P	TGFB1	ACVR1_TGFbR	0.34237	0	TGFB1_ACVR1_TGFBR1	TGFB1 - (ACVR1+TGFBR1)	TGFb	Secreted Signaling	PMID: 29376829
19	I-Fb/Mc/P	TI-Fb/Mc/P	C3	C3AR1	0.283623	0.02	C3_C3AR1	C3 - C3AR1	COMPLEMENT	Secreted Signaling	KEGG: hsa04080
19	TI-U	I-FB-c/Mc/P	VEGFA	FLT1	0.351896	0.03	VEGFA_VEGFR1	VEGFA - VEGFR1	VEGF	Secreted Signaling	KEGG: hsa04370; PMID: 16633338
19	I-Fb/Mc/P	TI-Fb/Mc/P&ECD8+T/Pc/Mc	C3	C3AR1	0.273064	0.01	C3_C3AR1	C3 - C3AR1	COMPLEMENT	Secreted Signaling	KEGG: hsa04080
19	I-Fb/Mc/P	TI-Fb/Mc/P	C3	ITGAX_ITGB2	0.265764	0.02	C3_ITGAX_ITGB2	C3 - (ITGAX+ITGB2)	COMPLEMENT	Secreted Signaling	PMID: 16234578
19	TI-U	I-FB-c/Mc/P	VEGFB	FLT1	0.337523	0.01	VEGFB_VEGFR1	VEGFB - VEGFR1	VEGF	Secreted Signaling	KEGG: hsa04370; PMID: 16633338
19	I-Fb/Mc/P	TI-Fb/Mc/P&ECD8+T/Pc/Mc	C3	ITGAX_ITGB2	0.275383	0.02	C3_ITGAX_ITGB2	C3 - (ITGAX+ITGB2)	COMPLEMENT	Secreted Signaling	PMID: 16234578
19	I-Fb/Mc/P	TI-Fb/Mc/P&ECD8+T/Pc/Mc	CCL5	CCR1	0.234151	0.03	CCL5_CCR1	CCL5 - CCR1	CCL	Secreted Signaling	KEGG: hsa04060
19	TI-FB-c/Mc/P	I-ECD8+T/Pc/Mc	CCL28	CCR10	0.305584	0.02	CCL28_CCR10	CCL28 - CCR10	CCL	Secreted Signaling	KEGG: hsa04060
19	TI-FB-c/Mc/P&ECD8+T/Pc/Mc	I-ECD8+T/Pc/Mc	CCL28	CCR10	0.318832	0	CCL28_CCR10	CCL28 - CCR10	CCL	Secreted Signaling	KEGG: hsa04060
19	TI-U	I-ECD8+T/Pc/Mc	CCL28	CCR10	0.309126	0.02	CCL28_CCR10	CCL28 - CCR10	CCL	Secreted Signaling	KEGG: hsa04060
19	I-Fb/Mc/P	TI-Fb/Mc/P&ECD8+T/Pc/Mc	CCL5	CCR4	0.174687	0.04	CCL5_CCR4	CCL5 - CCR4	CCL	Secreted Signaling	KEGG: hsa04060
19	I-Fb/Mc/P	TI-Fb/Mc/P&ECD8+T/Pc/Mc	CXCL12	ACKR3	0.206016	0.04	CXCL12_ACKR3	CXCL12 - ACKR3	CXCL	Secreted Signaling	KEGG: hsa04060
19	TI-U	I-FB-c/Mc/P	CCL28	CCR10	0.293913	0	CCL28_CCR10	CCL28 - CCR10	CCL	Secreted Signaling	KEGG: hsa04060
19	I-Fb/Mc/P	TI-Fb/Mc/P	GAS6	TYRO3	0.278348	0.03	GAS6_TYRO3	GAS6 - TYRO3	GAS	Secreted Signaling	PMID: 27801848
19	I-Fb/Mc/P	TI-Fb/Mc/P&ECD8+T/Pc/Mc	GAS6	TYRO3	0.287335	0.03	GAS6_TYRO3	GAS6 - TYRO3	GAS	Secreted Signaling	PMID: 27801848
19	TI-U	I-ECD8+T/Pc/Mc	TNFSF13	TNFRSF17	0.275611	0.03	TNFSF13_TNFRSF17	TNFSF13 - TNFRSF17	APRIL	Secreted Signaling	KEGG: hsa04060
19	I-Fb/Mc/P	TI-Fb/Mc/P	GZMA	PARD3	0.287557	0.01	GZMA_PARD3	GZMA - PARD3	PARs	Secreted Signaling	KEGG: hsa04080
19	TI-U	I-FB-c/Mc/P	SPP1	ITGA8_ITGB1	0.420775	0.02	SPP1_ITGA8_ITGB1	SPP1 - (ITGA8+ITGB1)	SPP1	Secreted Signaling	PMID: 21907263
30	I-Fb/Mc/P	TI-Fb/Mc/P	IGF2	IGF2R	0.00307465	0.03	IGF2_IGF2R	IGF2 - IGF2R	IGF	Secreted Signaling	PMID: 14604834
19	I-Fb/Mc/P	TI-Fb/Mc/P&ECD8+T/Pc/Mc	PROS1	TYRO3	0.234352	0.03	PROS1_TYRO3	PROS1 - TYRO3	PROS	Secreted Signaling	PMID: 30501104
19	I-FB-c/Mc/P	TI-U	C3	C3AR1	0.270924	0.02	C3_C3AR1	C3 - C3AR1	COMPLEMENT	Secreted Signaling	KEGG: hsa04080
19	I-FB-c/Mc/P	TI-U	C3	ITGAM_ITGB2	0.268988	0	C3_ITGAM_ITGB2	C3 - (ITGAM+ITGB2)	COMPLEMENT	Secreted Signaling	PMID: 16234578
30	TI-Fb/Mc/P	I-Fb/Mc/P	ANGPTL4	ITGA5_ITGB1	0.374698	0	ANGPTL4_ITGA5_ITGB1	ANGPTL4 - (ITGA5+ITGB1)	ANGPTL	Secreted Signaling	PMID: 30049845
30	TI-Fb/Mc/P	I-Fb/Mc/P	ANGPTL4	CDH11	0.362815	0	ANGPTL4_CDH11	ANGPTL4 - CDH11	ANGPTL	Secreted Signaling	PMID: 30049845
19	I-FB-c/Mc/P	TI-U	C3	ITGAX_ITGB2	0.273343	0.01	C3_ITGAX_ITGB2	C3 - (ITGAX+ITGB2)	COMPLEMENT	Secreted Signaling	PMID: 16234578
30	TI-Fb/Mc/P	I-Fb/Mc/P	ANGPTL4	SDC2	0.31071	0.02	ANGPTL4_SDC2	ANGPTL4 - SDC2	ANGPTL	Secreted Signaling	PMID: 29017031
19	I-ECD8+T/Pc/Mc	TI-FB-c/Mc/P	GZMA	PARD3	0.31372	0.03	GZMA_PARD3	GZMA - PARD3	PARs	Secreted Signaling	KEGG: hsa04080
30	TI-Fb/Mc/P	I-Fb/Mc/P	ANGPTL4	SDC3	0.298994	0.03	ANGPTL4_SDC3	ANGPTL4 - SDC3	ANGPTL	Secreted Signaling	PMID: 29017031
19	I-ECD8+T/Pc/Mc	TI-FB-c/Mc/P&ECD8+T/Pc/Mc	GZMA	PARD3	0.304123	0.04	GZMA_PARD3	GZMA - PARD3	PARs	Secreted Signaling	KEGG: hsa04080
19	I-ECD8+T/Pc/Mc	TI-U	GZMA	PARD3	0.310094	0.03	GZMA_PARD3	GZMA - PARD3	PARs	Secreted Signaling	KEGG: hsa04080
19	I-FB-c/Mc/P	TI-U	GZMA	PARD3	0.284109	0.01	GZMA_PARD3	GZMA - PARD3	PARs	Secreted Signaling	KEGG: hsa04080
30	TI-Fb/Mc/P	I-Fb/Mc/P	C3	C3AR1	0.368859	0	C3_C3AR1	C3 - C3AR1	COMPLEMENT	Secreted Signaling	KEGG: hsa04080
30	TI-Fb/Mc/P	I-Fb/Mc/P	C3	ITGAM_ITGB2	0.356801	0	C3_ITGAM_ITGB2	C3 - (ITGAM+ITGB2)	COMPLEMENT	Secreted Signaling	PMID: 16234578
19	I-FB-c/Mc/P	TI-U	GAS6	TYRO3	0.287314	0.02	GAS6_TYRO3	GAS6 - TYRO3	GAS	Secreted Signaling	PMID: 27801848
30	TI-Fb/Mc/P	I-Fb/Mc/P	CALCA	CALCR_RAMP2	0.329255	0	CALCA_CALCR_RAMP2	CALCA - (CALCR+RAMP2)	CALC	Secreted Signaling	PMID: 30741933;PMID: 18599553
19	I-FB-c/Mc/P	TI-U	PROS1	TYRO3	0.234334	0.03	PROS1_TYRO3	PROS1 - TYRO3	PROS	Secreted Signaling	PMID: 30501104
30	TI-Fb/Mc/P	I-Fb/Mc/P	CALCA	CALCRL_RAMP2	0.329255	0	CALCA_CALCRL_RAMP2	CALCA - (CALCRL+RAMP2)	CALC	Secreted Signaling	PMID: 30741933;PMID: 18599553
19	TI-U	I-FB-c/Mc/P	TUB	MERTK	0.309105	0.01	TUB_MERTK	TUB - MERTK	TULP	Secreted Signaling	PMID: 20978475
24	I-ECD8+T/Pc/Mc	TI-ECD8+T/Pc/Mc	TGFB1	ACVR1_TGFbR	0.334599	0.01	TGFB1_ACVR1_TGFBR1	TGFB1 - (ACVR1+TGFBR1)	TGFb	Secreted Signaling	PMID: 29376829
24	I-ECD8+T/Pc/Mc	TI-ECD8+T/Pc/P	TGFB1	ACVR1_TGFbR	0.341554	0.03	TGFB1_ACVR1_TGFBR1	TGFB1 - (ACVR1+TGFBR1)	TGFb	Secreted Signaling	PMID: 29376829
24	I-ECD8+T/Pc/Mc	TI-U	TGFB1	ACVR1_TGFbR	0.339077	0.02	TGFB1_ACVR1_TGFBR1	TGFB1 - (ACVR1+TGFBR1)	TGFb	Secreted Signaling	PMID: 29376829
24	I-ECD8+T/Pc/Mc	TI-ECD8+T/Pc/Mc	HBEGF	EGFR	0.232354	0	HBEGF_EGFR	HBEGF - EGFR	EGF	Secreted Signaling	KEGG: hsa04012
24	I-ECD8+T/Pc/P	TI-ECD8+T/Pc/Mc	HBEGF	EGFR	0.248525	0.01	HBEGF_EGFR	HBEGF - EGFR	EGF	Secreted Signaling	KEGG: hsa04012
24	I-FoBc/ECD8+T/NKc	TI-ECD8+T/Pc/Mc	HBEGF	EGFR	0.220289	0.04	HBEGF_EGFR	HBEGF - EGFR	EGF	Secreted Signaling	KEGG: hsa04012
24	I-ECD8+T/Pc/Mc	TI-ECD8+T/Pc/P	HBEGF	EGFR	0.218285	0.03	HBEGF_EGFR	HBEGF - EGFR	EGF	Secreted Signaling	KEGG: hsa04012
24	I-ECD8+T/Pc/P	TI-ECD8+T/Pc/P	HBEGF	EGFR	0.233774	0.01	HBEGF_EGFR	HBEGF - EGFR	EGF	Secreted Signaling	KEGG: hsa04012
24	I-ECD8+T/Pc/Mc	TI-U	HBEGF	EGFR	0.224861	0	HBEGF_EGFR	HBEGF - EGFR	EGF	Secreted Signaling	KEGG: hsa04012
24	I-ECD8+T/Pc/P	TI-U	HBEGF	EGFR	0.240673	0.01	HBEGF_EGFR	HBEGF - EGFR	EGF	Secreted Signaling	KEGG: hsa04012
24	I-ECD8+T/Pc/Mc	TI-ECD8+T/Pc/Mc	HBEGF	EGFR_ERBB2	0.270448	0	HBEGF_EGFR_ERBB2	HBEGF - (EGFR+ERBB2)	EGF	Secreted Signaling	KEGG: hsa04012
24	I-ECD8+T/Pc/P	TI-ECD8+T/Pc/Mc	HBEGF	EGFR_ERBB2	0.288274	0	HBEGF_EGFR_ERBB2	HBEGF - (EGFR+ERBB2)	EGF	Secreted Signaling	KEGG: hsa04012
24	I-ECD8+T/Pc/P	TI-ECD8+T/Pc/P	HBEGF	EGFR_ERBB2	0.262809	0.04	HBEGF_EGFR_ERBB2	HBEGF - (EGFR+ERBB2)	EGF	Secreted Signaling	KEGG: hsa04012
24	I-ECD8+T/Pc/Mc	TI-U	HBEGF	EGFR_ERBB2	0.257513	0.01	HBEGF_EGFR_ERBB2	HBEGF - (EGFR+ERBB2)	EGF	Secreted Signaling	KEGG: hsa04012
24	I-ECD8+T/Pc/P	TI-U	HBEGF	EGFR_ERBB2	0.274808	0.01	HBEGF_EGFR_ERBB2	HBEGF - (EGFR+ERBB2)	EGF	Secreted Signaling	KEGG: hsa04012
24	TI-ECD8+T/Pc/Mc	I-ECD8+T/Pc/Mc	PDGFC	PDGFRA	0.0536648	0.04	PDGFC_PDGFRA	PDGFC - PDGFRA	PDGF	Secreted Signaling	PMID: 15207812
24	TI-ECD8+T/Pc/P	I-ECD8+T/Pc/Mc	PDGFC	PDGFRA	0.0633883	0.01	PDGFC_PDGFRA	PDGFC - PDGFRA	PDGF	Secreted Signaling	PMID: 15207812
24	TI-U	I-ECD8+T/Pc/Mc	PDGFC	PDGFRA	0.0538341	0.02	PDGFC_PDGFRA	PDGFC - PDGFRA	PDGF	Secreted Signaling	PMID: 15207812
24	TI-ECD8+T/Pc/P	I-FoBc/ECD8+T/NKc	PDGFC	PDGFRA	0.063854	0.02	PDGFC_PDGFRA	PDGFC - PDGFRA	PDGF	Secreted Signaling	PMID: 15207812
24	TI-U	I-FoBc/ECD8+T/NKc	PDGFC	PDGFRA	0.0542515	0.04	PDGFC_PDGFRA	PDGFC - PDGFRA	PDGF	Secreted Signaling	PMID: 15207812
24	TI-ECD8+T/Pc/Mc	I-ECD8+T/Pc/Mc	VEGFA	FLT1	0.34666	0.01	VEGFA_VEGFR1	VEGFA - VEGFR1	VEGF	Secreted Signaling	KEGG: hsa04370; PMID: 16633338
24	TI-U	I-ECD8+T/Pc/Mc	VEGFA	FLT1	0.331268	0.04	VEGFA_VEGFR1	VEGFA - VEGFR1	VEGF	Secreted Signaling	KEGG: hsa04370; PMID: 16633338
24	TI-ECD8+T/Pc/Mc	I-ECD8+T/Pc/Mc	VEGFA	KDR	0.470568	0	VEGFA_VEGFR2	VEGFA - VEGFR2	VEGF	Secreted Signaling	KEGG: hsa04370; PMID: 16633338
24	TI-FoBc/ECD8+T/NKc	I-ECD8+T/Pc/Mc	VEGFA	KDR	0.45422	0.02	VEGFA_VEGFR2	VEGFA - VEGFR2	VEGF	Secreted Signaling	KEGG: hsa04370; PMID: 16633338
24	TI-U	I-ECD8+T/Pc/Mc	VEGFA	KDR	0.453493	0.01	VEGFA_VEGFR2	VEGFA - VEGFR2	VEGF	Secreted Signaling	KEGG: hsa04370; PMID: 16633338
24	TI-ECD8+T/Pc/Mc	I-ECD8+T/Pc/P	VEGFA	KDR	0.468031	0.04	VEGFA_VEGFR2	VEGFA - VEGFR2	VEGF	Secreted Signaling	KEGG: hsa04370; PMID: 16633338
24	TI-ECD8+T/Pc/Mc	I-ECD8+T/Pc/Mc	VEGFB	FLT1	0.296114	0.02	VEGFB_VEGFR1	VEGFB - VEGFR1	VEGF	Secreted Signaling	KEGG: hsa04370; PMID: 16633338
24	TI-FoBc/ECD8+T/NKc	I-ECD8+T/Pc/Mc	VEGFB	FLT1	0.30514	0	VEGFB_VEGFR1	VEGFB - VEGFR1	VEGF	Secreted Signaling	KEGG: hsa04370; PMID: 16633338
24	TI-U	I-ECD8+T/Pc/Mc	VEGFB	FLT1	0.289577	0.04	VEGFB_VEGFR1	VEGFB - VEGFR1	VEGF	Secreted Signaling	KEGG: hsa04370; PMID: 16633338
24	TI-ECD8+T/Pc/Mc	I-ECD8+T/Pc/Mc	VEGFA	FLT1_KDR	0.492181	0	VEGFA_VEGFR1R2	VEGFA - VEGFR1R2	VEGF	Secreted Signaling	PMID: 16633338
24	TI-ECD8+T/Pc/P	I-ECD8+T/Pc/Mc	VEGFA	FLT1_KDR	0.470604	0.03	VEGFA_VEGFR1R2	VEGFA - VEGFR1R2	VEGF	Secreted Signaling	PMID: 16633338
24	TI-FoBc/ECD8+T/NKc	I-ECD8+T/Pc/Mc	VEGFA	FLT1_KDR	0.475758	0.01	VEGFA_VEGFR1R2	VEGFA - VEGFR1R2	VEGF	Secreted Signaling	PMID: 16633338
24	TI-U	I-ECD8+T/Pc/Mc	VEGFA	FLT1_KDR	0.475026	0	VEGFA_VEGFR1R2	VEGFA - VEGFR1R2	VEGF	Secreted Signaling	PMID: 16633338
24	I-ECD8+T/Pc/Mc	TI-ECD8+T/Pc/P	CCL5	CCR1	0.325632	0	CCL5_CCR1	CCL5 - CCR1	CCL	Secreted Signaling	KEGG: hsa04060
24	I-ECD8+T/Pc/P	TI-ECD8+T/Pc/P	CCL5	CCR1	0.330585	0.01	CCL5_CCR1	CCL5 - CCR1	CCL	Secreted Signaling	KEGG: hsa04060
24	TI-ECD8+T/Pc/P	I-ECD8+T/Pc/Mc	CCL3	CCR1	0.274766	0	CCL3_CCR1	CCL3 - CCR1	CCL	Secreted Signaling	KEGG: hsa04060
24	TI-U	I-ECD8+T/Pc/Mc	CCL3	CCR1	0.257493	0.02	CCL3_CCR1	CCL3 - CCR1	CCL	Secreted Signaling	KEGG: hsa04060
24	TI-ECD8+T/Pc/P	I-ECD8+T/Pc/P	CCL3	CCR1	0.269581	0.03	CCL3_CCR1	CCL3 - CCR1	CCL	Secreted Signaling	KEGG: hsa04060
24	TI-U	I-ECD8+T/Pc/P	CCL3	CCR1	0.25252	0.04	CCL3_CCR1	CCL3 - CCR1	CCL	Secreted Signaling	KEGG: hsa04060
24	TI-ECD8+T/Pc/P	I-FoBc/ECD8+T/NKc	CCL3	CCR1	0.278552	0.03	CCL3_CCR1	CCL3 - CCR1	CCL	Secreted Signaling	KEGG: hsa04060
24	TI-U	I-FoBc/ECD8+T/NKc	CCL3	CCR1	0.261127	0	CCL3_CCR1	CCL3 - CCR1	CCL	Secreted Signaling	KEGG: hsa04060
24	I-ECD8+T/Pc/Mc	TI-ECD8+T/Pc/P	CCL3	CCR1	0.260184	0.02	CCL3_CCR1	CCL3 - CCR1	CCL	Secreted Signaling	KEGG: hsa04060
24	I-ECD8+T/Pc/Mc	TI-ECD8+T/Pc/P	CCL14	CCR1	0.241005	0	CCL14_CCR1	CCL14 - CCR1	CCL	Secreted Signaling	KEGG: hsa04060
24	I-ECD8+T/Pc/P	TI-ECD8+T/Pc/P	CCL14	CCR1	0.258658	0.01	CCL14_CCR1	CCL14 - CCR1	CCL	Secreted Signaling	KEGG: hsa04060
24	I-ECD8+T/Pc/Mc	TI-U	CCL14	CCR1	0.207472	0.04	CCL14_CCR1	CCL14 - CCR1	CCL	Secreted Signaling	KEGG: hsa04060
24	I-ECD8+T/Pc/P	TI-U	CCL14	CCR1	0.223392	0.03	CCL14_CCR1	CCL14 - CCR1	CCL	Secreted Signaling	KEGG: hsa04060
24	TI-U	I-ECD8+T/Pc/Mc	CXCL9	CXCR3	0.296284	0.03	CXCL9_CXCR3	CXCL9 - CXCR3	CXCL	Secreted Signaling	KEGG: hsa04060
24	TI-U	I-FoBc/ECD8+T/NKc	CXCL9	CXCR3	0.308394	0.04	CXCL9_CXCR3	CXCL9 - CXCR3	CXCL	Secreted Signaling	KEGG: hsa04060
24	I-ECD8+T/Pc/P	TI-ECD8+T/Pc/P	CXCL9	CXCR3	0.346274	0	CXCL9_CXCR3	CXCL9 - CXCR3	CXCL	Secreted Signaling	KEGG: hsa04060
24	I-ECD8+T/Pc/Mc	TI-ECD8+T/Pc/P	CXCL13	CXCR3	0.327322	0	CXCL13_CXCR3	CXCL13 - CXCR3	CXCL	Secreted Signaling	KEGG: hsa04060
24	I-ECD8+T/Pc/P	TI-ECD8+T/Pc/P	CXCL13	CXCR3	0.32618	0.04	CXCL13_CXCR3	CXCL13 - CXCR3	CXCL	Secreted Signaling	KEGG: hsa04060
24	I-FoBc/ECD8+T/NKc	TI-ECD8+T/Pc/P	CXCL13	CXCR3	0.37362	0	CXCL13_CXCR3	CXCL13 - CXCR3	CXCL	Secreted Signaling	KEGG: hsa04060
24	I-ECD8+T/Pc/P	TI-ECD8+T/Pc/P	CXCL12	CXCR4	0.356848	0.03	CXCL12_CXCR4	CXCL12 - CXCR4	CXCL	Secreted Signaling	KEGG: hsa04060
24	I-ECD8+T/Pc/P	TI-U	CXCL12	CXCR4	0.342849	0.03	CXCL12_CXCR4	CXCL12 - CXCR4	CXCL	Secreted Signaling	KEGG: hsa04060
24	I-ECD8+T/Pc/Mc	TI-ECD8+T/Pc/Mc	CXCL12	ACKR3	0.270363	0	CXCL12_ACKR3	CXCL12 - ACKR3	CXCL	Secreted Signaling	KEGG: hsa04060
24	I-ECD8+T/Pc/P	TI-ECD8+T/Pc/Mc	CXCL12	ACKR3	0.297077	0	CXCL12_ACKR3	CXCL12 - ACKR3	CXCL	Secreted Signaling	KEGG: hsa04060
24	I-ECD8+T/Pc/P	TI-ECD8+T/Pc/P	CXCL12	ACKR3	0.284935	0.04	CXCL12_ACKR3	CXCL12 - ACKR3	CXCL	Secreted Signaling	KEGG: hsa04060
24	I-ECD8+T/Pc/P	TI-U	CXCL12	ACKR3	0.292247	0	CXCL12_ACKR3	CXCL12 - ACKR3	CXCL	Secreted Signaling	KEGG: hsa04060
24	I-ECD8+T/Pc/Mc	TI-ECD8+T/Pc/P	CXCL13	CXCR5	0.280776	0.03	CXCL13_CXCR5	CXCL13 - CXCR5	CXCL	Secreted Signaling	KEGG: hsa04060
24	I-FoBc/ECD8+T/NKc	TI-ECD8+T/Pc/P	CXCL13	CXCR5	0.323658	0.03	CXCL13_CXCR5	CXCL13 - CXCR5	CXCL	Secreted Signaling	KEGG: hsa04060
24	I-ECD8+T/Pc/Mc	TI-U	CXCL13	CXCR5	0.252566	0.03	CXCL13_CXCR5	CXCL13 - CXCR5	CXCL	Secreted Signaling	KEGG: hsa04060
24	I-FoBc/ECD8+T/NKc	TI-U	CXCL13	CXCR5	0.292895	0.03	CXCL13_CXCR5	CXCL13 - CXCR5	CXCL	Secreted Signaling	KEGG: hsa04060
24	TI-ECD8+T/Pc/Mc	I-ECD8+T/Pc/Mc	MIF	CD74_CXCR4	0.514844	0	MIF_CD74_CXCR4	MIF - (CD74+CXCR4)	MIF	Secreted Signaling	PMID: 29637711; PMID: 24760155
24	TI-FoBc/ECD8+T/NKc	I-ECD8+T/Pc/Mc	MIF	CD74_CXCR4	0.520031	0.01	MIF_CD74_CXCR4	MIF - (CD74+CXCR4)	MIF	Secreted Signaling	PMID: 29637711; PMID: 24760155
24	TI-U	I-ECD8+T/Pc/Mc	MIF	CD74_CXCR4	0.505553	0.01	MIF_CD74_CXCR4	MIF - (CD74+CXCR4)	MIF	Secreted Signaling	PMID: 29637711; PMID: 24760155
24	TI-FoBc/ECD8+T/NKc	I-ECD8+T/Pc/P	MIF	CD74_CXCR4	0.506126	0.04	MIF_CD74_CXCR4	MIF - (CD74+CXCR4)	MIF	Secreted Signaling	PMID: 29637711; PMID: 24760155
24	TI-ECD8+T/Pc/Mc	I-FoBc/ECD8+T/NKc	MIF	CD74_CXCR4	0.525486	0	MIF_CD74_CXCR4	MIF - (CD74+CXCR4)	MIF	Secreted Signaling	PMID: 29637711; PMID: 24760155
24	TI-FoBc/ECD8+T/NKc	I-FoBc/ECD8+T/NKc	MIF	CD74_CXCR4	0.530663	0	MIF_CD74_CXCR4	MIF - (CD74+CXCR4)	MIF	Secreted Signaling	PMID: 29637711; PMID: 24760155
24	TI-U	I-FoBc/ECD8+T/NKc	MIF	CD74_CXCR4	0.516208	0	MIF_CD74_CXCR4	MIF - (CD74+CXCR4)	MIF	Secreted Signaling	PMID: 29637711; PMID: 24760155
24	TI-ECD8+T/Pc/Mc	I-ECD8+T/Pc/Mc	MIF	CD74_CD44	0.509763	0	MIF_CD74_CD44	MIF - (CD74+CD44)	MIF	Secreted Signaling	PMID: 29637711; PMID: 26175090
24	TI-FoBc/ECD8+T/NKc	I-ECD8+T/Pc/Mc	MIF	CD74_CD44	0.514952	0.01	MIF_CD74_CD44	MIF - (CD74+CD44)	MIF	Secreted Signaling	PMID: 29637711; PMID: 26175090
24	TI-U	I-ECD8+T/Pc/Mc	MIF	CD74_CD44	0.500469	0.01	MIF_CD74_CD44	MIF - (CD74+CD44)	MIF	Secreted Signaling	PMID: 29637711; PMID: 26175090
24	TI-ECD8+T/Pc/Mc	I-ECD8+T/Pc/P	MIF	CD74_CD44	0.501631	0.03	MIF_CD74_CD44	MIF - (CD74+CD44)	MIF	Secreted Signaling	PMID: 29637711; PMID: 26175090
24	TI-FoBc/ECD8+T/NKc	I-ECD8+T/Pc/P	MIF	CD74_CD44	0.506823	0.04	MIF_CD74_CD44	MIF - (CD74+CD44)	MIF	Secreted Signaling	PMID: 29637711; PMID: 26175090
24	TI-ECD8+T/Pc/Mc	I-FoBc/ECD8+T/NKc	MIF	CD74_CD44	0.520693	0	MIF_CD74_CD44	MIF - (CD74+CD44)	MIF	Secreted Signaling	PMID: 29637711; PMID: 26175090
24	TI-FoBc/ECD8+T/NKc	I-FoBc/ECD8+T/NKc	MIF	CD74_CD44	0.525875	0.01	MIF_CD74_CD44	MIF - (CD74+CD44)	MIF	Secreted Signaling	PMID: 29637711; PMID: 26175090
24	TI-U	I-FoBc/ECD8+T/NKc	MIF	CD74_CD44	0.511407	0	MIF_CD74_CD44	MIF - (CD74+CD44)	MIF	Secreted Signaling	PMID: 29637711; PMID: 26175090
24	TI-ECD8+T/Pc/P	I-ECD8+T/Pc/Mc	IL10	IL10RA_IL10RB	0.237194	0.04	IL10_IL10RA_IL10RB	IL10 - (IL10RA+IL10RB)	IL10	Secreted Signaling	KEGG: hsa04060
24	I-ECD8+T/Pc/Mc	TI-U	IL10	IL10RA_IL10RB	0.21143	0.04	IL10_IL10RA_IL10RB	IL10 - (IL10RA+IL10RB)	IL10	Secreted Signaling	KEGG: hsa04060
24	I-ECD8+T/Pc/Mc	TI-ECD8+T/Pc/Mc	IFNA4	IFNAR1_IFNAR2	0.249743	0.04	IFNA4_IFNAR1_IFNAR2	IFNA4 - (IFNAR1+IFNAR2)	IFN-I	Secreted Signaling	KEGG: hsa04060
24	I-ECD8+T/Pc/Mc	TI-FoBc/ECD8+T/NKc	IFNA4	IFNAR1_IFNAR2	0.248973	0.03	IFNA4_IFNAR1_IFNAR2	IFNA4 - (IFNAR1+IFNAR2)	IFN-I	Secreted Signaling	KEGG: hsa04060
24	I-ECD8+T/Pc/P	TI-FoBc/ECD8+T/NKc	IFNA4	IFNAR1_IFNAR2	0.27083	0.04	IFNA4_IFNAR1_IFNAR2	IFNA4 - (IFNAR1+IFNAR2)	IFN-I	Secreted Signaling	KEGG: hsa04060
24	I-ECD8+T/Pc/Mc	TI-U	IFNA4	IFNAR1_IFNAR2	0.247729	0.01	IFNA4_IFNAR1_IFNAR2	IFNA4 - (IFNAR1+IFNAR2)	IFN-I	Secreted Signaling	KEGG: hsa04060
24	I-ECD8+T/Pc/P	TI-U	IFNA4	IFNAR1_IFNAR2	0.269516	0.04	IFNA4_IFNAR1_IFNAR2	IFNA4 - (IFNAR1+IFNAR2)	IFN-I	Secreted Signaling	KEGG: hsa04060
24	TI-ECD8+T/Pc/P	I-ECD8+T/Pc/Mc	IFNA14	IFNAR1_IFNAR2	0.292029	0	IFNA14_IFNAR1_IFNAR2	IFNA14 - (IFNAR1+IFNAR2)	IFN-I	Secreted Signaling	KEGG: hsa04060
24	TI-ECD8+T/Pc/P	I-FoBc/ECD8+T/NKc	IFNA14	IFNAR1_IFNAR2	0.287187	0.04	IFNA14_IFNAR1_IFNAR2	IFNA14 - (IFNAR1+IFNAR2)	IFN-I	Secreted Signaling	KEGG: hsa04060
24	I-ECD8+T/Pc/Mc	TI-U	TNFSF10	TNFRSF10A	0.216651	0.02	TNFSF10_TNFRSF10B	TNFSF10 - TNFRSF10B	TRAIL	Secreted Signaling	KEGG: hsa04060
24	I-ECD8+T/Pc/Mc	TI-ECD8+T/Pc/Mc	TNFSF12	TNFRSF12A	0.283178	0	TNFSF12_TNFRSF12A	TNFSF12 - TNFRSF12A	TWEAK	Secreted Signaling	KEGG: hsa04060
24	I-ECD8+T/Pc/P	TI-ECD8+T/Pc/Mc	TNFSF12	TNFRSF12A	0.273262	0.03	TNFSF12_TNFRSF12A	TNFSF12 - TNFRSF12A	TWEAK	Secreted Signaling	KEGG: hsa04060
24	I-FoBc/ECD8+T/NKc	TI-ECD8+T/Pc/Mc	TNFSF12	TNFRSF12A	0.291511	0.02	TNFSF12_TNFRSF12A	TNFSF12 - TNFRSF12A	TWEAK	Secreted Signaling	KEGG: hsa04060
24	I-ECD8+T/Pc/Mc	TI-FoBc/ECD8+T/NKc	TNFSF12	TNFRSF12A	0.299755	0	TNFSF12_TNFRSF12A	TNFSF12 - TNFRSF12A	TWEAK	Secreted Signaling	KEGG: hsa04060
24	I-ECD8+T/Pc/P	TI-FoBc/ECD8+T/NKc	TNFSF12	TNFRSF12A	0.289493	0.02	TNFSF12_TNFRSF12A	TNFSF12 - TNFRSF12A	TWEAK	Secreted Signaling	KEGG: hsa04060
24	I-FoBc/ECD8+T/NKc	TI-FoBc/ECD8+T/NKc	TNFSF12	TNFRSF12A	0.308366	0.02	TNFSF12_TNFRSF12A	TNFSF12 - TNFRSF12A	TWEAK	Secreted Signaling	KEGG: hsa04060
24	I-ECD8+T/Pc/Mc	TI-U	TNFSF12	TNFRSF12A	0.266625	0.04	TNFSF12_TNFRSF12A	TNFSF12 - TNFRSF12A	TWEAK	Secreted Signaling	KEGG: hsa04060
24	I-FoBc/ECD8+T/NKc	TI-U	TNFSF12	TNFRSF12A	0.274657	0.04	TNFSF12_TNFRSF12A	TNFSF12 - TNFRSF12A	TWEAK	Secreted Signaling	KEGG: hsa04060
24	TI-ECD8+T/Pc/P	I-ECD8+T/Pc/Mc	TNFSF13	TNFRSF17	0.289339	0	TNFSF13_TNFRSF17	TNFSF13 - TNFRSF17	APRIL	Secreted Signaling	KEGG: hsa04060
24	TI-U	I-ECD8+T/Pc/Mc	TNFSF13	TNFRSF17	0.242704	0.04	TNFSF13_TNFRSF17	TNFSF13 - TNFRSF17	APRIL	Secreted Signaling	KEGG: hsa04060
24	TI-ECD8+T/Pc/P	I-ECD8+T/Pc/P	TNFSF13	TNFRSF17	0.295186	0.01	TNFSF13_TNFRSF17	TNFSF13 - TNFRSF17	APRIL	Secreted Signaling	KEGG: hsa04060
24	TI-ECD8+T/Pc/P	I-FoBc/ECD8+T/NKc	TNFSF13	TNFRSF17	0.282068	0.04	TNFSF13_TNFRSF17	TNFSF13 - TNFRSF17	APRIL	Secreted Signaling	KEGG: hsa04060
24	TI-ECD8+T/Pc/P	I-ECD8+T/Pc/Mc	TNFSF13	TNFRSF13B	0.237719	0	TNFSF13_TNFRSF13B	TNFSF13 - TNFRSF13B	APRIL	Secreted Signaling	KEGG: hsa04060
24	TI-ECD8+T/Pc/P	I-ECD8+T/Pc/P	TNFSF13	TNFRSF13B	0.229623	0.04	TNFSF13_TNFRSF13B	TNFSF13 - TNFRSF13B	APRIL	Secreted Signaling	KEGG: hsa04060
24	TI-ECD8+T/Pc/P	I-FoBc/ECD8+T/NKc	TNFSF13	TNFRSF13B	0.291808	0	TNFSF13_TNFRSF13B	TNFSF13 - TNFRSF13B	APRIL	Secreted Signaling	KEGG: hsa04060
24	TI-U	I-ECD8+T/Pc/Mc	ANGPTL4	ITGA5_ITGB1	0.264503	0	ANGPTL4_ITGA5_ITGB1	ANGPTL4 - (ITGA5+ITGB1)	ANGPTL	Secreted Signaling	PMID: 30049845
24	TI-ECD8+T/Pc/P	I-ECD8+T/Pc/Mc	ANGPTL4	CDH11	0.264684	0.02	ANGPTL4_CDH11	ANGPTL4 - CDH11	ANGPTL	Secreted Signaling	PMID: 30049845
24	TI-U	I-ECD8+T/Pc/Mc	ANGPTL4	CDH11	0.261762	0	ANGPTL4_CDH11	ANGPTL4 - CDH11	ANGPTL	Secreted Signaling	PMID: 30049845
24	TI-U	I-ECD8+T/Pc/Mc	ANGPTL4	SDC3	0.233631	0.01	ANGPTL4_SDC3	ANGPTL4 - SDC3	ANGPTL	Secreted Signaling	PMID: 29017031
24	I-ECD8+T/Pc/Mc	TI-ECD8+T/Pc/Mc	ANGPTL4	SDC4	0.287437	0	ANGPTL4_SDC4	ANGPTL4 - SDC4	ANGPTL	Secreted Signaling	PMID: 29017031
24	TI-ECD8+T/Pc/Mc	I-ECD8+T/Pc/Mc	MDK	ITGA4_ITGB1	0.439445	0.01	MDK_ITGA4_ITGB1	MDK - (ITGA4+ITGB1)	MK	Secreted Signaling	PMID: 28356350
24	TI-FoBc/ECD8+T/NKc	I-ECD8+T/Pc/Mc	MDK	ITGA4_ITGB1	0.44417	0	MDK_ITGA4_ITGB1	MDK - (ITGA4+ITGB1)	MK	Secreted Signaling	PMID: 28356350
24	TI-U	I-ECD8+T/Pc/Mc	MDK	ITGA4_ITGB1	0.429548	0	MDK_ITGA4_ITGB1	MDK - (ITGA4+ITGB1)	MK	Secreted Signaling	PMID: 28356350
24	TI-ECD8+T/Pc/Mc	I-ECD8+T/Pc/P	MDK	ITGA4_ITGB1	0.432353	0.02	MDK_ITGA4_ITGB1	MDK - (ITGA4+ITGB1)	MK	Secreted Signaling	PMID: 28356350
24	TI-U	I-ECD8+T/Pc/P	MDK	ITGA4_ITGB1	0.422495	0.02	MDK_ITGA4_ITGB1	MDK - (ITGA4+ITGB1)	MK	Secreted Signaling	PMID: 28356350
24	TI-ECD8+T/Pc/Mc	I-FoBc/ECD8+T/NKc	MDK	ITGA4_ITGB1	0.440178	0	MDK_ITGA4_ITGB1	MDK - (ITGA4+ITGB1)	MK	Secreted Signaling	PMID: 28356350
24	TI-FoBc/ECD8+T/NKc	I-FoBc/ECD8+T/NKc	MDK	ITGA4_ITGB1	0.444905	0.04	MDK_ITGA4_ITGB1	MDK - (ITGA4+ITGB1)	MK	Secreted Signaling	PMID: 28356350
24	TI-U	I-FoBc/ECD8+T/NKc	MDK	ITGA4_ITGB1	0.430278	0	MDK_ITGA4_ITGB1	MDK - (ITGA4+ITGB1)	MK	Secreted Signaling	PMID: 28356350
24	TI-ECD8+T/Pc/Mc	I-ECD8+T/Pc/Mc	MDK	ITGA6_ITGB1	0.414428	0.02	MDK_ITGA6_ITGB1	MDK - (ITGA6+ITGB1)	MK	Secreted Signaling	PMID: 28356350
24	TI-U	I-ECD8+T/Pc/Mc	MDK	ITGA6_ITGB1	0.404688	0.02	MDK_ITGA6_ITGB1	MDK - (ITGA6+ITGB1)	MK	Secreted Signaling	PMID: 28356350
24	TI-ECD8+T/Pc/Mc	I-ECD8+T/Pc/Mc	MDK	LRP1	0.43434	0.04	MDK_LRP1	MDK - LRP1	MK	Secreted Signaling	PMID: 28356350
24	TI-U	I-ECD8+T/Pc/Mc	MDK	LRP1	0.424471	0.04	MDK_LRP1	MDK - LRP1	MK	Secreted Signaling	PMID: 28356350
24	TI-ECD8+T/Pc/Mc	I-ECD8+T/Pc/Mc	C3	C3AR1	0.365817	0	C3_C3AR1	C3 - C3AR1	COMPLEMENT	Secreted Signaling	KEGG: hsa04080
24	TI-ECD8+T/Pc/P	I-ECD8+T/Pc/Mc	C3	C3AR1	0.374336	0.03	C3_C3AR1	C3 - C3AR1	COMPLEMENT	Secreted Signaling	KEGG: hsa04080
24	TI-ECD8+T/Pc/Mc	I-ECD8+T/Pc/P	C3	C3AR1	0.386308	0	C3_C3AR1	C3 - C3AR1	COMPLEMENT	Secreted Signaling	KEGG: hsa04080
24	TI-ECD8+T/Pc/P	I-ECD8+T/Pc/P	C3	C3AR1	0.395007	0.02	C3_C3AR1	C3 - C3AR1	COMPLEMENT	Secreted Signaling	KEGG: hsa04080
24	TI-FoBc/ECD8+T/NKc	I-ECD8+T/Pc/P	C3	C3AR1	0.379494	0.03	C3_C3AR1	C3 - C3AR1	COMPLEMENT	Secreted Signaling	KEGG: hsa04080
24	TI-ECD8+T/Pc/Mc	I-ECD8+T/Pc/Mc	C3	ITGAM_ITGB2	0.383527	0	C3_ITGAM_ITGB2	C3 - (ITGAM+ITGB2)	COMPLEMENT	Secreted Signaling	PMID: 16234578
24	TI-ECD8+T/Pc/P	I-ECD8+T/Pc/Mc	C3	ITGAM_ITGB2	0.392204	0	C3_ITGAM_ITGB2	C3 - (ITGAM+ITGB2)	COMPLEMENT	Secreted Signaling	PMID: 16234578
24	TI-FoBc/ECD8+T/NKc	I-ECD8+T/Pc/Mc	C3	ITGAM_ITGB2	0.376732	0.02	C3_ITGAM_ITGB2	C3 - (ITGAM+ITGB2)	COMPLEMENT	Secreted Signaling	PMID: 16234578
24	TI-ECD8+T/Pc/Mc	I-ECD8+T/Pc/P	C3	ITGAM_ITGB2	0.374476	0.03	C3_ITGAM_ITGB2	C3 - (ITGAM+ITGB2)	COMPLEMENT	Secreted Signaling	PMID: 16234578
24	TI-ECD8+T/Pc/Mc	I-FoBc/ECD8+T/NKc	C3	ITGAM_ITGB2	0.387589	0.01	C3_ITGAM_ITGB2	C3 - (ITGAM+ITGB2)	COMPLEMENT	Secreted Signaling	PMID: 16234578
24	TI-ECD8+T/Pc/P	I-FoBc/ECD8+T/NKc	C3	ITGAM_ITGB2	0.396298	0.03	C3_ITGAM_ITGB2	C3 - (ITGAM+ITGB2)	COMPLEMENT	Secreted Signaling	PMID: 16234578
24	TI-ECD8+T/Pc/Mc	I-ECD8+T/Pc/Mc	C3	ITGAX_ITGB2	0.384472	0	C3_ITGAX_ITGB2	C3 - (ITGAX+ITGB2)	COMPLEMENT	Secreted Signaling	PMID: 16234578
24	TI-ECD8+T/Pc/P	I-ECD8+T/Pc/Mc	C3	ITGAX_ITGB2	0.393157	0.02	C3_ITGAX_ITGB2	C3 - (ITGAX+ITGB2)	COMPLEMENT	Secreted Signaling	PMID: 16234578
24	TI-FoBc/ECD8+T/NKc	I-ECD8+T/Pc/Mc	C3	ITGAX_ITGB2	0.377671	0.04	C3_ITGAX_ITGB2	C3 - (ITGAX+ITGB2)	COMPLEMENT	Secreted Signaling	PMID: 16234578
24	TI-ECD8+T/Pc/Mc	I-ECD8+T/Pc/P	C3	ITGAX_ITGB2	0.398791	0	C3_ITGAX_ITGB2	C3 - (ITGAX+ITGB2)	COMPLEMENT	Secreted Signaling	PMID: 16234578
24	TI-ECD8+T/Pc/P	I-ECD8+T/Pc/P	C3	ITGAX_ITGB2	0.407586	0.01	C3_ITGAX_ITGB2	C3 - (ITGAX+ITGB2)	COMPLEMENT	Secreted Signaling	PMID: 16234578
24	TI-FoBc/ECD8+T/NKc	I-ECD8+T/Pc/P	C3	ITGAX_ITGB2	0.391898	0.02	C3_ITGAX_ITGB2	C3 - (ITGAX+ITGB2)	COMPLEMENT	Secreted Signaling	PMID: 16234578
24	TI-ECD8+T/Pc/Mc	I-FoBc/ECD8+T/NKc	C3	ITGAX_ITGB2	0.401223	0.01	C3_ITGAX_ITGB2	C3 - (ITGAX+ITGB2)	COMPLEMENT	Secreted Signaling	PMID: 16234578
24	TI-ECD8+T/Pc/P	I-FoBc/ECD8+T/NKc	C3	ITGAX_ITGB2	0.410034	0.01	C3_ITGAX_ITGB2	C3 - (ITGAX+ITGB2)	COMPLEMENT	Secreted Signaling	PMID: 16234578
24	TI-ECD8+T/Pc/Mc	I-ECD8+T/Pc/Mc	POMC	OPRL1	0.284477	0.01	POMC_OPRL1	POMC - OPRL1	OPIOID	Secreted Signaling	KEGG: hsa04080
24	TI-ECD8+T/Pc/Mc	I-ECD8+T/Pc/P	POMC	OPRL1	0.302096	0	POMC_OPRL1	POMC - OPRL1	OPIOID	Secreted Signaling	KEGG: hsa04080
24	I-ECD8+T/Pc/Mc	TI-ECD8+T/Pc/Mc	GZMA	F2RL1	0.24709	0.01	GZMA_F2RL1	GZMA - F2RL1	PARs	Secreted Signaling	KEGG: hsa04080
24	I-ECD8+T/Pc/P	TI-ECD8+T/Pc/Mc	GZMA	F2RL1	0.266524	0.01	GZMA_F2RL1	GZMA - F2RL1	PARs	Secreted Signaling	KEGG: hsa04080
24	I-ECD8+T/Pc/Mc	TI-U	GZMA	F2RL1	0.271527	0	GZMA_F2RL1	GZMA - F2RL1	PARs	Secreted Signaling	KEGG: hsa04080
24	I-ECD8+T/Pc/P	TI-U	GZMA	F2RL1	0.292136	0	GZMA_F2RL1	GZMA - F2RL1	PARs	Secreted Signaling	KEGG: hsa04080
24	I-FoBc/ECD8+T/NKc	TI-U	GZMA	F2RL1	0.271662	0	GZMA_F2RL1	GZMA - F2RL1	PARs	Secreted Signaling	KEGG: hsa04080
24	TI-ECD8+T/Pc/Mc	I-ECD8+T/Pc/Mc	SEMA3A	NRP1_PLXNA1	0.254619	0	SEMA3A_NRP1_PLXNA1	SEMA3A - (NRP1+PLXNA1)	SEMA3	Secreted Signaling	PMID: 27533782
24	TI-ECD8+T/Pc/P	I-ECD8+T/Pc/Mc	SEMA3A	NRP1_PLXNA1	0.255086	0.03	SEMA3A_NRP1_PLXNA1	SEMA3A - (NRP1+PLXNA1)	SEMA3	Secreted Signaling	PMID: 27533782
24	TI-FoBc/ECD8+T/NKc	I-ECD8+T/Pc/Mc	SEMA3A	NRP1_PLXNA1	0.255796	0.01	SEMA3A_NRP1_PLXNA1	SEMA3A - (NRP1+PLXNA1)	SEMA3	Secreted Signaling	PMID: 27533782
24	TI-U	I-ECD8+T/Pc/Mc	SEMA3A	NRP1_PLXNA1	0.258031	0	SEMA3A_NRP1_PLXNA1	SEMA3A - (NRP1+PLXNA1)	SEMA3	Secreted Signaling	PMID: 27533782
24	TI-ECD8+T/Pc/Mc	I-ECD8+T/Pc/Mc	SEMA3A	NRP1_PLXNA2	0.238467	0.01	SEMA3A_NRP1_PLXNA2	SEMA3A - (NRP1+PLXNA2)	SEMA3	Secreted Signaling	PMID: 27533782
24	TI-ECD8+T/Pc/P	I-ECD8+T/Pc/Mc	SEMA3A	NRP1_PLXNA2	0.238914	0.04	SEMA3A_NRP1_PLXNA2	SEMA3A - (NRP1+PLXNA2)	SEMA3	Secreted Signaling	PMID: 27533782
24	TI-FoBc/ECD8+T/NKc	I-ECD8+T/Pc/Mc	SEMA3A	NRP1_PLXNA2	0.239593	0.01	SEMA3A_NRP1_PLXNA2	SEMA3A - (NRP1+PLXNA2)	SEMA3	Secreted Signaling	PMID: 27533782
24	TI-U	I-ECD8+T/Pc/Mc	SEMA3A	NRP1_PLXNA2	0.241733	0	SEMA3A_NRP1_PLXNA2	SEMA3A - (NRP1+PLXNA2)	SEMA3	Secreted Signaling	PMID: 27533782
24	TI-ECD8+T/Pc/Mc	I-ECD8+T/Pc/Mc	SEMA3A	NRP1_PLXNA3	0.255656	0	SEMA3A_NRP1_PLXNA3	SEMA3A - (NRP1+PLXNA3)	SEMA3	Secreted Signaling	PMID: 27533782
24	TI-ECD8+T/Pc/P	I-ECD8+T/Pc/Mc	SEMA3A	NRP1_PLXNA3	0.256124	0.03	SEMA3A_NRP1_PLXNA3	SEMA3A - (NRP1+PLXNA3)	SEMA3	Secreted Signaling	PMID: 27533782
24	TI-FoBc/ECD8+T/NKc	I-ECD8+T/Pc/Mc	SEMA3A	NRP1_PLXNA3	0.256836	0.01	SEMA3A_NRP1_PLXNA3	SEMA3A - (NRP1+PLXNA3)	SEMA3	Secreted Signaling	PMID: 27533782
24	TI-U	I-ECD8+T/Pc/Mc	SEMA3A	NRP1_PLXNA3	0.259077	0	SEMA3A_NRP1_PLXNA3	SEMA3A - (NRP1+PLXNA3)	SEMA3	Secreted Signaling	PMID: 27533782
24	TI-ECD8+T/Pc/Mc	I-ECD8+T/Pc/P	SEMA3A	NRP1_PLXNA3	0.26447	0.01	SEMA3A_NRP1_PLXNA3	SEMA3A - (NRP1+PLXNA3)	SEMA3	Secreted Signaling	PMID: 27533782
24	TI-ECD8+T/Pc/P	I-ECD8+T/Pc/P	SEMA3A	NRP1_PLXNA3	0.264949	0.04	SEMA3A_NRP1_PLXNA3	SEMA3A - (NRP1+PLXNA3)	SEMA3	Secreted Signaling	PMID: 27533782
24	TI-FoBc/ECD8+T/NKc	I-ECD8+T/Pc/P	SEMA3A	NRP1_PLXNA3	0.265676	0.02	SEMA3A_NRP1_PLXNA3	SEMA3A - (NRP1+PLXNA3)	SEMA3	Secreted Signaling	PMID: 27533782
24	TI-U	I-ECD8+T/Pc/P	SEMA3A	NRP1_PLXNA3	0.267967	0	SEMA3A_NRP1_PLXNA3	SEMA3A - (NRP1+PLXNA3)	SEMA3	Secreted Signaling	PMID: 27533782
24	TI-ECD8+T/Pc/Mc	I-ECD8+T/Pc/Mc	SEMA3A	NRP1_PLXNA4	0.240543	0	SEMA3A_NRP1_PLXNA4	SEMA3A - (NRP1+PLXNA4)	SEMA3	Secreted Signaling	PMID: 27533782
24	TI-ECD8+T/Pc/P	I-ECD8+T/Pc/Mc	SEMA3A	NRP1_PLXNA4	0.240992	0.02	SEMA3A_NRP1_PLXNA4	SEMA3A - (NRP1+PLXNA4)	SEMA3	Secreted Signaling	PMID: 27533782
24	TI-FoBc/ECD8+T/NKc	I-ECD8+T/Pc/Mc	SEMA3A	NRP1_PLXNA4	0.241675	0.01	SEMA3A_NRP1_PLXNA4	SEMA3A - (NRP1+PLXNA4)	SEMA3	Secreted Signaling	PMID: 27533782
24	TI-U	I-ECD8+T/Pc/Mc	SEMA3A	NRP1_PLXNA4	0.243828	0	SEMA3A_NRP1_PLXNA4	SEMA3A - (NRP1+PLXNA4)	SEMA3	Secreted Signaling	PMID: 27533782
24	TI-ECD8+T/Pc/Mc	I-ECD8+T/Pc/P	SEMA3A	NRP1_PLXNA4	0.253465	0	SEMA3A_NRP1_PLXNA4	SEMA3A - (NRP1+PLXNA4)	SEMA3	Secreted Signaling	PMID: 27533782
24	TI-ECD8+T/Pc/P	I-ECD8+T/Pc/P	SEMA3A	NRP1_PLXNA4	0.25393	0.03	SEMA3A_NRP1_PLXNA4	SEMA3A - (NRP1+PLXNA4)	SEMA3	Secreted Signaling	PMID: 27533782
24	TI-FoBc/ECD8+T/NKc	I-ECD8+T/Pc/P	SEMA3A	NRP1_PLXNA4	0.254638	0	SEMA3A_NRP1_PLXNA4	SEMA3A - (NRP1+PLXNA4)	SEMA3	Secreted Signaling	PMID: 27533782
24	TI-U	I-ECD8+T/Pc/P	SEMA3A	NRP1_PLXNA4	0.256867	0	SEMA3A_NRP1_PLXNA4	SEMA3A - (NRP1+PLXNA4)	SEMA3	Secreted Signaling	PMID: 27533782
24	TI-ECD8+T/Pc/Mc	I-ECD8+T/Pc/Mc	SEMA3C	NRP1_PLXNA1	0.264814	0.01	SEMA3C_NRP1_PLXNA1	SEMA3C - (NRP1+PLXNA1)	SEMA3	Secreted Signaling	PMID: 27533782
24	TI-FoBc/ECD8+T/NKc	I-ECD8+T/Pc/Mc	SEMA3C	NRP1_PLXNA1	0.295674	0	SEMA3C_NRP1_PLXNA1	SEMA3C - (NRP1+PLXNA1)	SEMA3	Secreted Signaling	PMID: 27533782
24	TI-U	I-ECD8+T/Pc/Mc	SEMA3C	NRP1_PLXNA1	0.261794	0.01	SEMA3C_NRP1_PLXNA1	SEMA3C - (NRP1+PLXNA1)	SEMA3	Secreted Signaling	PMID: 27533782
24	TI-ECD8+T/Pc/Mc	I-ECD8+T/Pc/Mc	SEMA3C	NRP1_PLXNA2	0.248231	0.02	SEMA3C_NRP1_PLXNA2	SEMA3C - (NRP1+PLXNA2)	SEMA3	Secreted Signaling	PMID: 27533782
24	TI-FoBc/ECD8+T/NKc	I-ECD8+T/Pc/Mc	SEMA3C	NRP1_PLXNA2	0.277889	0.01	SEMA3C_NRP1_PLXNA2	SEMA3C - (NRP1+PLXNA2)	SEMA3	Secreted Signaling	PMID: 27533782
24	TI-U	I-ECD8+T/Pc/Mc	SEMA3C	NRP1_PLXNA2	0.245337	0.01	SEMA3C_NRP1_PLXNA2	SEMA3C - (NRP1+PLXNA2)	SEMA3	Secreted Signaling	PMID: 27533782
24	TI-FoBc/ECD8+T/NKc	I-ECD8+T/Pc/P	SEMA3C	NRP1_PLXNA2	0.267032	0.04	SEMA3C_NRP1_PLXNA2	SEMA3C - (NRP1+PLXNA2)	SEMA3	Secreted Signaling	PMID: 27533782
24	TI-ECD8+T/Pc/Mc	I-ECD8+T/Pc/Mc	SEMA3C	NRP1_PLXNA3	0.265878	0	SEMA3C_NRP1_PLXNA3	SEMA3C - (NRP1+PLXNA3)	SEMA3	Secreted Signaling	PMID: 27533782
24	TI-FoBc/ECD8+T/NKc	I-ECD8+T/Pc/Mc	SEMA3C	NRP1_PLXNA3	0.296812	0	SEMA3C_NRP1_PLXNA3	SEMA3C - (NRP1+PLXNA3)	SEMA3	Secreted Signaling	PMID: 27533782
24	TI-U	I-ECD8+T/Pc/Mc	SEMA3C	NRP1_PLXNA3	0.262851	0.01	SEMA3C_NRP1_PLXNA3	SEMA3C - (NRP1+PLXNA3)	SEMA3	Secreted Signaling	PMID: 27533782
24	TI-ECD8+T/Pc/Mc	I-ECD8+T/Pc/P	SEMA3C	NRP1_PLXNA3	0.274914	0.01	SEMA3C_NRP1_PLXNA3	SEMA3C - (NRP1+PLXNA3)	SEMA3	Secreted Signaling	PMID: 27533782
24	TI-FoBc/ECD8+T/NKc	I-ECD8+T/Pc/P	SEMA3C	NRP1_PLXNA3	0.306461	0	SEMA3C_NRP1_PLXNA3	SEMA3C - (NRP1+PLXNA3)	SEMA3	Secreted Signaling	PMID: 27533782
24	TI-U	I-ECD8+T/Pc/P	SEMA3C	NRP1_PLXNA3	0.271822	0.01	SEMA3C_NRP1_PLXNA3	SEMA3C - (NRP1+PLXNA3)	SEMA3	Secreted Signaling	PMID: 27533782
24	TI-ECD8+T/Pc/Mc	I-ECD8+T/Pc/Mc	SEMA3C	NRP1_PLXNA4	0.250363	0	SEMA3C_NRP1_PLXNA4	SEMA3C - (NRP1+PLXNA4)	SEMA3	Secreted Signaling	PMID: 27533782
24	TI-FoBc/ECD8+T/NKc	I-ECD8+T/Pc/Mc	SEMA3C	NRP1_PLXNA4	0.280181	0	SEMA3C_NRP1_PLXNA4	SEMA3C - (NRP1+PLXNA4)	SEMA3	Secreted Signaling	PMID: 27533782
24	TI-U	I-ECD8+T/Pc/Mc	SEMA3C	NRP1_PLXNA4	0.247453	0.01	SEMA3C_NRP1_PLXNA4	SEMA3C - (NRP1+PLXNA4)	SEMA3	Secreted Signaling	PMID: 27533782
24	TI-ECD8+T/Pc/Mc	I-ECD8+T/Pc/P	SEMA3C	NRP1_PLXNA4	0.26363	0	SEMA3C_NRP1_PLXNA4	SEMA3C - (NRP1+PLXNA4)	SEMA3	Secreted Signaling	PMID: 27533782
24	TI-FoBc/ECD8+T/NKc	I-ECD8+T/Pc/P	SEMA3C	NRP1_PLXNA4	0.294408	0	SEMA3C_NRP1_PLXNA4	SEMA3C - (NRP1+PLXNA4)	SEMA3	Secreted Signaling	PMID: 27533782
24	TI-U	I-ECD8+T/Pc/P	SEMA3C	NRP1_PLXNA4	0.260619	0.01	SEMA3C_NRP1_PLXNA4	SEMA3C - (NRP1+PLXNA4)	SEMA3	Secreted Signaling	PMID: 27533782
24	TI-FoBc/ECD8+T/NKc	I-ECD8+T/Pc/Mc	SEMA3C	NRP2_PLXNA1	0.280344	0.01	SEMA3C_NRP2_PLXNA1	SEMA3C - (NRP2+PLXNA1)	SEMA3	Secreted Signaling	PMID: 27533782
24	TI-FoBc/ECD8+T/NKc	I-ECD8+T/Pc/Mc	SEMA3C	NRP2_PLXNA2	0.263137	0.01	SEMA3C_NRP2_PLXNA2	SEMA3C - (NRP2+PLXNA2)	SEMA3	Secreted Signaling	PMID: 27533782
24	TI-FoBc/ECD8+T/NKc	I-ECD8+T/Pc/Mc	SEMA3C	NRP2_PLXNA3	0.281447	0.02	SEMA3C_NRP2_PLXNA3	SEMA3C - (NRP2+PLXNA3)	SEMA3	Secreted Signaling	PMID: 27533782
24	TI-ECD8+T/Pc/Mc	I-ECD8+T/Pc/P	SEMA3C	NRP2_PLXNA3	0.268896	0.02	SEMA3C_NRP2_PLXNA3	SEMA3C - (NRP2+PLXNA3)	SEMA3	Secreted Signaling	PMID: 27533782
24	TI-FoBc/ECD8+T/NKc	I-ECD8+T/Pc/P	SEMA3C	NRP2_PLXNA3	0.300038	0	SEMA3C_NRP2_PLXNA3	SEMA3C - (NRP2+PLXNA3)	SEMA3	Secreted Signaling	PMID: 27533782
24	TI-U	I-ECD8+T/Pc/P	SEMA3C	NRP2_PLXNA3	0.265847	0.02	SEMA3C_NRP2_PLXNA3	SEMA3C - (NRP2+PLXNA3)	SEMA3	Secreted Signaling	PMID: 27533782
24	TI-ECD8+T/Pc/Mc	I-ECD8+T/Pc/Mc	SEMA3C	NRP2_PLXNA4	0.236594	0.02	SEMA3C_NRP2_PLXNA4	SEMA3C - (NRP2+PLXNA4)	SEMA3	Secreted Signaling	PMID: 27533782
24	TI-FoBc/ECD8+T/NKc	I-ECD8+T/Pc/Mc	SEMA3C	NRP2_PLXNA4	0.265352	0.01	SEMA3C_NRP2_PLXNA4	SEMA3C - (NRP2+PLXNA4)	SEMA3	Secreted Signaling	PMID: 27533782
24	TI-ECD8+T/Pc/Mc	I-ECD8+T/Pc/P	SEMA3C	NRP2_PLXNA4	0.257771	0	SEMA3C_NRP2_PLXNA4	SEMA3C - (NRP2+PLXNA4)	SEMA3	Secreted Signaling	PMID: 27533782
24	TI-ECD8+T/Pc/P	I-ECD8+T/Pc/P	SEMA3C	NRP2_PLXNA4	0.255382	0.04	SEMA3C_NRP2_PLXNA4	SEMA3C - (NRP2+PLXNA4)	SEMA3	Secreted Signaling	PMID: 27533782
24	TI-FoBc/ECD8+T/NKc	I-ECD8+T/Pc/P	SEMA3C	NRP2_PLXNA4	0.288132	0	SEMA3C_NRP2_PLXNA4	SEMA3C - (NRP2+PLXNA4)	SEMA3	Secreted Signaling	PMID: 27533782
24	TI-U	I-ECD8+T/Pc/P	SEMA3C	NRP2_PLXNA4	0.254804	0	SEMA3C_NRP2_PLXNA4	SEMA3C - (NRP2+PLXNA4)	SEMA3	Secreted Signaling	PMID: 27533782
24	TI-ECD8+T/Pc/Mc	I-ECD8+T/Pc/Mc	SEMA3C	NRP1_NRP2	0.287023	0.02	SEMA3C_NRP1_NRP2	SEMA3C - (NRP1+NRP2)	SEMA3	Secreted Signaling	PMID: 27533782
24	TI-FoBc/ECD8+T/NKc	I-ECD8+T/Pc/Mc	SEMA3C	NRP1_NRP2	0.319346	0.01	SEMA3C_NRP1_NRP2	SEMA3C - (NRP1+NRP2)	SEMA3	Secreted Signaling	PMID: 27533782
24	TI-U	I-ECD8+T/Pc/Mc	SEMA3C	NRP1_NRP2	0.283848	0.03	SEMA3C_NRP1_NRP2	SEMA3C - (NRP1+NRP2)	SEMA3	Secreted Signaling	PMID: 27533782
24	TI-FoBc/ECD8+T/NKc	I-ECD8+T/Pc/P	SEMA3C	NRP1_NRP2	0.311524	0.01	SEMA3C_NRP1_NRP2	SEMA3C - (NRP1+NRP2)	SEMA3	Secreted Signaling	PMID: 27533782
24	I-ECD8+T/Pc/Mc	TI-ECD8+T/Pc/Mc	ADM	CALCR	0.293464	0	ADM_CALCR	ADM - CALCR	CALCR	Secreted Signaling	KEGG: hsa04080
24	I-ECD8+T/Pc/P	TI-ECD8+T/Pc/Mc	ADM	CALCR	0.297106	0	ADM_CALCR	ADM - CALCR	CALCR	Secreted Signaling	KEGG: hsa04080
24	I-ECD8+T/Pc/Mc	TI-FoBc/ECD8+T/NKc	ADM	CALCR	0.31008	0	ADM_CALCR	ADM - CALCR	CALCR	Secreted Signaling	KEGG: hsa04080
24	I-ECD8+T/Pc/P	TI-FoBc/ECD8+T/NKc	ADM	CALCR	0.313838	0	ADM_CALCR	ADM - CALCR	CALCR	Secreted Signaling	KEGG: hsa04080
24	I-ECD8+T/Pc/Mc	TI-U	ADM	CALCR	0.282899	0	ADM_CALCR	ADM - CALCR	CALCR	Secreted Signaling	KEGG: hsa04080
24	I-ECD8+T/Pc/P	TI-U	ADM	CALCR	0.286464	0.03	ADM_CALCR	ADM - CALCR	CALCR	Secreted Signaling	KEGG: hsa04080
24	TI-ECD8+T/Pc/Mc	I-ECD8+T/Pc/Mc	GAS6	MERTK	0.339333	0.01	GAS6_MERTK	GAS6 - MERTK	GAS	Secreted Signaling	PMID: 27801848
24	TI-U	I-ECD8+T/Pc/Mc	GAS6	MERTK	0.333548	0.04	GAS6_MERTK	GAS6 - MERTK	GAS	Secreted Signaling	PMID: 27801848
24	I-ECD8+T/Pc/Mc	TI-U	RARRES2	CMKLR1	0.222232	0.02	RARRES2_CMKLR1	RARRES2 - CMKLR1	CHEMERIN	Secreted Signaling	PMID: 24671882
24	I-ECD8+T/Pc/Mc	TI-ECD8+T/Pc/P	BTLA	TNFRSF14	0.281258	0	BTLA_TNFRSF14	BTLA - TNFRSF14	BTLA	Secreted Signaling	PMID: 21941365
24	I-ECD8+T/Pc/P	TI-ECD8+T/Pc/P	BTLA	TNFRSF14	0.289095	0	BTLA_TNFRSF14	BTLA - TNFRSF14	BTLA	Secreted Signaling	PMID: 21941365
24	I-FoBc/ECD8+T/NKc	TI-ECD8+T/Pc/P	BTLA	TNFRSF14	0.307468	0.01	BTLA_TNFRSF14	BTLA - TNFRSF14	BTLA	Secreted Signaling	PMID: 21941365
24	I-ECD8+T/Pc/Mc	TI-U	BTLA	TNFRSF14	0.24559	0.02	BTLA_TNFRSF14	BTLA - TNFRSF14	BTLA	Secreted Signaling	PMID: 21941365
24	I-ECD8+T/Pc/Mc	TI-ECD8+T/Pc/Mc	ADM	CALCR_RAMP1	0.253349	0	ADM_CALCR_RAMP1	ADM - (CALCR+RAMP1)	ADM	Secreted Signaling	PMID: 33462236
24	I-ECD8+T/Pc/P	TI-ECD8+T/Pc/Mc	ADM	CALCR_RAMP1	0.256675	0.01	ADM_CALCR_RAMP1	ADM - (CALCR+RAMP1)	ADM	Secreted Signaling	PMID: 33462236
24	I-ECD8+T/Pc/Mc	TI-FoBc/ECD8+T/NKc	ADM	CALCR_RAMP1	0.249253	0.04	ADM_CALCR_RAMP1	ADM - (CALCR+RAMP1)	ADM	Secreted Signaling	PMID: 33462236
24	I-ECD8+T/Pc/Mc	TI-U	ADM	CALCR_RAMP1	0.25971	0	ADM_CALCR_RAMP1	ADM - (CALCR+RAMP1)	ADM	Secreted Signaling	PMID: 33462236
24	I-ECD8+T/Pc/P	TI-U	ADM	CALCR_RAMP1	0.26309	0	ADM_CALCR_RAMP1	ADM - (CALCR+RAMP1)	ADM	Secreted Signaling	PMID: 33462236
24	I-ECD8+T/Pc/Mc	TI-ECD8+T/Pc/Mc	ADM	CALCR_RAMP2	0.253269	0	ADM_CALCR_RAMP2	ADM - (CALCR+RAMP2)	ADM	Secreted Signaling	PMID: 33462236
24	I-ECD8+T/Pc/P	TI-ECD8+T/Pc/Mc	ADM	CALCR_RAMP2	0.256593	0	ADM_CALCR_RAMP2	ADM - (CALCR+RAMP2)	ADM	Secreted Signaling	PMID: 33462236
24	I-ECD8+T/Pc/Mc	TI-ECD8+T/Pc/P	ADM	CALCR_RAMP2	0.24795	0.02	ADM_CALCR_RAMP2	ADM - (CALCR+RAMP2)	ADM	Secreted Signaling	PMID: 33462236
24	I-ECD8+T/Pc/P	TI-ECD8+T/Pc/P	ADM	CALCR_RAMP2	0.251228	0.04	ADM_CALCR_RAMP2	ADM - (CALCR+RAMP2)	ADM	Secreted Signaling	PMID: 33462236
24	I-ECD8+T/Pc/Mc	TI-U	ADM	CALCR_RAMP2	0.248037	0	ADM_CALCR_RAMP2	ADM - (CALCR+RAMP2)	ADM	Secreted Signaling	PMID: 33462236
24	I-ECD8+T/Pc/P	TI-U	ADM	CALCR_RAMP2	0.251317	0.03	ADM_CALCR_RAMP2	ADM - (CALCR+RAMP2)	ADM	Secreted Signaling	PMID: 33462236
24	I-ECD8+T/Pc/Mc	TI-ECD8+T/Pc/Mc	ADM	CALCRL_RAMP1	0.253349	0	ADM_CALCRL_RAMP1	ADM - (CALCRL+RAMP1)	ADM	Secreted Signaling	PMID: 33462236
24	I-ECD8+T/Pc/P	TI-ECD8+T/Pc/Mc	ADM	CALCRL_RAMP1	0.256675	0.01	ADM_CALCRL_RAMP1	ADM - (CALCRL+RAMP1)	ADM	Secreted Signaling	PMID: 33462236
24	I-ECD8+T/Pc/Mc	TI-FoBc/ECD8+T/NKc	ADM	CALCRL_RAMP1	0.249253	0.04	ADM_CALCRL_RAMP1	ADM - (CALCRL+RAMP1)	ADM	Secreted Signaling	PMID: 33462236
24	I-ECD8+T/Pc/Mc	TI-U	ADM	CALCRL_RAMP1	0.25971	0	ADM_CALCRL_RAMP1	ADM - (CALCRL+RAMP1)	ADM	Secreted Signaling	PMID: 33462236
24	I-ECD8+T/Pc/P	TI-U	ADM	CALCRL_RAMP1	0.26309	0	ADM_CALCRL_RAMP1	ADM - (CALCRL+RAMP1)	ADM	Secreted Signaling	PMID: 33462236
24	I-ECD8+T/Pc/Mc	TI-ECD8+T/Pc/Mc	ADM	CALCRL_RAMP2	0.253269	0	ADM_CALCRL_RAMP2	ADM - (CALCRL+RAMP2)	ADM	Secreted Signaling	PMID: 33462236
24	I-ECD8+T/Pc/P	TI-ECD8+T/Pc/Mc	ADM	CALCRL_RAMP2	0.256593	0	ADM_CALCRL_RAMP2	ADM - (CALCRL+RAMP2)	ADM	Secreted Signaling	PMID: 33462236
24	I-ECD8+T/Pc/Mc	TI-ECD8+T/Pc/P	ADM	CALCRL_RAMP2	0.24795	0.02	ADM_CALCRL_RAMP2	ADM - (CALCRL+RAMP2)	ADM	Secreted Signaling	PMID: 33462236
24	I-ECD8+T/Pc/P	TI-ECD8+T/Pc/P	ADM	CALCRL_RAMP2	0.251228	0.04	ADM_CALCRL_RAMP2	ADM - (CALCRL+RAMP2)	ADM	Secreted Signaling	PMID: 33462236
24	I-ECD8+T/Pc/Mc	TI-U	ADM	CALCRL_RAMP2	0.248037	0	ADM_CALCRL_RAMP2	ADM - (CALCRL+RAMP2)	ADM	Secreted Signaling	PMID: 33462236
24	I-ECD8+T/Pc/P	TI-U	ADM	CALCRL_RAMP2	0.251317	0.03	ADM_CALCRL_RAMP2	ADM - (CALCRL+RAMP2)	ADM	Secreted Signaling	PMID: 33462236
24	TI-ECD8+T/Pc/Mc	I-ECD8+T/Pc/Mc	SLITRK6	PTPRS	0.238151	0.01	SLITRK6_PTPRS	SLITRK6 - PTPRS	SLITRK	Secreted Signaling	PMID: 30648269;PMID: 30822649
24	TI-FoBc/ECD8+T/NKc	I-ECD8+T/Pc/Mc	SLITRK6	PTPRS	0.251762	0.02	SLITRK6_PTPRS	SLITRK6 - PTPRS	SLITRK	Secreted Signaling	PMID: 30648269;PMID: 30822649
24	TI-ECD8+T/Pc/Mc	I-ECD8+T/Pc/P	SLITRK6	PTPRS	0.2473	0	SLITRK6_PTPRS	SLITRK6 - PTPRS	SLITRK	Secreted Signaling	PMID: 30648269;PMID: 30822649
24	TI-FoBc/ECD8+T/NKc	I-ECD8+T/Pc/P	SLITRK6	PTPRS	0.261255	0.01	SLITRK6_PTPRS	SLITRK6 - PTPRS	SLITRK	Secreted Signaling	PMID: 30648269;PMID: 30822649
24	TI-FoBc/ECD8+T/NKc	I-ECD8+T/Pc/Mc	IGFBP3	TMEM219	0.374916	0.04	IGFBP3_TMEM219	IGFBP3 - TMEM219	IGFBP	Secreted Signaling	PMID:20353938
24	TI-ECD8+T/Pc/P	I-ECD8+T/Pc/Mc	ULBP1	NKG2D_HCST	0.304927	0	ULBP1_NKG2D_HCST	ULBP1 - (KLRK1+HCST)	MHC-I	Secreted Signaling	PMID: 10894171;PMID:24223577
24	TI-U	I-ECD8+T/Pc/Mc	ULBP1	NKG2D_HCST	0.261077	0.01	ULBP1_NKG2D_HCST	ULBP1 - (KLRK1+HCST)	MHC-I	Secreted Signaling	PMID: 10894171;PMID:24223577
24	TI-ECD8+T/Pc/P	I-ECD8+T/Pc/P	ULBP1	NKG2D_HCST	0.326484	0	ULBP1_NKG2D_HCST	ULBP1 - (KLRK1+HCST)	MHC-I	Secreted Signaling	PMID: 10894171;PMID:24223577
24	TI-U	I-ECD8+T/Pc/P	ULBP1	NKG2D_HCST	0.280785	0	ULBP1_NKG2D_HCST	ULBP1 - (KLRK1+HCST)	MHC-I	Secreted Signaling	PMID: 10894171;PMID:24223577
24	TI-ECD8+T/Pc/P	I-FoBc/ECD8+T/NKc	ULBP1	NKG2D_HCST	0.289354	0.03	ULBP1_NKG2D_HCST	ULBP1 - (KLRK1+HCST)	MHC-I	Secreted Signaling	PMID: 10894171;PMID:24223577
24	TI-ECD8+T/Pc/Mc	I-ECD8+T/Pc/Mc	PROS1	MERTK	0.345338	0	PROS1_MERTK	PROS1 - MERTK	PROS	Secreted Signaling	PMID: 34631419
24	TI-U	I-ECD8+T/Pc/Mc	PROS1	MERTK	0.326215	0.02	PROS1_MERTK	PROS1 - MERTK	PROS	Secreted Signaling	PMID: 34631419
24	TI-ECD8+T/Pc/Mc	I-FoBc/ECD8+T/NKc	PROS1	MERTK	0.329468	0.02	PROS1_MERTK	PROS1 - MERTK	PROS	Secreted Signaling	PMID: 34631419
30	I-Mc	TI-Mc	TGFB1	TGFbR1_R2	0.00840433	0	TGFB1_TGFBR1_TGFBR2	TGFB1 - (TGFBR1+TGFBR2)	TGFb	Secreted Signaling	KEGG: hsa04350
30	I-Mc	TI-U	TGFB1	TGFbR1_R2	0.00745244	0.02	TGFB1_TGFBR1_TGFBR2	TGFB1 - (TGFBR1+TGFBR2)	TGFb	Secreted Signaling	KEGG: hsa04350
30	TI-Mc	I-Mc	TGFB2	TGFbR1_R2	0.00784166	0	TGFB2_TGFBR1_TGFBR2	TGFB2 - (TGFBR1+TGFBR2)	TGFb	Secreted Signaling	KEGG: hsa04350
30	I-Mc	TI-Mc	TGFB1	ACVR1B_TGFbR2	0.00874961	0	TGFB1_ACVR1B_TGFBR2	TGFB1 - (ACVR1B+TGFBR2)	TGFb	Secreted Signaling	PMID: 27449815
30	I-Mc	TI-U	TGFB1	ACVR1B_TGFbR2	0.0079188	0	TGFB1_ACVR1B_TGFBR2	TGFB1 - (ACVR1B+TGFBR2)	TGFb	Secreted Signaling	PMID: 27449815
30	TI-Mc	I-Mc	TGFB2	ACVR1B_TGFbR2	0.0078444	0	TGFB2_ACVR1B_TGFBR2	TGFB2 - (ACVR1B+TGFBR2)	TGFb	Secreted Signaling	PMID: 27449815
30	TI-U	I-FB-c/Mc/P	TGFB1	ACVR1_TGFbR	0.276708	0.01	TGFB1_ACVR1_TGFBR1	TGFB1 - (ACVR1+TGFBR1)	TGFb	Secreted Signaling	PMID: 29376829
30	TI-U	I-Mc	TGFB1	ACVR1_TGFbR	0.254794	0.03	TGFB1_ACVR1_TGFBR1	TGFB1 - (ACVR1+TGFBR1)	TGFb	Secreted Signaling	PMID: 29376829
30	I-FB-c/Mc/P	TI-Mc	TGFB1	ACVR1_TGFbR	0.274403	0.01	TGFB1_ACVR1_TGFBR1	TGFB1 - (ACVR1+TGFBR1)	TGFb	Secreted Signaling	PMID: 29376829
30	I-Mc	TI-Mc	TGFB1	ACVR1_TGFbR	0.261714	0.03	TGFB1_ACVR1_TGFBR1	TGFB1 - (ACVR1+TGFBR1)	TGFb	Secreted Signaling	PMID: 29376829
30	I-FB-c/Mc/P	TI-U	TGFB1	ACVR1_TGFbR	0.273533	0.02	TGFB1_ACVR1_TGFBR1	TGFB1 - (ACVR1+TGFBR1)	TGFb	Secreted Signaling	PMID: 29376829
19	TI-Fb/Mc/P	I-Fb/Mc/P	CCL28	CCR10	0.290472	0	CCL28_CCR10	CCL28 - CCR10	CCL	Secreted Signaling	KEGG: hsa04060
30	TI-Mc	I-FB-c/Mc/P	TGFB2	ACVR1_TGFbR	0.279492	0	TGFB2_ACVR1_TGFBR1	TGFB2 - (ACVR1+TGFBR1)	TGFb	Secreted Signaling	PMID: 29376829
30	TI-U	I-FB-c/Mc/P	TGFB2	ACVR1_TGFbR	0.246414	0.01	TGFB2_ACVR1_TGFBR1	TGFB2 - (ACVR1+TGFBR1)	TGFb	Secreted Signaling	PMID: 29376829
30	TI-FB-c/Mc/P	I-Mc	TGFB2	ACVR1_TGFbR	0.24511	0.04	TGFB2_ACVR1_TGFBR1	TGFB2 - (ACVR1+TGFBR1)	TGFb	Secreted Signaling	PMID: 29376829
30	TI-Mc	I-Mc	TGFB2	ACVR1_TGFbR	0.257437	0.01	TGFB2_ACVR1_TGFBR1	TGFB2 - (ACVR1+TGFBR1)	TGFb	Secreted Signaling	PMID: 29376829
30	TI-Mc	I-Mc	Inhibin B	ACVR2B	0.194462	0	INHABB_ACVR2B	INHABB - ACVR2B	ACTIVIN	Secreted Signaling	PMID: 15027884
30	I-FB-c/Mc/P	TI-Mc	AREG	EGFR	0.27834	0.01	AREG_EGFR	AREG - EGFR	EGF	Secreted Signaling	KEGG: hsa04012
30	I-Mc	TI-Mc	AREG	EGFR	0.289991	0.01	AREG_EGFR	AREG - EGFR	EGF	Secreted Signaling	KEGG: hsa04012
30	I-FB-c/Mc/P	TI-U	AREG	EGFR	0.291343	0	AREG_EGFR	AREG - EGFR	EGF	Secreted Signaling	KEGG: hsa04012
30	I-Mc	TI-U	AREG	EGFR	0.30331	0	AREG_EGFR	AREG - EGFR	EGF	Secreted Signaling	KEGG: hsa04012
30	I-Mc	TI-FB-c/Mc/P	AREG	EGFR_ERBB2	0.281955	0.01	AREG_EGFR_ERBB2	AREG - (EGFR+ERBB2)	EGF	Secreted Signaling	KEGG: hsa04012
30	I-FB-c/Mc/P	TI-Mc	AREG	EGFR_ERBB2	0.276586	0.01	AREG_EGFR_ERBB2	AREG - (EGFR+ERBB2)	EGF	Secreted Signaling	KEGG: hsa04012
30	I-Mc	TI-Mc	AREG	EGFR_ERBB2	0.288193	0.01	AREG_EGFR_ERBB2	AREG - (EGFR+ERBB2)	EGF	Secreted Signaling	KEGG: hsa04012
30	I-FB-c/Mc/P	TI-U	AREG	EGFR_ERBB2	0.281047	0	AREG_EGFR_ERBB2	AREG - (EGFR+ERBB2)	EGF	Secreted Signaling	KEGG: hsa04012
30	I-Mc	TI-U	AREG	EGFR_ERBB2	0.292765	0	AREG_EGFR_ERBB2	AREG - (EGFR+ERBB2)	EGF	Secreted Signaling	KEGG: hsa04012
30	I-FB-c/Mc/P	TI-Mc	HBEGF	EGFR	0.32477	0.01	HBEGF_EGFR	HBEGF - EGFR	EGF	Secreted Signaling	KEGG: hsa04012
30	I-Mc	TI-Mc	HBEGF	EGFR	0.31969	0.03	HBEGF_EGFR	HBEGF - EGFR	EGF	Secreted Signaling	KEGG: hsa04012
30	I-FB-c/Mc/P	TI-U	HBEGF	EGFR	0.338923	0	HBEGF_EGFR	HBEGF - EGFR	EGF	Secreted Signaling	KEGG: hsa04012
30	I-Mc	TI-U	HBEGF	EGFR	0.333731	0	HBEGF_EGFR	HBEGF - EGFR	EGF	Secreted Signaling	KEGG: hsa04012
30	I-FB-c/Mc/P	TI-Mc	HBEGF	EGFR_ERBB2	0.322854	0.02	HBEGF_EGFR_ERBB2	HBEGF - (EGFR+ERBB2)	EGF	Secreted Signaling	KEGG: hsa04012
30	I-FB-c/Mc/P	TI-U	HBEGF	EGFR_ERBB2	0.327723	0.01	HBEGF_EGFR_ERBB2	HBEGF - (EGFR+ERBB2)	EGF	Secreted Signaling	KEGG: hsa04012
30	I-Mc	TI-U	HBEGF	EGFR_ERBB2	0.322619	0.02	HBEGF_EGFR_ERBB2	HBEGF - (EGFR+ERBB2)	EGF	Secreted Signaling	KEGG: hsa04012
30	TI-Mc	I-FB-c/Mc/P	PDGFB	PDGFRA	0.0534683	0.03	PDGFB_PDGFRA	PDGFB - PDGFRA	PDGF	Secreted Signaling	PMID: 15207812
30	TI-U	I-FB-c/Mc/P	PDGFB	PDGFRA	0.0590649	0	PDGFB_PDGFRA	PDGFB - PDGFRA	PDGF	Secreted Signaling	PMID: 15207812
30	TI-U	I-Mc	PDGFB	PDGFRA	0.0508861	0	PDGFB_PDGFRA	PDGFB - PDGFRA	PDGF	Secreted Signaling	PMID: 15207812
30	TI-U	I-FB-c/Mc/P	PDGFB	PDGFRB	0.062943	0.01	PDGFB_PDGFRB	PDGFB - PDGFRB	PDGF	Secreted Signaling	PMID: 15207812
30	TI-Fb/Mc/P	I-Fb/Mc/P	LIF	LIFR_IL6ST	0.250413	0	LIF_LIFR_IL6ST	LIF - (LIFR+IL6ST)	LIFR	Secreted Signaling	KEGG: hsa04060
30	TI-Mc	I-FB-c/Mc/P	VEGFA	FLT1	0.352233	0	VEGFA_VEGFR1	VEGFA - VEGFR1	VEGF	Secreted Signaling	KEGG: hsa04370; PMID: 16633338
30	TI-U	I-FB-c/Mc/P	VEGFA	FLT1	0.364912	0	VEGFA_VEGFR1	VEGFA - VEGFR1	VEGF	Secreted Signaling	KEGG: hsa04370; PMID: 16633338
30	TI-U	I-Mc	VEGFA	FLT1	0.283078	0.03	VEGFA_VEGFR1	VEGFA - VEGFR1	VEGF	Secreted Signaling	KEGG: hsa04370; PMID: 16633338
30	TI-Fb/Mc/P	I-Fb/Mc/P	TGFB2	ACVR1_TGFbR	0.266489	0.02	TGFB2_ACVR1_TGFBR1	TGFB2 - (ACVR1+TGFBR1)	TGFb	Secreted Signaling	PMID: 29376829
30	TI-Mc	I-FB-c/Mc/P	VEGFA	KDR	0.486438	0.02	VEGFA_VEGFR2	VEGFA - VEGFR2	VEGF	Secreted Signaling	KEGG: hsa04370; PMID: 16633338
30	TI-U	I-FB-c/Mc/P	VEGFA	KDR	0.500217	0	VEGFA_VEGFR2	VEGFA - VEGFR2	VEGF	Secreted Signaling	KEGG: hsa04370; PMID: 16633338
19	TI-Fb/Mc/P	I-Fb/Mc/P	TUB	MERTK	0.285191	0.02	TUB_MERTK	TUB - MERTK	TULP	Secreted Signaling	PMID: 20978475
30	TI-Mc	I-FB-c/Mc/P	VEGFA	FLT1_KDR	0.511358	0	VEGFA_VEGFR1R2	VEGFA - VEGFR1R2	VEGF	Secreted Signaling	PMID: 16633338
30	TI-U	I-FB-c/Mc/P	VEGFA	FLT1_KDR	0.525121	0	VEGFA_VEGFR1R2	VEGFA - VEGFR1R2	VEGF	Secreted Signaling	PMID: 16633338
30	TI-Fb/Mc/P	I-Fb/Mc/P	VEGFA	FLT1	0.362325	0	VEGFA_VEGFR1	VEGFA - VEGFR1	VEGF	Secreted Signaling	KEGG: hsa04370; PMID: 16633338
30	I-Mc	TI-FB-c/Mc/P	IGF2	IGF2R	0.00304471	0	IGF2_IGF2R	IGF2 - IGF2R	IGF	Secreted Signaling	PMID: 14604834
30	TI-Mc	I-Mc	CCL3	CCR1	0.225968	0.03	CCL3_CCR1	CCL3 - CCR1	CCL	Secreted Signaling	KEGG: hsa04060
30	TI-U	I-Mc	CCL3	CCR1	0.245751	0	CCL3_CCR1	CCL3 - CCR1	CCL	Secreted Signaling	KEGG: hsa04060
30	TI-Mc	I-Mc	CCL8	CCR1	0.195087	0.02	CCL8_CCR1	CCL8 - CCR1	CCL	Secreted Signaling	KEGG: hsa04060
30	TI-U	I-Mc	CCL8	CCR1	0.190009	0.02	CCL8_CCR1	CCL8 - CCR1	CCL	Secreted Signaling	KEGG: hsa04060
30	I-Mc	TI-Mc	CCL8	CCR1	0.203123	0	CCL8_CCR1	CCL8 - CCR1	CCL	Secreted Signaling	KEGG: hsa04060
30	TI-U	I-Mc	CCL14	CCR1	0.199886	0	CCL14_CCR1	CCL14 - CCR1	CCL	Secreted Signaling	KEGG: hsa04060
30	I-FB-c/Mc/P	TI-Mc	CCL14	CCR1	0.20904	0.01	CCL14_CCR1	CCL14 - CCR1	CCL	Secreted Signaling	KEGG: hsa04060
30	TI-Mc	I-Mc	CCL8	CCR2	0.148408	0.02	CCL8_CCR2	CCL8 - CCR2	CCL	Secreted Signaling	KEGG: hsa04060
30	I-Mc	TI-Mc	CCL8	CCR2	0.167721	0.02	CCL8_CCR2	CCL8 - CCR2	CCL	Secreted Signaling	KEGG: hsa04060
30	I-Mc	TI-U	CCL8	CCR2	0.178682	0	CCL8_CCR2	CCL8 - CCR2	CCL	Secreted Signaling	KEGG: hsa04060
30	TI-Mc	I-Mc	CCL3	ACKR2	0.172694	0.04	CCL3_ACKR2	CCL3 - ACKR2	CCL	Secreted Signaling	PMID: 26740381
30	TI-U	I-Mc	CCL3	ACKR2	0.188951	0	CCL3_ACKR2	CCL3 - ACKR2	CCL	Secreted Signaling	PMID: 26740381
30	TI-U	I-Mc	CCL24	ACKR2	0.17963	0.03	CCL24_ACKR2	CCL24 - ACKR2	CCL	Secreted Signaling	PMID: 26740381
30	TI-U	I-Mc	CCL14	ACKR2	0.151558	0.01	CCL14_ACKR2	CCL14 - ACKR2	CCL	Secreted Signaling	PMID: 26740381
30	I-FB-c/Mc/P	TI-Mc	CCL14	ACKR2	0.162335	0.04	CCL14_ACKR2	CCL14 - ACKR2	CCL	Secreted Signaling	PMID: 26740381
30	I-FB-c/Mc/P	TI-U	CCL14	ACKR2	0.160531	0.01	CCL14_ACKR2	CCL14 - ACKR2	CCL	Secreted Signaling	PMID: 26740381
30	I-Mc	TI-U	CXCL12	CXCR4	0.21705	0.02	CXCL12_CXCR4	CXCL12 - CXCR4	CXCL	Secreted Signaling	KEGG: hsa04060
30	TI-Mc	I-Mc	CXCL12	ACKR3	0.182604	0	CXCL12_ACKR3	CXCL12 - ACKR3	CXCL	Secreted Signaling	KEGG: hsa04060
30	TI-U	I-Mc	CXCL12	ACKR3	0.191789	0.03	CXCL12_ACKR3	CXCL12 - ACKR3	CXCL	Secreted Signaling	KEGG: hsa04060
30	TI-Fb/Mc/P	I-Fb/Mc/P	VEGFA	KDR	0.497423	0	VEGFA_VEGFR2	VEGFA - VEGFR2	VEGF	Secreted Signaling	KEGG: hsa04370; PMID: 16633338
30	TI-Mc	I-FB-c/Mc/P	LIF	LIFR_IL6ST	0.224745	0.04	LIF_LIFR_IL6ST	LIF - (LIFR+IL6ST)	LIFR	Secreted Signaling	KEGG: hsa04060
30	TI-U	I-FB-c/Mc/P	LIF	LIFR_IL6ST	0.22475	0.02	LIF_LIFR_IL6ST	LIF - (LIFR+IL6ST)	LIFR	Secreted Signaling	KEGG: hsa04060
30	TI-FB-c/Mc/P	I-Mc	LIF	LIFR_IL6ST	0.226595	0.02	LIF_LIFR_IL6ST	LIF - (LIFR+IL6ST)	LIFR	Secreted Signaling	KEGG: hsa04060
30	I-FB-c/Mc/P	TI-Mc	LIF	LIFR_IL6ST	0.224254	0.01	LIF_LIFR_IL6ST	LIF - (LIFR+IL6ST)	LIFR	Secreted Signaling	KEGG: hsa04060
30	TI-U	I-FB-c/Mc/P	IL10	IL10RA_IL10RB	0.192978	0.04	IL10_IL10RA_IL10RB	IL10 - (IL10RA+IL10RB)	IL10	Secreted Signaling	KEGG: hsa04060
30	TI-U	I-Mc	IL10	IL10RA_IL10RB	0.202971	0	IL10_IL10RA_IL10RB	IL10 - (IL10RA+IL10RB)	IL10	Secreted Signaling	KEGG: hsa04060
30	I-Mc	TI-Mc	IL10	IL10RA_IL10RB	0.189997	0	IL10_IL10RA_IL10RB	IL10 - (IL10RA+IL10RB)	IL10	Secreted Signaling	KEGG: hsa04060
30	I-Mc	TI-U	IL10	IL10RA_IL10RB	0.214724	0	IL10_IL10RA_IL10RB	IL10 - (IL10RA+IL10RB)	IL10	Secreted Signaling	KEGG: hsa04060
30	TI-Mc	I-Mc	CSF1	CSF1R	0.182942	0.03	CSF1_CSF1R	CSF1 - CSF1R	CSF	Secreted Signaling	KEGG: hsa04060
30	TI-U	I-Mc	CSF1	CSF1R	0.191111	0.02	CSF1_CSF1R	CSF1 - CSF1R	CSF	Secreted Signaling	KEGG: hsa04060
30	I-FB-c/Mc/P	TI-U	CSF1	CSF1R	0.205929	0	CSF1_CSF1R	CSF1 - CSF1R	CSF	Secreted Signaling	KEGG: hsa04060
30	TI-U	I-Mc	TNFSF10	TNFRSF10A	0.207935	0	TNFSF10_TNFRSF10B	TNFSF10 - TNFRSF10B	TRAIL	Secreted Signaling	KEGG: hsa04060
30	I-FB-c/Mc/P	TI-U	TNFSF10	TNFRSF10A	0.207621	0	TNFSF10_TNFRSF10B	TNFSF10 - TNFRSF10B	TRAIL	Secreted Signaling	KEGG: hsa04060
30	I-Mc	TI-U	TNFSF10	TNFRSF10A	0.203414	0.01	TNFSF10_TNFRSF10B	TNFSF10 - TNFRSF10B	TRAIL	Secreted Signaling	KEGG: hsa04060
30	TI-Mc	I-FB-c/Mc/P	TNFSF13	TNFRSF17	0.18008	0.03	TNFSF13_TNFRSF17	TNFSF13 - TNFRSF17	APRIL	Secreted Signaling	KEGG: hsa04060
30	TI-U	I-FB-c/Mc/P	TNFSF13	TNFRSF17	0.188473	0	TNFSF13_TNFRSF17	TNFSF13 - TNFRSF17	APRIL	Secreted Signaling	KEGG: hsa04060
30	TI-U	I-Mc	TNFSF13	TNFRSF17	0.168025	0.01	TNFSF13_TNFRSF17	TNFSF13 - TNFRSF17	APRIL	Secreted Signaling	KEGG: hsa04060
30	I-Mc	TI-Mc	TNFSF13	TNFRSF17	0.179968	0	TNFSF13_TNFRSF17	TNFSF13 - TNFRSF17	APRIL	Secreted Signaling	KEGG: hsa04060
30	I-Mc	TI-U	TNFSF13	TNFRSF17	0.18547	0	TNFSF13_TNFRSF17	TNFSF13 - TNFRSF17	APRIL	Secreted Signaling	KEGG: hsa04060
30	TI-Mc	I-FB-c/Mc/P	SPP1	CD44	0.346193	0.03	SPP1_CD44	SPP1 - CD44	SPP1	Secreted Signaling	PMID: 21907263
30	TI-Mc	I-Mc	SPP1	CD44	0.349113	0.01	SPP1_CD44	SPP1 - CD44	SPP1	Secreted Signaling	PMID: 21907263
30	I-Mc	TI-FB-c/Mc/P	SPP1	CD44	0.394712	0.01	SPP1_CD44	SPP1 - CD44	SPP1	Secreted Signaling	PMID: 21907263
30	I-Mc	TI-Mc	SPP1	CD44	0.399027	0	SPP1_CD44	SPP1 - CD44	SPP1	Secreted Signaling	PMID: 21907263
30	I-Mc	TI-U	SPP1	CD44	0.412436	0	SPP1_CD44	SPP1 - CD44	SPP1	Secreted Signaling	PMID: 21907263
30	I-Mc	TI-FB-c/Mc/P	SPP1	ITGAV_ITGB1	0.442231	0	SPP1_ITGAV_ITGB1	SPP1 - (ITGAV+ITGB1)	SPP1	Secreted Signaling	PMID: 21907263
30	I-Mc	TI-Mc	SPP1	ITGAV_ITGB1	0.457539	0	SPP1_ITGAV_ITGB1	SPP1 - (ITGAV+ITGB1)	SPP1	Secreted Signaling	PMID: 21907263
30	I-Mc	TI-U	SPP1	ITGAV_ITGB1	0.448494	0	SPP1_ITGAV_ITGB1	SPP1 - (ITGAV+ITGB1)	SPP1	Secreted Signaling	PMID: 21907263
30	I-Mc	TI-FB-c/Mc/P	SPP1	ITGAV_ITGB5	0.40226	0.01	SPP1_ITGAV_ITGB5	SPP1 - (ITGAV+ITGB5)	SPP1	Secreted Signaling	PMID: 21907263
30	I-Mc	TI-Mc	SPP1	ITGAV_ITGB5	0.40994	0	SPP1_ITGAV_ITGB5	SPP1 - (ITGAV+ITGB5)	SPP1	Secreted Signaling	PMID: 21907263
30	I-Mc	TI-U	SPP1	ITGAV_ITGB5	0.404922	0	SPP1_ITGAV_ITGB5	SPP1 - (ITGAV+ITGB5)	SPP1	Secreted Signaling	PMID: 21907263
30	I-Mc	TI-FB-c/Mc/P	SPP1	ITGA4_ITGB1	0.402421	0.01	SPP1_ITGA4_ITGB1	SPP1 - (ITGA4+ITGB1)	SPP1	Secreted Signaling	PMID: 21907263
30	I-Mc	TI-Mc	SPP1	ITGA4_ITGB1	0.419011	0	SPP1_ITGA4_ITGB1	SPP1 - (ITGA4+ITGB1)	SPP1	Secreted Signaling	PMID: 21907263
30	I-Mc	TI-U	SPP1	ITGA4_ITGB1	0.392925	0	SPP1_ITGA4_ITGB1	SPP1 - (ITGA4+ITGB1)	SPP1	Secreted Signaling	PMID: 21907263
30	I-Mc	TI-FB-c/Mc/P	SPP1	ITGA9_ITGB1	0.417804	0	SPP1_ITGA9_ITGB1	SPP1 - (ITGA9+ITGB1)	SPP1	Secreted Signaling	PMID: 21907263
30	I-Mc	TI-Mc	SPP1	ITGA9_ITGB1	0.44169	0	SPP1_ITGA9_ITGB1	SPP1 - (ITGA9+ITGB1)	SPP1	Secreted Signaling	PMID: 21907263
30	I-Mc	TI-U	SPP1	ITGA9_ITGB1	0.445214	0	SPP1_ITGA9_ITGB1	SPP1 - (ITGA9+ITGB1)	SPP1	Secreted Signaling	PMID: 21907263
30	TI-Mc	I-FB-c/Mc/P	SPP1	ITGA5_ITGB1	0.369481	0.04	SPP1_ITGA5_ITGB1	SPP1 - (ITGA5+ITGB1)	SPP1	Secreted Signaling	PMID: 21907263
30	I-Mc	TI-FB-c/Mc/P	SPP1	ITGA5_ITGB1	0.445265	0	SPP1_ITGA5_ITGB1	SPP1 - (ITGA5+ITGB1)	SPP1	Secreted Signaling	PMID: 21907263
30	I-Mc	TI-Mc	SPP1	ITGA5_ITGB1	0.422595	0	SPP1_ITGA5_ITGB1	SPP1 - (ITGA5+ITGB1)	SPP1	Secreted Signaling	PMID: 21907263
30	I-Mc	TI-U	SPP1	ITGA5_ITGB1	0.423028	0	SPP1_ITGA5_ITGB1	SPP1 - (ITGA5+ITGB1)	SPP1	Secreted Signaling	PMID: 21907263
30	TI-Fb/Mc/P	I-Fb/Mc/P	VEGFA	FLT1_KDR	0.522332	0	VEGFA_VEGFR1R2	VEGFA - VEGFR1R2	VEGF	Secreted Signaling	PMID: 16633338
30	TI-Mc	I-FB-c/Mc/P	ANGPTL4	ITGA5_ITGB1	0.341097	0.01	ANGPTL4_ITGA5_ITGB1	ANGPTL4 - (ITGA5+ITGB1)	ANGPTL	Secreted Signaling	PMID: 30049845
30	TI-U	I-FB-c/Mc/P	ANGPTL4	ITGA5_ITGB1	0.365708	0	ANGPTL4_ITGA5_ITGB1	ANGPTL4 - (ITGA5+ITGB1)	ANGPTL	Secreted Signaling	PMID: 30049845
30	TI-U	I-Mc	ANGPTL4	ITGA5_ITGB1	0.327815	0.03	ANGPTL4_ITGA5_ITGB1	ANGPTL4 - (ITGA5+ITGB1)	ANGPTL	Secreted Signaling	PMID: 30049845
19	TI-Fb/Mc/P	I-Fb/Mc/P	VEGFB	FLT1	0.333748	0.01	VEGFB_VEGFR1	VEGFB - VEGFR1	VEGF	Secreted Signaling	KEGG: hsa04370; PMID: 16633338
30	TI-Mc	I-FB-c/Mc/P	ANGPTL4	CDH11	0.329718	0	ANGPTL4_CDH11	ANGPTL4 - CDH11	ANGPTL	Secreted Signaling	PMID: 30049845
30	TI-U	I-FB-c/Mc/P	ANGPTL4	CDH11	0.353949	0	ANGPTL4_CDH11	ANGPTL4 - CDH11	ANGPTL	Secreted Signaling	PMID: 30049845
19	TI-Fb/Mc/P&ECD8+T/Pc/Mc	I-Fb/Mc/P	CCL28	CCR10	0.303351	0.02	CCL28_CCR10	CCL28 - CCR10	CCL	Secreted Signaling	KEGG: hsa04060
30	TI-U	I-FB-c/Mc/P	ANGPTL4	SDC2	0.302513	0.01	ANGPTL4_SDC2	ANGPTL4 - SDC2	ANGPTL	Secreted Signaling	PMID: 29017031
30	TI-FB-c/Mc/P	I-Mc	ANGPTL4	SDC2	0.340931	0	ANGPTL4_SDC2	ANGPTL4 - SDC2	ANGPTL	Secreted Signaling	PMID: 29017031
30	TI-Mc	I-Mc	ANGPTL4	SDC2	0.308862	0	ANGPTL4_SDC2	ANGPTL4 - SDC2	ANGPTL	Secreted Signaling	PMID: 29017031
30	TI-U	I-Mc	ANGPTL4	SDC2	0.332321	0	ANGPTL4_SDC2	ANGPTL4 - SDC2	ANGPTL	Secreted Signaling	PMID: 29017031
19	TI-Fb/Mc/P&ECD8+T/Pc/Mc	I-Fb/Mc/P	CSF1	CSF1R	0.234485	0.01	CSF1_CSF1R	CSF1 - CSF1R	CSF	Secreted Signaling	KEGG: hsa04060
30	TI-U	I-FB-c/Mc/P	ANGPTL4	SDC3	0.290975	0.01	ANGPTL4_SDC3	ANGPTL4 - SDC3	ANGPTL	Secreted Signaling	PMID: 29017031
30	TI-FB-c/Mc/P	I-Mc	ANGPTL4	SDC3	0.311062	0	ANGPTL4_SDC3	ANGPTL4 - SDC3	ANGPTL	Secreted Signaling	PMID: 29017031
30	TI-U	I-Mc	ANGPTL4	SDC3	0.302859	0	ANGPTL4_SDC3	ANGPTL4 - SDC3	ANGPTL	Secreted Signaling	PMID: 29017031
30	I-FB-c/Mc/P	TI-U	ANGPTL4	SDC3	0.290612	0.03	ANGPTL4_SDC3	ANGPTL4 - SDC3	ANGPTL	Secreted Signaling	PMID: 29017031
30	I-Mc	TI-U	ANGPTL4	SDC3	0.279331	0.02	ANGPTL4_SDC3	ANGPTL4 - SDC3	ANGPTL	Secreted Signaling	PMID: 29017031
19	TI-Fb/Mc/P&ECD8+T/Pc/Mc	I-Fb/Mc/P	GZMA	F2R	0.256301	0	GZMA_F2R	GZMA - F2R	PARs	Secreted Signaling	KEGG: hsa04080
30	TI-FB-c/Mc/P	I-Mc	C3	C3AR1	0.390979	0	C3_C3AR1	C3 - C3AR1	COMPLEMENT	Secreted Signaling	KEGG: hsa04080
30	TI-Mc	I-Mc	C3	C3AR1	0.36571	0.01	C3_C3AR1	C3 - C3AR1	COMPLEMENT	Secreted Signaling	KEGG: hsa04080
30	TI-U	I-Mc	C3	C3AR1	0.352412	0.02	C3_C3AR1	C3 - C3AR1	COMPLEMENT	Secreted Signaling	KEGG: hsa04080
19	TI-Fb/Mc/P&ECD8+T/Pc/Mc	I-Fb/Mc/P	SPP1	ITGA8_ITGB1	0.418593	0.03	SPP1_ITGA8_ITGB1	SPP1 - (ITGA8+ITGB1)	SPP1	Secreted Signaling	PMID: 21907263
30	TI-FB-c/Mc/P	I-Mc	C3	ITGAM_ITGB2	0.413601	0	C3_ITGAM_ITGB2	C3 - (ITGAM+ITGB2)	COMPLEMENT	Secreted Signaling	PMID: 16234578
30	TI-Mc	I-Mc	C3	ITGAM_ITGB2	0.387801	0.01	C3_ITGAM_ITGB2	C3 - (ITGAM+ITGB2)	COMPLEMENT	Secreted Signaling	PMID: 16234578
30	TI-U	I-Mc	C3	ITGAM_ITGB2	0.374174	0.01	C3_ITGAM_ITGB2	C3 - (ITGAM+ITGB2)	COMPLEMENT	Secreted Signaling	PMID: 16234578
30	TI-FB-c/Mc/P	I-Mc	C3	ITGAX_ITGB2	0.42642	0	C3_ITGAX_ITGB2	C3 - (ITGAX+ITGB2)	COMPLEMENT	Secreted Signaling	PMID: 16234578
30	TI-Mc	I-Mc	C3	ITGAX_ITGB2	0.400367	0.01	C3_ITGAX_ITGB2	C3 - (ITGAX+ITGB2)	COMPLEMENT	Secreted Signaling	PMID: 16234578
30	TI-U	I-Mc	C3	ITGAX_ITGB2	0.386577	0.01	C3_ITGAX_ITGB2	C3 - (ITGAX+ITGB2)	COMPLEMENT	Secreted Signaling	PMID: 16234578
30	TI-U	I-FB-c/Mc/P	EDN1	EDNRA	0.200866	0.03	EDN1_EDNRA	EDN1 - EDNRA	EDN	Secreted Signaling	KEGG: hsa04080
30	I-FB-c/Mc/P	TI-Mc	EDN1	EDNRA	0.196933	0.04	EDN1_EDNRA	EDN1 - EDNRA	EDN	Secreted Signaling	KEGG: hsa04080
30	I-FB-c/Mc/P	TI-U	EDN1	EDNRA	0.195511	0.03	EDN1_EDNRA	EDN1 - EDNRA	EDN	Secreted Signaling	KEGG: hsa04080
30	TI-Mc	I-FB-c/Mc/P	EDN1	EDNRB	0.193471	0.02	EDN1_EDNRB	EDN1 - EDNRB	EDN	Secreted Signaling	KEGG: hsa04080
30	TI-U	I-FB-c/Mc/P	EDN1	EDNRB	0.201132	0	EDN1_EDNRB	EDN1 - EDNRB	EDN	Secreted Signaling	KEGG: hsa04080
30	I-FB-c/Mc/P	TI-Mc	EDN1	EDNRB	0.179211	0.03	EDN1_EDNRB	EDN1 - EDNRB	EDN	Secreted Signaling	KEGG: hsa04080
30	I-FB-c/Mc/P	TI-U	EDN1	EDNRB	0.190105	0	EDN1_EDNRB	EDN1 - EDNRB	EDN	Secreted Signaling	KEGG: hsa04080
30	TI-Mc	I-FB-c/Mc/P	PRSS3	F2R	0.196117	0.01	PRSS3_F2R	PRSS3 - F2R	PARs	Secreted Signaling	KEGG: hsa04080
30	TI-U	I-FB-c/Mc/P	PRSS3	F2R	0.198485	0.01	PRSS3_F2R	PRSS3 - F2R	PARs	Secreted Signaling	KEGG: hsa04080
30	I-Mc	TI-U	PRSS3	F2R	0.171705	0.03	PRSS3_F2R	PRSS3 - F2R	PARs	Secreted Signaling	KEGG: hsa04080
30	TI-Mc	I-FB-c/Mc/P	GZMA	F2R	0.191388	0	GZMA_F2R	GZMA - F2R	PARs	Secreted Signaling	KEGG: hsa04080
30	TI-U	I-FB-c/Mc/P	GZMA	F2R	0.177002	0.02	GZMA_F2R	GZMA - F2R	PARs	Secreted Signaling	KEGG: hsa04080
30	TI-Mc	I-Mc	GZMA	F2R	0.159303	0.02	GZMA_F2R	GZMA - F2R	PARs	Secreted Signaling	KEGG: hsa04080
30	I-Mc	TI-FB-c/Mc/P	SEMA3A	NRP1_PLXNA1	0.229634	0.04	SEMA3A_NRP1_PLXNA1	SEMA3A - (NRP1+PLXNA1)	SEMA3	Secreted Signaling	PMID: 27533782
30	I-Mc	TI-Mc	SEMA3A	NRP1_PLXNA1	0.229633	0	SEMA3A_NRP1_PLXNA1	SEMA3A - (NRP1+PLXNA1)	SEMA3	Secreted Signaling	PMID: 27533782
30	I-Mc	TI-U	SEMA3A	NRP1_PLXNA1	0.224784	0.04	SEMA3A_NRP1_PLXNA1	SEMA3A - (NRP1+PLXNA1)	SEMA3	Secreted Signaling	PMID: 27533782
30	I-Mc	TI-Mc	SEMA3A	NRP1_PLXNA2	0.231746	0.01	SEMA3A_NRP1_PLXNA2	SEMA3A - (NRP1+PLXNA2)	SEMA3	Secreted Signaling	PMID: 27533782
30	I-Mc	TI-U	SEMA3A	NRP1_PLXNA2	0.230385	0	SEMA3A_NRP1_PLXNA2	SEMA3A - (NRP1+PLXNA2)	SEMA3	Secreted Signaling	PMID: 27533782
30	I-Mc	TI-Mc	SEMA3A	NRP1_PLXNA3	0.228327	0	SEMA3A_NRP1_PLXNA3	SEMA3A - (NRP1+PLXNA3)	SEMA3	Secreted Signaling	PMID: 27533782
30	I-Mc	TI-U	SEMA3A	NRP1_PLXNA3	0.228162	0	SEMA3A_NRP1_PLXNA3	SEMA3A - (NRP1+PLXNA3)	SEMA3	Secreted Signaling	PMID: 27533782
30	I-Mc	TI-FB-c/Mc/P	SEMA3A	NRP1_PLXNA4	0.237096	0	SEMA3A_NRP1_PLXNA4	SEMA3A - (NRP1+PLXNA4)	SEMA3	Secreted Signaling	PMID: 27533782
30	I-Mc	TI-Mc	SEMA3A	NRP1_PLXNA4	0.225814	0	SEMA3A_NRP1_PLXNA4	SEMA3A - (NRP1+PLXNA4)	SEMA3	Secreted Signaling	PMID: 27533782
30	I-Mc	TI-FB-c/Mc/P	SEMA3C	NRP1_PLXNA1	0.26394	0.02	SEMA3C_NRP1_PLXNA1	SEMA3C - (NRP1+PLXNA1)	SEMA3	Secreted Signaling	PMID: 27533782
30	I-Mc	TI-Mc	SEMA3C	NRP1_PLXNA1	0.263939	0	SEMA3C_NRP1_PLXNA1	SEMA3C - (NRP1+PLXNA1)	SEMA3	Secreted Signaling	PMID: 27533782
30	I-Mc	TI-U	SEMA3C	NRP1_PLXNA1	0.258609	0.02	SEMA3C_NRP1_PLXNA1	SEMA3C - (NRP1+PLXNA1)	SEMA3	Secreted Signaling	PMID: 27533782
30	I-Mc	TI-Mc	SEMA3C	NRP1_PLXNA2	0.266259	0	SEMA3C_NRP1_PLXNA2	SEMA3C - (NRP1+PLXNA2)	SEMA3	Secreted Signaling	PMID: 27533782
30	I-Mc	TI-U	SEMA3C	NRP1_PLXNA2	0.264764	0	SEMA3C_NRP1_PLXNA2	SEMA3C - (NRP1+PLXNA2)	SEMA3	Secreted Signaling	PMID: 27533782
30	I-Mc	TI-FB-c/Mc/P	SEMA3C	NRP1_PLXNA3	0.251626	0.02	SEMA3C_NRP1_PLXNA3	SEMA3C - (NRP1+PLXNA3)	SEMA3	Secreted Signaling	PMID: 27533782
30	I-Mc	TI-Mc	SEMA3C	NRP1_PLXNA3	0.262505	0	SEMA3C_NRP1_PLXNA3	SEMA3C - (NRP1+PLXNA3)	SEMA3	Secreted Signaling	PMID: 27533782
30	I-Mc	TI-U	SEMA3C	NRP1_PLXNA3	0.262323	0	SEMA3C_NRP1_PLXNA3	SEMA3C - (NRP1+PLXNA3)	SEMA3	Secreted Signaling	PMID: 27533782
30	I-Mc	TI-FB-c/Mc/P	SEMA3C	NRP1_PLXNA4	0.272123	0	SEMA3C_NRP1_PLXNA4	SEMA3C - (NRP1+PLXNA4)	SEMA3	Secreted Signaling	PMID: 27533782
30	I-Mc	TI-Mc	SEMA3C	NRP1_PLXNA4	0.259741	0	SEMA3C_NRP1_PLXNA4	SEMA3C - (NRP1+PLXNA4)	SEMA3	Secreted Signaling	PMID: 27533782
30	I-Mc	TI-U	SEMA3C	NRP1_PLXNA4	0.253885	0	SEMA3C_NRP1_PLXNA4	SEMA3C - (NRP1+PLXNA4)	SEMA3	Secreted Signaling	PMID: 27533782
30	TI-U	I-FB-c/Mc/P	SEMA3C	NRP2_PLXNA2	0.232449	0.04	SEMA3C_NRP2_PLXNA2	SEMA3C - (NRP2+PLXNA2)	SEMA3	Secreted Signaling	PMID: 27533782
30	I-Mc	TI-FB-c/Mc/P	SEMA3C	NRP2_PLXNA2	0.238692	0.04	SEMA3C_NRP2_PLXNA2	SEMA3C - (NRP2+PLXNA2)	SEMA3	Secreted Signaling	PMID: 27533782
30	I-Mc	TI-Mc	SEMA3C	NRP2_PLXNA2	0.248034	0.01	SEMA3C_NRP2_PLXNA2	SEMA3C - (NRP2+PLXNA2)	SEMA3	Secreted Signaling	PMID: 27533782
30	I-Mc	TI-U	SEMA3C	NRP2_PLXNA2	0.242847	0	SEMA3C_NRP2_PLXNA2	SEMA3C - (NRP2+PLXNA2)	SEMA3	Secreted Signaling	PMID: 27533782
30	TI-U	I-FB-c/Mc/P	SEMA3C	NRP1_NRP2	0.26748	0.02	SEMA3C_NRP1_NRP2	SEMA3C - (NRP1+NRP2)	SEMA3	Secreted Signaling	PMID: 27533782
30	I-Mc	TI-FB-c/Mc/P	SEMA3C	NRP1_NRP2	0.288871	0	SEMA3C_NRP1_NRP2	SEMA3C - (NRP1+NRP2)	SEMA3	Secreted Signaling	PMID: 27533782
30	I-Mc	TI-Mc	SEMA3C	NRP1_NRP2	0.282651	0	SEMA3C_NRP1_NRP2	SEMA3C - (NRP1+NRP2)	SEMA3	Secreted Signaling	PMID: 27533782
30	I-Mc	TI-U	SEMA3C	NRP1_NRP2	0.270428	0.03	SEMA3C_NRP1_NRP2	SEMA3C - (NRP1+NRP2)	SEMA3	Secreted Signaling	PMID: 27533782
30	TI-Mc	I-FB-c/Mc/P	ANXA1	FPR1	0.167119	0.02	ANXA1_FPR1	ANXA1 - FPR1	ANNEXIN	Secreted Signaling	PMID: 23230437
30	TI-Mc	I-Mc	ANXA1	FPR1	0.16993	0.01	ANXA1_FPR1	ANXA1 - FPR1	ANNEXIN	Secreted Signaling	PMID: 23230437
30	I-FB-c/Mc/P	TI-Mc	ANXA1	FPR1	0.169707	0.03	ANXA1_FPR1	ANXA1 - FPR1	ANNEXIN	Secreted Signaling	PMID: 23230437
30	I-Mc	TI-Mc	ANXA1	FPR1	0.146087	0.03	ANXA1_FPR1	ANXA1 - FPR1	ANNEXIN	Secreted Signaling	PMID: 23230437
30	I-FB-c/Mc/P	TI-U	ANXA1	FPR1	0.177213	0	ANXA1_FPR1	ANXA1 - FPR1	ANNEXIN	Secreted Signaling	PMID: 23230437
30	I-Mc	TI-U	ANXA1	FPR1	0.152741	0.01	ANXA1_FPR1	ANXA1 - FPR1	ANNEXIN	Secreted Signaling	PMID: 23230437
30	TI-U	I-FB-c/Mc/P	GAS6	AXL	0.304891	0	GAS6_AXL	GAS6 - AXL	GAS	Secreted Signaling	PMID: 27801848
30	TI-U	I-Mc	GAS6	AXL	0.256364	0.04	GAS6_AXL	GAS6 - AXL	GAS	Secreted Signaling	PMID: 27801848
30	I-FB-c/Mc/P	TI-U	GAS6	AXL	0.261855	0.03	GAS6_AXL	GAS6 - AXL	GAS	Secreted Signaling	PMID: 27801848
30	TI-U	I-FB-c/Mc/P	GAS6	MERTK	0.27988	0	GAS6_MERTK	GAS6 - MERTK	GAS	Secreted Signaling	PMID: 27801848
30	TI-Mc	I-Mc	GAS6	MERTK	0.244818	0	GAS6_MERTK	GAS6 - MERTK	GAS	Secreted Signaling	PMID: 27801848
30	TI-U	I-Mc	GAS6	MERTK	0.311783	0	GAS6_MERTK	GAS6 - MERTK	GAS	Secreted Signaling	PMID: 27801848
30	TI-Mc	I-FB-c/Mc/P	PROS1	AXL	0.255079	0.01	PROS1_AXL	PROS1 - AXL	PROS	Secreted Signaling	PMID: 29531161
30	TI-U	I-FB-c/Mc/P	PROS1	AXL	0.26783	0	PROS1_AXL	PROS1 - AXL	PROS	Secreted Signaling	PMID: 29531161
30	I-FB-c/Mc/P	TI-U	PROS1	AXL	0.254422	0	PROS1_AXL	PROS1 - AXL	PROS	Secreted Signaling	PMID: 29531161
30	TI-Mc	I-FB-c/Mc/P	KLK6	F2R	0.162022	0.03	KLK6_F2R	KLK6 - F2R	KLK	Secreted Signaling	PMID: 35102281
30	TI-U	I-FB-c/Mc/P	KLK6	F2R	0.201304	0	KLK6_F2R	KLK6 - F2R	KLK	Secreted Signaling	PMID: 35102281
30	TI-U	I-Mc	KLK6	F2R	0.167902	0.01	KLK6_F2R	KLK6 - F2R	KLK	Secreted Signaling	PMID: 35102281
30	TI-U	I-FB-c/Mc/P	ADM	CALCR_RAMP2	0.207679	0.04	ADM_CALCR_RAMP2	ADM - (CALCR+RAMP2)	ADM	Secreted Signaling	PMID: 33462236
30	I-Mc	TI-FB-c/Mc/P	ADM	CALCR_RAMP2	0.224689	0.04	ADM_CALCR_RAMP2	ADM - (CALCR+RAMP2)	ADM	Secreted Signaling	PMID: 33462236
30	I-Mc	TI-Mc	ADM	CALCR_RAMP2	0.251671	0	ADM_CALCR_RAMP2	ADM - (CALCR+RAMP2)	ADM	Secreted Signaling	PMID: 33462236
30	I-Mc	TI-U	ADM	CALCR_RAMP2	0.248214	0.01	ADM_CALCR_RAMP2	ADM - (CALCR+RAMP2)	ADM	Secreted Signaling	PMID: 33462236
30	TI-U	I-FB-c/Mc/P	ADM	CALCRL_RAMP2	0.207679	0.04	ADM_CALCRL_RAMP2	ADM - (CALCRL+RAMP2)	ADM	Secreted Signaling	PMID: 33462236
30	I-Mc	TI-FB-c/Mc/P	ADM	CALCRL_RAMP2	0.224689	0.04	ADM_CALCRL_RAMP2	ADM - (CALCRL+RAMP2)	ADM	Secreted Signaling	PMID: 33462236
30	I-Mc	TI-Mc	ADM	CALCRL_RAMP2	0.251671	0	ADM_CALCRL_RAMP2	ADM - (CALCRL+RAMP2)	ADM	Secreted Signaling	PMID: 33462236
30	I-Mc	TI-U	ADM	CALCRL_RAMP2	0.248214	0.01	ADM_CALCRL_RAMP2	ADM - (CALCRL+RAMP2)	ADM	Secreted Signaling	PMID: 33462236
19	TI-Fb/Mc/P&ECD8+T/Pc/Mc	I-Fb/Mc/P	VEGFA	FLT1	0.345188	0.03	VEGFA_VEGFR1	VEGFA - VEGFR1	VEGF	Secreted Signaling	KEGG: hsa04370; PMID: 16633338
30	TI-FB-c/Mc/P	I-Mc	CALCA	CALCR_RAMP2	0.318732	0	CALCA_CALCR_RAMP2	CALCA - (CALCR+RAMP2)	CALC	Secreted Signaling	PMID: 30741933;PMID: 18599553
19	TI-Fb/Mc/P&ECD8+T/Pc/Mc	I-Fb/Mc/P	VEGFB	FLT1	0.328258	0.03	VEGFB_VEGFR1	VEGFB - VEGFR1	VEGF	Secreted Signaling	KEGG: hsa04370; PMID: 16633338
30	TI-FB-c/Mc/P	I-Mc	CALCA	CALCRL_RAMP2	0.318732	0	CALCA_CALCRL_RAMP2	CALCA - (CALCRL+RAMP2)	CALC	Secreted Signaling	PMID: 30741933;PMID: 18599553
30	TI-Mc	I-FB-c/Mc/P	ULBP1	NKG2D_HCST	0.185989	0.04	ULBP1_NKG2D_HCST	ULBP1 - (KLRK1+HCST)	MHC-I	Secreted Signaling	PMID: 10894171;PMID:24223577
30	TI-U	I-FB-c/Mc/P	ULBP1	NKG2D_HCST	0.209939	0	ULBP1_NKG2D_HCST	ULBP1 - (KLRK1+HCST)	MHC-I	Secreted Signaling	PMID: 10894171;PMID:24223577
30	TI-Mc	I-Mc	ULBP1	NKG2D_HCST	0.190644	0.03	ULBP1_NKG2D_HCST	ULBP1 - (KLRK1+HCST)	MHC-I	Secreted Signaling	PMID: 10894171;PMID:24223577
30	TI-U	I-Mc	ULBP1	NKG2D_HCST	0.215035	0	ULBP1_NKG2D_HCST	ULBP1 - (KLRK1+HCST)	MHC-I	Secreted Signaling	PMID: 10894171;PMID:24223577
30	I-Mc	TI-U	ULBP1	NKG2D_HCST	0.186708	0.02	ULBP1_NKG2D_HCST	ULBP1 - (KLRK1+HCST)	MHC-I	Secreted Signaling	PMID: 10894171;PMID:24223577
30	TI-Mc	I-FB-c/Mc/P	TUB	MERTK	0.327611	0	TUB_MERTK	TUB - MERTK	TULP	Secreted Signaling	PMID: 20978475
30	TI-Mc	I-Mc	TUB	MERTK	0.362219	0	TUB_MERTK	TUB - MERTK	TULP	Secreted Signaling	PMID: 20978475
30	TI-U	I-Mc	TUB	MERTK	0.288566	0.03	TUB_MERTK	TUB - MERTK	TULP	Secreted Signaling	PMID: 20978475
30	TI-U	I-FB-c/Mc/P	PROS1	MERTK	0.244789	0.03	PROS1_MERTK	PROS1 - MERTK	PROS	Secreted Signaling	PMID: 34631419
30	TI-Mc	I-Mc	PROS1	MERTK	0.261269	0	PROS1_MERTK	PROS1 - MERTK	PROS	Secreted Signaling	PMID: 34631419
30	TI-U	I-Mc	PROS1	MERTK	0.274216	0	PROS1_MERTK	PROS1 - MERTK	PROS	Secreted Signaling	PMID: 34631419

## Sheet: All I-I Pathways
Patient	source	target	ligand	receptor	prob	pval	interaction_name	interaction_name_2	pathway_name	annotation	evidence
13	I-FoB/ECD8+T/NK	I-ECD8+T/Pc/P	TGFB1	ACVR1_TGFbR	0.366371	0	TGFB1_ACVR1_TGFBR1	TGFB1 - (ACVR1+TGFBR1)	TGFb	Secreted Signaling	PMID: 29376829
13	I-ECD8+T/Pc/P	I-FoB/ECD8+T/NK	TGFB2	ACVR1_TGFbR	0.258505	0	TGFB2_ACVR1_TGFBR1	TGFB2 - (ACVR1+TGFBR1)	TGFb	Secreted Signaling	PMID: 29376829
13	I-ECD8+T/Pc/P	I-FoB/ECD8+T/NK	WNT11	FZD7	0.34342	0	WNT11_FZD7	WNT11 - FZD7	ncWNT	Secreted Signaling	KEGG: hsa04310
13	I-ECD8+T/Pc/P	I-FoB/ECD8+T/NK	PDGFA	PDGFRA	0.0641094	0.02	PDGFA_PDGFRA	PDGFA - PDGFRA	PDGF	Secreted Signaling	PMID: 15207812
13	I-ECD8+T/Pc/P	I-FoB/ECD8+T/NK	PDGFA	PDGFRB	0.0687955	0.03	PDGFA_PDGFRB	PDGFA - PDGFRB	PDGF	Secreted Signaling	PMID: 15207812
13	I-ECD8+T/Pc/P	I-FoB/ECD8+T/NK	PDGFB	PDGFRA	0.0631685	0.04	PDGFB_PDGFRA	PDGFB - PDGFRA	PDGF	Secreted Signaling	PMID: 15207812
13	I-FoB/ECD8+T/NK	I-ECD8+T/Pc/P	PDGFB	PDGFRB	0.069132	0.02	PDGFB_PDGFRB	PDGFB - PDGFRB	PDGF	Secreted Signaling	PMID: 15207812
13	I-ECD8+T/Pc/P	I-FoB/ECD8+T/NK	PDGFB	PDGFRB	0.0678111	0.04	PDGFB_PDGFRB	PDGFB - PDGFRB	PDGF	Secreted Signaling	PMID: 15207812
13	I-FoB/ECD8+T/NK	I-ECD8+T/Pc/P	IGF1	IGF1R	0.00452017	0.01	IGF1_IGF1R	IGF1 - IGF1R	IGF	Secreted Signaling	PMID: 14604834
13	I-FoB/ECD8+T/NK	I-ECD8+T/Pc/P	IGF1	ITGA6_ITGB4	0.00467977	0	IGF1_ITGA6_ITGB4	IGF1 - (ITGA6+ITGB4)	IGF	Secreted Signaling	PMID: 28190785; PMID: 28873464
13	I-FoB/ECD8+T/NK	I-ECD8+T/Pc/P	CCL8	CCR2	0.215388	0.02	CCL8_CCR2	CCL8 - CCR2	CCL	Secreted Signaling	KEGG: hsa04060
13	I-ECD8+T/Pc/P	I-FoB/ECD8+T/NK	CCL8	CCR2	0.227305	0	CCL8_CCR2	CCL8 - CCR2	CCL	Secreted Signaling	KEGG: hsa04060
13	I-FoB/ECD8+T/NK	I-ECD8+T/Pc/P	CCL2	CCR2	0.298399	0	CCL2_CCR2	CCL2 - CCR2	CCL	Secreted Signaling	KEGG: hsa04060
13	I-ECD8+T/Pc/P	I-FoB/ECD8+T/NK	CCL5	CCR4	0.3215	0	CCL5_CCR4	CCL5 - CCR4	CCL	Secreted Signaling	KEGG: hsa04060
13	I-FoB/ECD8+T/NK	I-ECD8+T/Pc/P	CCL2	ACKR2	0.273825	0	CCL2_ACKR2	CCL2 - ACKR2	CCL	Secreted Signaling	PMID: 26740381
13	I-FoB/ECD8+T/NK	I-ECD8+T/Pc/P	CCL3	ACKR2	0.26241	0	CCL3_ACKR2	CCL3 - ACKR2	CCL	Secreted Signaling	PMID: 26740381
13	I-ECD8+T/Pc/P	I-FoB/ECD8+T/NK	CCL3	ACKR2	0.264058	0	CCL3_ACKR2	CCL3 - ACKR2	CCL	Secreted Signaling	PMID: 26740381
13	I-FoB/ECD8+T/NK	I-ECD8+T/Pc/P	CCL5	ACKR2	0.291819	0	CCL5_ACKR2	CCL5 - ACKR2	CCL	Secreted Signaling	PMID: 26740381
13	I-FoB/ECD8+T/NK	I-ECD8+T/Pc/P	CCL8	ACKR2	0.195742	0.03	CCL8_ACKR2	CCL8 - ACKR2	CCL	Secreted Signaling	PMID: 26740381
13	I-ECD8+T/Pc/P	I-FoB/ECD8+T/NK	CCL8	ACKR2	0.210523	0	CCL8_ACKR2	CCL8 - ACKR2	CCL	Secreted Signaling	PMID: 26740381
13	I-FoB/ECD8+T/NK	I-ECD8+T/Pc/P	CCL13	ACKR2	0.249705	0	CCL13_ACKR2	CCL13 - ACKR2	CCL	Secreted Signaling	PMID: 26740381
13	I-FoB/ECD8+T/NK	I-ECD8+T/Pc/P	CCL14	ACKR2	0.191603	0.03	CCL14_ACKR2	CCL14 - ACKR2	CCL	Secreted Signaling	PMID: 26740381
13	I-ECD8+T/Pc/P	I-FoB/ECD8+T/NK	CCL14	ACKR2	0.224625	0	CCL14_ACKR2	CCL14 - ACKR2	CCL	Secreted Signaling	PMID: 26740381
13	I-ECD8+T/Pc/P	I-FoB/ECD8+T/NK	CXCL12	CXCR4	0.417408	0	CXCL12_CXCR4	CXCL12 - CXCR4	CXCL	Secreted Signaling	KEGG: hsa04060
13	I-FoB/ECD8+T/NK	I-ECD8+T/Pc/P	CXCL12	ACKR3	0.2455	0	CXCL12_ACKR3	CXCL12 - ACKR3	CXCL	Secreted Signaling	KEGG: hsa04060
13	I-ECD8+T/Pc/P	I-FoB/ECD8+T/NK	CXCL12	ACKR3	0.231203	0	CXCL12_ACKR3	CXCL12 - ACKR3	CXCL	Secreted Signaling	KEGG: hsa04060
13	I-FoB/ECD8+T/NK	I-ECD8+T/Pc/P	CXCL16	CXCR6	0.235617	0.02	CXCL16_CXCR6	CXCL16 - CXCR6	CXCL	Secreted Signaling	KEGG: hsa04060
13	I-ECD8+T/Pc/P	I-FoB/ECD8+T/NK	IL7	IL7R_IL2RG	0.391194	0	IL7_IL7R_IL2RG	IL7 - (IL7R+IL2RG)	IL2	Secreted Signaling	KEGG: hsa04060
13	I-FoB/ECD8+T/NK	I-ECD8+T/Pc/P	IL10	IL10RA_IL10RB	0.250319	0	IL10_IL10RA_IL10RB	IL10 - (IL10RA+IL10RB)	IL10	Secreted Signaling	KEGG: hsa04060
13	I-FoB/ECD8+T/NK	I-ECD8+T/Pc/P	TNFSF10	TNFRSF10A	0.245453	0	TNFSF10_TNFRSF10B	TNFSF10 - TNFRSF10B	TRAIL	Secreted Signaling	KEGG: hsa04060
13	I-ECD8+T/Pc/P	I-FoB/ECD8+T/NK	TNFSF10	TNFRSF10A	0.253346	0.01	TNFSF10_TNFRSF10B	TNFSF10 - TNFRSF10B	TRAIL	Secreted Signaling	KEGG: hsa04060
13	I-FoB/ECD8+T/NK	I-ECD8+T/Pc/P	TNFSF13	TNFRSF17	0.216747	0.04	TNFSF13_TNFRSF17	TNFSF13 - TNFRSF17	APRIL	Secreted Signaling	KEGG: hsa04060
13	I-ECD8+T/Pc/P	I-FoB/ECD8+T/NK	TNFSF13	TNFRSF17	0.252533	0	TNFSF13_TNFRSF17	TNFSF13 - TNFRSF17	APRIL	Secreted Signaling	KEGG: hsa04060
13	I-FoB/ECD8+T/NK	I-ECD8+T/Pc/P	TNFSF13	TNFRSF13B	0.264125	0.02	TNFSF13_TNFRSF13B	TNFSF13 - TNFRSF13B	APRIL	Secreted Signaling	KEGG: hsa04060
13	I-ECD8+T/Pc/P	I-FoB/ECD8+T/NK	TNFSF13	TNFRSF13B	0.305971	0	TNFSF13_TNFRSF13B	TNFSF13 - TNFRSF13B	APRIL	Secreted Signaling	KEGG: hsa04060
13	I-ECD8+T/Pc/P	I-FoB/ECD8+T/NK	ANGPTL4	CDH11	0.33334	0	ANGPTL4_CDH11	ANGPTL4 - CDH11	ANGPTL	Secreted Signaling	PMID: 30049845
13	I-FoB/ECD8+T/NK	I-ECD8+T/Pc/P	PRSS3	F2RL1	0.198567	0.03	PRSS3_F2RL1	PRSS3 - F2RL1	PARs	Secreted Signaling	KEGG: hsa04080
13	I-FoB/ECD8+T/NK	I-ECD8+T/Pc/P	GZMA	F2RL1	0.242058	0	GZMA_F2RL1	GZMA - F2RL1	PARs	Secreted Signaling	KEGG: hsa04080
13	I-FoB/ECD8+T/NK	I-ECD8+T/Pc/P	PROS1	AXL	0.304141	0.02	PROS1_AXL	PROS1 - AXL	PROS	Secreted Signaling	PMID: 29531161
13	I-FoB/ECD8+T/NK	I-ECD8+T/Pc/P	RARRES2	CMKLR1	0.289296	0	RARRES2_CMKLR1	RARRES2 - CMKLR1	CHEMERIN	Secreted Signaling	PMID: 24671882
13	I-ECD8+T/Pc/P	I-FoB/ECD8+T/NK	RARRES2	CMKLR1	0.25291	0.02	RARRES2_CMKLR1	RARRES2 - CMKLR1	CHEMERIN	Secreted Signaling	PMID: 24671882
13	I-FoB/ECD8+T/NK	I-ECD8+T/Pc/P	BTLA	TNFRSF14	0.277992	0	BTLA_TNFRSF14	BTLA - TNFRSF14	BTLA	Secreted Signaling	PMID: 21941365
13	I-ECD8+T/Pc/P	I-FoB/ECD8+T/NK	BTLA	TNFRSF14	0.276158	0	BTLA_TNFRSF14	BTLA - TNFRSF14	BTLA	Secreted Signaling	PMID: 21941365
13	I-FoB/ECD8+T/NK	I-ECD8+T/Pc/P	CALCA	CALCR_RAMP1	0.193804	0.01	CALCA_CALCR_RAMP1	CALCA - (CALCR+RAMP1)	CALC	Secreted Signaling	PMID: 30741933;PMID: 18599553
13	I-ECD8+T/Pc/P	I-FoB/ECD8+T/NK	CALCA	CALCR_RAMP1	0.200418	0.02	CALCA_CALCR_RAMP1	CALCA - (CALCR+RAMP1)	CALC	Secreted Signaling	PMID: 30741933;PMID: 18599553
13	I-FoB/ECD8+T/NK	I-ECD8+T/Pc/P	CALCA	CALCRL_RAMP1	0.193804	0.01	CALCA_CALCRL_RAMP1	CALCA - (CALCRL+RAMP1)	CALC	Secreted Signaling	PMID: 30741933;PMID: 18599553
13	I-ECD8+T/Pc/P	I-FoB/ECD8+T/NK	CALCA	CALCRL_RAMP1	0.200418	0.02	CALCA_CALCRL_RAMP1	CALCA - (CALCRL+RAMP1)	CALC	Secreted Signaling	PMID: 30741933;PMID: 18599553
19	I-Fb/Mc/P	I-ECD8+T/Pc/Mc	TGFB1	ACVR1_TGFbR	0.351388	0	TGFB1_ACVR1_TGFBR1	TGFB1 - (ACVR1+TGFBR1)	TGFb	Secreted Signaling	PMID: 29376829
19	I-ECD8+T/Pc/Mc	I-Fb/Mc/P	TGFB1	ACVR1_TGFbR	0.35389	0	TGFB1_ACVR1_TGFBR1	TGFB1 - (ACVR1+TGFBR1)	TGFb	Secreted Signaling	PMID: 29376829
19	I-ECD8+T/Pc/Mc	I-Fb/Mc/P	VEGFB	FLT1	0.333521	0.02	VEGFB_VEGFR1	VEGFB - VEGFR1	VEGF	Secreted Signaling	KEGG: hsa04370; PMID: 16633338
19	I-Fb/Mc/P	I-ECD8+T/Pc/Mc	CCL5	CCR1	0.247754	0.01	CCL5_CCR1	CCL5 - CCR1	CCL	Secreted Signaling	KEGG: hsa04060
19	I-ECD8+T/Pc/Mc	I-Fb/Mc/P	CCL5	CCR1	0.286243	0	CCL5_CCR1	CCL5 - CCR1	CCL	Secreted Signaling	KEGG: hsa04060
19	I-Fb/Mc/P	I-ECD8+T/Pc/Mc	CCL13	CCR1	0.233815	0.03	CCL13_CCR1	CCL13 - CCR1	CCL	Secreted Signaling	KEGG: hsa04060
19	I-ECD8+T/Pc/Mc	I-Fb/Mc/P	CCL13	CCR1	0.27507	0.02	CCL13_CCR1	CCL13 - CCR1	CCL	Secreted Signaling	KEGG: hsa04060
19	I-Fb/Mc/P	I-ECD8+T/Pc/Mc	CCL14	CCR1	0.216963	0.04	CCL14_CCR1	CCL14 - CCR1	CCL	Secreted Signaling	KEGG: hsa04060
19	I-ECD8+T/Pc/Mc	I-Fb/Mc/P	CCL14	CCR1	0.295214	0	CCL14_CCR1	CCL14 - CCR1	CCL	Secreted Signaling	KEGG: hsa04060
19	I-Fb/Mc/P	I-ECD8+T/Pc/Mc	CCL5	CCR4	0.203233	0	CCL5_CCR4	CCL5 - CCR4	CCL	Secreted Signaling	KEGG: hsa04060
19	I-ECD8+T/Pc/Mc	I-Fb/Mc/P	CCL5	CCR4	0.260503	0	CCL5_CCR4	CCL5 - CCR4	CCL	Secreted Signaling	KEGG: hsa04060
19	I-Fb/Mc/P	I-ECD8+T/Pc/Mc	CXCL12	ACKR3	0.223037	0.01	CXCL12_ACKR3	CXCL12 - ACKR3	CXCL	Secreted Signaling	KEGG: hsa04060
19	I-Fb/Mc/P	I-ECD8+T/Pc/Mc	CSF1	CSF1R	0.254978	0	CSF1_CSF1R	CSF1 - CSF1R	CSF	Secreted Signaling	KEGG: hsa04060
19	I-Fb/Mc/P	I-ECD8+T/Pc/Mc	TNFSF13	TNFRSF17	0.335862	0	TNFSF13_TNFRSF17	TNFSF13 - TNFRSF17	APRIL	Secreted Signaling	KEGG: hsa04060
19	I-ECD8+T/Pc/Mc	I-Fb/Mc/P	TNFSF13	TNFRSF17	0.272326	0	TNFSF13_TNFRSF17	TNFSF13 - TNFRSF17	APRIL	Secreted Signaling	KEGG: hsa04060
19	I-Fb/Mc/P	I-ECD8+T/Pc/Mc	C3	C3AR1	0.319741	0	C3_C3AR1	C3 - C3AR1	COMPLEMENT	Secreted Signaling	KEGG: hsa04080
19	I-Fb/Mc/P	I-ECD8+T/Pc/Mc	C3	ITGAM_ITGB2	0.326704	0	C3_ITGAM_ITGB2	C3 - (ITGAM+ITGB2)	COMPLEMENT	Secreted Signaling	PMID: 16234578
19	I-Fb/Mc/P	I-ECD8+T/Pc/Mc	C3	ITGAX_ITGB2	0.308759	0	C3_ITGAX_ITGB2	C3 - (ITGAX+ITGB2)	COMPLEMENT	Secreted Signaling	PMID: 16234578
19	I-ECD8+T/Pc/Mc	I-Fb/Mc/P	EDN1	EDNRA	0.238354	0	EDN1_EDNRA	EDN1 - EDNRA	EDN	Secreted Signaling	KEGG: hsa04080
19	I-Fb/Mc/P	I-ECD8+T/Pc/Mc	EDN1	EDNRB	0.210215	0.04	EDN1_EDNRB	EDN1 - EDNRB	EDN	Secreted Signaling	KEGG: hsa04080
19	I-ECD8+T/Pc/Mc	I-Fb/Mc/P	EDN1	EDNRB	0.212674	0	EDN1_EDNRB	EDN1 - EDNRB	EDN	Secreted Signaling	KEGG: hsa04080
19	I-Fb/Mc/P	I-ECD8+T/Pc/Mc	GZMA	F2R	0.294421	0	GZMA_F2R	GZMA - F2R	PARs	Secreted Signaling	KEGG: hsa04080
19	I-ECD8+T/Pc/Mc	I-Fb/Mc/P	GZMA	F2R	0.313268	0	GZMA_F2R	GZMA - F2R	PARs	Secreted Signaling	KEGG: hsa04080
19	I-Fb/Mc/P	I-ECD8+T/Pc/Mc	GAS6	AXL	0.357279	0	GAS6_AXL	GAS6 - AXL	GAS	Secreted Signaling	PMID: 27801848
19	I-ECD8+T/Pc/Mc	I-Fb/Mc/P	GAS6	AXL	0.377966	0	GAS6_AXL	GAS6 - AXL	GAS	Secreted Signaling	PMID: 27801848
19	I-Fb/Mc/P	I-ECD8+T/Pc/Mc	GAS6	MERTK	0.335769	0	GAS6_MERTK	GAS6 - MERTK	GAS	Secreted Signaling	PMID: 27801848
19	I-ECD8+T/Pc/Mc	I-Fb/Mc/P	GAS6	MERTK	0.368743	0	GAS6_MERTK	GAS6 - MERTK	GAS	Secreted Signaling	PMID: 27801848
19	I-Fb/Mc/P	I-ECD8+T/Pc/Mc	GAS6	TYRO3	0.299895	0.01	GAS6_TYRO3	GAS6 - TYRO3	GAS	Secreted Signaling	PMID: 27801848
19	I-ECD8+T/Pc/Mc	I-Fb/Mc/P	GAS6	TYRO3	0.317916	0	GAS6_TYRO3	GAS6 - TYRO3	GAS	Secreted Signaling	PMID: 27801848
19	I-Fb/Mc/P	I-ECD8+T/Pc/Mc	PROS1	AXL	0.29677	0	PROS1_AXL	PROS1 - AXL	PROS	Secreted Signaling	PMID: 29531161
19	I-ECD8+T/Pc/Mc	I-Fb/Mc/P	PROS1	AXL	0.314579	0	PROS1_AXL	PROS1 - AXL	PROS	Secreted Signaling	PMID: 29531161
19	I-Fb/Mc/P	I-ECD8+T/Pc/Mc	PROS1	TYRO3	0.245393	0.01	PROS1_TYRO3	PROS1 - TYRO3	PROS	Secreted Signaling	PMID: 30501104
19	I-ECD8+T/Pc/Mc	I-Fb/Mc/P	PROS1	TYRO3	0.260384	0	PROS1_TYRO3	PROS1 - TYRO3	PROS	Secreted Signaling	PMID: 30501104
19	I-Fb/Mc/P	I-ECD8+T/Pc/Mc	RARRES2	CMKLR1	0.227429	0.01	RARRES2_CMKLR1	RARRES2 - CMKLR1	CHEMERIN	Secreted Signaling	PMID: 24671882
19	I-ECD8+T/Pc/Mc	I-Fb/Mc/P	RARRES2	CMKLR1	0.233254	0	RARRES2_CMKLR1	RARRES2 - CMKLR1	CHEMERIN	Secreted Signaling	PMID: 24671882
19	I-Fb/Mc/P	I-ECD8+T/Pc/Mc	TUB	MERTK	0.329732	0.02	TUB_MERTK	TUB - MERTK	TULP	Secreted Signaling	PMID: 20978475
19	I-ECD8+T/Pc/Mc	I-Fb/Mc/P	TUB	MERTK	0.29492	0.02	TUB_MERTK	TUB - MERTK	TULP	Secreted Signaling	PMID: 20978475
19	I-Fb/Mc/P	I-ECD8+T/Pc/Mc	PROS1	MERTK	0.27733	0	PROS1_MERTK	PROS1 - MERTK	PROS	Secreted Signaling	PMID: 34631419
19	I-ECD8+T/Pc/Mc	I-Fb/Mc/P	PROS1	MERTK	0.306141	0	PROS1_MERTK	PROS1 - MERTK	PROS	Secreted Signaling	PMID: 34631419
24	I-ECD8+T/Pc/P	I-ECD8+T/Pc/Mc	TGFB1	ACVR1_TGFbR	0.353239	0.01	TGFB1_ACVR1_TGFBR1	TGFB1 - (ACVR1+TGFBR1)	TGFb	Secreted Signaling	PMID: 29376829
24	I-FoB/ECD8+T/NK	I-ECD8+T/Pc/Mc	TGFB1	ACVR1_TGFbR	0.349973	0	TGFB1_ACVR1_TGFBR1	TGFB1 - (ACVR1+TGFBR1)	TGFb	Secreted Signaling	PMID: 29376829
24	I-ECD8+T/Pc/Mc	I-ECD8+T/Pc/P	TGFB1	ACVR1_TGFbR	0.341345	0	TGFB1_ACVR1_TGFBR1	TGFB1 - (ACVR1+TGFBR1)	TGFb	Secreted Signaling	PMID: 29376829
24	I-ECD8+T/Pc/P	I-ECD8+T/Pc/Mc	CCL5	CCR1	0.325105	0	CCL5_CCR1	CCL5 - CCR1	CCL	Secreted Signaling	KEGG: hsa04060
24	I-FoB/ECD8+T/NK	I-ECD8+T/Pc/Mc	CCL5	CCR1	0.316674	0.01	CCL5_CCR1	CCL5 - CCR1	CCL	Secreted Signaling	KEGG: hsa04060
24	I-ECD8+T/Pc/Mc	I-ECD8+T/Pc/P	CCL5	CCR1	0.314523	0	CCL5_CCR1	CCL5 - CCR1	CCL	Secreted Signaling	KEGG: hsa04060
24	I-ECD8+T/Pc/Mc	I-FoB/ECD8+T/NK	CCL5	CCR1	0.324326	0	CCL5_CCR1	CCL5 - CCR1	CCL	Secreted Signaling	KEGG: hsa04060
24	I-ECD8+T/Pc/P	I-FoB/ECD8+T/NK	CCL5	CCR1	0.329269	0.01	CCL5_CCR1	CCL5 - CCR1	CCL	Secreted Signaling	KEGG: hsa04060
24	I-FoB/ECD8+T/NK	I-ECD8+T/Pc/Mc	CCL3	CCR1	0.253033	0.01	CCL3_CCR1	CCL3 - CCR1	CCL	Secreted Signaling	KEGG: hsa04060
24	I-ECD8+T/Pc/Mc	I-FoB/ECD8+T/NK	CCL3	CCR1	0.25904	0	CCL3_CCR1	CCL3 - CCR1	CCL	Secreted Signaling	KEGG: hsa04060
24	I-ECD8+T/Pc/P	I-ECD8+T/Pc/Mc	CCL14	CCR1	0.253918	0	CCL14_CCR1	CCL14 - CCR1	CCL	Secreted Signaling	KEGG: hsa04060
24	I-ECD8+T/Pc/Mc	I-ECD8+T/Pc/P	CCL14	CCR1	0.231791	0	CCL14_CCR1	CCL14 - CCR1	CCL	Secreted Signaling	KEGG: hsa04060
24	I-ECD8+T/Pc/Mc	I-FoB/ECD8+T/NK	CCL14	CCR1	0.239918	0	CCL14_CCR1	CCL14 - CCR1	CCL	Secreted Signaling	KEGG: hsa04060
24	I-ECD8+T/Pc/P	I-FoB/ECD8+T/NK	CCL14	CCR1	0.257518	0	CCL14_CCR1	CCL14 - CCR1	CCL	Secreted Signaling	KEGG: hsa04060
24	I-ECD8+T/Pc/P	I-ECD8+T/Pc/Mc	CCL2	CCR2	0.235747	0	CCL2_CCR2	CCL2 - CCR2	CCL	Secreted Signaling	KEGG: hsa04060
24	I-FoB/ECD8+T/NK	I-ECD8+T/Pc/Mc	CCL2	CCR2	0.251036	0	CCL2_CCR2	CCL2 - CCR2	CCL	Secreted Signaling	KEGG: hsa04060
24	I-ECD8+T/Pc/Mc	I-ECD8+T/Pc/P	CCL2	CCR2	0.223778	0	CCL2_CCR2	CCL2 - CCR2	CCL	Secreted Signaling	KEGG: hsa04060
24	I-FoB/ECD8+T/NK	I-ECD8+T/Pc/P	CCL2	CCR2	0.244461	0	CCL2_CCR2	CCL2 - CCR2	CCL	Secreted Signaling	KEGG: hsa04060
24	I-ECD8+T/Pc/Mc	I-FoB/ECD8+T/NK	CCL2	CCR2	0.211901	0.04	CCL2_CCR2	CCL2 - CCR2	CCL	Secreted Signaling	KEGG: hsa04060
24	I-ECD8+T/Pc/P	I-FoB/ECD8+T/NK	CCL2	CCR2	0.217357	0.04	CCL2_CCR2	CCL2 - CCR2	CCL	Secreted Signaling	KEGG: hsa04060
24	I-ECD8+T/Pc/P	I-ECD8+T/Pc/Mc	CCL5	CCR4	0.326224	0	CCL5_CCR4	CCL5 - CCR4	CCL	Secreted Signaling	KEGG: hsa04060
24	I-FoB/ECD8+T/NK	I-ECD8+T/Pc/Mc	CCL5	CCR4	0.317778	0	CCL5_CCR4	CCL5 - CCR4	CCL	Secreted Signaling	KEGG: hsa04060
24	I-ECD8+T/Pc/Mc	I-ECD8+T/Pc/P	CCL5	CCR4	0.336088	0	CCL5_CCR4	CCL5 - CCR4	CCL	Secreted Signaling	KEGG: hsa04060
24	I-FoB/ECD8+T/NK	I-ECD8+T/Pc/P	CCL5	CCR4	0.332479	0	CCL5_CCR4	CCL5 - CCR4	CCL	Secreted Signaling	KEGG: hsa04060
24	I-ECD8+T/Pc/Mc	I-FoB/ECD8+T/NK	CCL5	CCR4	0.340674	0	CCL5_CCR4	CCL5 - CCR4	CCL	Secreted Signaling	KEGG: hsa04060
24	I-ECD8+T/Pc/P	I-FoB/ECD8+T/NK	CCL5	CCR4	0.345738	0	CCL5_CCR4	CCL5 - CCR4	CCL	Secreted Signaling	KEGG: hsa04060
24	I-ECD8+T/Pc/P	I-ECD8+T/Pc/Mc	CXCL9	CXCR3	0.349699	0	CXCL9_CXCR3	CXCL9 - CXCR3	CXCL	Secreted Signaling	KEGG: hsa04060
24	I-FoB/ECD8+T/NK	I-ECD8+T/Pc/Mc	CXCL9	CXCR3	0.300963	0.04	CXCL9_CXCR3	CXCL9 - CXCR3	CXCL	Secreted Signaling	KEGG: hsa04060
24	I-ECD8+T/Pc/P	I-FoB/ECD8+T/NK	CXCL9	CXCR3	0.362866	0	CXCL9_CXCR3	CXCL9 - CXCR3	CXCL	Secreted Signaling	KEGG: hsa04060
24	I-ECD8+T/Pc/P	I-ECD8+T/Pc/Mc	CXCL13	CXCR3	0.329506	0	CXCL13_CXCR3	CXCL13 - CXCR3	CXCL	Secreted Signaling	KEGG: hsa04060
24	I-FoB/ECD8+T/NK	I-ECD8+T/Pc/Mc	CXCL13	CXCR3	0.37716	0	CXCL13_CXCR3	CXCL13 - CXCR3	CXCL	Secreted Signaling	KEGG: hsa04060
24	I-ECD8+T/Pc/Mc	I-ECD8+T/Pc/P	CXCL13	CXCR3	0.330454	0	CXCL13_CXCR3	CXCL13 - CXCR3	CXCL	Secreted Signaling	KEGG: hsa04060
24	I-FoB/ECD8+T/NK	I-ECD8+T/Pc/P	CXCL13	CXCR3	0.376948	0	CXCL13_CXCR3	CXCL13 - CXCR3	CXCL	Secreted Signaling	KEGG: hsa04060
24	I-ECD8+T/Pc/Mc	I-FoB/ECD8+T/NK	CXCL13	CXCR3	0.343484	0	CXCL13_CXCR3	CXCL13 - CXCR3	CXCL	Secreted Signaling	KEGG: hsa04060
24	I-ECD8+T/Pc/P	I-FoB/ECD8+T/NK	CXCL13	CXCR3	0.342314	0.01	CXCL13_CXCR3	CXCL13 - CXCR3	CXCL	Secreted Signaling	KEGG: hsa04060
24	I-ECD8+T/Pc/P	I-ECD8+T/Pc/Mc	CXCL12	CXCR4	0.388038	0	CXCL12_CXCR4	CXCL12 - CXCR4	CXCL	Secreted Signaling	KEGG: hsa04060
24	I-FoB/ECD8+T/NK	I-ECD8+T/Pc/Mc	CXCL12	CXCR4	0.357978	0	CXCL12_CXCR4	CXCL12 - CXCR4	CXCL	Secreted Signaling	KEGG: hsa04060
24	I-ECD8+T/Pc/Mc	I-ECD8+T/Pc/P	CXCL12	CXCR4	0.349638	0.01	CXCL12_CXCR4	CXCL12 - CXCR4	CXCL	Secreted Signaling	KEGG: hsa04060
24	I-FoB/ECD8+T/NK	I-ECD8+T/Pc/P	CXCL12	CXCR4	0.350307	0.03	CXCL12_CXCR4	CXCL12 - CXCR4	CXCL	Secreted Signaling	KEGG: hsa04060
24	I-ECD8+T/Pc/Mc	I-FoB/ECD8+T/NK	CXCL12	CXCR4	0.368221	0	CXCL12_CXCR4	CXCL12 - CXCR4	CXCL	Secreted Signaling	KEGG: hsa04060
24	I-ECD8+T/Pc/P	I-FoB/ECD8+T/NK	CXCL12	CXCR4	0.399312	0	CXCL12_CXCR4	CXCL12 - CXCR4	CXCL	Secreted Signaling	KEGG: hsa04060
24	I-ECD8+T/Pc/P	I-ECD8+T/Pc/Mc	CXCL13	CXCR5	0.28623	0	CXCL13_CXCR5	CXCL13 - CXCR5	CXCL	Secreted Signaling	KEGG: hsa04060
24	I-FoB/ECD8+T/NK	I-ECD8+T/Pc/Mc	CXCL13	CXCR5	0.330711	0	CXCL13_CXCR5	CXCL13 - CXCR5	CXCL	Secreted Signaling	KEGG: hsa04060
24	I-ECD8+T/Pc/Mc	I-FoB/ECD8+T/NK	CXCL13	CXCR5	0.331053	0	CXCL13_CXCR5	CXCL13 - CXCR5	CXCL	Secreted Signaling	KEGG: hsa04060
24	I-ECD8+T/Pc/P	I-FoB/ECD8+T/NK	CXCL13	CXCR5	0.329905	0.01	CXCL13_CXCR5	CXCL13 - CXCR5	CXCL	Secreted Signaling	KEGG: hsa04060
24	I-ECD8+T/Pc/P	I-ECD8+T/Pc/Mc	IL10	IL10RA_IL10RB	0.23543	0.01	IL10_IL10RA_IL10RB	IL10 - (IL10RA+IL10RB)	IL10	Secreted Signaling	KEGG: hsa04060
24	I-FoB/ECD8+T/NK	I-ECD8+T/Pc/Mc	IL10	IL10RA_IL10RB	0.226791	0.03	IL10_IL10RA_IL10RB	IL10 - (IL10RA+IL10RB)	IL10	Secreted Signaling	KEGG: hsa04060
24	I-ECD8+T/Pc/Mc	I-ECD8+T/Pc/P	IL10	IL10RA_IL10RB	0.225934	0.01	IL10_IL10RA_IL10RB	IL10 - (IL10RA+IL10RB)	IL10	Secreted Signaling	KEGG: hsa04060
24	I-ECD8+T/Pc/Mc	I-FoB/ECD8+T/NK	IL10	IL10RA_IL10RB	0.23131	0.01	IL10_IL10RA_IL10RB	IL10 - (IL10RA+IL10RB)	IL10	Secreted Signaling	KEGG: hsa04060
24	I-ECD8+T/Pc/P	I-FoB/ECD8+T/NK	IL10	IL10RA_IL10RB	0.227588	0.04	IL10_IL10RA_IL10RB	IL10 - (IL10RA+IL10RB)	IL10	Secreted Signaling	KEGG: hsa04060
24	I-ECD8+T/Pc/P	I-ECD8+T/Pc/Mc	CSF1	CSF1R	0.241942	0	CSF1_CSF1R	CSF1 - CSF1R	CSF	Secreted Signaling	KEGG: hsa04060
24	I-FoB/ECD8+T/NK	I-ECD8+T/Pc/Mc	CSF1	CSF1R	0.24622	0	CSF1_CSF1R	CSF1 - CSF1R	CSF	Secreted Signaling	KEGG: hsa04060
24	I-ECD8+T/Pc/Mc	I-FoB/ECD8+T/NK	CSF1	CSF1R	0.221322	0.03	CSF1_CSF1R	CSF1 - CSF1R	CSF	Secreted Signaling	KEGG: hsa04060
24	I-ECD8+T/Pc/P	I-FoB/ECD8+T/NK	CSF1	CSF1R	0.232284	0	CSF1_CSF1R	CSF1 - CSF1R	CSF	Secreted Signaling	KEGG: hsa04060
24	I-ECD8+T/Pc/P	I-ECD8+T/Pc/Mc	IFNA4	IFNAR1_IFNAR2	0.294981	0	IFNA4_IFNAR1_IFNAR2	IFNA4 - (IFNAR1+IFNAR2)	IFN-I	Secreted Signaling	KEGG: hsa04060
24	I-ECD8+T/Pc/Mc	I-ECD8+T/Pc/P	IFNA4	IFNAR1_IFNAR2	0.257652	0.01	IFNA4_IFNAR1_IFNAR2	IFNA4 - (IFNAR1+IFNAR2)	IFN-I	Secreted Signaling	KEGG: hsa04060
24	I-ECD8+T/Pc/Mc	I-FoB/ECD8+T/NK	IFNA4	IFNAR1_IFNAR2	0.267267	0	IFNA4_IFNAR1_IFNAR2	IFNA4 - (IFNAR1+IFNAR2)	IFN-I	Secreted Signaling	KEGG: hsa04060
24	I-ECD8+T/Pc/P	I-FoB/ECD8+T/NK	IFNA4	IFNAR1_IFNAR2	0.29011	0.01	IFNA4_IFNAR1_IFNAR2	IFNA4 - (IFNAR1+IFNAR2)	IFN-I	Secreted Signaling	KEGG: hsa04060
24	I-ECD8+T/Pc/P	I-ECD8+T/Pc/Mc	IFNA14	IFNAR1_IFNAR2	0.299343	0	IFNA14_IFNAR1_IFNAR2	IFNA14 - (IFNAR1+IFNAR2)	IFN-I	Secreted Signaling	KEGG: hsa04060
24	I-ECD8+T/Pc/Mc	I-ECD8+T/Pc/P	IFNA14	IFNAR1_IFNAR2	0.262157	0.02	IFNA14_IFNAR1_IFNAR2	IFNA14 - (IFNAR1+IFNAR2)	IFN-I	Secreted Signaling	KEGG: hsa04060
24	I-ECD8+T/Pc/Mc	I-FoB/ECD8+T/NK	IFNA14	IFNAR1_IFNAR2	0.271879	0.01	IFNA14_IFNAR1_IFNAR2	IFNA14 - (IFNAR1+IFNAR2)	IFN-I	Secreted Signaling	KEGG: hsa04060
24	I-ECD8+T/Pc/P	I-FoB/ECD8+T/NK	IFNA14	IFNAR1_IFNAR2	0.294429	0	IFNA14_IFNAR1_IFNAR2	IFNA14 - (IFNAR1+IFNAR2)	IFN-I	Secreted Signaling	KEGG: hsa04060
24	I-ECD8+T/Pc/P	I-ECD8+T/Pc/Mc	TNFSF10	TNFRSF10A	0.231064	0.02	TNFSF10_TNFRSF10B	TNFSF10 - TNFRSF10B	TRAIL	Secreted Signaling	KEGG: hsa04060
24	I-FoB/ECD8+T/NK	I-ECD8+T/Pc/Mc	TNFSF10	TNFRSF10A	0.248598	0.01	TNFSF10_TNFRSF10B	TNFSF10 - TNFRSF10B	TRAIL	Secreted Signaling	KEGG: hsa04060
24	I-ECD8+T/Pc/Mc	I-ECD8+T/Pc/P	TNFSF10	TNFRSF10A	0.250745	0	TNFSF10_TNFRSF10B	TNFSF10 - TNFRSF10B	TRAIL	Secreted Signaling	KEGG: hsa04060
24	I-FoB/ECD8+T/NK	I-ECD8+T/Pc/P	TNFSF10	TNFRSF10A	0.264689	0	TNFSF10_TNFRSF10B	TNFSF10 - TNFRSF10B	TRAIL	Secreted Signaling	KEGG: hsa04060
24	I-ECD8+T/Pc/Mc	I-FoB/ECD8+T/NK	TNFSF10	TNFRSF10A	0.26757	0	TNFSF10_TNFRSF10B	TNFSF10 - TNFRSF10B	TRAIL	Secreted Signaling	KEGG: hsa04060
24	I-ECD8+T/Pc/P	I-FoB/ECD8+T/NK	TNFSF10	TNFRSF10A	0.263028	0	TNFSF10_TNFRSF10B	TNFSF10 - TNFRSF10B	TRAIL	Secreted Signaling	KEGG: hsa04060
24	I-ECD8+T/Pc/P	I-ECD8+T/Pc/Mc	TNFSF13	TNFRSF17	0.273639	0.01	TNFSF13_TNFRSF17	TNFSF13 - TNFRSF17	APRIL	Secreted Signaling	KEGG: hsa04060
24	I-FoB/ECD8+T/NK	I-ECD8+T/Pc/Mc	TNFSF13	TNFRSF17	0.2658	0.03	TNFSF13_TNFRSF17	TNFSF13 - TNFRSF17	APRIL	Secreted Signaling	KEGG: hsa04060
24	I-ECD8+T/Pc/Mc	I-ECD8+T/Pc/P	TNFSF13	TNFRSF17	0.289405	0	TNFSF13_TNFRSF17	TNFSF13 - TNFRSF17	APRIL	Secreted Signaling	KEGG: hsa04060
24	I-FoB/ECD8+T/NK	I-ECD8+T/Pc/P	TNFSF13	TNFRSF17	0.271353	0.02	TNFSF13_TNFRSF17	TNFSF13 - TNFRSF17	APRIL	Secreted Signaling	KEGG: hsa04060
24	I-ECD8+T/Pc/Mc	I-FoB/ECD8+T/NK	TNFSF13	TNFRSF17	0.276444	0.02	TNFSF13_TNFRSF17	TNFSF13 - TNFRSF17	APRIL	Secreted Signaling	KEGG: hsa04060
24	I-ECD8+T/Pc/P	I-ECD8+T/Pc/Mc	TNFSF13	TNFRSF13B	0.223937	0.01	TNFSF13_TNFRSF13B	TNFSF13 - TNFRSF13B	APRIL	Secreted Signaling	KEGG: hsa04060
24	I-ECD8+T/Pc/Mc	I-ECD8+T/Pc/P	TNFSF13	TNFRSF13B	0.224718	0.03	TNFSF13_TNFRSF13B	TNFSF13 - TNFRSF13B	APRIL	Secreted Signaling	KEGG: hsa04060
24	I-ECD8+T/Pc/Mc	I-FoB/ECD8+T/NK	TNFSF13	TNFRSF13B	0.286067	0	TNFSF13_TNFRSF13B	TNFSF13 - TNFRSF13B	APRIL	Secreted Signaling	KEGG: hsa04060
24	I-ECD8+T/Pc/P	I-FoB/ECD8+T/NK	TNFSF13	TNFRSF13B	0.276026	0	TNFSF13_TNFRSF13B	TNFSF13 - TNFRSF13B	APRIL	Secreted Signaling	KEGG: hsa04060
24	I-ECD8+T/Pc/Mc	I-ECD8+T/Pc/P	ANGPTL4	ITGA5_ITGB1	0.265344	0.01	ANGPTL4_ITGA5_ITGB1	ANGPTL4 - (ITGA5+ITGB1)	ANGPTL	Secreted Signaling	PMID: 30049845
24	I-ECD8+T/Pc/P	I-ECD8+T/Pc/Mc	ANGPTL4	CDH11	0.245426	0.03	ANGPTL4_CDH11	ANGPTL4 - CDH11	ANGPTL	Secreted Signaling	PMID: 30049845
24	I-ECD8+T/Pc/Mc	I-ECD8+T/Pc/P	ANGPTL4	CDH11	0.236286	0.04	ANGPTL4_CDH11	ANGPTL4 - CDH11	ANGPTL	Secreted Signaling	PMID: 30049845
24	I-ECD8+T/Pc/Mc	I-ECD8+T/Pc/P	ADM	CALCR	0.282823	0	ADM_CALCR	ADM - CALCR	CALCR	Secreted Signaling	KEGG: hsa04080
24	I-ECD8+T/Pc/P	I-ECD8+T/Pc/Mc	RARRES2	CMKLR1	0.235546	0.01	RARRES2_CMKLR1	RARRES2 - CMKLR1	CHEMERIN	Secreted Signaling	PMID: 24671882
24	I-ECD8+T/Pc/Mc	I-ECD8+T/Pc/P	RARRES2	CMKLR1	0.241092	0	RARRES2_CMKLR1	RARRES2 - CMKLR1	CHEMERIN	Secreted Signaling	PMID: 24671882
24	I-ECD8+T/Pc/Mc	I-FoB/ECD8+T/NK	RARRES2	CMKLR1	0.235565	0.01	RARRES2_CMKLR1	RARRES2 - CMKLR1	CHEMERIN	Secreted Signaling	PMID: 24671882
24	I-ECD8+T/Pc/P	I-FoB/ECD8+T/NK	RARRES2	CMKLR1	0.232258	0.03	RARRES2_CMKLR1	RARRES2 - CMKLR1	CHEMERIN	Secreted Signaling	PMID: 24671882
24	I-ECD8+T/Pc/P	I-ECD8+T/Pc/Mc	BTLA	TNFRSF14	0.273233	0.01	BTLA_TNFRSF14	BTLA - TNFRSF14	BTLA	Secreted Signaling	PMID: 21941365
24	I-FoB/ECD8+T/NK	I-ECD8+T/Pc/Mc	BTLA	TNFRSF14	0.29101	0	BTLA_TNFRSF14	BTLA - TNFRSF14	BTLA	Secreted Signaling	PMID: 21941365
24	I-ECD8+T/Pc/Mc	I-ECD8+T/Pc/P	BTLA	TNFRSF14	0.269843	0	BTLA_TNFRSF14	BTLA - TNFRSF14	BTLA	Secreted Signaling	PMID: 21941365
24	I-FoB/ECD8+T/NK	I-ECD8+T/Pc/P	BTLA	TNFRSF14	0.295427	0.01	BTLA_TNFRSF14	BTLA - TNFRSF14	BTLA	Secreted Signaling	PMID: 21941365
24	I-ECD8+T/Pc/Mc	I-FoB/ECD8+T/NK	BTLA	TNFRSF14	0.257935	0.01	BTLA_TNFRSF14	BTLA - TNFRSF14	BTLA	Secreted Signaling	PMID: 21941365
24	I-ECD8+T/Pc/Mc	I-ECD8+T/Pc/P	ADM	CALCR_RAMP1	0.241722	0.04	ADM_CALCR_RAMP1	ADM - (CALCR+RAMP1)	ADM	Secreted Signaling	PMID: 33462236
24	I-ECD8+T/Pc/Mc	I-ECD8+T/Pc/P	ADM	CALCR_RAMP2	0.249967	0.03	ADM_CALCR_RAMP2	ADM - (CALCR+RAMP2)	ADM	Secreted Signaling	PMID: 33462236
24	I-ECD8+T/Pc/Mc	I-ECD8+T/Pc/P	ADM	CALCRL_RAMP1	0.241722	0.04	ADM_CALCRL_RAMP1	ADM - (CALCRL+RAMP1)	ADM	Secreted Signaling	PMID: 33462236
24	I-ECD8+T/Pc/Mc	I-ECD8+T/Pc/P	ADM	CALCRL_RAMP2	0.249967	0.03	ADM_CALCRL_RAMP2	ADM - (CALCRL+RAMP2)	ADM	Secreted Signaling	PMID: 33462236
24	I-ECD8+T/Pc/P	I-ECD8+T/Pc/Mc	PTPRS	NTRK3	0.245151	0	PTPRS_NTRK3	PTPRS - NTRK3	PTPR	Secreted Signaling	PMID:21262467;PMID:25385546;
24	I-FoB/ECD8+T/NK	I-ECD8+T/Pc/Mc	PTPRS	NTRK3	0.227572	0	PTPRS_NTRK3	PTPRS - NTRK3	PTPR	Secreted Signaling	PMID:21262467;PMID:25385546;
24	I-ECD8+T/Pc/P	I-ECD8+T/Pc/Mc	ULBP1	NKG2D_HCST	0.307343	0	ULBP1_NKG2D_HCST	ULBP1 - (KLRK1+HCST)	MHC-I	Secreted Signaling	PMID: 10894171;PMID:24223577
24	I-FoB/ECD8+T/NK	I-ECD8+T/Pc/Mc	ULBP1	NKG2D_HCST	0.237518	0.01	ULBP1_NKG2D_HCST	ULBP1 - (KLRK1+HCST)	MHC-I	Secreted Signaling	PMID: 10894171;PMID:24223577
24	I-ECD8+T/Pc/Mc	I-ECD8+T/Pc/P	ULBP1	NKG2D_HCST	0.258068	0	ULBP1_NKG2D_HCST	ULBP1 - (KLRK1+HCST)	MHC-I	Secreted Signaling	PMID: 10894171;PMID:24223577
24	I-ECD8+T/Pc/P	I-FoB/ECD8+T/NK	ULBP1	NKG2D_HCST	0.291698	0	ULBP1_NKG2D_HCST	ULBP1 - (KLRK1+HCST)	MHC-I	Secreted Signaling	PMID: 10894171;PMID:24223577
30	I-Mc	I-Fb/Mc/P	TGFB1	ACVR1_TGFbR	0.311913	0	TGFB1_ACVR1_TGFBR1	TGFB1 - (ACVR1+TGFBR1)	TGFb	Secreted Signaling	PMID: 29376829
30	I-Fb/Mc/P	I-Mc	TGFB1	ACVR1_TGFbR	0.301775	0	TGFB1_ACVR1_TGFBR1	TGFB1 - (ACVR1+TGFBR1)	TGFb	Secreted Signaling	PMID: 29376829
30	I-Mc	I-Fb/Mc/P	TGFB2	ACVR1_TGFbR	0.242441	0.04	TGFB2_ACVR1_TGFBR1	TGFB2 - (ACVR1+TGFBR1)	TGFb	Secreted Signaling	PMID: 29376829
30	I-Mc	I-Fb/Mc/P	VEGFA	FLT1	0.368636	0	VEGFA_VEGFR1	VEGFA - VEGFR1	VEGF	Secreted Signaling	KEGG: hsa04370; PMID: 16633338
30	I-Mc	I-Fb/Mc/P	VEGFA	KDR	0.504226	0	VEGFA_VEGFR2	VEGFA - VEGFR2	VEGF	Secreted Signaling	KEGG: hsa04370; PMID: 16633338
30	I-Mc	I-Fb/Mc/P	VEGFA	FLT1_KDR	0.529118	0	VEGFA_VEGFR1R2	VEGFA - VEGFR1R2	VEGF	Secreted Signaling	PMID: 16633338
30	I-Fb/Mc/P	I-Mc	IGF2	IGF2R	0.00309162	0.04	IGF2_IGF2R	IGF2 - IGF2R	IGF	Secreted Signaling	PMID: 14604834
30	I-Fb/Mc/P	I-Mc	IGF2	ITGA6_ITGB4	0.00257127	0	IGF2_ITGA6_ITGB4	IGF2 - (ITGA6+ITGB4)	IGF	Secreted Signaling	PMID: 28190785; PMID: 28873464
30	I-Mc	I-Fb/Mc/P	CCL3	CCR1	0.248418	0	CCL3_CCR1	CCL3 - CCR1	CCL	Secreted Signaling	KEGG: hsa04060
30	I-Fb/Mc/P	I-Mc	CCL3	CCR1	0.235882	0.01	CCL3_CCR1	CCL3 - CCR1	CCL	Secreted Signaling	KEGG: hsa04060
30	I-Mc	I-Fb/Mc/P	CCL8	CCR1	0.239795	0	CCL8_CCR1	CCL8 - CCR1	CCL	Secreted Signaling	KEGG: hsa04060
30	I-Fb/Mc/P	I-Mc	CCL8	CCR1	0.236893	0	CCL8_CCR1	CCL8 - CCR1	CCL	Secreted Signaling	KEGG: hsa04060
30	I-Mc	I-Fb/Mc/P	CCL14	CCR1	0.204837	0	CCL14_CCR1	CCL14 - CCR1	CCL	Secreted Signaling	KEGG: hsa04060
30	I-Fb/Mc/P	I-Mc	CCL14	CCR1	0.271903	0	CCL14_CCR1	CCL14 - CCR1	CCL	Secreted Signaling	KEGG: hsa04060
30	I-Mc	I-Fb/Mc/P	CCL8	CCR2	0.203918	0	CCL8_CCR2	CCL8 - CCR2	CCL	Secreted Signaling	KEGG: hsa04060
30	I-Fb/Mc/P	I-Mc	CCL8	CCR2	0.18248	0.02	CCL8_CCR2	CCL8 - CCR2	CCL	Secreted Signaling	KEGG: hsa04060
30	I-Fb/Mc/P	I-Mc	CCL3	ACKR2	0.180817	0.03	CCL3_ACKR2	CCL3 - ACKR2	CCL	Secreted Signaling	PMID: 26740381
30	I-Mc	I-Fb/Mc/P	CCL8	ACKR2	0.176765	0	CCL8_ACKR2	CCL8 - ACKR2	CCL	Secreted Signaling	PMID: 26740381
30	I-Fb/Mc/P	I-Mc	CCL8	ACKR2	0.181648	0	CCL8_ACKR2	CCL8 - ACKR2	CCL	Secreted Signaling	PMID: 26740381
30	I-Mc	I-Fb/Mc/P	CCL24	ACKR2	0.199433	0.01	CCL24_ACKR2	CCL24 - ACKR2	CCL	Secreted Signaling	PMID: 26740381
30	I-Fb/Mc/P	I-Mc	CCL24	ACKR2	0.193031	0.02	CCL24_ACKR2	CCL24 - ACKR2	CCL	Secreted Signaling	PMID: 26740381
30	I-Fb/Mc/P	I-Mc	CCL14	ACKR2	0.210748	0	CCL14_ACKR2	CCL14 - ACKR2	CCL	Secreted Signaling	PMID: 26740381
30	I-Mc	I-Fb/Mc/P	CXCL12	CXCR4	0.230013	0.01	CXCL12_CXCR4	CXCL12 - CXCR4	CXCL	Secreted Signaling	KEGG: hsa04060
30	I-Fb/Mc/P	I-Mc	CXCL12	CXCR4	0.227135	0.01	CXCL12_CXCR4	CXCL12 - CXCR4	CXCL	Secreted Signaling	KEGG: hsa04060
30	I-Mc	I-Fb/Mc/P	CXCL12	ACKR3	0.192671	0	CXCL12_ACKR3	CXCL12 - ACKR3	CXCL	Secreted Signaling	KEGG: hsa04060
30	I-Fb/Mc/P	I-Mc	CXCL12	ACKR3	0.203413	0	CXCL12_ACKR3	CXCL12 - ACKR3	CXCL	Secreted Signaling	KEGG: hsa04060
30	I-Mc	I-Fb/Mc/P	IL10	IL10RA_IL10RB	0.240615	0	IL10_IL10RA_IL10RB	IL10 - (IL10RA+IL10RB)	IL10	Secreted Signaling	KEGG: hsa04060
30	I-Fb/Mc/P	I-Mc	IL10	IL10RA_IL10RB	0.2075	0	IL10_IL10RA_IL10RB	IL10 - (IL10RA+IL10RB)	IL10	Secreted Signaling	KEGG: hsa04060
30	I-Mc	I-Fb/Mc/P	CSF1	CSF1R	0.194813	0	CSF1_CSF1R	CSF1 - CSF1R	CSF	Secreted Signaling	KEGG: hsa04060
30	I-Fb/Mc/P	I-Mc	CSF1	CSF1R	0.257503	0	CSF1_CSF1R	CSF1 - CSF1R	CSF	Secreted Signaling	KEGG: hsa04060
30	I-Fb/Mc/P	I-Mc	TNFSF10	TNFRSF10A	0.22241	0	TNFSF10_TNFRSF10B	TNFSF10 - TNFRSF10B	TRAIL	Secreted Signaling	KEGG: hsa04060
30	I-Mc	I-Fb/Mc/P	TNFSF13	TNFRSF17	0.222935	0	TNFSF13_TNFRSF17	TNFSF13 - TNFRSF17	APRIL	Secreted Signaling	KEGG: hsa04060
30	I-Mc	I-Fb/Mc/P	SPP1	CD44	0.485141	0	SPP1_CD44	SPP1 - CD44	SPP1	Secreted Signaling	PMID: 21907263
30	I-Mc	I-Fb/Mc/P	SPP1	ITGAV_ITGB1	0.489061	0	SPP1_ITGAV_ITGB1	SPP1 - (ITGAV+ITGB1)	SPP1	Secreted Signaling	PMID: 21907263
30	I-Mc	I-Fb/Mc/P	SPP1	ITGAV_ITGB5	0.464379	0	SPP1_ITGAV_ITGB5	SPP1 - (ITGAV+ITGB5)	SPP1	Secreted Signaling	PMID: 21907263
30	I-Mc	I-Fb/Mc/P	SPP1	ITGA4_ITGB1	0.462589	0	SPP1_ITGA4_ITGB1	SPP1 - (ITGA4+ITGB1)	SPP1	Secreted Signaling	PMID: 21907263
30	I-Mc	I-Fb/Mc/P	SPP1	ITGA9_ITGB1	0.430372	0	SPP1_ITGA9_ITGB1	SPP1 - (ITGA9+ITGB1)	SPP1	Secreted Signaling	PMID: 21907263
30	I-Mc	I-Fb/Mc/P	SPP1	ITGA5_ITGB1	0.510477	0	SPP1_ITGA5_ITGB1	SPP1 - (ITGA5+ITGB1)	SPP1	Secreted Signaling	PMID: 21907263
30	I-Mc	I-Fb/Mc/P	ANGPTL4	ITGA5_ITGB1	0.366242	0	ANGPTL4_ITGA5_ITGB1	ANGPTL4 - (ITGA5+ITGB1)	ANGPTL	Secreted Signaling	PMID: 30049845
30	I-Fb/Mc/P	I-Mc	ANGPTL4	ITGA5_ITGB1	0.340647	0.02	ANGPTL4_ITGA5_ITGB1	ANGPTL4 - (ITGA5+ITGB1)	ANGPTL	Secreted Signaling	PMID: 30049845
30	I-Mc	I-Fb/Mc/P	ANGPTL4	CDH11	0.354476	0	ANGPTL4_CDH11	ANGPTL4 - CDH11	ANGPTL	Secreted Signaling	PMID: 30049845
30	I-Mc	I-Fb/Mc/P	ANGPTL4	SDC2	0.302999	0	ANGPTL4_SDC2	ANGPTL4 - SDC2	ANGPTL	Secreted Signaling	PMID: 29017031
30	I-Fb/Mc/P	I-Mc	ANGPTL4	SDC2	0.345239	0	ANGPTL4_SDC2	ANGPTL4 - SDC2	ANGPTL	Secreted Signaling	PMID: 29017031
30	I-Mc	I-Fb/Mc/P	ANGPTL4	SDC3	0.291451	0.01	ANGPTL4_SDC3	ANGPTL4 - SDC3	ANGPTL	Secreted Signaling	PMID: 29017031
30	I-Fb/Mc/P	I-Mc	ANGPTL4	SDC3	0.315173	0	ANGPTL4_SDC3	ANGPTL4 - SDC3	ANGPTL	Secreted Signaling	PMID: 29017031
30	I-Mc	I-Fb/Mc/P	EDN1	EDNRA	0.226229	0	EDN1_EDNRA	EDN1 - EDNRA	EDN	Secreted Signaling	KEGG: hsa04080
30	I-Fb/Mc/P	I-Mc	EDN1	EDNRA	0.21486	0.02	EDN1_EDNRA	EDN1 - EDNRA	EDN	Secreted Signaling	KEGG: hsa04080
30	I-Mc	I-Fb/Mc/P	EDN1	EDNRB	0.226519	0	EDN1_EDNRB	EDN1 - EDNRB	EDN	Secreted Signaling	KEGG: hsa04080
30	I-Fb/Mc/P	I-Mc	EDN1	EDNRB	0.214246	0	EDN1_EDNRB	EDN1 - EDNRB	EDN	Secreted Signaling	KEGG: hsa04080
30	I-Mc	I-Fb/Mc/P	PRSS3	F2R	0.23878	0	PRSS3_F2R	PRSS3 - F2R	PARs	Secreted Signaling	KEGG: hsa04080
30	I-Fb/Mc/P	I-Mc	PRSS3	F2R	0.177472	0.03	PRSS3_F2R	PRSS3 - F2R	PARs	Secreted Signaling	KEGG: hsa04080
30	I-Mc	I-Fb/Mc/P	GZMA	F2R	0.19844	0	GZMA_F2R	GZMA - F2R	PARs	Secreted Signaling	KEGG: hsa04080
30	I-Fb/Mc/P	I-Mc	GZMA	F2R	0.168728	0.01	GZMA_F2R	GZMA - F2R	PARs	Secreted Signaling	KEGG: hsa04080
30	I-Mc	I-Fb/Mc/P	SEMA3A	NRP1_PLXNA1	0.238101	0	SEMA3A_NRP1_PLXNA1	SEMA3A - (NRP1+PLXNA1)	SEMA3	Secreted Signaling	PMID: 27533782
30	I-Mc	I-Fb/Mc/P	SEMA3A	NRP1_PLXNA2	0.242777	0.01	SEMA3A_NRP1_PLXNA2	SEMA3A - (NRP1+PLXNA2)	SEMA3	Secreted Signaling	PMID: 27533782
30	I-Mc	I-Fb/Mc/P	SEMA3A	NRP1_PLXNA3	0.234065	0.01	SEMA3A_NRP1_PLXNA3	SEMA3A - (NRP1+PLXNA3)	SEMA3	Secreted Signaling	PMID: 27533782
30	I-Mc	I-Fb/Mc/P	SEMA3C	NRP1_PLXNA1	0.273223	0	SEMA3C_NRP1_PLXNA1	SEMA3C - (NRP1+PLXNA1)	SEMA3	Secreted Signaling	PMID: 27533782
30	I-Mc	I-Fb/Mc/P	SEMA3C	NRP1_PLXNA2	0.278338	0	SEMA3C_NRP1_PLXNA2	SEMA3C - (NRP1+PLXNA2)	SEMA3	Secreted Signaling	PMID: 27533782
30	I-Mc	I-Fb/Mc/P	SEMA3C	NRP1_PLXNA3	0.268802	0	SEMA3C_NRP1_PLXNA3	SEMA3C - (NRP1+PLXNA3)	SEMA3	Secreted Signaling	PMID: 27533782
30	I-Mc	I-Fb/Mc/P	SEMA3C	NRP1_PLXNA4	0.246801	0.04	SEMA3C_NRP1_PLXNA4	SEMA3C - (NRP1+PLXNA4)	SEMA3	Secreted Signaling	PMID: 27533782
30	I-Mc	I-Fb/Mc/P	SEMA3C	NRP2_PLXNA2	0.259404	0	SEMA3C_NRP2_PLXNA2	SEMA3C - (NRP2+PLXNA2)	SEMA3	Secreted Signaling	PMID: 27533782
30	I-Mc	I-Fb/Mc/P	SEMA3C	NRP1_NRP2	0.296926	0	SEMA3C_NRP1_NRP2	SEMA3C - (NRP1+NRP2)	SEMA3	Secreted Signaling	PMID: 27533782
30	I-Mc	I-Fb/Mc/P	ANXA1	FPR1	0.197867	0	ANXA1_FPR1	ANXA1 - FPR1	ANNEXIN	Secreted Signaling	PMID: 23230437
30	I-Fb/Mc/P	I-Mc	ANXA1	FPR1	0.231174	0	ANXA1_FPR1	ANXA1 - FPR1	ANNEXIN	Secreted Signaling	PMID: 23230437
30	I-Fb/Mc/P	I-Mc	GAS6	AXL	0.254363	0.04	GAS6_AXL	GAS6 - AXL	GAS	Secreted Signaling	PMID: 27801848
30	I-Fb/Mc/P	I-Mc	GAS6	MERTK	0.30953	0	GAS6_MERTK	GAS6 - MERTK	GAS	Secreted Signaling	PMID: 27801848
30	I-Mc	I-Fb/Mc/P	PROS1	AXL	0.264855	0	PROS1_AXL	PROS1 - AXL	PROS	Secreted Signaling	PMID: 29531161
30	I-Fb/Mc/P	I-Mc	PROS1	AXL	0.247071	0.01	PROS1_AXL	PROS1 - AXL	PROS	Secreted Signaling	PMID: 29531161
30	I-Mc	I-Fb/Mc/P	KLK6	F2R	0.188897	0	KLK6_F2R	KLK6 - F2R	KLK	Secreted Signaling	PMID: 35102281
30	I-Fb/Mc/P	I-Mc	KLK6	F2R	0.160807	0.02	KLK6_F2R	KLK6 - F2R	KLK	Secreted Signaling	PMID: 35102281
30	I-Mc	I-Fb/Mc/P	ADM	CALCR_RAMP2	0.284712	0	ADM_CALCR_RAMP2	ADM - (CALCR+RAMP2)	ADM	Secreted Signaling	PMID: 33462236
30	I-Mc	I-Fb/Mc/P	ADM	CALCRL_RAMP2	0.284712	0	ADM_CALCRL_RAMP2	ADM - (CALCRL+RAMP2)	ADM	Secreted Signaling	PMID: 33462236
30	I-Mc	I-Fb/Mc/P	ULBP1	NKG2D_HCST	0.2203	0	ULBP1_NKG2D_HCST	ULBP1 - (KLRK1+HCST)	MHC-I	Secreted Signaling	PMID: 10894171;PMID:24223577
30	I-Mc	I-Fb/Mc/P	TUB	MERTK	0.29256	0	TUB_MERTK	TUB - MERTK	TULP	Secreted Signaling	PMID: 20978475
30	I-Fb/Mc/P	I-Mc	TUB	MERTK	0.298797	0.02	TUB_MERTK	TUB - MERTK	TULP	Secreted Signaling	PMID: 20978475
30	I-Mc	I-Fb/Mc/P	PROS1	MERTK	0.241986	0.04	PROS1_MERTK	PROS1 - MERTK	PROS	Secreted Signaling	PMID: 34631419
30	I-Fb/Mc/P	I-Mc	PROS1	MERTK	0.301296	0	PROS1_MERTK	PROS1 - MERTK	PROS	Secreted Signaling	PMID: 34631419

## Sheet: Filtered TI-I Pathways
Patient	source	target	Interaction	ligand	receptor	prob	pval	interaction_name	interaction_name_2	pathway_name	annotation	evidence
13	I-FoB/ECD8+T/NK	TI-FoB/ECD8+T/NK	FoB/ECD8+T/NK (I -> TI)	TGFB1	ACVR1_TGFbR	0.3689	0	TGFB1_ACVR1_TGFBR1	TGFB1 - (ACVR1+TGFBR1)	TGFb	Secreted Signaling	PMID: 29376829
13	I-FoB/ECD8+T/NK	TI-FoB/ECD8+T/NK	FoB/ECD8+T/NK (I -> TI)	WNT11	FZD1	0.335529	0.01	WNT11_FZD1	WNT11 - FZD1	ncWNT	Secreted Signaling	KEGG: hsa04310
13	TI-FoB/ECD8+T/NK	I-FoB/ECD8+T/NK	FoB/ECD8+T/NK (TI -> I)	WNT11	FZD7	0.308618	0.03	WNT11_FZD7	WNT11 - FZD7	ncWNT	Secreted Signaling	KEGG: hsa04310
13	I-FoB/ECD8+T/NK	TI-FoB/ECD8+T/NK	FoB/ECD8+T/NK (I -> TI)	HBEGF	EGFR	0.359227	0.04	HBEGF_EGFR	HBEGF - EGFR	EGF	Secreted Signaling	KEGG: hsa04012
13	I-FoB/ECD8+T/NK	TI-FoB/ECD8+T/NK	FoB/ECD8+T/NK (I -> TI)	HBEGF	EGFR_ERBB2	0.368176	0.03	HBEGF_EGFR_ERBB2	HBEGF - (EGFR+ERBB2)	EGF	Secreted Signaling	KEGG: hsa04012
13	I-FoB/ECD8+T/NK	TI-FoB/ECD8+T/NK	FoB/ECD8+T/NK (I -> TI)	CCL5	ACKR2	0.217306	0.02	CCL5_ACKR2	CCL5 - ACKR2	CCL	Secreted Signaling	PMID: 26740381
13	TI-FoB/ECD8+T/NK	I-FoB/ECD8+T/NK	FoB/ECD8+T/NK (TI -> I)	CXCL12	CXCR4	0.321503	0.03	CXCL12_CXCR4	CXCL12 - CXCR4	CXCL	Secreted Signaling	KEGG: hsa04060
13	TI-FoB/ECD8+T/NK	I-FoB/ECD8+T/NK	FoB/ECD8+T/NK (TI -> I)	CXCL16	CXCR6	0.216374	0.03	CXCL16_CXCR6	CXCL16 - CXCR6	CXCL	Secreted Signaling	KEGG: hsa04060
13	TI-FoB/ECD8+T/NK	I-FoB/ECD8+T/NK	FoB/ECD8+T/NK (TI -> I)	MIF	CD74_CXCR4	0.532957	0	MIF_CD74_CXCR4	MIF - (CD74+CXCR4)	MIF	Secreted Signaling	PMID: 29637711; PMID: 24760155
13	TI-FoB/ECD8+T/NK	I-FoB/ECD8+T/NK	FoB/ECD8+T/NK (TI -> I)	MIF	CD74_CD44	0.515001	0	MIF_CD74_CD44	MIF - (CD74+CD44)	MIF	Secreted Signaling	PMID: 29637711; PMID: 26175090
13	TI-FoB/ECD8+T/NK	I-FoB/ECD8+T/NK	FoB/ECD8+T/NK (TI -> I)	IL7	IL7R_IL2RG	0.303342	0.01	IL7_IL7R_IL2RG	IL7 - (IL7R+IL2RG)	IL2	Secreted Signaling	KEGG: hsa04060
13	I-FoB/ECD8+T/NK	TI-FoB/ECD8+T/NK	FoB/ECD8+T/NK (I -> TI)	TNFSF10	TNFRSF10A	0.240202	0	TNFSF10_TNFRSF10B	TNFSF10 - TNFRSF10B	TRAIL	Secreted Signaling	KEGG: hsa04060
13	TI-FoB/ECD8+T/NK	I-FoB/ECD8+T/NK	FoB/ECD8+T/NK (TI -> I)	ANGPTL4	CDH11	0.294875	0.03	ANGPTL4_CDH11	ANGPTL4 - CDH11	ANGPTL	Secreted Signaling	PMID: 30049845
13	TI-FoB/ECD8+T/NK	I-FoB/ECD8+T/NK	FoB/ECD8+T/NK (TI -> I)	MDK	ITGA4_ITGB1	0.441454	0	MDK_ITGA4_ITGB1	MDK - (ITGA4+ITGB1)	MK	Secreted Signaling	PMID: 28356350
13	TI-FoB/ECD8+T/NK	I-FoB/ECD8+T/NK	FoB/ECD8+T/NK (TI -> I)	MDK	LRP1	0.409283	0	MDK_LRP1	MDK - LRP1	MK	Secreted Signaling	PMID: 28356350
13	TI-FoB/ECD8+T/NK	I-FoB/ECD8+T/NK	FoB/ECD8+T/NK (TI -> I)	EDN1	EDNRA	0.280825	0.01	EDN1_EDNRA	EDN1 - EDNRA	EDN	Secreted Signaling	KEGG: hsa04080
13	TI-FoB/ECD8+T/NK	I-FoB/ECD8+T/NK	FoB/ECD8+T/NK (TI -> I)	EDN1	EDNRB	0.273197	0.02	EDN1_EDNRB	EDN1 - EDNRB	EDN	Secreted Signaling	KEGG: hsa04080
13	I-FoB/ECD8+T/NK	TI-FoB/ECD8+T/NK	FoB/ECD8+T/NK (I -> TI)	PRSS3	PARD3	0.293049	0.04	PRSS3_PARD3	PRSS3 - PARD3	PARs	Secreted Signaling	KEGG: hsa04080
13	I-FoB/ECD8+T/NK	TI-FoB/ECD8+T/NK	FoB/ECD8+T/NK (I -> TI)	GZMA	PARD3	0.348242	0.02	GZMA_PARD3	GZMA - PARD3	PARs	Secreted Signaling	KEGG: hsa04080
19	TI-Fb/Mc/P	I-Fb/Mc/P	Fb/Mc/P (TI -> I)	VEGFB	FLT1	0.333748	0.01	VEGFB_VEGFR1	VEGFB - VEGFR1	VEGF	Secreted Signaling	KEGG: hsa04370; PMID: 16633338
19	TI-Fb/Mc/P	I-Fb/Mc/P	Fb/Mc/P (TI -> I)	CCL28	CCR10	0.290472	0	CCL28_CCR10	CCL28 - CCR10	CCL	Secreted Signaling	KEGG: hsa04060
19	I-Fb/Mc/P	TI-Fb/Mc/P	Fb/Mc/P (I -> TI)	C3	C3AR1	0.283623	0.02	C3_C3AR1	C3 - C3AR1	COMPLEMENT	Secreted Signaling	KEGG: hsa04080
19	I-Fb/Mc/P	TI-Fb/Mc/P	Fb/Mc/P (I -> TI)	C3	ITGAX_ITGB2	0.265764	0.02	C3_ITGAX_ITGB2	C3 - (ITGAX+ITGB2)	COMPLEMENT	Secreted Signaling	PMID: 16234578
19	I-Fb/Mc/P	TI-Fb/Mc/P	Fb/Mc/P (I -> TI)	GZMA	PARD3	0.287557	0.01	GZMA_PARD3	GZMA - PARD3	PARs	Secreted Signaling	KEGG: hsa04080
19	I-Fb/Mc/P	TI-Fb/Mc/P	Fb/Mc/P (I -> TI)	GAS6	TYRO3	0.278348	0.03	GAS6_TYRO3	GAS6 - TYRO3	GAS	Secreted Signaling	PMID: 27801848
19	TI-Fb/Mc/P	I-Fb/Mc/P	Fb/Mc/P (TI -> I)	TUB	MERTK	0.285191	0.02	TUB_MERTK	TUB - MERTK	TULP	Secreted Signaling	PMID: 20978475
24	I-ECD8+T/Pc/Mc	TI-ECD8+T/Pc/Mc	ECD8+T/Pc/Mc (I -> TI)	TGFB1	ACVR1_TGFbR	0.334599	0.01	TGFB1_ACVR1_TGFBR1	TGFB1 - (ACVR1+TGFBR1)	TGFb	Secreted Signaling	PMID: 29376829
24	I-ECD8+T/Pc/Mc	TI-ECD8+T/Pc/Mc	ECD8+T/Pc/Mc (I -> TI)	HBEGF	EGFR	0.232354	0	HBEGF_EGFR	HBEGF - EGFR	EGF	Secreted Signaling	KEGG: hsa04012
24	I-ECD8+T/Pc/P	TI-ECD8+T/Pc/P	ECD8+T/Pc/P (I -> TI)	HBEGF	EGFR	0.233774	0.01	HBEGF_EGFR	HBEGF - EGFR	EGF	Secreted Signaling	KEGG: hsa04012
24	I-ECD8+T/Pc/Mc	TI-ECD8+T/Pc/Mc	ECD8+T/Pc/Mc (I -> TI)	HBEGF	EGFR_ERBB2	0.270448	0	HBEGF_EGFR_ERBB2	HBEGF - (EGFR+ERBB2)	EGF	Secreted Signaling	KEGG: hsa04012
24	I-ECD8+T/Pc/P	TI-ECD8+T/Pc/P	ECD8+T/Pc/P (I -> TI)	HBEGF	EGFR_ERBB2	0.262809	0.04	HBEGF_EGFR_ERBB2	HBEGF - (EGFR+ERBB2)	EGF	Secreted Signaling	KEGG: hsa04012
24	TI-ECD8+T/Pc/Mc	I-ECD8+T/Pc/Mc	ECD8+T/Pc/Mc (TI -> I)	PDGFC	PDGFRA	0.0536648	0.04	PDGFC_PDGFRA	PDGFC - PDGFRA	PDGF	Secreted Signaling	PMID: 15207812
24	TI-ECD8+T/Pc/Mc	I-ECD8+T/Pc/Mc	ECD8+T/Pc/Mc (TI -> I)	VEGFA	FLT1	0.34666	0.01	VEGFA_VEGFR1	VEGFA - VEGFR1	VEGF	Secreted Signaling	KEGG: hsa04370; PMID: 16633338
24	TI-ECD8+T/Pc/Mc	I-ECD8+T/Pc/Mc	ECD8+T/Pc/Mc (TI -> I)	VEGFA	KDR	0.470568	0	VEGFA_VEGFR2	VEGFA - VEGFR2	VEGF	Secreted Signaling	KEGG: hsa04370; PMID: 16633338
24	TI-ECD8+T/Pc/Mc	I-ECD8+T/Pc/Mc	ECD8+T/Pc/Mc (TI -> I)	VEGFB	FLT1	0.296114	0.02	VEGFB_VEGFR1	VEGFB - VEGFR1	VEGF	Secreted Signaling	KEGG: hsa04370; PMID: 16633338
24	TI-ECD8+T/Pc/Mc	I-ECD8+T/Pc/Mc	ECD8+T/Pc/Mc (TI -> I)	VEGFA	FLT1_KDR	0.492181	0	VEGFA_VEGFR1R2	VEGFA - VEGFR1R2	VEGF	Secreted Signaling	PMID: 16633338
24	I-ECD8+T/Pc/P	TI-ECD8+T/Pc/P	ECD8+T/Pc/P (I -> TI)	CCL5	CCR1	0.330585	0.01	CCL5_CCR1	CCL5 - CCR1	CCL	Secreted Signaling	KEGG: hsa04060
24	TI-ECD8+T/Pc/P	I-ECD8+T/Pc/P	ECD8+T/Pc/P (TI -> I)	CCL3	CCR1	0.269581	0.03	CCL3_CCR1	CCL3 - CCR1	CCL	Secreted Signaling	KEGG: hsa04060
24	I-ECD8+T/Pc/P	TI-ECD8+T/Pc/P	ECD8+T/Pc/P (I -> TI)	CCL14	CCR1	0.258658	0.01	CCL14_CCR1	CCL14 - CCR1	CCL	Secreted Signaling	KEGG: hsa04060
24	I-ECD8+T/Pc/P	TI-ECD8+T/Pc/P	ECD8+T/Pc/P (I -> TI)	CXCL9	CXCR3	0.346274	0	CXCL9_CXCR3	CXCL9 - CXCR3	CXCL	Secreted Signaling	KEGG: hsa04060
24	I-ECD8+T/Pc/P	TI-ECD8+T/Pc/P	ECD8+T/Pc/P (I -> TI)	CXCL13	CXCR3	0.32618	0.04	CXCL13_CXCR3	CXCL13 - CXCR3	CXCL	Secreted Signaling	KEGG: hsa04060
24	I-ECD8+T/Pc/P	TI-ECD8+T/Pc/P	ECD8+T/Pc/P (I -> TI)	CXCL12	CXCR4	0.356848	0.03	CXCL12_CXCR4	CXCL12 - CXCR4	CXCL	Secreted Signaling	KEGG: hsa04060
24	I-ECD8+T/Pc/Mc	TI-ECD8+T/Pc/Mc	ECD8+T/Pc/Mc (I -> TI)	CXCL12	ACKR3	0.270363	0	CXCL12_ACKR3	CXCL12 - ACKR3	CXCL	Secreted Signaling	KEGG: hsa04060
24	I-ECD8+T/Pc/P	TI-ECD8+T/Pc/P	ECD8+T/Pc/P (I -> TI)	CXCL12	ACKR3	0.284935	0.04	CXCL12_ACKR3	CXCL12 - ACKR3	CXCL	Secreted Signaling	KEGG: hsa04060
24	TI-ECD8+T/Pc/Mc	I-ECD8+T/Pc/Mc	ECD8+T/Pc/Mc (TI -> I)	MIF	CD74_CXCR4	0.514844	0	MIF_CD74_CXCR4	MIF - (CD74+CXCR4)	MIF	Secreted Signaling	PMID: 29637711; PMID: 24760155
24	TI-FoB/ECD8+T/NK	I-FoB/ECD8+T/NK	FoB/ECD8+T/NK (TI -> I)	MIF	CD74_CXCR4	0.530663	0	MIF_CD74_CXCR4	MIF - (CD74+CXCR4)	MIF	Secreted Signaling	PMID: 29637711; PMID: 24760155
24	TI-ECD8+T/Pc/Mc	I-ECD8+T/Pc/Mc	ECD8+T/Pc/Mc (TI -> I)	MIF	CD74_CD44	0.509763	0	MIF_CD74_CD44	MIF - (CD74+CD44)	MIF	Secreted Signaling	PMID: 29637711; PMID: 26175090
24	TI-FoB/ECD8+T/NK	I-FoB/ECD8+T/NK	FoB/ECD8+T/NK (TI -> I)	MIF	CD74_CD44	0.525875	0.01	MIF_CD74_CD44	MIF - (CD74+CD44)	MIF	Secreted Signaling	PMID: 29637711; PMID: 26175090
24	I-ECD8+T/Pc/Mc	TI-ECD8+T/Pc/Mc	ECD8+T/Pc/Mc (I -> TI)	IFNA4	IFNAR1_IFNAR2	0.249743	0.04	IFNA4_IFNAR1_IFNAR2	IFNA4 - (IFNAR1+IFNAR2)	IFN-I	Secreted Signaling	KEGG: hsa04060
24	I-ECD8+T/Pc/Mc	TI-ECD8+T/Pc/Mc	ECD8+T/Pc/Mc (I -> TI)	TNFSF12	TNFRSF12A	0.283178	0	TNFSF12_TNFRSF12A	TNFSF12 - TNFRSF12A	TWEAK	Secreted Signaling	KEGG: hsa04060
24	I-FoB/ECD8+T/NK	TI-FoB/ECD8+T/NK	FoB/ECD8+T/NK (I -> TI)	TNFSF12	TNFRSF12A	0.308366	0.02	TNFSF12_TNFRSF12A	TNFSF12 - TNFRSF12A	TWEAK	Secreted Signaling	KEGG: hsa04060
24	TI-ECD8+T/Pc/P	I-ECD8+T/Pc/P	ECD8+T/Pc/P (TI -> I)	TNFSF13	TNFRSF17	0.295186	0.01	TNFSF13_TNFRSF17	TNFSF13 - TNFRSF17	APRIL	Secreted Signaling	KEGG: hsa04060
24	TI-ECD8+T/Pc/P	I-ECD8+T/Pc/P	ECD8+T/Pc/P (TI -> I)	TNFSF13	TNFRSF13B	0.229623	0.04	TNFSF13_TNFRSF13B	TNFSF13 - TNFRSF13B	APRIL	Secreted Signaling	KEGG: hsa04060
24	I-ECD8+T/Pc/Mc	TI-ECD8+T/Pc/Mc	ECD8+T/Pc/Mc (I -> TI)	ANGPTL4	SDC4	0.287437	0	ANGPTL4_SDC4	ANGPTL4 - SDC4	ANGPTL	Secreted Signaling	PMID: 29017031
24	TI-ECD8+T/Pc/Mc	I-ECD8+T/Pc/Mc	ECD8+T/Pc/Mc (TI -> I)	MDK	ITGA4_ITGB1	0.439445	0.01	MDK_ITGA4_ITGB1	MDK - (ITGA4+ITGB1)	MK	Secreted Signaling	PMID: 28356350
24	TI-FoB/ECD8+T/NK	I-FoB/ECD8+T/NK	FoB/ECD8+T/NK (TI -> I)	MDK	ITGA4_ITGB1	0.444905	0.04	MDK_ITGA4_ITGB1	MDK - (ITGA4+ITGB1)	MK	Secreted Signaling	PMID: 28356350
24	TI-ECD8+T/Pc/Mc	I-ECD8+T/Pc/Mc	ECD8+T/Pc/Mc (TI -> I)	MDK	ITGA6_ITGB1	0.414428	0.02	MDK_ITGA6_ITGB1	MDK - (ITGA6+ITGB1)	MK	Secreted Signaling	PMID: 28356350
24	TI-ECD8+T/Pc/Mc	I-ECD8+T/Pc/Mc	ECD8+T/Pc/Mc (TI -> I)	MDK	LRP1	0.43434	0.04	MDK_LRP1	MDK - LRP1	MK	Secreted Signaling	PMID: 28356350
24	TI-ECD8+T/Pc/Mc	I-ECD8+T/Pc/Mc	ECD8+T/Pc/Mc (TI -> I)	C3	C3AR1	0.365817	0	C3_C3AR1	C3 - C3AR1	COMPLEMENT	Secreted Signaling	KEGG: hsa04080
24	TI-ECD8+T/Pc/P	I-ECD8+T/Pc/P	ECD8+T/Pc/P (TI -> I)	C3	C3AR1	0.395007	0.02	C3_C3AR1	C3 - C3AR1	COMPLEMENT	Secreted Signaling	KEGG: hsa04080
24	TI-ECD8+T/Pc/Mc	I-ECD8+T/Pc/Mc	ECD8+T/Pc/Mc (TI -> I)	C3	ITGAM_ITGB2	0.383527	0	C3_ITGAM_ITGB2	C3 - (ITGAM+ITGB2)	COMPLEMENT	Secreted Signaling	PMID: 16234578
24	TI-ECD8+T/Pc/Mc	I-ECD8+T/Pc/Mc	ECD8+T/Pc/Mc (TI -> I)	C3	ITGAX_ITGB2	0.384472	0	C3_ITGAX_ITGB2	C3 - (ITGAX+ITGB2)	COMPLEMENT	Secreted Signaling	PMID: 16234578
24	TI-ECD8+T/Pc/P	I-ECD8+T/Pc/P	ECD8+T/Pc/P (TI -> I)	C3	ITGAX_ITGB2	0.407586	0.01	C3_ITGAX_ITGB2	C3 - (ITGAX+ITGB2)	COMPLEMENT	Secreted Signaling	PMID: 16234578
24	TI-ECD8+T/Pc/Mc	I-ECD8+T/Pc/Mc	ECD8+T/Pc/Mc (TI -> I)	POMC	OPRL1	0.284477	0.01	POMC_OPRL1	POMC - OPRL1	OPIOID	Secreted Signaling	KEGG: hsa04080
24	I-ECD8+T/Pc/Mc	TI-ECD8+T/Pc/Mc	ECD8+T/Pc/Mc (I -> TI)	GZMA	F2RL1	0.24709	0.01	GZMA_F2RL1	GZMA - F2RL1	PARs	Secreted Signaling	KEGG: hsa04080
24	TI-ECD8+T/Pc/Mc	I-ECD8+T/Pc/Mc	ECD8+T/Pc/Mc (TI -> I)	SEMA3A	NRP1_PLXNA1	0.254619	0	SEMA3A_NRP1_PLXNA1	SEMA3A - (NRP1+PLXNA1)	SEMA3	Secreted Signaling	PMID: 27533782
24	TI-ECD8+T/Pc/Mc	I-ECD8+T/Pc/Mc	ECD8+T/Pc/Mc (TI -> I)	SEMA3A	NRP1_PLXNA2	0.238467	0.01	SEMA3A_NRP1_PLXNA2	SEMA3A - (NRP1+PLXNA2)	SEMA3	Secreted Signaling	PMID: 27533782
24	TI-ECD8+T/Pc/Mc	I-ECD8+T/Pc/Mc	ECD8+T/Pc/Mc (TI -> I)	SEMA3A	NRP1_PLXNA3	0.255656	0	SEMA3A_NRP1_PLXNA3	SEMA3A - (NRP1+PLXNA3)	SEMA3	Secreted Signaling	PMID: 27533782
24	TI-ECD8+T/Pc/P	I-ECD8+T/Pc/P	ECD8+T/Pc/P (TI -> I)	SEMA3A	NRP1_PLXNA3	0.264949	0.04	SEMA3A_NRP1_PLXNA3	SEMA3A - (NRP1+PLXNA3)	SEMA3	Secreted Signaling	PMID: 27533782
24	TI-ECD8+T/Pc/Mc	I-ECD8+T/Pc/Mc	ECD8+T/Pc/Mc (TI -> I)	SEMA3A	NRP1_PLXNA4	0.240543	0	SEMA3A_NRP1_PLXNA4	SEMA3A - (NRP1+PLXNA4)	SEMA3	Secreted Signaling	PMID: 27533782
24	TI-ECD8+T/Pc/P	I-ECD8+T/Pc/P	ECD8+T/Pc/P (TI -> I)	SEMA3A	NRP1_PLXNA4	0.25393	0.03	SEMA3A_NRP1_PLXNA4	SEMA3A - (NRP1+PLXNA4)	SEMA3	Secreted Signaling	PMID: 27533782
24	TI-ECD8+T/Pc/Mc	I-ECD8+T/Pc/Mc	ECD8+T/Pc/Mc (TI -> I)	SEMA3C	NRP1_PLXNA1	0.264814	0.01	SEMA3C_NRP1_PLXNA1	SEMA3C - (NRP1+PLXNA1)	SEMA3	Secreted Signaling	PMID: 27533782
24	TI-ECD8+T/Pc/Mc	I-ECD8+T/Pc/Mc	ECD8+T/Pc/Mc (TI -> I)	SEMA3C	NRP1_PLXNA2	0.248231	0.02	SEMA3C_NRP1_PLXNA2	SEMA3C - (NRP1+PLXNA2)	SEMA3	Secreted Signaling	PMID: 27533782
24	TI-ECD8+T/Pc/Mc	I-ECD8+T/Pc/Mc	ECD8+T/Pc/Mc (TI -> I)	SEMA3C	NRP1_PLXNA3	0.265878	0	SEMA3C_NRP1_PLXNA3	SEMA3C - (NRP1+PLXNA3)	SEMA3	Secreted Signaling	PMID: 27533782
24	TI-ECD8+T/Pc/Mc	I-ECD8+T/Pc/Mc	ECD8+T/Pc/Mc (TI -> I)	SEMA3C	NRP1_PLXNA4	0.250363	0	SEMA3C_NRP1_PLXNA4	SEMA3C - (NRP1+PLXNA4)	SEMA3	Secreted Signaling	PMID: 27533782
24	TI-ECD8+T/Pc/Mc	I-ECD8+T/Pc/Mc	ECD8+T/Pc/Mc (TI -> I)	SEMA3C	NRP2_PLXNA4	0.236594	0.02	SEMA3C_NRP2_PLXNA4	SEMA3C - (NRP2+PLXNA4)	SEMA3	Secreted Signaling	PMID: 27533782
24	TI-ECD8+T/Pc/P	I-ECD8+T/Pc/P	ECD8+T/Pc/P (TI -> I)	SEMA3C	NRP2_PLXNA4	0.255382	0.04	SEMA3C_NRP2_PLXNA4	SEMA3C - (NRP2+PLXNA4)	SEMA3	Secreted Signaling	PMID: 27533782
24	TI-ECD8+T/Pc/Mc	I-ECD8+T/Pc/Mc	ECD8+T/Pc/Mc (TI -> I)	SEMA3C	NRP1_NRP2	0.287023	0.02	SEMA3C_NRP1_NRP2	SEMA3C - (NRP1+NRP2)	SEMA3	Secreted Signaling	PMID: 27533782
24	I-ECD8+T/Pc/Mc	TI-ECD8+T/Pc/Mc	ECD8+T/Pc/Mc (I -> TI)	ADM	CALCR	0.293464	0	ADM_CALCR	ADM - CALCR	CALCR	Secreted Signaling	KEGG: hsa04080
24	TI-ECD8+T/Pc/Mc	I-ECD8+T/Pc/Mc	ECD8+T/Pc/Mc (TI -> I)	GAS6	MERTK	0.339333	0.01	GAS6_MERTK	GAS6 - MERTK	GAS	Secreted Signaling	PMID: 27801848
24	I-ECD8+T/Pc/P	TI-ECD8+T/Pc/P	ECD8+T/Pc/P (I -> TI)	BTLA	TNFRSF14	0.289095	0	BTLA_TNFRSF14	BTLA - TNFRSF14	BTLA	Secreted Signaling	PMID: 21941365
24	I-ECD8+T/Pc/Mc	TI-ECD8+T/Pc/Mc	ECD8+T/Pc/Mc (I -> TI)	ADM	CALCR_RAMP1	0.253349	0	ADM_CALCR_RAMP1	ADM - (CALCR+RAMP1)	ADM	Secreted Signaling	PMID: 33462236
24	I-ECD8+T/Pc/Mc	TI-ECD8+T/Pc/Mc	ECD8+T/Pc/Mc (I -> TI)	ADM	CALCR_RAMP2	0.253269	0	ADM_CALCR_RAMP2	ADM - (CALCR+RAMP2)	ADM	Secreted Signaling	PMID: 33462236
24	I-ECD8+T/Pc/P	TI-ECD8+T/Pc/P	ECD8+T/Pc/P (I -> TI)	ADM	CALCR_RAMP2	0.251228	0.04	ADM_CALCR_RAMP2	ADM - (CALCR+RAMP2)	ADM	Secreted Signaling	PMID: 33462236
24	I-ECD8+T/Pc/Mc	TI-ECD8+T/Pc/Mc	ECD8+T/Pc/Mc (I -> TI)	ADM	CALCRL_RAMP1	0.253349	0	ADM_CALCRL_RAMP1	ADM - (CALCRL+RAMP1)	ADM	Secreted Signaling	PMID: 33462236
24	I-ECD8+T/Pc/Mc	TI-ECD8+T/Pc/Mc	ECD8+T/Pc/Mc (I -> TI)	ADM	CALCRL_RAMP2	0.253269	0	ADM_CALCRL_RAMP2	ADM - (CALCRL+RAMP2)	ADM	Secreted Signaling	PMID: 33462236
24	I-ECD8+T/Pc/P	TI-ECD8+T/Pc/P	ECD8+T/Pc/P (I -> TI)	ADM	CALCRL_RAMP2	0.251228	0.04	ADM_CALCRL_RAMP2	ADM - (CALCRL+RAMP2)	ADM	Secreted Signaling	PMID: 33462236
24	TI-ECD8+T/Pc/Mc	I-ECD8+T/Pc/Mc	ECD8+T/Pc/Mc (TI -> I)	SLITRK6	PTPRS	0.238151	0.01	SLITRK6_PTPRS	SLITRK6 - PTPRS	SLITRK	Secreted Signaling	PMID: 30648269;PMID: 30822649
24	TI-ECD8+T/Pc/P	I-ECD8+T/Pc/P	ECD8+T/Pc/P (TI -> I)	ULBP1	NKG2D_HCST	0.326484	0	ULBP1_NKG2D_HCST	ULBP1 - (KLRK1+HCST)	MHC-I	Secreted Signaling	PMID: 10894171;PMID:24223577
24	TI-ECD8+T/Pc/Mc	I-ECD8+T/Pc/Mc	ECD8+T/Pc/Mc (TI -> I)	PROS1	MERTK	0.345338	0	PROS1_MERTK	PROS1 - MERTK	PROS	Secreted Signaling	PMID: 34631419
30	I-Mc	TI-Mc	Mc (I -> TI)	TGFB1	TGFbR1_R2	0.00840433	0	TGFB1_TGFBR1_TGFBR2	TGFB1 - (TGFBR1+TGFBR2)	TGFb	Secreted Signaling	KEGG: hsa04350
30	TI-Mc	I-Mc	Mc (TI -> I)	TGFB2	TGFbR1_R2	0.00784166	0	TGFB2_TGFBR1_TGFBR2	TGFB2 - (TGFBR1+TGFBR2)	TGFb	Secreted Signaling	KEGG: hsa04350
30	I-Mc	TI-Mc	Mc (I -> TI)	TGFB1	ACVR1B_TGFbR2	0.00874961	0	TGFB1_ACVR1B_TGFBR2	TGFB1 - (ACVR1B+TGFBR2)	TGFb	Secreted Signaling	PMID: 27449815
30	TI-Mc	I-Mc	Mc (TI -> I)	TGFB2	ACVR1B_TGFbR2	0.0078444	0	TGFB2_ACVR1B_TGFBR2	TGFB2 - (ACVR1B+TGFBR2)	TGFb	Secreted Signaling	PMID: 27449815
30	I-Mc	TI-Mc	Mc (I -> TI)	TGFB1	ACVR1_TGFbR	0.261714	0.03	TGFB1_ACVR1_TGFBR1	TGFB1 - (ACVR1+TGFBR1)	TGFb	Secreted Signaling	PMID: 29376829
30	TI-Fb/Mc/P	I-Fb/Mc/P	Fb/Mc/P (TI -> I)	TGFB2	ACVR1_TGFbR	0.266489	0.02	TGFB2_ACVR1_TGFBR1	TGFB2 - (ACVR1+TGFBR1)	TGFb	Secreted Signaling	PMID: 29376829
30	TI-Mc	I-Mc	Mc (TI -> I)	TGFB2	ACVR1_TGFbR	0.257437	0.01	TGFB2_ACVR1_TGFBR1	TGFB2 - (ACVR1+TGFBR1)	TGFb	Secreted Signaling	PMID: 29376829
30	TI-Mc	I-Mc	Mc (TI -> I)	Inhibin B	ACVR2B	0.194462	0	INHABB_ACVR2B	INHABB - ACVR2B	ACTIVIN	Secreted Signaling	PMID: 15027884
30	I-Mc	TI-Mc	Mc (I -> TI)	AREG	EGFR	0.289991	0.01	AREG_EGFR	AREG - EGFR	EGF	Secreted Signaling	KEGG: hsa04012
30	I-Mc	TI-Mc	Mc (I -> TI)	AREG	EGFR_ERBB2	0.288193	0.01	AREG_EGFR_ERBB2	AREG - (EGFR+ERBB2)	EGF	Secreted Signaling	KEGG: hsa04012
30	I-Mc	TI-Mc	Mc (I -> TI)	HBEGF	EGFR	0.31969	0.03	HBEGF_EGFR	HBEGF - EGFR	EGF	Secreted Signaling	KEGG: hsa04012
30	TI-Fb/Mc/P	I-Fb/Mc/P	Fb/Mc/P (TI -> I)	VEGFA	FLT1	0.362325	0	VEGFA_VEGFR1	VEGFA - VEGFR1	VEGF	Secreted Signaling	KEGG: hsa04370; PMID: 16633338
30	TI-Fb/Mc/P	I-Fb/Mc/P	Fb/Mc/P (TI -> I)	VEGFA	KDR	0.497423	0	VEGFA_VEGFR2	VEGFA - VEGFR2	VEGF	Secreted Signaling	KEGG: hsa04370; PMID: 16633338
30	TI-Fb/Mc/P	I-Fb/Mc/P	Fb/Mc/P (TI -> I)	VEGFA	FLT1_KDR	0.522332	0	VEGFA_VEGFR1R2	VEGFA - VEGFR1R2	VEGF	Secreted Signaling	PMID: 16633338
30	I-Fb/Mc/P	TI-Fb/Mc/P	Fb/Mc/P (I -> TI)	IGF2	IGF2R	0.00307465	0.03	IGF2_IGF2R	IGF2 - IGF2R	IGF	Secreted Signaling	PMID: 14604834
30	TI-Mc	I-Mc	Mc (TI -> I)	CCL3	CCR1	0.225968	0.03	CCL3_CCR1	CCL3 - CCR1	CCL	Secreted Signaling	KEGG: hsa04060
30	TI-Mc	I-Mc	Mc (TI -> I)	CCL8	CCR1	0.195087	0.02	CCL8_CCR1	CCL8 - CCR1	CCL	Secreted Signaling	KEGG: hsa04060
30	I-Mc	TI-Mc	Mc (I -> TI)	CCL8	CCR1	0.203123	0	CCL8_CCR1	CCL8 - CCR1	CCL	Secreted Signaling	KEGG: hsa04060
30	TI-Mc	I-Mc	Mc (TI -> I)	CCL8	CCR2	0.148408	0.02	CCL8_CCR2	CCL8 - CCR2	CCL	Secreted Signaling	KEGG: hsa04060
30	I-Mc	TI-Mc	Mc (I -> TI)	CCL8	CCR2	0.167721	0.02	CCL8_CCR2	CCL8 - CCR2	CCL	Secreted Signaling	KEGG: hsa04060
30	TI-Mc	I-Mc	Mc (TI -> I)	CCL3	ACKR2	0.172694	0.04	CCL3_ACKR2	CCL3 - ACKR2	CCL	Secreted Signaling	PMID: 26740381
30	TI-Mc	I-Mc	Mc (TI -> I)	CXCL12	ACKR3	0.182604	0	CXCL12_ACKR3	CXCL12 - ACKR3	CXCL	Secreted Signaling	KEGG: hsa04060
30	TI-Fb/Mc/P	I-Fb/Mc/P	Fb/Mc/P (TI -> I)	LIF	LIFR_IL6ST	0.250413	0	LIF_LIFR_IL6ST	LIF - (LIFR+IL6ST)	LIFR	Secreted Signaling	KEGG: hsa04060
30	I-Mc	TI-Mc	Mc (I -> TI)	IL10	IL10RA_IL10RB	0.189997	0	IL10_IL10RA_IL10RB	IL10 - (IL10RA+IL10RB)	IL10	Secreted Signaling	KEGG: hsa04060
30	TI-Mc	I-Mc	Mc (TI -> I)	CSF1	CSF1R	0.182942	0.03	CSF1_CSF1R	CSF1 - CSF1R	CSF	Secreted Signaling	KEGG: hsa04060
30	I-Mc	TI-Mc	Mc (I -> TI)	TNFSF13	TNFRSF17	0.179968	0	TNFSF13_TNFRSF17	TNFSF13 - TNFRSF17	APRIL	Secreted Signaling	KEGG: hsa04060
30	TI-Mc	I-Mc	Mc (TI -> I)	SPP1	CD44	0.349113	0.01	SPP1_CD44	SPP1 - CD44	SPP1	Secreted Signaling	PMID: 21907263
30	I-Mc	TI-Mc	Mc (I -> TI)	SPP1	CD44	0.399027	0	SPP1_CD44	SPP1 - CD44	SPP1	Secreted Signaling	PMID: 21907263
30	I-Mc	TI-Mc	Mc (I -> TI)	SPP1	ITGAV_ITGB1	0.457539	0	SPP1_ITGAV_ITGB1	SPP1 - (ITGAV+ITGB1)	SPP1	Secreted Signaling	PMID: 21907263
30	I-Mc	TI-Mc	Mc (I -> TI)	SPP1	ITGAV_ITGB5	0.40994	0	SPP1_ITGAV_ITGB5	SPP1 - (ITGAV+ITGB5)	SPP1	Secreted Signaling	PMID: 21907263
30	I-Mc	TI-Mc	Mc (I -> TI)	SPP1	ITGA4_ITGB1	0.419011	0	SPP1_ITGA4_ITGB1	SPP1 - (ITGA4+ITGB1)	SPP1	Secreted Signaling	PMID: 21907263
30	I-Mc	TI-Mc	Mc (I -> TI)	SPP1	ITGA9_ITGB1	0.44169	0	SPP1_ITGA9_ITGB1	SPP1 - (ITGA9+ITGB1)	SPP1	Secreted Signaling	PMID: 21907263
30	I-Mc	TI-Mc	Mc (I -> TI)	SPP1	ITGA5_ITGB1	0.422595	0	SPP1_ITGA5_ITGB1	SPP1 - (ITGA5+ITGB1)	SPP1	Secreted Signaling	PMID: 21907263
30	TI-Fb/Mc/P	I-Fb/Mc/P	Fb/Mc/P (TI -> I)	ANGPTL4	ITGA5_ITGB1	0.374698	0	ANGPTL4_ITGA5_ITGB1	ANGPTL4 - (ITGA5+ITGB1)	ANGPTL	Secreted Signaling	PMID: 30049845
30	TI-Fb/Mc/P	I-Fb/Mc/P	Fb/Mc/P (TI -> I)	ANGPTL4	CDH11	0.362815	0	ANGPTL4_CDH11	ANGPTL4 - CDH11	ANGPTL	Secreted Signaling	PMID: 30049845
30	TI-Fb/Mc/P	I-Fb/Mc/P	Fb/Mc/P (TI -> I)	ANGPTL4	SDC2	0.31071	0.02	ANGPTL4_SDC2	ANGPTL4 - SDC2	ANGPTL	Secreted Signaling	PMID: 29017031
30	TI-Mc	I-Mc	Mc (TI -> I)	ANGPTL4	SDC2	0.308862	0	ANGPTL4_SDC2	ANGPTL4 - SDC2	ANGPTL	Secreted Signaling	PMID: 29017031
30	TI-Fb/Mc/P	I-Fb/Mc/P	Fb/Mc/P (TI -> I)	ANGPTL4	SDC3	0.298994	0.03	ANGPTL4_SDC3	ANGPTL4 - SDC3	ANGPTL	Secreted Signaling	PMID: 29017031
30	TI-Fb/Mc/P	I-Fb/Mc/P	Fb/Mc/P (TI -> I)	C3	C3AR1	0.368859	0	C3_C3AR1	C3 - C3AR1	COMPLEMENT	Secreted Signaling	KEGG: hsa04080
30	TI-Mc	I-Mc	Mc (TI -> I)	C3	C3AR1	0.36571	0.01	C3_C3AR1	C3 - C3AR1	COMPLEMENT	Secreted Signaling	KEGG: hsa04080
30	TI-Fb/Mc/P	I-Fb/Mc/P	Fb/Mc/P (TI -> I)	C3	ITGAM_ITGB2	0.356801	0	C3_ITGAM_ITGB2	C3 - (ITGAM+ITGB2)	COMPLEMENT	Secreted Signaling	PMID: 16234578
30	TI-Mc	I-Mc	Mc (TI -> I)	C3	ITGAM_ITGB2	0.387801	0.01	C3_ITGAM_ITGB2	C3 - (ITGAM+ITGB2)	COMPLEMENT	Secreted Signaling	PMID: 16234578
30	TI-Mc	I-Mc	Mc (TI -> I)	C3	ITGAX_ITGB2	0.400367	0.01	C3_ITGAX_ITGB2	C3 - (ITGAX+ITGB2)	COMPLEMENT	Secreted Signaling	PMID: 16234578
30	TI-Mc	I-Mc	Mc (TI -> I)	GZMA	F2R	0.159303	0.02	GZMA_F2R	GZMA - F2R	PARs	Secreted Signaling	KEGG: hsa04080
30	I-Mc	TI-Mc	Mc (I -> TI)	SEMA3A	NRP1_PLXNA1	0.229633	0	SEMA3A_NRP1_PLXNA1	SEMA3A - (NRP1+PLXNA1)	SEMA3	Secreted Signaling	PMID: 27533782
30	I-Mc	TI-Mc	Mc (I -> TI)	SEMA3A	NRP1_PLXNA2	0.231746	0.01	SEMA3A_NRP1_PLXNA2	SEMA3A - (NRP1+PLXNA2)	SEMA3	Secreted Signaling	PMID: 27533782
30	I-Mc	TI-Mc	Mc (I -> TI)	SEMA3A	NRP1_PLXNA3	0.228327	0	SEMA3A_NRP1_PLXNA3	SEMA3A - (NRP1+PLXNA3)	SEMA3	Secreted Signaling	PMID: 27533782
30	I-Mc	TI-Mc	Mc (I -> TI)	SEMA3A	NRP1_PLXNA4	0.225814	0	SEMA3A_NRP1_PLXNA4	SEMA3A - (NRP1+PLXNA4)	SEMA3	Secreted Signaling	PMID: 27533782
30	I-Mc	TI-Mc	Mc (I -> TI)	SEMA3C	NRP1_PLXNA1	0.263939	0	SEMA3C_NRP1_PLXNA1	SEMA3C - (NRP1+PLXNA1)	SEMA3	Secreted Signaling	PMID: 27533782
30	I-Mc	TI-Mc	Mc (I -> TI)	SEMA3C	NRP1_PLXNA2	0.266259	0	SEMA3C_NRP1_PLXNA2	SEMA3C - (NRP1+PLXNA2)	SEMA3	Secreted Signaling	PMID: 27533782
30	I-Mc	TI-Mc	Mc (I -> TI)	SEMA3C	NRP1_PLXNA3	0.262505	0	SEMA3C_NRP1_PLXNA3	SEMA3C - (NRP1+PLXNA3)	SEMA3	Secreted Signaling	PMID: 27533782
30	I-Mc	TI-Mc	Mc (I -> TI)	SEMA3C	NRP1_PLXNA4	0.259741	0	SEMA3C_NRP1_PLXNA4	SEMA3C - (NRP1+PLXNA4)	SEMA3	Secreted Signaling	PMID: 27533782
30	I-Mc	TI-Mc	Mc (I -> TI)	SEMA3C	NRP2_PLXNA2	0.248034	0.01	SEMA3C_NRP2_PLXNA2	SEMA3C - (NRP2+PLXNA2)	SEMA3	Secreted Signaling	PMID: 27533782
30	I-Mc	TI-Mc	Mc (I -> TI)	SEMA3C	NRP1_NRP2	0.282651	0	SEMA3C_NRP1_NRP2	SEMA3C - (NRP1+NRP2)	SEMA3	Secreted Signaling	PMID: 27533782
30	TI-Mc	I-Mc	Mc (TI -> I)	ANXA1	FPR1	0.16993	0.01	ANXA1_FPR1	ANXA1 - FPR1	ANNEXIN	Secreted Signaling	PMID: 23230437
30	I-Mc	TI-Mc	Mc (I -> TI)	ANXA1	FPR1	0.146087	0.03	ANXA1_FPR1	ANXA1 - FPR1	ANNEXIN	Secreted Signaling	PMID: 23230437
30	TI-Mc	I-Mc	Mc (TI -> I)	GAS6	MERTK	0.244818	0	GAS6_MERTK	GAS6 - MERTK	GAS	Secreted Signaling	PMID: 27801848
30	I-Mc	TI-Mc	Mc (I -> TI)	ADM	CALCR_RAMP2	0.251671	0	ADM_CALCR_RAMP2	ADM - (CALCR+RAMP2)	ADM	Secreted Signaling	PMID: 33462236
30	I-Mc	TI-Mc	Mc (I -> TI)	ADM	CALCRL_RAMP2	0.251671	0	ADM_CALCRL_RAMP2	ADM - (CALCRL+RAMP2)	ADM	Secreted Signaling	PMID: 33462236
30	TI-Fb/Mc/P	I-Fb/Mc/P	Fb/Mc/P (TI -> I)	CALCA	CALCR_RAMP2	0.329255	0	CALCA_CALCR_RAMP2	CALCA - (CALCR+RAMP2)	CALC	Secreted Signaling	PMID: 30741933;PMID: 18599553
30	TI-Fb/Mc/P	I-Fb/Mc/P	Fb/Mc/P (TI -> I)	CALCA	CALCRL_RAMP2	0.329255	0	CALCA_CALCRL_RAMP2	CALCA - (CALCRL+RAMP2)	CALC	Secreted Signaling	PMID: 30741933;PMID: 18599553
30	TI-Mc	I-Mc	Mc (TI -> I)	ULBP1	NKG2D_HCST	0.190644	0.03	ULBP1_NKG2D_HCST	ULBP1 - (KLRK1+HCST)	MHC-I	Secreted Signaling	PMID: 10894171;PMID:24223577
30	TI-Mc	I-Mc	Mc (TI -> I)	TUB	MERTK	0.362219	0	TUB_MERTK	TUB - MERTK	TULP	Secreted Signaling	PMID: 20978475
30	TI-Mc	I-Mc	Mc (TI -> I)	PROS1	MERTK	0.261269	0	PROS1_MERTK	PROS1 - MERTK	PROS	Secreted Signaling	PMID: 34631419
