# Supplementary material for: Spatial Multiomics Reveals Intratumoral Immune Heterogeneity with Distinct Cytokine Networks in Lung Cancer Brain Metastases
Source: Cancer Res Commun. 2024 Nov 6;4(11):2888–902. doi: 10.1158/2767-9764.CRC-24-0201 (PMC11539001; doi:10.1158/2767-9764.CRC-24-0201)
Supplement: Supplementary Table 7 — Differentially expressed genes between all TI ROIs and TC ROIs with log2-fold change, p-value and q-value, for comparison with all patients (first sheet) as well as comparison per patient (second sheet). [file crc-24-0201_supplementary_table_7_suppst7.xlsx]

## Sheet: All Patients
	Gene	Contrast	Estimate	Pr(>|t|)	FDR	Color
TC...TI.8835	MT1X	TC - TI	1.35071	0.237214	0.999694	FC > 0.5
TC...TI.202	IGFBP3	TC - TI	1.18323	0.217126	0.999694	FC > 0.5
TC...TI.7653	MT1M	TC - TI	1.02197	0.192502	0.999694	FC > 0.5
TC...TI.1285	NDRG1	TC - TI	0.841027	0.358266	0.999694	FC > 0.5
TC...TI.1158	ADM	TC - TI	0.821447	0.425108	0.999694	FC > 0.5
TC...TI.29	CSTB	TC - TI	0.812574	0.0924219	0.999694	FC > 0.5
TC...TI.1145	PLIN2	TC - TI	0.690205	0.29343	0.999694	FC > 0.5
TC...TI.9119	SPP1	TC - TI	0.679315	0.0620032	0.999694	FC > 0.5
TC...TI.3869	MT2A	TC - TI	0.676623	0.152947	0.999694	FC > 0.5
TC...TI.9100	SLURP2	TC - TI	0.668681	0.274863	0.999694	FC > 0.5
TC...TI.7593	ATG9B	TC - TI	0.657744	0.330568	0.999694	FC > 0.5
TC...TI.132	XDH	TC - TI	0.657329	0.0816268	0.999694	FC > 0.5
TC...TI.1466	SLAMF9	TC - TI	0.65568	0.419407	0.999694	FC > 0.5
TC...TI.1017	SPRR3	TC - TI	0.626619	0.368014	0.999694	FC > 0.5
TC...TI.3708	LCN2	TC - TI	0.621463	0.283978	0.999694	FC > 0.5
TC...TI.3179	EFNB2	TC - TI	0.617248	0.210664	0.999694	FC > 0.5
TC...TI.53	GJA1	TC - TI	0.612262	0.000351809	0.999694	FC > 0.5 & p < 0.05
TC...TI.1184	FLNC	TC - TI	0.60844	0.252205	0.999694	FC > 0.5
TC...TI.5936	ACKR3	TC - TI	0.607601	0.143315	0.999694	FC > 0.5
TC...TI.3324	GALNT3	TC - TI	0.600169	0.0634627	0.999694	FC > 0.5
TC...TI.6	APOE	TC - TI	0.591212	0.0547803	0.999694	FC > 0.5
TC...TI.151	KRT17	TC - TI	0.568862	0.382929	0.999694	FC > 0.5
TC...TI.6643	NECTIN4	TC - TI	0.565805	0.114885	0.999694	FC > 0.5
TC...TI.4097	SLC2A1	TC - TI	0.564873	0.473725	0.999694	FC > 0.5
TC...TI.2394	ENO2	TC - TI	0.558868	0.546228	0.999694	FC > 0.5
TC...TI.7191	CTHRC1	TC - TI	0.555743	0.112866	0.999694	FC > 0.5
TC...TI.2652	PIM1	TC - TI	0.549661	0.285987	0.999694	FC > 0.5
TC...TI.7560	SIK1	TC - TI	0.548375	0.14276	0.999694	FC > 0.5
TC...TI.8523	CTSV	TC - TI	0.546462	0.296673	0.999694	FC > 0.5
TC...TI.9032	RPS11	TC - TI	0.545168	0.0999092	0.999694	FC > 0.5
TC...TI.85	LYZ	TC - TI	0.535057	0.144761	0.999694	FC > 0.5
TC...TI.9090	SLC2A3	TC - TI	0.530098	0.463084	0.999694	FC > 0.5
TC...TI.5864	DDIT4	TC - TI	0.529692	0.405003	0.999694	FC > 0.5
TC...TI.5073	BRI3	TC - TI	0.515307	0.0608583	0.999694	FC > 0.5
TC...TI.9321	MT1F	TC - TI	0.508527	0.254558	0.999694	FC > 0.5
TC...TI.2518	LAG3	TC - TI	0.506399	0.223868	0.999694	FC > 0.5
TC...TI.6479	CLIP4	TC - TI	0.505729	0.102122	0.999694	FC > 0.5
TC...TI.2901	TPM4	TC - TI	0.503002	0.107456	0.999694	FC > 0.5
TC...TI.7783	PXDC1	TC - TI	0.498866	0.114456	0.999694	NS or FC < 0.5
TC...TI.63	HK2	TC - TI	0.496037	0.433175	0.999694	NS or FC < 0.5
TC...TI.8226	LGALS1	TC - TI	0.493869	0.0963868	0.999694	NS or FC < 0.5
TC...TI.8569	ELF3	TC - TI	0.490845	0.201604	0.999694	NS or FC < 0.5
TC...TI.8873	NOS3	TC - TI	0.488387	0.334956	0.999694	NS or FC < 0.5
TC...TI.3022	BHLHE40	TC - TI	0.487446	0.22311	0.999694	NS or FC < 0.5
TC...TI.2565	MMP7	TC - TI	0.486224	0.16592	0.999694	NS or FC < 0.5
TC...TI.2082	SEMA3B	TC - TI	0.484459	0.052412	0.999694	NS or FC < 0.5
TC...TI.3299	DUSP5	TC - TI	0.480628	0.266697	0.999694	NS or FC < 0.5
TC...TI.3048	IRS2	TC - TI	0.477069	0.452625	0.999694	NS or FC < 0.5
TC...TI.281	P4HA1	TC - TI	0.47397	0.332241	0.999694	NS or FC < 0.5
TC...TI.1883	CD68	TC - TI	0.471746	0.164316	0.999694	NS or FC < 0.5
TC...TI.2893	GPR137B	TC - TI	0.471124	0.154622	0.999694	NS or FC < 0.5
TC...TI.4637	FXYD5	TC - TI	0.467282	0.223607	0.999694	NS or FC < 0.5
TC...TI.81	LAMB3	TC - TI	0.464148	0.366112	0.999694	NS or FC < 0.5
TC...TI.9089	SLC2A14	TC - TI	0.453296	0.202994	0.999694	NS or FC < 0.5
TC...TI.7182	AHNAK2	TC - TI	0.45312	0.389873	0.999694	NS or FC < 0.5
TC...TI.3558	AKAP12	TC - TI	0.453045	0.388724	0.999694	NS or FC < 0.5
TC...TI.894	TCN1	TC - TI	0.452842	0.107839	0.999694	NS or FC < 0.5
TC...TI.9245	ZFAND2A	TC - TI	0.452837	0.168914	0.999694	NS or FC < 0.5
TC...TI.4495	PHLDA3	TC - TI	0.452335	0.073827	0.999694	NS or FC < 0.5
TC...TI.5470	MKNK2	TC - TI	0.452057	0.0537104	0.999694	NS or FC < 0.5
TC...TI.2886	TIMP2	TC - TI	0.451641	0.0838902	0.999694	NS or FC < 0.5
TC...TI.26	COL5A1	TC - TI	0.449499	0.0230553	0.999694	p < 0.05
TC...TI.5455	MFAP2	TC - TI	0.44879	0.0457591	0.999694	p < 0.05
TC...TI.4479	DNAJB9	TC - TI	0.444914	0.306899	0.999694	NS or FC < 0.5
TC...TI.7936	SKIDA1	TC - TI	0.444629	0.00349244	0.999694	p < 0.05
TC...TI.2789	CCL2	TC - TI	0.443558	0.120159	0.999694	NS or FC < 0.5
TC...TI.8706	HLA-DRA	TC - TI	0.442634	0.250457	0.999694	NS or FC < 0.5
TC...TI.1162	TNNT1	TC - TI	0.442138	0.084396	0.999694	NS or FC < 0.5
TC...TI.7790	CREB3L2	TC - TI	0.44112	0.203743	0.999694	NS or FC < 0.5
TC...TI.8834	MT1E	TC - TI	0.439369	0.356172	0.999694	NS or FC < 0.5
TC...TI.2416	FTH1	TC - TI	0.437795	0.263561	0.999694	NS or FC < 0.5
TC...TI.7656	KLC3	TC - TI	0.436764	0.161154	0.999694	NS or FC < 0.5
TC...TI.662	VEGFA	TC - TI	0.435138	0.418955	0.999694	NS or FC < 0.5
TC...TI.1998	MT1HL1	TC - TI	0.433539	0.409548	0.999694	NS or FC < 0.5
TC...TI.2786	SAT1	TC - TI	0.430992	0.183055	0.999694	NS or FC < 0.5
TC...TI.4042	VAT1	TC - TI	0.430102	0.10963	0.999694	NS or FC < 0.5
TC...TI.9044	S100A14	TC - TI	0.426748	0.00843837	0.999694	p < 0.05
TC...TI.8489	CLEC2B	TC - TI	0.426553	0.129663	0.999694	NS or FC < 0.5
TC...TI.2275	APOC1	TC - TI	0.426429	0.296676	0.999694	NS or FC < 0.5
TC...TI.6447	RHBDF2	TC - TI	0.425174	0.0738196	0.999694	NS or FC < 0.5
TC...TI.4695	SLC7A11	TC - TI	0.425009	0.0477283	0.999694	p < 0.05
TC...TI.6721	RASSF4	TC - TI	0.422818	0.0354099	0.999694	p < 0.05
TC...TI.245	CGA	TC - TI	0.422618	0.30864	0.999694	NS or FC < 0.5
TC...TI.9120	SPRR1B	TC - TI	0.421313	0.375839	0.999694	NS or FC < 0.5
TC...TI.2529	LRP1	TC - TI	0.420868	0.0863341	0.999694	NS or FC < 0.5
TC...TI.6279	RPS18	TC - TI	0.419627	0.0544283	0.999694	NS or FC < 0.5
TC...TI.6234	TMBIM1	TC - TI	0.418788	0.19889	0.999694	NS or FC < 0.5
TC...TI.3030	LY6D	TC - TI	0.415239	0.298611	0.999694	NS or FC < 0.5
TC...TI.6575	ITPKC	TC - TI	0.413768	0.0645216	0.999694	NS or FC < 0.5
TC...TI.5751	TMEM106B	TC - TI	0.411883	0.111001	0.999694	NS or FC < 0.5
TC...TI.7356	CTSB	TC - TI	0.406301	0.100372	0.999694	NS or FC < 0.5
TC...TI.540	MUC21	TC - TI	0.406018	0.443101	0.999694	NS or FC < 0.5
TC...TI.2541	MXD1	TC - TI	0.405494	0.283189	0.999694	NS or FC < 0.5
TC...TI.8832	MRPS6	TC - TI	0.403567	0.291229	0.999694	NS or FC < 0.5
TC...TI.3515	ATXN3	TC - TI	0.402577	0.116557	0.999694	NS or FC < 0.5
TC...TI.689	IFIT3	TC - TI	0.401834	0.318646	0.999694	NS or FC < 0.5
TC...TI.3832	PRSS16	TC - TI	0.399998	0.00604016	0.999694	p < 0.05
TC...TI.3730	S100A11	TC - TI	0.399392	0.302021	0.999694	NS or FC < 0.5
TC...TI.7571	FUT11	TC - TI	0.399323	0.164121	0.999694	NS or FC < 0.5
TC...TI.6224	PRSS22	TC - TI	0.39917	0.089687	0.999694	NS or FC < 0.5
TC...TI.2553	MEF2C	TC - TI	0.399018	0.194672	0.999694	NS or FC < 0.5
TC...TI.2978	PLA2G10	TC - TI	0.393644	0.0392045	0.999694	p < 0.05
TC...TI.2924	UGDH	TC - TI	0.393583	0.207188	0.999694	NS or FC < 0.5
TC...TI.7307	CDC42EP5	TC - TI	0.393515	0.000822338	0.999694	p < 0.05
TC...TI.6075	RPL36A	TC - TI	0.392782	0.0399529	0.999694	p < 0.05
TC...TI.4301	RPL10A	TC - TI	0.392182	0.0159698	0.999694	p < 0.05
TC...TI.8369	ABCG1	TC - TI	0.391277	0.149268	0.999694	NS or FC < 0.5
TC...TI.8567	EIF4EBP1	TC - TI	0.390593	0.146918	0.999694	NS or FC < 0.5
TC...TI.8525	CXCL8	TC - TI	0.389136	0.272509	0.999694	NS or FC < 0.5
TC...TI.1063	ITPR1	TC - TI	0.387772	0.0701315	0.999694	NS or FC < 0.5
TC...TI.5422	SLC25A37	TC - TI	0.385391	0.167077	0.999694	NS or FC < 0.5
TC...TI.3612	FOSL2	TC - TI	0.385325	0.237336	0.999694	NS or FC < 0.5
TC...TI.1672	BACH1	TC - TI	0.384731	0.192017	0.999694	NS or FC < 0.5
TC...TI.309	RPL12	TC - TI	0.383192	0.131118	0.999694	NS or FC < 0.5
TC...TI.8636	GPNMB	TC - TI	0.380079	0.291338	0.999694	NS or FC < 0.5
TC...TI.2291	ATP2B4	TC - TI	0.37928	0.23005	0.999694	NS or FC < 0.5
TC...TI.3890	TUBA4A	TC - TI	0.378792	0.111891	0.999694	NS or FC < 0.5
TC...TI.8759	KRT19	TC - TI	0.376891	0.246342	0.999694	NS or FC < 0.5
TC...TI.2384	DSG2	TC - TI	0.376783	0.133715	0.999694	NS or FC < 0.5
TC...TI.4061	ARFGEF1	TC - TI	0.375323	0.026551	0.999694	p < 0.05
TC...TI.2121	CPD	TC - TI	0.3738	0.139554	0.999694	NS or FC < 0.5
TC...TI.2306	KLF5	TC - TI	0.373591	0.0342828	0.999694	p < 0.05
TC...TI.7706	ARL5B	TC - TI	0.373387	0.0388432	0.999694	p < 0.05
TC...TI.463	RPS4X	TC - TI	0.372443	0.128293	0.999694	NS or FC < 0.5
TC...TI.8397	ANGPTL4	TC - TI	0.37226	0.535472	0.999694	NS or FC < 0.5
TC...TI.8582	EVI2A	TC - TI	0.372014	0.312733	0.999694	NS or FC < 0.5
TC...TI.8475	CD24	TC - TI	0.370819	0.0209021	0.999694	p < 0.05
TC...TI.4568	CNOT7	TC - TI	0.369146	0.151522	0.999694	NS or FC < 0.5
TC...TI.4152	PPP1R13L	TC - TI	0.368448	0.215498	0.999694	NS or FC < 0.5
TC...TI.16	CA2	TC - TI	0.368386	0.249388	0.999694	NS or FC < 0.5
TC...TI.318	RPL30	TC - TI	0.367444	0.0875087	0.999694	NS or FC < 0.5
TC...TI.5138	WSB1	TC - TI	0.366869	0.266034	0.999694	NS or FC < 0.5
TC...TI.4120	GNA13	TC - TI	0.366164	0.0237783	0.999694	p < 0.05
TC...TI.2868	TCEA3	TC - TI	0.366065	0.0229403	0.999694	p < 0.05
TC...TI.2729	PTPN12	TC - TI	0.365731	0.157709	0.999694	NS or FC < 0.5
TC...TI.3167	CLK1	TC - TI	0.365642	0.139674	0.999694	NS or FC < 0.5
TC...TI.3945	IRF6	TC - TI	0.365117	0.0512244	0.999694	NS or FC < 0.5
TC...TI.721	GLUL	TC - TI	0.365062	0.223868	0.999694	NS or FC < 0.5
TC...TI.9	ASS1	TC - TI	0.364759	0.14849	0.999694	NS or FC < 0.5
TC...TI.2833	UAP1	TC - TI	0.36384	0.120236	0.999694	NS or FC < 0.5
TC...TI.7171	FAM114A1	TC - TI	0.363248	0.0848707	0.999694	NS or FC < 0.5
TC...TI.3582	RND3	TC - TI	0.363243	0.290322	0.999694	NS or FC < 0.5
TC...TI.2703	HTRA1	TC - TI	0.362647	0.0332551	0.999694	p < 0.05
TC...TI.1573	EDN1	TC - TI	0.362244	0.242712	0.999694	NS or FC < 0.5
TC...TI.5227	DHRS7	TC - TI	0.361473	0.204782	0.999694	NS or FC < 0.5
TC...TI.6091	PLSCR1	TC - TI	0.361227	0.052266	0.999694	NS or FC < 0.5
TC...TI.4012	NPEPPS	TC - TI	0.360849	0.0814422	0.999694	NS or FC < 0.5
TC...TI.325	RPL39	TC - TI	0.359877	0.15207	0.999694	NS or FC < 0.5
TC...TI.8377	ADCY7	TC - TI	0.359753	0.295367	0.999694	NS or FC < 0.5
TC...TI.8580	ERO1A	TC - TI	0.359514	0.527867	0.999694	NS or FC < 0.5
TC...TI.4226	CCNI	TC - TI	0.359411	0.199621	0.999694	NS or FC < 0.5
TC...TI.1766	CALU	TC - TI	0.359384	0.0971338	0.999694	NS or FC < 0.5
TC...TI.2935	VDAC2	TC - TI	0.359212	0.0668924	0.999694	NS or FC < 0.5
TC...TI.2042	CCNY	TC - TI	0.359133	0.190707	0.999694	NS or FC < 0.5
TC...TI.2767	RNASE1	TC - TI	0.357931	0.264528	0.999694	NS or FC < 0.5
TC...TI.4236	KDELR2	TC - TI	0.357301	0.0777063	0.999694	NS or FC < 0.5
TC...TI.1174	GPBP1	TC - TI	0.357109	0.0269161	0.999694	p < 0.05
TC...TI.7220	MBOAT2	TC - TI	0.356895	0.241477	0.999694	NS or FC < 0.5
TC...TI.4694	PPP1R15A	TC - TI	0.356249	0.401362	0.999694	NS or FC < 0.5
TC...TI.2155	CTAG1B	TC - TI	0.356106	0.160316	0.999694	NS or FC < 0.5
TC...TI.2803	ITSN1	TC - TI	0.354876	0.0085978	0.999694	p < 0.05
TC...TI.4825	MTSS1	TC - TI	0.354455	0.0767536	0.999694	NS or FC < 0.5
TC...TI.8332	THBS1	TC - TI	0.35396	0.306661	0.999694	NS or FC < 0.5
TC...TI.438	ITGB4	TC - TI	0.350524	0.082629	0.999694	NS or FC < 0.5
TC...TI.1239	CBLC	TC - TI	0.349664	0.0681912	0.999694	NS or FC < 0.5
TC...TI.7632	TPO	TC - TI	0.347969	0.19373	0.999694	NS or FC < 0.5
TC...TI.1510	PDP1	TC - TI	0.347926	0.182162	0.999694	NS or FC < 0.5
TC...TI.369	RAB11FIP1	TC - TI	0.347578	0.221706	0.999694	NS or FC < 0.5
TC...TI.603	RPS13	TC - TI	0.347488	0.0144889	0.999694	p < 0.05
TC...TI.4015	CNKSR1	TC - TI	0.345839	0.0436981	0.999694	p < 0.05
TC...TI.5806	ZNF395	TC - TI	0.345141	0.467285	0.999694	NS or FC < 0.5
TC...TI.5911	LXN	TC - TI	0.344867	0.283725	0.999694	NS or FC < 0.5
TC...TI.8938	PLAUR	TC - TI	0.3432	0.0738625	0.999694	NS or FC < 0.5
TC...TI.2820	FSCN1	TC - TI	0.341122	0.0860497	0.999694	NS or FC < 0.5
TC...TI.3104	CDK5R1	TC - TI	0.340853	0.126298	0.999694	NS or FC < 0.5
TC...TI.665	ARHGAP30	TC - TI	0.339929	0.309884	0.999694	NS or FC < 0.5
TC...TI.4563	HILPDA	TC - TI	0.339896	0.506771	0.999694	NS or FC < 0.5
TC...TI.6364	YIPF2	TC - TI	0.339418	0.0647818	0.999694	NS or FC < 0.5
TC...TI.4190	TUSC3	TC - TI	0.338644	0.227631	0.999694	NS or FC < 0.5
TC...TI.6093	PMAIP1	TC - TI	0.338166	0.361997	0.999694	NS or FC < 0.5
TC...TI.2938	VIM	TC - TI	0.337406	0.0490695	0.999694	p < 0.05
TC...TI.2200	EMP1	TC - TI	0.337061	0.075873	0.999694	NS or FC < 0.5
TC...TI.3231	KLF4	TC - TI	0.336907	0.327647	0.999694	NS or FC < 0.5
TC...TI.5221	SH3GLB1	TC - TI	0.336757	0.0594132	0.999694	NS or FC < 0.5
TC...TI.8269	P2RX4	TC - TI	0.335892	0.0229025	0.999694	p < 0.05
TC...TI.2268	ALOX5AP	TC - TI	0.334595	0.330139	0.999694	NS or FC < 0.5
TC...TI.390	OSBPL8	TC - TI	0.333904	0.0403975	0.999694	p < 0.05
TC...TI.4657	SLC6A11	TC - TI	0.333487	0.187994	0.999694	NS or FC < 0.5
TC...TI.3182	FABP3	TC - TI	0.332445	0.425924	0.999694	NS or FC < 0.5
TC...TI.1533	C6orf132	TC - TI	0.332408	0.0938759	0.999694	NS or FC < 0.5
TC...TI.466	SDCBP	TC - TI	0.332156	0.053372	0.999694	NS or FC < 0.5
TC...TI.7672	LARP1B	TC - TI	0.330673	0.000899168	0.999694	p < 0.05
TC...TI.6179	RINT1	TC - TI	0.330616	0.00253947	0.999694	p < 0.05
TC...TI.7067	GAB2	TC - TI	0.330548	0.178262	0.999694	NS or FC < 0.5
TC...TI.2307	C1S	TC - TI	0.330307	0.369281	0.999694	NS or FC < 0.5
TC...TI.8303	RPS20	TC - TI	0.330107	0.000138611	0.999694	p < 0.05
TC...TI.8972	PRSS23	TC - TI	0.329019	0.0336179	0.999694	p < 0.05
TC...TI.1393	PDE2A	TC - TI	0.328882	0.534343	0.999694	NS or FC < 0.5
TC...TI.4095	RASA2	TC - TI	0.328359	0.245348	0.999694	NS or FC < 0.5
TC...TI.3767	ARPC3	TC - TI	0.327342	0.108905	0.999694	NS or FC < 0.5
TC...TI.4509	SHC2	TC - TI	0.327026	0.160888	0.999694	NS or FC < 0.5
TC...TI.56	GSN	TC - TI	0.326977	0.0106375	0.999694	p < 0.05
TC...TI.3684	SCARB1	TC - TI	0.326546	0.21713	0.999694	NS or FC < 0.5
TC...TI.4321	PICALM	TC - TI	0.326234	0.0833299	0.999694	NS or FC < 0.5
TC...TI.9099	SLK	TC - TI	0.325539	0.0925737	0.999694	NS or FC < 0.5
TC...TI.3710	LGALS3BP	TC - TI	0.325303	0.555965	0.999694	NS or FC < 0.5
TC...TI.1272	PPP1R18	TC - TI	0.325288	0.211372	0.999694	NS or FC < 0.5
TC...TI.962	ASPG	TC - TI	0.324885	0.37327	0.999694	NS or FC < 0.5
TC...TI.3639	MB	TC - TI	0.324818	0.33477	0.999694	NS or FC < 0.5
TC...TI.1578	BEX2	TC - TI	0.324754	0.0673382	0.999694	NS or FC < 0.5
TC...TI.7515	CPNE7	TC - TI	0.32304	0.111036	0.999694	NS or FC < 0.5
TC...TI.350	TTC3	TC - TI	0.322518	0.153694	0.999694	NS or FC < 0.5
TC...TI.3168	CMKLR1	TC - TI	0.322058	0.149074	0.999694	NS or FC < 0.5
TC...TI.4365	TWF2	TC - TI	0.321901	0.00987312	0.999694	p < 0.05
TC...TI.2176	DBP	TC - TI	0.321812	0.250665	0.999694	NS or FC < 0.5
TC...TI.8499	COL11A2	TC - TI	0.321629	0.0722378	0.999694	NS or FC < 0.5
TC...TI.5488	KLHL24	TC - TI	0.321198	0.0693471	0.999694	NS or FC < 0.5
TC...TI.8775	LOX	TC - TI	0.320745	0.549747	0.999694	NS or FC < 0.5
TC...TI.1539	LDHA	TC - TI	0.32006	0.245646	0.999694	NS or FC < 0.5
TC...TI.6811	C15orf48	TC - TI	0.319828	0.412086	0.999694	NS or FC < 0.5
TC...TI.8725	IL1RAP	TC - TI	0.319696	0.502346	0.999694	NS or FC < 0.5
TC...TI.2263	AHNAK	TC - TI	0.319267	0.178743	0.999694	NS or FC < 0.5
TC...TI.1422	COG6	TC - TI	0.319087	0.119776	0.999694	NS or FC < 0.5
TC...TI.4503	PITPNC1	TC - TI	0.318972	0.232382	0.999694	NS or FC < 0.5
TC...TI.8787	MAF	TC - TI	0.318971	0.65837	0.999694	NS or FC < 0.5
TC...TI.2737	PYGL	TC - TI	0.31828	0.165484	0.999694	NS or FC < 0.5
TC...TI.3936	HLA-DMA	TC - TI	0.317708	0.0671512	0.999694	NS or FC < 0.5
TC...TI.5323	TAOK3	TC - TI	0.31761	0.136118	0.999694	NS or FC < 0.5
TC...TI.398	BMF	TC - TI	0.317553	0.0762936	0.999694	NS or FC < 0.5
TC...TI.1678	ALS2CL	TC - TI	0.317101	0.201237	0.999694	NS or FC < 0.5
TC...TI.8945	PNRC1	TC - TI	0.316863	0.0598573	0.999694	NS or FC < 0.5
TC...TI.5660	ARHGEF10L	TC - TI	0.315751	0.0391259	0.999694	p < 0.05
TC...TI.8206	HSPA5	TC - TI	0.315171	0.12354	0.999694	NS or FC < 0.5
TC...TI.8492	CMBL	TC - TI	0.315016	0.043406	0.999694	p < 0.05
TC...TI.7810	CAV2	TC - TI	0.314946	0.405201	0.999694	NS or FC < 0.5
TC...TI.7659	FTSJ1	TC - TI	0.314854	0.0792298	0.999694	NS or FC < 0.5
TC...TI.3707	LAMC2	TC - TI	0.314833	0.248156	0.999694	NS or FC < 0.5
TC...TI.8807	MEX3D	TC - TI	0.313129	0.146301	0.999694	NS or FC < 0.5
TC...TI.2225	GDI1	TC - TI	0.313077	0.119266	0.999694	NS or FC < 0.5
TC...TI.1550	CEP120	TC - TI	0.311498	0.106021	0.999694	NS or FC < 0.5
TC...TI.317	RPL27	TC - TI	0.311431	0.10405	0.999694	NS or FC < 0.5
TC...TI.6979	SLC38A5	TC - TI	0.311347	0.574686	0.999694	NS or FC < 0.5
TC...TI.3236	TRIP10	TC - TI	0.31054	0.159678	0.999694	NS or FC < 0.5
TC...TI.5962	TMEM159	TC - TI	0.310514	0.317953	0.999694	NS or FC < 0.5
TC...TI.3542	SCD	TC - TI	0.310396	0.40865	0.999694	NS or FC < 0.5
TC...TI.4457	HBP1	TC - TI	0.310006	0.0124864	0.999694	p < 0.05
TC...TI.4327	STRAP	TC - TI	0.308896	0.178565	0.999694	NS or FC < 0.5
TC...TI.4925	ZNF292	TC - TI	0.308745	0.245533	0.999694	NS or FC < 0.5
TC...TI.9088	SLC29A1	TC - TI	0.307921	0.0311523	0.999694	p < 0.05
TC...TI.1665	MARF1	TC - TI	0.307904	0.0602524	0.999694	NS or FC < 0.5
TC...TI.6284	TNS1	TC - TI	0.307703	0.273333	0.999694	NS or FC < 0.5
TC...TI.2258	ACP5	TC - TI	0.307625	0.212748	0.999694	NS or FC < 0.5
TC...TI.1812	TM4SF19	TC - TI	0.307524	0.343213	0.999694	NS or FC < 0.5
TC...TI.3316	EXTL1	TC - TI	0.307341	0.111262	0.999694	NS or FC < 0.5
TC...TI.483	TFG	TC - TI	0.307249	0.044449	0.999694	p < 0.05
TC...TI.7253	F11R	TC - TI	0.306739	0.0471794	0.999694	p < 0.05
TC...TI.1418	BTN3A1	TC - TI	0.306674	0.0384875	0.999694	p < 0.05
TC...TI.6264	IKZF5	TC - TI	0.30631	0.106869	0.999694	NS or FC < 0.5
TC...TI.3407	SLC16A5	TC - TI	0.306229	0.0816193	0.999694	NS or FC < 0.5
TC...TI.813	FAM3C	TC - TI	0.305312	0.25146	0.999694	NS or FC < 0.5
TC...TI.6875	SLC44A4	TC - TI	0.305154	0.11858	0.999694	NS or FC < 0.5
TC...TI.554	RPS8	TC - TI	0.305032	0.11334	0.999694	NS or FC < 0.5
TC...TI.7770	CREB5	TC - TI	0.30479	0.367856	0.999694	NS or FC < 0.5
TC...TI.7976	POLE3	TC - TI	0.304497	0.273013	0.999694	NS or FC < 0.5
TC...TI.5366	RNF141	TC - TI	0.304174	0.241056	0.999694	NS or FC < 0.5
TC...TI.8758	KRT15	TC - TI	0.304046	0.19876	0.999694	NS or FC < 0.5
TC...TI.8048	NMRK1	TC - TI	0.304021	0.246268	0.999694	NS or FC < 0.5
TC...TI.4173	PLAGL1	TC - TI	0.303835	0.12808	0.999694	NS or FC < 0.5
TC...TI.6572	TANC2	TC - TI	0.302658	0.0913631	0.999694	NS or FC < 0.5
TC...TI.8522	CTSL	TC - TI	0.302415	0.301279	0.999694	NS or FC < 0.5
TC...TI.135	CDKN1A	TC - TI	0.302179	0.240159	0.999694	NS or FC < 0.5
TC...TI.3063	B4GALT4	TC - TI	0.301621	0.0353417	0.999694	p < 0.05
TC...TI.2635	PDGFA	TC - TI	0.300744	0.260561	0.999694	NS or FC < 0.5
TC...TI.5915	ARNTL2	TC - TI	0.299456	0.212412	0.999694	NS or FC < 0.5
TC...TI.75	ITGA6	TC - TI	0.299432	0.176749	0.999694	NS or FC < 0.5
TC...TI.1126	C1QC	TC - TI	0.298735	0.166043	0.999694	NS or FC < 0.5
TC...TI.1197	TPRN	TC - TI	0.298701	0.147564	0.999694	NS or FC < 0.5
TC...TI.2538	LYN	TC - TI	0.298437	0.408548	0.999694	NS or FC < 0.5
TC...TI.1728	BIK	TC - TI	0.297941	0.0510707	0.999694	NS or FC < 0.5
TC...TI.3520	MYO1E	TC - TI	0.297897	0.310466	0.999694	NS or FC < 0.5
TC...TI.1386	GREB1L	TC - TI	0.297829	0.424827	0.999694	NS or FC < 0.5
TC...TI.830	MAPK8IP3	TC - TI	0.297248	0.150333	0.999694	NS or FC < 0.5
TC...TI.1208	AEBP1	TC - TI	0.296979	0.156046	0.999694	NS or FC < 0.5
TC...TI.1451	GPSM1	TC - TI	0.296927	0.170651	0.999694	NS or FC < 0.5
TC...TI.908	MYH14	TC - TI	0.29683	0.21397	0.999694	NS or FC < 0.5
TC...TI.1776	PGM3	TC - TI	0.296791	0.00631611	0.999694	p < 0.05
TC...TI.7235	CRB3	TC - TI	0.29616	0.161624	0.999694	NS or FC < 0.5
TC...TI.2620	PABPC1	TC - TI	0.296012	0.126203	0.999694	NS or FC < 0.5
TC...TI.9030	RPL32	TC - TI	0.295806	0.133984	0.999694	NS or FC < 0.5
TC...TI.8123	ADIPOR1	TC - TI	0.295699	0.0545827	0.999694	NS or FC < 0.5
TC...TI.3020	APOL1	TC - TI	0.295033	0.0386235	0.999694	p < 0.05
TC...TI.8059	XKR9	TC - TI	0.294962	0.297693	0.999694	NS or FC < 0.5
TC...TI.7585	DIP2B	TC - TI	0.294546	0.000925352	0.999694	p < 0.05
TC...TI.2427	GNAI1	TC - TI	0.294315	0.278211	0.999694	NS or FC < 0.5
TC...TI.6212	EGLN3	TC - TI	0.294045	0.614922	0.999694	NS or FC < 0.5
TC...TI.913	TMPRSS13	TC - TI	0.29397	0.0435802	0.999694	p < 0.05
TC...TI.4698	MTCH1	TC - TI	0.293936	0.0427892	0.999694	p < 0.05
TC...TI.4548	GNL2	TC - TI	0.293799	0.0778414	0.999694	NS or FC < 0.5
TC...TI.669	RPS24	TC - TI	0.293733	0.229878	0.999694	NS or FC < 0.5
TC...TI.5069	LY96	TC - TI	0.293671	0.146025	0.999694	NS or FC < 0.5
TC...TI.3853	MANBA	TC - TI	0.293662	0.130358	0.999694	NS or FC < 0.5
TC...TI.7143	POFUT2	TC - TI	0.293424	0.159758	0.999694	NS or FC < 0.5
TC...TI.2419	GAB1	TC - TI	0.293233	0.253604	0.999694	NS or FC < 0.5
TC...TI.586	CUTA	TC - TI	0.293086	0.01199	0.999694	p < 0.05
TC...TI.5261	MPC1	TC - TI	0.292925	0.00781675	0.999694	p < 0.05
TC...TI.5154	GADD45B	TC - TI	0.29206	0.389345	0.999694	NS or FC < 0.5
TC...TI.258	GRINA	TC - TI	0.292026	0.137677	0.999694	NS or FC < 0.5
TC...TI.1644	BCAT1	TC - TI	0.291202	0.188648	0.999694	NS or FC < 0.5
TC...TI.2770	ROBO1	TC - TI	0.291009	0.0591905	0.999694	NS or FC < 0.5
TC...TI.7102	SPSB3	TC - TI	0.290589	0.17025	0.999694	NS or FC < 0.5
TC...TI.7376	TMEM263	TC - TI	0.290318	0.00591235	0.999694	p < 0.05
TC...TI.531	RPS6	TC - TI	0.28942	0.182648	0.999694	NS or FC < 0.5
TC...TI.865	FEZ2	TC - TI	0.289391	0.0776408	0.999694	NS or FC < 0.5
TC...TI.8415	ATF3	TC - TI	0.289201	0.486057	0.999694	NS or FC < 0.5
TC...TI.7314	JAG2	TC - TI	0.289068	0.192507	0.999694	NS or FC < 0.5
TC...TI.2819	SNCG	TC - TI	0.28897	0.342433	0.999694	NS or FC < 0.5
TC...TI.6135	NTN4	TC - TI	0.288861	0.0963357	0.999694	NS or FC < 0.5
TC...TI.314	RPL17	TC - TI	0.288808	0.166193	0.999694	NS or FC < 0.5
TC...TI.7658	STX12	TC - TI	0.288668	0.112648	0.999694	NS or FC < 0.5
TC...TI.1967	RPL18	TC - TI	0.288611	0.205027	0.999694	NS or FC < 0.5
TC...TI.2490	ITGA5	TC - TI	0.288495	0.422919	0.999694	NS or FC < 0.5
TC...TI.1195	SLC39A13	TC - TI	0.288038	0.246196	0.999694	NS or FC < 0.5
TC...TI.4717	LYPD3	TC - TI	0.287418	0.215209	0.999694	NS or FC < 0.5
TC...TI.7407	TMEM68	TC - TI	0.287068	0.147627	0.999694	NS or FC < 0.5
TC...TI.7021	TMEM123	TC - TI	0.286645	0.342114	0.999694	NS or FC < 0.5
TC...TI.981	PXN	TC - TI	0.286195	0.033571	0.999694	p < 0.05
TC...TI.6238	RRAGC	TC - TI	0.285646	0.238043	0.999694	NS or FC < 0.5
TC...TI.2908	PHLDA2	TC - TI	0.285445	0.0248002	0.999694	p < 0.05
TC...TI.3398	CLIC3	TC - TI	0.28544	0.0362339	0.999694	p < 0.05
TC...TI.7121	EPS8L1	TC - TI	0.285406	0.351817	0.999694	NS or FC < 0.5
TC...TI.2172	DAPK3	TC - TI	0.285276	0.317502	0.999694	NS or FC < 0.5
TC...TI.6728	B3GNT5	TC - TI	0.285266	0.334758	0.999694	NS or FC < 0.5
TC...TI.2498	ITPR3	TC - TI	0.283995	0.251941	0.999694	NS or FC < 0.5
TC...TI.7798	RNF38	TC - TI	0.283457	0.324797	0.999694	NS or FC < 0.5
TC...TI.67	HSD11B2	TC - TI	0.283454	0.489633	0.999694	NS or FC < 0.5
TC...TI.7432	USP54	TC - TI	0.282772	0.0222881	0.999694	p < 0.05
TC...TI.3068	CTSF	TC - TI	0.281969	0.0917833	0.999694	NS or FC < 0.5
TC...TI.8209	IFITM3	TC - TI	0.281846	0.497973	0.999694	NS or FC < 0.5
TC...TI.7765	WDR72	TC - TI	0.281371	0.0985204	0.999694	NS or FC < 0.5
TC...TI.3499	ZFP36L1	TC - TI	0.281001	0.261348	0.999694	NS or FC < 0.5
TC...TI.7042	UBQLN1	TC - TI	0.280954	0.0738598	0.999694	NS or FC < 0.5
TC...TI.6252	PDE4DIP	TC - TI	0.280942	0.185631	0.999694	NS or FC < 0.5
TC...TI.3681	SH2D3A	TC - TI	0.280803	0.107664	0.999694	NS or FC < 0.5
TC...TI.3026	PDXK	TC - TI	0.280755	0.0741688	0.999694	NS or FC < 0.5
TC...TI.333	NDUFV3	TC - TI	0.280685	0.131167	0.999694	NS or FC < 0.5
TC...TI.3278	COL6A3	TC - TI	0.280534	0.135662	0.999694	NS or FC < 0.5
TC...TI.2482	IL6ST	TC - TI	0.280533	0.330261	0.999694	NS or FC < 0.5
TC...TI.6526	DENND1C	TC - TI	0.280458	0.0719617	0.999694	NS or FC < 0.5
TC...TI.1724	RAB9A	TC - TI	0.28045	0.00396122	0.999694	p < 0.05
TC...TI.5304	SNX9	TC - TI	0.28036	0.168482	0.999694	NS or FC < 0.5
TC...TI.1577	CUL7	TC - TI	0.280286	0.0844748	0.999694	NS or FC < 0.5
TC...TI.320	RPL29	TC - TI	0.279451	0.137868	0.999694	NS or FC < 0.5
TC...TI.5068	MORC3	TC - TI	0.279012	0.237924	0.999694	NS or FC < 0.5
TC...TI.5372	PLEK2	TC - TI	0.278897	0.364506	0.999694	NS or FC < 0.5
TC...TI.5800	SERINC2	TC - TI	0.278677	0.22695	0.999694	NS or FC < 0.5
TC...TI.44	FGFR2	TC - TI	0.27804	0.110146	0.999694	NS or FC < 0.5
TC...TI.2692	MAPK6	TC - TI	0.277871	0.104382	0.999694	NS or FC < 0.5
TC...TI.5653	LMBR1L	TC - TI	0.277505	0.263568	0.999694	NS or FC < 0.5
TC...TI.6571	SLC35F5	TC - TI	0.277077	0.0756495	0.999694	NS or FC < 0.5
TC...TI.8615	FXYD3	TC - TI	0.276974	0.650409	0.999694	NS or FC < 0.5
TC...TI.1486	SH3YL1	TC - TI	0.276909	0.268607	0.999694	NS or FC < 0.5
TC...TI.4384	GPR161	TC - TI	0.27689	0.322162	0.999694	NS or FC < 0.5
TC...TI.4639	METTL5	TC - TI	0.27686	0.0140645	0.999694	p < 0.05
TC...TI.8134	ATP6V1G1	TC - TI	0.275983	0.1758	0.999694	NS or FC < 0.5
TC...TI.4248	PYCR1	TC - TI	0.27581	0.174111	0.999694	NS or FC < 0.5
TC...TI.2763	RGS1	TC - TI	0.275606	0.32189	0.999694	NS or FC < 0.5
TC...TI.9222	VKORC1	TC - TI	0.275431	0.182557	0.999694	NS or FC < 0.5
TC...TI.14	C2	TC - TI	0.274764	0.129601	0.999694	NS or FC < 0.5
TC...TI.5246	GOLT1B	TC - TI	0.274727	0.215239	0.999694	NS or FC < 0.5
TC...TI.2300	CFB	TC - TI	0.274568	0.576203	0.999694	NS or FC < 0.5
TC...TI.6905	POLR2C	TC - TI	0.274556	0.020676	0.999694	p < 0.05
TC...TI.5460	PLXNA3	TC - TI	0.27445	0.31433	0.999694	NS or FC < 0.5
TC...TI.3649	RALA	TC - TI	0.274086	0.109082	0.999694	NS or FC < 0.5
TC...TI.2463	HMOX1	TC - TI	0.273716	0.35272	0.999694	NS or FC < 0.5
TC...TI.3378	TGM2	TC - TI	0.273496	0.13743	0.999694	NS or FC < 0.5
TC...TI.2542	MAFK	TC - TI	0.273452	0.418582	0.999694	NS or FC < 0.5
TC...TI.3060	JRKL	TC - TI	0.273439	0.30776	0.999694	NS or FC < 0.5
TC...TI.4329	RASSF1	TC - TI	0.273196	0.0802023	0.999694	NS or FC < 0.5
TC...TI.1495	RNF170	TC - TI	0.272978	0.0720336	0.999694	NS or FC < 0.5
TC...TI.1669	CLDN12	TC - TI	0.272975	0.292265	0.999694	NS or FC < 0.5
TC...TI.2572	MSN	TC - TI	0.272903	0.180857	0.999694	NS or FC < 0.5
TC...TI.2517	KRT86	TC - TI	0.272785	0.125301	0.999694	NS or FC < 0.5
TC...TI.1630	GOLGA7	TC - TI	0.272691	0.188126	0.999694	NS or FC < 0.5
TC...TI.1246	NSMF	TC - TI	0.272616	0.0627273	0.999694	NS or FC < 0.5
TC...TI.2112	KLF13	TC - TI	0.2726	0.148352	0.999694	NS or FC < 0.5
TC...TI.536	FAM102B	TC - TI	0.272445	0.0996349	0.999694	NS or FC < 0.5
TC...TI.8839	MUC16	TC - TI	0.272087	0.172251	0.999694	NS or FC < 0.5
TC...TI.3432	DHRS3	TC - TI	0.272062	0.505646	0.999694	NS or FC < 0.5
TC...TI.1779	NPL	TC - TI	0.271371	0.280971	0.999694	NS or FC < 0.5
TC...TI.3790	DHRS9	TC - TI	0.271235	0.373765	0.999694	NS or FC < 0.5
TC...TI.3556	MSC	TC - TI	0.271163	0.154392	0.999694	NS or FC < 0.5
TC...TI.4187	UPK2	TC - TI	0.270965	0.226581	0.999694	NS or FC < 0.5
TC...TI.6149	SCPEP1	TC - TI	0.270804	0.187118	0.999694	NS or FC < 0.5
TC...TI.6826	PLPP5	TC - TI	0.270763	0.141405	0.999694	NS or FC < 0.5
TC...TI.304	RPL4	TC - TI	0.270577	0.115588	0.999694	NS or FC < 0.5
TC...TI.7116	OPA1	TC - TI	0.27034	0.0613438	0.999694	NS or FC < 0.5
TC...TI.6530	SCD5	TC - TI	0.270073	0.224034	0.999694	NS or FC < 0.5
TC...TI.3949	NELL2	TC - TI	0.269551	0.225884	0.999694	NS or FC < 0.5
TC...TI.7784	ARRDC4	TC - TI	0.269403	0.121393	0.999694	NS or FC < 0.5
TC...TI.751	FAM220A	TC - TI	0.269344	0.290804	0.999694	NS or FC < 0.5
TC...TI.305	RPL5	TC - TI	0.269254	0.188005	0.999694	NS or FC < 0.5
TC...TI.537	ACER2	TC - TI	0.269229	0.298484	0.999694	NS or FC < 0.5
TC...TI.9094	SLC3A2	TC - TI	0.269213	0.211128	0.999694	NS or FC < 0.5
TC...TI.3728	RBL2	TC - TI	0.26913	0.100407	0.999694	NS or FC < 0.5
TC...TI.8747	KDM7A	TC - TI	0.2688	0.408755	0.999694	NS or FC < 0.5
TC...TI.3868	MT1G	TC - TI	0.268715	0.355014	0.999694	NS or FC < 0.5
TC...TI.322	RPL35A	TC - TI	0.268484	0.160078	0.999694	NS or FC < 0.5
TC...TI.1882	CD40	TC - TI	0.268388	0.1007	0.999694	NS or FC < 0.5
TC...TI.2939	VLDLR	TC - TI	0.26835	0.468255	0.999694	NS or FC < 0.5
TC...TI.9110	SNX18	TC - TI	0.268332	0.174674	0.999694	NS or FC < 0.5
TC...TI.6395	PHF1	TC - TI	0.268163	0.280198	0.999694	NS or FC < 0.5
TC...TI.4150	TUBGCP2	TC - TI	0.26773	0.188905	0.999694	NS or FC < 0.5
TC...TI.5257	EIF3L	TC - TI	0.2675	0.101943	0.999694	NS or FC < 0.5
TC...TI.9029	RPL31	TC - TI	0.267449	0.173633	0.999694	NS or FC < 0.5
TC...TI.144	GM2A	TC - TI	0.267191	0.119649	0.999694	NS or FC < 0.5
TC...TI.2665	POLB	TC - TI	0.267078	0.0177991	0.999694	p < 0.05
TC...TI.4033	COG5	TC - TI	0.266958	0.096822	0.999694	NS or FC < 0.5
TC...TI.9228	WBP11	TC - TI	0.266914	0.0415117	0.999694	p < 0.05
TC...TI.3343	MMP2	TC - TI	0.266232	0.408459	0.999694	NS or FC < 0.5
TC...TI.207	IGF2	TC - TI	0.266068	0.37346	0.999694	NS or FC < 0.5
TC...TI.3788	LPAR6	TC - TI	0.266029	0.389999	0.999694	NS or FC < 0.5
TC...TI.9097	SLC5A3	TC - TI	0.265894	0.418274	0.999694	NS or FC < 0.5
TC...TI.21	CDKN1C	TC - TI	0.265785	0.528687	0.999694	NS or FC < 0.5
TC...TI.1846	ZSWIM8	TC - TI	0.265613	0.112345	0.999694	NS or FC < 0.5
TC...TI.4189	LAPTM5	TC - TI	0.265508	0.111763	0.999694	NS or FC < 0.5
TC...TI.2923	UGCG	TC - TI	0.265385	0.275991	0.999694	NS or FC < 0.5
TC...TI.6931	ANKRD13A	TC - TI	0.265333	0.115625	0.999694	NS or FC < 0.5
TC...TI.1496	SPG11	TC - TI	0.265221	0.157018	0.999694	NS or FC < 0.5
TC...TI.349	PIM3	TC - TI	0.265104	0.0743016	0.999694	NS or FC < 0.5
TC...TI.6919	ALG2	TC - TI	0.265086	0.0256158	0.999694	p < 0.05
TC...TI.8584	F3	TC - TI	0.264933	0.373871	0.999694	NS or FC < 0.5
TC...TI.2659	PLP2	TC - TI	0.264731	0.200714	0.999694	NS or FC < 0.5
TC...TI.4494	CDK14	TC - TI	0.264565	0.209863	0.999694	NS or FC < 0.5
TC...TI.2858	SVIL	TC - TI	0.264483	0.0870711	0.999694	NS or FC < 0.5
TC...TI.7281	TMC4	TC - TI	0.264425	0.129304	0.999694	NS or FC < 0.5
TC...TI.8338	TMSB4X	TC - TI	0.26403	0.461909	0.999694	NS or FC < 0.5
TC...TI.6325	NIBAN2	TC - TI	0.263743	0.12301	0.999694	NS or FC < 0.5
TC...TI.2753	RASA1	TC - TI	0.263455	0.120667	0.999694	NS or FC < 0.5
TC...TI.7086	KCNE4	TC - TI	0.263356	0.256087	0.999694	NS or FC < 0.5
TC...TI.7268	JSRP1	TC - TI	0.263341	0.110611	0.999694	NS or FC < 0.5
TC...TI.8113	CCDC186	TC - TI	0.262989	0.0935983	0.999694	NS or FC < 0.5
TC...TI.4424	FBXO2	TC - TI	0.26297	0.0701089	0.999694	NS or FC < 0.5
TC...TI.5609	WIPI1	TC - TI	0.262948	0.111643	0.999694	NS or FC < 0.5
TC...TI.9046	S100P	TC - TI	0.26226	0.352232	0.999694	NS or FC < 0.5
TC...TI.7108	COLEC12	TC - TI	0.262237	0.437324	0.999694	NS or FC < 0.5
TC...TI.6193	SLC22A3	TC - TI	0.261928	0.188652	0.999694	NS or FC < 0.5
TC...TI.7642	CCDC71L	TC - TI	0.261477	0.0852481	0.999694	NS or FC < 0.5
TC...TI.8078	NKX1-2	TC - TI	0.261283	0.285245	0.999694	NS or FC < 0.5
TC...TI.4044	SEMA3C	TC - TI	0.261189	0.0127372	0.999694	p < 0.05
TC...TI.6954	RPL8	TC - TI	0.26111	0.241766	0.999694	NS or FC < 0.5
TC...TI.3562	GOLGA5	TC - TI	0.260496	0.141784	0.999694	NS or FC < 0.5
TC...TI.6199	TIA1	TC - TI	0.260362	0.143579	0.999694	NS or FC < 0.5
TC...TI.3262	BNIP3L	TC - TI	0.26034	0.523933	0.999694	NS or FC < 0.5
TC...TI.1807	ANO6	TC - TI	0.260232	0.204955	0.999694	NS or FC < 0.5
TC...TI.965	MBOAT1	TC - TI	0.2602	0.354082	0.999694	NS or FC < 0.5
TC...TI.4841	TSC22D2	TC - TI	0.260094	0.240271	0.999694	NS or FC < 0.5
TC...TI.3595	MAP3K8	TC - TI	0.259925	0.0121516	0.999694	p < 0.05
TC...TI.6773	ALKBH7	TC - TI	0.259912	0.201752	0.999694	NS or FC < 0.5
TC...TI.6114	CCAR2	TC - TI	0.259817	0.00599841	0.999694	p < 0.05
TC...TI.3697	INSIG1	TC - TI	0.259479	0.102912	0.999694	NS or FC < 0.5
TC...TI.500	TPST2	TC - TI	0.259325	0.307451	0.999694	NS or FC < 0.5
TC...TI.2391	EIF4A2	TC - TI	0.259138	0.249491	0.999694	NS or FC < 0.5
TC...TI.4199	ZFPL1	TC - TI	0.258905	0.0986701	0.999694	NS or FC < 0.5
TC...TI.3175	DDIT3	TC - TI	0.258732	0.540315	0.999694	NS or FC < 0.5
TC...TI.1635	LGALS3	TC - TI	0.25873	0.289716	0.999694	NS or FC < 0.5
TC...TI.5847	ETAA1	TC - TI	0.258307	0.195643	0.999694	NS or FC < 0.5
TC...TI.4292	PKIG	TC - TI	0.257924	0.194249	0.999694	NS or FC < 0.5
TC...TI.213	IFNAR1	TC - TI	0.257569	0.17298	0.999694	NS or FC < 0.5
TC...TI.3150	OSMR	TC - TI	0.257562	0.204255	0.999694	NS or FC < 0.5
TC...TI.4587	MKRN1	TC - TI	0.257507	0.0118931	0.999694	p < 0.05
TC...TI.3053	EIF3H	TC - TI	0.257417	0.0963514	0.999694	NS or FC < 0.5
TC...TI.2201	EMP3	TC - TI	0.256534	0.371029	0.999694	NS or FC < 0.5
TC...TI.3319	FOXE1	TC - TI	0.256532	0.364072	0.999694	NS or FC < 0.5
TC...TI.8609	FOSL1	TC - TI	0.256476	0.366455	0.999694	NS or FC < 0.5
TC...TI.3610	ETS2	TC - TI	0.256414	0.471713	0.999694	NS or FC < 0.5
TC...TI.303	PTGS2	TC - TI	0.25635	0.362645	0.999694	NS or FC < 0.5
TC...TI.7011	MED8	TC - TI	0.256237	0.0329027	0.999694	p < 0.05
TC...TI.2194	EEF1G	TC - TI	0.255946	0.157784	0.999694	NS or FC < 0.5
TC...TI.1003	C17orf67	TC - TI	0.255877	0.216981	0.999694	NS or FC < 0.5
TC...TI.7854	PTHLH	TC - TI	0.255726	0.0748776	0.999694	NS or FC < 0.5
TC...TI.9142	SYCP2	TC - TI	0.255685	0.380826	0.999694	NS or FC < 0.5
TC...TI.220	RPL9	TC - TI	0.255287	0.193141	0.999694	NS or FC < 0.5
TC...TI.3006	NDST2	TC - TI	0.254973	0.0285565	0.999694	p < 0.05
TC...TI.3694	IFNGR2	TC - TI	0.254707	0.268862	0.999694	NS or FC < 0.5
TC...TI.6989	RPL36	TC - TI	0.254638	0.175955	0.999694	NS or FC < 0.5
TC...TI.2428	GNAI2	TC - TI	0.254585	0.113575	0.999694	NS or FC < 0.5
TC...TI.4278	DEPP1	TC - TI	0.254547	0.623923	0.999694	NS or FC < 0.5
TC...TI.5313	CYB5R1	TC - TI	0.254503	0.059203	0.999694	NS or FC < 0.5
TC...TI.7170	MTSS2	TC - TI	0.254455	0.258781	0.999694	NS or FC < 0.5
TC...TI.6397	PPDPF	TC - TI	0.254012	0.379935	0.999694	NS or FC < 0.5
TC...TI.4944	AVL9	TC - TI	0.253961	0.00689487	0.999694	p < 0.05
TC...TI.8480	CEBPB	TC - TI	0.253841	0.0948823	0.999694	NS or FC < 0.5
TC...TI.3186	FCER1G	TC - TI	0.253697	0.092373	0.999694	NS or FC < 0.5
TC...TI.749	RPL38	TC - TI	0.253684	0.123153	0.999694	NS or FC < 0.5
TC...TI.485	OPTN	TC - TI	0.253412	0.20696	0.999694	NS or FC < 0.5
TC...TI.3883	SPRR2A	TC - TI	0.25337	0.426469	0.999694	NS or FC < 0.5
TC...TI.7956	PMS2	TC - TI	0.253244	0.14626	0.999694	NS or FC < 0.5
TC...TI.5113	TSKU	TC - TI	0.252652	0.225881	0.999694	NS or FC < 0.5
TC...TI.4652	TMEM258	TC - TI	0.252342	0.24938	0.999694	NS or FC < 0.5
TC...TI.2880	TGFA	TC - TI	0.252341	0.405762	0.999694	NS or FC < 0.5
TC...TI.422	RGS10	TC - TI	0.252115	0.397261	0.999694	NS or FC < 0.5
TC...TI.1417	ANG	TC - TI	0.25208	0.553072	0.999694	NS or FC < 0.5
TC...TI.80	LAMA3	TC - TI	0.251919	0.455396	0.999694	NS or FC < 0.5
TC...TI.5144	TES	TC - TI	0.251899	0.340787	0.999694	NS or FC < 0.5
TC...TI.4682	QPRT	TC - TI	0.251797	0.159113	0.999694	NS or FC < 0.5
TC...TI.3126	WASL	TC - TI	0.251673	0.197423	0.999694	NS or FC < 0.5
TC...TI.1961	JAM2	TC - TI	0.251569	0.413853	0.999694	NS or FC < 0.5
TC...TI.8163	CRIP2	TC - TI	0.251548	0.506358	0.999694	NS or FC < 0.5
TC...TI.2412	FNTA	TC - TI	0.251524	0.166765	0.999694	NS or FC < 0.5
TC...TI.1059	NPW	TC - TI	0.251116	0.230627	0.999694	NS or FC < 0.5
TC...TI.1733	DPYSL3	TC - TI	0.250657	0.0772814	0.999694	NS or FC < 0.5
TC...TI.573	MPST	TC - TI	0.25064	0.0906436	0.999694	NS or FC < 0.5
TC...TI.8238	MFGE8	TC - TI	0.250523	0.235503	0.999694	NS or FC < 0.5
TC...TI.7016	FMNL2	TC - TI	0.250497	0.0285206	0.999694	p < 0.05
TC...TI.3277	CNN2	TC - TI	0.250483	0.232452	0.999694	NS or FC < 0.5
TC...TI.7278	FAM76B	TC - TI	0.24994	0.120058	0.999694	NS or FC < 0.5
TC...TI.7061	ABCA9	TC - TI	0.249877	0.301723	0.999694	NS or FC < 0.5
TC...TI.2091	CLNS1A	TC - TI	0.249866	0.0266142	0.999694	p < 0.05
TC...TI.5478	KIF21B	TC - TI	0.249009	0.36944	0.999694	NS or FC < 0.5
TC...TI.5846	XRN1	TC - TI	0.248996	0.0181252	0.999694	p < 0.05
TC...TI.1194	WDSUB1	TC - TI	0.24894	0.0516137	0.999694	NS or FC < 0.5
TC...TI.3641	NFIL3	TC - TI	0.248801	0.200495	0.999694	NS or FC < 0.5
TC...TI.5004	MTCL1	TC - TI	0.24876	0.0925825	0.999694	NS or FC < 0.5
TC...TI.1163	TUFT1	TC - TI	0.248647	0.465589	0.999694	NS or FC < 0.5
TC...TI.1406	NHSL1	TC - TI	0.248573	0.131299	0.999694	NS or FC < 0.5
TC...TI.2975	FZD6	TC - TI	0.248495	0.122436	0.999694	NS or FC < 0.5
TC...TI.451	RPS3A	TC - TI	0.248396	0.0998975	0.999694	NS or FC < 0.5
TC...TI.6576	TRIB1	TC - TI	0.248232	0.300758	0.999694	NS or FC < 0.5
TC...TI.5060	LARS2	TC - TI	0.248059	0.313475	0.999694	NS or FC < 0.5
TC...TI.5626	ANO1	TC - TI	0.248008	0.162448	0.999694	NS or FC < 0.5
TC...TI.9385	CXCR6	TC - TI	0.247916	0.213505	0.999694	NS or FC < 0.5
TC...TI.6274	ATG3	TC - TI	0.247562	0.000984046	0.999694	p < 0.05
TC...TI.6150	SENP2	TC - TI	0.247269	0.0552203	0.999694	NS or FC < 0.5
TC...TI.4184	TCEA1	TC - TI	0.247169	0.166726	0.999694	NS or FC < 0.5
TC...TI.4140	ARPP19	TC - TI	0.246665	0.146977	0.999694	NS or FC < 0.5
TC...TI.6726	SPNS1	TC - TI	0.246391	0.206559	0.999694	NS or FC < 0.5
TC...TI.7687	PAQR7	TC - TI	0.246362	0.0436853	0.999694	p < 0.05
TC...TI.8987	RAB1A	TC - TI	0.24622	0.132193	0.999694	NS or FC < 0.5
TC...TI.4462	ACAP2	TC - TI	0.246091	0.207362	0.999694	NS or FC < 0.5
TC...TI.550	ZMAT1	TC - TI	0.245915	0.510657	0.999694	NS or FC < 0.5
TC...TI.1508	SAMD4A	TC - TI	0.245727	0.277797	0.999694	NS or FC < 0.5
TC...TI.6326	CDCP1	TC - TI	0.245667	0.49026	0.999694	NS or FC < 0.5
TC...TI.357	PFKL	TC - TI	0.245604	0.129088	0.999694	NS or FC < 0.5
TC...TI.4593	DDAH2	TC - TI	0.245368	0.0116574	0.999694	p < 0.05
TC...TI.6063	GPR107	TC - TI	0.245108	0.044511	0.999694	p < 0.05
TC...TI.3585	BMI1	TC - TI	0.245085	0.0694634	0.999694	NS or FC < 0.5
TC...TI.5320	VGLL1	TC - TI	0.245043	0.40096	0.999694	NS or FC < 0.5
TC...TI.4274	RTN4	TC - TI	0.244956	0.187175	0.999694	NS or FC < 0.5
TC...TI.3214	UCHL1	TC - TI	0.244911	0.354628	0.999694	NS or FC < 0.5
TC...TI.5023	ICOSLG	TC - TI	0.244736	0.208294	0.999694	NS or FC < 0.5
TC...TI.4002	TNFAIP3	TC - TI	0.244726	0.379063	0.999694	NS or FC < 0.5
TC...TI.2802	SH3BP2	TC - TI	0.244719	0.251531	0.999694	NS or FC < 0.5
TC...TI.3721	NACA	TC - TI	0.244689	0.098284	0.999694	NS or FC < 0.5
TC...TI.1044	BET1L	TC - TI	0.244528	0.0359147	0.999694	p < 0.05
TC...TI.670	RPS25	TC - TI	0.244314	0.127056	0.999694	NS or FC < 0.5
TC...TI.4492	NUPR1	TC - TI	0.24424	0.224187	0.999694	NS or FC < 0.5
TC...TI.5768	PI4K2A	TC - TI	0.24404	0.251663	0.999694	NS or FC < 0.5
TC...TI.4341	RPL35	TC - TI	0.243937	0.206387	0.999694	NS or FC < 0.5
TC...TI.8437	BTG1	TC - TI	0.243913	0.364622	0.999694	NS or FC < 0.5
TC...TI.6258	NOC3L	TC - TI	0.243568	0.00938792	0.999694	p < 0.05
TC...TI.7140	SAT2	TC - TI	0.243551	0.0953353	0.999694	NS or FC < 0.5
TC...TI.2954	ZKSCAN1	TC - TI	0.243072	0.14262	0.999694	NS or FC < 0.5
TC...TI.4484	TSPAN15	TC - TI	0.24293	0.513553	0.999694	NS or FC < 0.5
TC...TI.6834	PARD6B	TC - TI	0.242324	0.246672	0.999694	NS or FC < 0.5
TC...TI.7492	TCEAL8	TC - TI	0.241938	0.0789198	0.999694	NS or FC < 0.5
TC...TI.117	PTH1R	TC - TI	0.241697	0.395205	0.999694	NS or FC < 0.5
TC...TI.739	SMAGP	TC - TI	0.241637	0.122751	0.999694	NS or FC < 0.5
TC...TI.1302	ZBTB43	TC - TI	0.241593	0.377015	0.999694	NS or FC < 0.5
TC...TI.4518	ATP6V0A2	TC - TI	0.241567	0.333143	0.999694	NS or FC < 0.5
TC...TI.2792	SDC4	TC - TI	0.241547	0.0819987	0.999694	NS or FC < 0.5
TC...TI.2378	GADD45A	TC - TI	0.241464	0.506998	0.999694	NS or FC < 0.5
TC...TI.985	ELN	TC - TI	0.241288	0.317463	0.999694	NS or FC < 0.5
TC...TI.7690	DRAM2	TC - TI	0.241006	0.0415482	0.999694	p < 0.05
TC...TI.7899	PSMG1	TC - TI	0.240909	0.19172	0.999694	NS or FC < 0.5
TC...TI.15	C3	TC - TI	0.240871	0.274539	0.999694	NS or FC < 0.5
TC...TI.3859	MAP3K1	TC - TI	0.240803	0.207007	0.999694	NS or FC < 0.5
TC...TI.3212	SLC1A3	TC - TI	0.240784	0.300822	0.999694	NS or FC < 0.5
TC...TI.1633	ARL1	TC - TI	0.24076	0.023412	0.999694	p < 0.05
TC...TI.3341	MGST3	TC - TI	0.240648	0.17872	0.999694	NS or FC < 0.5
TC...TI.6587	ZBTB46	TC - TI	0.240289	0.284294	0.999694	NS or FC < 0.5
TC...TI.1321	BEAN1	TC - TI	0.240137	0.43491	0.999694	NS or FC < 0.5
TC...TI.9033	RPS15A	TC - TI	0.24006	0.169349	0.999694	NS or FC < 0.5
TC...TI.5159	CPAMD8	TC - TI	0.239919	0.168552	0.999694	NS or FC < 0.5
TC...TI.6025	ARRDC3	TC - TI	0.239883	0.447701	0.999694	NS or FC < 0.5
TC...TI.4712	SND1	TC - TI	0.239772	0.093208	0.999694	NS or FC < 0.5
TC...TI.8329	TBL2	TC - TI	0.239741	0.0944718	0.999694	NS or FC < 0.5
TC...TI.7723	C17orf58	TC - TI	0.239605	0.0289232	0.999694	p < 0.05
TC...TI.796	TESMIN	TC - TI	0.2396	0.146333	0.999694	NS or FC < 0.5
TC...TI.4811	LAPTM4A	TC - TI	0.239476	0.115075	0.999694	NS or FC < 0.5
TC...TI.6184	ZFAND3	TC - TI	0.239398	0.0589327	0.999694	NS or FC < 0.5
TC...TI.5268	ASB4	TC - TI	0.239383	0.314066	0.999694	NS or FC < 0.5
TC...TI.9045	S100A8	TC - TI	0.239377	0.129196	0.999694	NS or FC < 0.5
TC...TI.1104	FHIP1A	TC - TI	0.239217	0.166727	0.999694	NS or FC < 0.5
TC...TI.1875	HDLBP	TC - TI	0.239061	0.119994	0.999694	NS or FC < 0.5
TC...TI.3942	SFN	TC - TI	0.238809	0.105753	0.999694	NS or FC < 0.5
TC...TI.7575	DIPK2A	TC - TI	0.238127	0.243452	0.999694	NS or FC < 0.5
TC...TI.1914	GOLGB1	TC - TI	0.238103	0.0111649	0.999694	p < 0.05
TC...TI.5765	TBC1D2	TC - TI	0.237535	0.312365	0.999694	NS or FC < 0.5
TC...TI.7547	SYVN1	TC - TI	0.23733	0.0825327	0.999694	NS or FC < 0.5
TC...TI.7958	INPP5F	TC - TI	0.23726	0.167089	0.999694	NS or FC < 0.5
TC...TI.678	RPS27	TC - TI	0.237209	0.0663323	0.999694	NS or FC < 0.5
TC...TI.4766	MAGED2	TC - TI	0.236345	0.247535	0.999694	NS or FC < 0.5
TC...TI.2253	EIF3E	TC - TI	0.236207	0.0464005	0.999694	p < 0.05
TC...TI.4620	MAGEH1	TC - TI	0.236171	0.188421	0.999694	NS or FC < 0.5
TC...TI.2127	CLDN4	TC - TI	0.236002	0.359436	0.999694	NS or FC < 0.5
TC...TI.2540	TACSTD2	TC - TI	0.235996	0.5907	0.999694	NS or FC < 0.5
TC...TI.8156	COMMD6	TC - TI	0.235955	0.118217	0.999694	NS or FC < 0.5
TC...TI.90	PTCH1	TC - TI	0.235721	0.357967	0.999694	NS or FC < 0.5
TC...TI.9028	RPL27A	TC - TI	0.235658	0.328822	0.999694	NS or FC < 0.5
TC...TI.5347	SLCO4A1	TC - TI	0.235315	0.386782	0.999694	NS or FC < 0.5
TC...TI.7793	SPATA24	TC - TI	0.235219	0.205498	0.999694	NS or FC < 0.5
TC...TI.6333	VPS33A	TC - TI	0.235138	0.218499	0.999694	NS or FC < 0.5
TC...TI.1777	SH3GL1	TC - TI	0.235053	0.26049	0.999694	NS or FC < 0.5
TC...TI.2701	PRSS8	TC - TI	0.234935	0.34964	0.999694	NS or FC < 0.5
TC...TI.6245	RAB38	TC - TI	0.234687	0.344317	0.999694	NS or FC < 0.5
TC...TI.4713	ANKRD1	TC - TI	0.234539	0.384031	0.999694	NS or FC < 0.5
TC...TI.2048	CCSER2	TC - TI	0.234494	0.139575	0.999694	NS or FC < 0.5
TC...TI.2352	COL6A1	TC - TI	0.234364	0.0959669	0.999694	NS or FC < 0.5
TC...TI.8364	ZNF770	TC - TI	0.23426	0.0742194	0.999694	NS or FC < 0.5
TC...TI.2456	HLA-DOB	TC - TI	0.234257	0.0969105	0.999694	NS or FC < 0.5
TC...TI.4512	STEAP1	TC - TI	0.23413	0.300652	0.999694	NS or FC < 0.5
TC...TI.5839	SH3TC1	TC - TI	0.234099	0.618457	0.999694	NS or FC < 0.5
TC...TI.8784	LUZP6	TC - TI	0.234049	0.018533	0.999694	p < 0.05
TC...TI.3940	CD7	TC - TI	0.23393	0.248259	0.999694	NS or FC < 0.5
TC...TI.2689	PRKCI	TC - TI	0.233723	0.0457238	0.999694	p < 0.05
TC...TI.4304	SSR3	TC - TI	0.233583	0.0132862	0.999694	p < 0.05
TC...TI.7779	IKZF3	TC - TI	0.233379	0.292261	0.999694	NS or FC < 0.5
TC...TI.3036	USO1	TC - TI	0.233171	0.0426389	0.999694	p < 0.05
TC...TI.9071	SERPINE2	TC - TI	0.233159	0.268361	0.999694	NS or FC < 0.5
TC...TI.4176	DNAJB2	TC - TI	0.232669	0.473149	0.999694	NS or FC < 0.5
TC...TI.9023	RPL11	TC - TI	0.232249	0.127388	0.999694	NS or FC < 0.5
TC...TI.7358	AZIN1	TC - TI	0.231954	0.0993025	0.999694	NS or FC < 0.5
TC...TI.1829	FAM181A	TC - TI	0.231942	0.258252	0.999694	NS or FC < 0.5
TC...TI.3177	DUSP3	TC - TI	0.231878	0.222389	0.999694	NS or FC < 0.5
TC...TI.9123	SQOR	TC - TI	0.231867	0.456931	0.999694	NS or FC < 0.5
TC...TI.319	RPL28	TC - TI	0.231551	0.196553	0.999694	NS or FC < 0.5
TC...TI.3548	TRIM25	TC - TI	0.231375	0.214207	0.999694	NS or FC < 0.5
TC...TI.3344	MYBPC2	TC - TI	0.231242	0.274012	0.999694	NS or FC < 0.5
TC...TI.7462	TAB3	TC - TI	0.23124	0.225432	0.999694	NS or FC < 0.5
TC...TI.9128	SSR1	TC - TI	0.231195	0.0915608	0.999694	NS or FC < 0.5
TC...TI.9240	ZBTB20	TC - TI	0.231176	0.319297	0.999694	NS or FC < 0.5
TC...TI.4267	WASF2	TC - TI	0.231077	0.302228	0.999694	NS or FC < 0.5
TC...TI.8124	AGPAT2	TC - TI	0.230944	0.16388	0.999694	NS or FC < 0.5
TC...TI.9159	TIAM1	TC - TI	0.2309	0.413198	0.999694	NS or FC < 0.5
TC...TI.138	CTSK	TC - TI	0.230771	0.0840964	0.999694	NS or FC < 0.5
TC...TI.5331	CRBN	TC - TI	0.230765	0.280542	0.999694	NS or FC < 0.5
TC...TI.2245	IGBP1	TC - TI	0.230694	0.122145	0.999694	NS or FC < 0.5
TC...TI.8071	CASP9	TC - TI	0.230594	0.376584	0.999694	NS or FC < 0.5
TC...TI.5306	SUCO	TC - TI	0.230533	0.217937	0.999694	NS or FC < 0.5
TC...TI.1892	RPL15	TC - TI	0.230436	0.173835	0.999694	NS or FC < 0.5
TC...TI.7446	DENND6A	TC - TI	0.23002	0.114054	0.999694	NS or FC < 0.5
TC...TI.1525	PLIN3	TC - TI	0.229683	0.1933	0.999694	NS or FC < 0.5
TC...TI.5796	TMEM176A	TC - TI	0.229631	0.131986	0.999694	NS or FC < 0.5
TC...TI.1481	ANXA5	TC - TI	0.229552	0.164771	0.999694	NS or FC < 0.5
TC...TI.8308	SEC24D	TC - TI	0.229492	0.108531	0.999694	NS or FC < 0.5
TC...TI.6464	C11orf80	TC - TI	0.229481	0.121555	0.999694	NS or FC < 0.5
TC...TI.2493	ITGB5	TC - TI	0.229169	0.35815	0.999694	NS or FC < 0.5
TC...TI.1568	TMEM178A	TC - TI	0.229003	0.373645	0.999694	NS or FC < 0.5
TC...TI.3460	MAP4K4	TC - TI	0.228999	0.13266	0.999694	NS or FC < 0.5
TC...TI.648	EXOC1	TC - TI	0.228786	0.2361	0.999694	NS or FC < 0.5
TC...TI.3146	CLK3	TC - TI	0.228719	0.23228	0.999694	NS or FC < 0.5
TC...TI.2449	HCK	TC - TI	0.228599	0.185684	0.999694	NS or FC < 0.5
TC...TI.4828	SERTAD2	TC - TI	0.228545	0.0555648	0.999694	NS or FC < 0.5
TC...TI.6535	STN1	TC - TI	0.228459	0.0476523	0.999694	p < 0.05
TC...TI.3280	COPA	TC - TI	0.228331	0.106879	0.999694	NS or FC < 0.5
TC...TI.4726	SERP1	TC - TI	0.228326	0.0885186	0.999694	NS or FC < 0.5
TC...TI.4680	TRAM1	TC - TI	0.228265	0.00228643	0.999694	p < 0.05
TC...TI.6592	TNKS2	TC - TI	0.228119	0.20882	0.999694	NS or FC < 0.5
TC...TI.790	CCNL2	TC - TI	0.228079	0.251814	0.999694	NS or FC < 0.5
TC...TI.2731	PTPRF	TC - TI	0.227954	0.171005	0.999694	NS or FC < 0.5
TC...TI.462	ALG3	TC - TI	0.227807	0.106363	0.999694	NS or FC < 0.5
TC...TI.7083	RSAD2	TC - TI	0.227752	0.283029	0.999694	NS or FC < 0.5
TC...TI.2738	RAB2A	TC - TI	0.227694	0.133195	0.999694	NS or FC < 0.5
TC...TI.5160	ZNF777	TC - TI	0.227675	0.0271903	0.999694	p < 0.05
TC...TI.7029	NIBAN1	TC - TI	0.227493	0.280041	0.999694	NS or FC < 0.5
TC...TI.5657	ARMC1	TC - TI	0.227467	0.0759407	0.999694	NS or FC < 0.5
TC...TI.8298	RNF5	TC - TI	0.22739	0.263741	0.999694	NS or FC < 0.5
TC...TI.3744	SLC35A2	TC - TI	0.227202	0.217237	0.999694	NS or FC < 0.5
TC...TI.4942	RRP1B	TC - TI	0.227044	0.0824319	0.999694	NS or FC < 0.5
TC...TI.307	RPL7	TC - TI	0.226781	0.111334	0.999694	NS or FC < 0.5
TC...TI.8097	SLC35A5	TC - TI	0.226668	0.180723	0.999694	NS or FC < 0.5
TC...TI.1608	GOLGA3	TC - TI	0.226516	0.10888	0.999694	NS or FC < 0.5
TC...TI.5905	NDUFA4L2	TC - TI	0.226441	0.719461	0.999694	NS or FC < 0.5
TC...TI.1024	MGAT3	TC - TI	0.226441	0.275435	0.999694	NS or FC < 0.5
TC...TI.5922	XAB2	TC - TI	0.22641	0.0307918	0.999694	p < 0.05
TC...TI.8992	RACK1	TC - TI	0.226216	0.203114	0.999694	NS or FC < 0.5
TC...TI.2980	ULK1	TC - TI	0.226163	0.178498	0.999694	NS or FC < 0.5
TC...TI.9084	SLC25A24	TC - TI	0.2261	0.145841	0.999694	NS or FC < 0.5
TC...TI.6993	CORO2A	TC - TI	0.225985	0.0936648	0.999694	NS or FC < 0.5
TC...TI.3550	SSPN	TC - TI	0.225964	0.186377	0.999694	NS or FC < 0.5
TC...TI.4565	GMPPA	TC - TI	0.225246	0.121309	0.999694	NS or FC < 0.5
TC...TI.6225	PERP	TC - TI	0.225229	0.0983	0.999694	NS or FC < 0.5
TC...TI.2933	VASP	TC - TI	0.22518	0.1288	0.999694	NS or FC < 0.5
TC...TI.493	STEAP3	TC - TI	0.224848	0.0893793	0.999694	NS or FC < 0.5
TC...TI.1414	EFCAB3	TC - TI	0.224771	0.406766	0.999694	NS or FC < 0.5
TC...TI.5713	TMEM39A	TC - TI	0.224752	0.0879413	0.999694	NS or FC < 0.5
TC...TI.6352	C8orf33	TC - TI	0.224728	0.109817	0.999694	NS or FC < 0.5
TC...TI.8912	PCBP1	TC - TI	0.224697	0.181192	0.999694	NS or FC < 0.5
TC...TI.805	IZUMO4	TC - TI	0.224216	0.572336	0.999694	NS or FC < 0.5
TC...TI.310	RPL23	TC - TI	0.224084	0.0354939	0.999694	p < 0.05
TC...TI.1511	PDCD6IP	TC - TI	0.223964	0.0248649	0.999694	p < 0.05
TC...TI.2776	RPS2	TC - TI	0.223823	0.136854	0.999694	NS or FC < 0.5
TC...TI.8618	G0S2	TC - TI	0.223658	0.674803	0.999694	NS or FC < 0.5
TC...TI.1052	MROH1	TC - TI	0.223533	0.158065	0.999694	NS or FC < 0.5
TC...TI.2214	FOXO3	TC - TI	0.223483	0.232156	0.999694	NS or FC < 0.5
TC...TI.2196	CELSR2	TC - TI	0.223482	0.313147	0.999694	NS or FC < 0.5
TC...TI.4707	RNF11	TC - TI	0.223302	0.131575	0.999694	NS or FC < 0.5
TC...TI.316	RPL26	TC - TI	0.223173	0.319848	0.999694	NS or FC < 0.5
TC...TI.7103	DGUOK	TC - TI	0.223148	0.36274	0.999694	NS or FC < 0.5
TC...TI.3474	LITAF	TC - TI	0.223105	0.207587	0.999694	NS or FC < 0.5
TC...TI.6914	MYO1G	TC - TI	0.222928	0.366203	0.999694	NS or FC < 0.5
TC...TI.4576	NRBP1	TC - TI	0.22289	0.181342	0.999694	NS or FC < 0.5
TC...TI.5273	COPG1	TC - TI	0.222836	0.0594686	0.999694	NS or FC < 0.5
TC...TI.2657	PLCG2	TC - TI	0.222731	0.391976	0.999694	NS or FC < 0.5
TC...TI.943	CUL4B	TC - TI	0.222642	0.202798	0.999694	NS or FC < 0.5
TC...TI.3546	SLC12A4	TC - TI	0.222642	0.239331	0.999694	NS or FC < 0.5
TC...TI.2335	CDH3	TC - TI	0.222624	0.500942	0.999694	NS or FC < 0.5
TC...TI.6198	ITM2B	TC - TI	0.2226	0.394355	0.999694	NS or FC < 0.5
TC...TI.9049	SAP18	TC - TI	0.222414	0.0877135	0.999694	NS or FC < 0.5
TC...TI.315	RPL24	TC - TI	0.222149	0.19076	0.999694	NS or FC < 0.5
TC...TI.5830	ERRFI1	TC - TI	0.222058	0.427689	0.999694	NS or FC < 0.5
TC...TI.2573	MSR1	TC - TI	0.221935	0.173202	0.999694	NS or FC < 0.5
TC...TI.8894	OR2A7	TC - TI	0.22192	0.404297	0.999694	NS or FC < 0.5
TC...TI.6980	C19orf33	TC - TI	0.221867	0.234257	0.999694	NS or FC < 0.5
TC...TI.192	FCGR3A	TC - TI	0.221719	0.541213	0.999694	NS or FC < 0.5
TC...TI.2226	GDI2	TC - TI	0.221549	0.251167	0.999694	NS or FC < 0.5
TC...TI.3463	ARHGEF6	TC - TI	0.221505	0.230533	0.999694	NS or FC < 0.5
TC...TI.8635	GPATCH2	TC - TI	0.221496	0.122597	0.999694	NS or FC < 0.5
TC...TI.7421	ARL6IP6	TC - TI	0.221489	0.0720171	0.999694	NS or FC < 0.5
TC...TI.2166	CTSO	TC - TI	0.22147	0.376623	0.999694	NS or FC < 0.5
TC...TI.2919	UBE2B	TC - TI	0.221155	0.313898	0.999694	NS or FC < 0.5
TC...TI.443	WASHC2A	TC - TI	0.221141	0.102036	0.999694	NS or FC < 0.5
TC...TI.7142	NEK7	TC - TI	0.221061	0.230561	0.999694	NS or FC < 0.5
TC...TI.3577	PTBP3	TC - TI	0.220857	0.230537	0.999694	NS or FC < 0.5
TC...TI.7966	TOM1	TC - TI	0.220789	0.165807	0.999694	NS or FC < 0.5
TC...TI.289	PLAT	TC - TI	0.220712	0.546149	0.999694	NS or FC < 0.5
TC...TI.9018	RMC1	TC - TI	0.220656	0.0774122	0.999694	NS or FC < 0.5
TC...TI.6133	OSTC	TC - TI	0.220592	0.182568	0.999694	NS or FC < 0.5
TC...TI.5424	UFM1	TC - TI	0.220517	0.281987	0.999694	NS or FC < 0.5
TC...TI.3442	VAMP3	TC - TI	0.220412	0.222506	0.999694	NS or FC < 0.5
TC...TI.6815	LZTS2	TC - TI	0.220214	0.129732	0.999694	NS or FC < 0.5
TC...TI.7127	MYOF	TC - TI	0.220132	0.215538	0.999694	NS or FC < 0.5
TC...TI.3800	MPHOSPH10	TC - TI	0.219921	0.00684525	0.999694	p < 0.05
TC...TI.265	HTR3A	TC - TI	0.2198	0.633638	0.999694	NS or FC < 0.5
TC...TI.4055	ARPC1A	TC - TI	0.219797	0.172206	0.999694	NS or FC < 0.5
TC...TI.7707	CMTM4	TC - TI	0.219792	0.0977449	0.999694	NS or FC < 0.5
TC...TI.9153	TBRG1	TC - TI	0.219722	0.064571	0.999694	NS or FC < 0.5
TC...TI.2341	CD52	TC - TI	0.219687	0.343152	0.999694	NS or FC < 0.5
TC...TI.5676	ANTXR1	TC - TI	0.219555	0.121799	0.999694	NS or FC < 0.5
TC...TI.5222	UBE2J1	TC - TI	0.219531	0.200492	0.999694	NS or FC < 0.5
TC...TI.4709	DNAJC2	TC - TI	0.219504	0.118352	0.999694	NS or FC < 0.5
TC...TI.2612	NT5E	TC - TI	0.219148	0.460959	0.999694	NS or FC < 0.5
TC...TI.5904	TMEM167B	TC - TI	0.218977	0.00929967	0.999694	p < 0.05
TC...TI.6083	NEFH	TC - TI	0.218934	0.308081	0.999694	NS or FC < 0.5
TC...TI.3731	CCL8	TC - TI	0.218918	0.35673	0.999694	NS or FC < 0.5
TC...TI.9183	TOP3B	TC - TI	0.218906	0.139354	0.999694	NS or FC < 0.5
TC...TI.1650	CPXM1	TC - TI	0.218855	0.0939273	0.999694	NS or FC < 0.5
TC...TI.2676	PPP1CB	TC - TI	0.218652	0.132119	0.999694	NS or FC < 0.5
TC...TI.5	AMPD1	TC - TI	0.218511	0.333128	0.999694	NS or FC < 0.5
TC...TI.3601	ARID3A	TC - TI	0.21837	0.519015	0.999694	NS or FC < 0.5
TC...TI.6035	PITPNM2	TC - TI	0.218351	0.394354	0.999694	NS or FC < 0.5
TC...TI.6445	MCPH1	TC - TI	0.218234	0.294683	0.999694	NS or FC < 0.5
TC...TI.5391	TMEM69	TC - TI	0.21746	0.0406237	0.999694	p < 0.05
TC...TI.3742	TMPRSS2	TC - TI	0.217187	0.151698	0.999694	NS or FC < 0.5
TC...TI.3266	PTTG1IP	TC - TI	0.217078	0.161055	0.999694	NS or FC < 0.5
TC...TI.9133	STK17B	TC - TI	0.217011	0.0366451	0.999694	p < 0.05
TC...TI.4393	ELL2	TC - TI	0.216897	0.28505	0.999694	NS or FC < 0.5
TC...TI.4337	PLPBP	TC - TI	0.216877	0.268078	0.999694	NS or FC < 0.5
TC...TI.2331	CD72	TC - TI	0.216812	0.276595	0.999694	NS or FC < 0.5
TC...TI.7714	SMURF1	TC - TI	0.216708	0.0287618	0.999694	p < 0.05
TC...TI.8234	MCEE	TC - TI	0.216614	0.00828449	0.999694	p < 0.05
TC...TI.4721	AFF4	TC - TI	0.216314	0.112368	0.999694	NS or FC < 0.5
TC...TI.513	TCP1	TC - TI	0.216256	0.120796	0.999694	NS or FC < 0.5
TC...TI.3086	TNFRSF10B	TC - TI	0.216135	0.268271	0.999694	NS or FC < 0.5
TC...TI.4240	ADAP1	TC - TI	0.216126	0.157324	0.999694	NS or FC < 0.5
TC...TI.5137	CCZ1	TC - TI	0.21602	0.141432	0.999694	NS or FC < 0.5
TC...TI.7359	FBXO32	TC - TI	0.215933	0.425039	0.999694	NS or FC < 0.5
TC...TI.199	CD14	TC - TI	0.215827	0.123475	0.999694	NS or FC < 0.5
TC...TI.1889	GULP1	TC - TI	0.215731	0.232687	0.999694	NS or FC < 0.5
TC...TI.2658	PLIN1	TC - TI	0.215561	0.268573	0.999694	NS or FC < 0.5
TC...TI.4272	NUDT21	TC - TI	0.215497	0.117401	0.999694	NS or FC < 0.5
TC...TI.2433	GOLGA4	TC - TI	0.215477	0.111147	0.999694	NS or FC < 0.5
TC...TI.8386	AGT	TC - TI	0.215403	0.131787	0.999694	NS or FC < 0.5
TC...TI.3047	ALDH4A1	TC - TI	0.215396	0.0851744	0.999694	NS or FC < 0.5
TC...TI.4965	SEPTIN6	TC - TI	0.215343	0.120127	0.999694	NS or FC < 0.5
TC...TI.9098	SLC9A7	TC - TI	0.215313	0.523342	0.999694	NS or FC < 0.5
TC...TI.3001	PPFIBP1	TC - TI	0.215171	0.250142	0.999694	NS or FC < 0.5
TC...TI.810	SGSM1	TC - TI	0.215159	0.46002	0.999694	NS or FC < 0.5
TC...TI.276	ITGB7	TC - TI	0.215061	0.328985	0.999694	NS or FC < 0.5
TC...TI.311	RPL18A	TC - TI	0.215001	0.0319417	0.999694	p < 0.05
TC...TI.2917	UBA52	TC - TI	0.214907	0.0337901	0.999694	p < 0.05
TC...TI.8837	MTMR11	TC - TI	0.214779	0.252341	0.999694	NS or FC < 0.5
TC...TI.6794	CCDC115	TC - TI	0.214753	0.156872	0.999694	NS or FC < 0.5
TC...TI.6641	TRIM8	TC - TI	0.214657	0.163581	0.999694	NS or FC < 0.5
TC...TI.4689	KLHDC2	TC - TI	0.214632	0.120274	0.999694	NS or FC < 0.5
TC...TI.8908	PALMD	TC - TI	0.214623	0.184255	0.999694	NS or FC < 0.5
TC...TI.7635	SMOX	TC - TI	0.214564	0.284665	0.999694	NS or FC < 0.5
TC...TI.6991	ITGB1	TC - TI	0.214561	0.0555484	0.999694	NS or FC < 0.5
TC...TI.6995	SEPTIN1	TC - TI	0.214526	0.487247	0.999694	NS or FC < 0.5
TC...TI.2956	ZMYM2	TC - TI	0.214496	0.0598232	0.999694	NS or FC < 0.5
TC...TI.8524	CXCL1	TC - TI	0.214475	0.500611	0.999694	NS or FC < 0.5
TC...TI.2059	DUSP22	TC - TI	0.214309	0.362154	0.999694	NS or FC < 0.5
TC...TI.3912	AKR1A1	TC - TI	0.214247	0.047473	0.999694	p < 0.05
TC...TI.8463	CCL18	TC - TI	0.214183	0.284104	0.999694	NS or FC < 0.5
TC...TI.6300	GAREM1	TC - TI	0.21406	0.196501	0.999694	NS or FC < 0.5
TC...TI.1407	COPB1	TC - TI	0.214045	0.0298492	0.999694	p < 0.05
TC...TI.7279	DNHD1	TC - TI	0.214044	0.197134	0.999694	NS or FC < 0.5
TC...TI.5244	FIS1	TC - TI	0.213818	0.209721	0.999694	NS or FC < 0.5
TC...TI.7192	NUS1	TC - TI	0.213669	0.22474	0.999694	NS or FC < 0.5
TC...TI.2309	CALB2	TC - TI	0.213515	0.709728	0.999694	NS or FC < 0.5
TC...TI.6800	SYTL2	TC - TI	0.213157	0.463029	0.999694	NS or FC < 0.5
TC...TI.5338	UPB1	TC - TI	0.213147	0.264976	0.999694	NS or FC < 0.5
TC...TI.3326	GOLGA2	TC - TI	0.213094	0.114799	0.999694	NS or FC < 0.5
TC...TI.9226	VSIG1	TC - TI	0.212963	0.250092	0.999694	NS or FC < 0.5
TC...TI.7013	MAL2	TC - TI	0.212956	0.460387	0.999694	NS or FC < 0.5
TC...TI.3123	BAIAP3	TC - TI	0.212853	0.506159	0.999694	NS or FC < 0.5
TC...TI.5463	LEPROT	TC - TI	0.212695	0.00524078	0.999694	p < 0.05
TC...TI.9022	RNPC3	TC - TI	0.212491	0.154484	0.999694	NS or FC < 0.5
TC...TI.8109	LMBRD1	TC - TI	0.21236	0.416738	0.999694	NS or FC < 0.5
TC...TI.7153	SPTSSA	TC - TI	0.212356	0.155595	0.999694	NS or FC < 0.5
TC...TI.3867	MT1A	TC - TI	0.212334	0.576368	0.999694	NS or FC < 0.5
TC...TI.7499	SVEP1	TC - TI	0.212267	0.302343	0.999694	NS or FC < 0.5
TC...TI.323	RPL37	TC - TI	0.212266	0.0839257	0.999694	NS or FC < 0.5
TC...TI.7158	ABHD3	TC - TI	0.212254	0.199325	0.999694	NS or FC < 0.5
TC...TI.2958	ZYX	TC - TI	0.21223	0.192282	0.999694	NS or FC < 0.5
TC...TI.3114	CPNE3	TC - TI	0.212026	0.11445	0.999694	NS or FC < 0.5
TC...TI.1530	FLNB	TC - TI	0.211951	0.531428	0.999694	NS or FC < 0.5
TC...TI.2117	IFT52	TC - TI	0.211542	0.0990678	0.999694	NS or FC < 0.5
TC...TI.3589	CCNC	TC - TI	0.21147	0.191946	0.999694	NS or FC < 0.5
TC...TI.5090	CAMSAP1	TC - TI	0.211456	0.326382	0.999694	NS or FC < 0.5
TC...TI.1943	CDS1	TC - TI	0.211175	0.355255	0.999694	NS or FC < 0.5
TC...TI.3609	ETS1	TC - TI	0.211135	0.513026	0.999694	NS or FC < 0.5
TC...TI.1364	SLC10A3	TC - TI	0.211123	0.0260204	0.999694	p < 0.05
TC...TI.6113	POLD4	TC - TI	0.210829	0.00551419	0.999694	p < 0.05
TC...TI.859	GSDMB	TC - TI	0.210795	0.126378	0.999694	NS or FC < 0.5
TC...TI.8608	FOS	TC - TI	0.210733	0.607191	0.999694	NS or FC < 0.5
TC...TI.2016	WSB2	TC - TI	0.210719	0.0571121	0.999694	NS or FC < 0.5
TC...TI.5121	PTCD1	TC - TI	0.210552	0.105382	0.999694	NS or FC < 0.5
TC...TI.6409	TMEM43	TC - TI	0.210307	0.283161	0.999694	NS or FC < 0.5
TC...TI.5182	UBR5	TC - TI	0.210003	0.171048	0.999694	NS or FC < 0.5
TC...TI.2469	HSPA6	TC - TI	0.209969	0.675074	0.999694	NS or FC < 0.5
TC...TI.4932	ENDOD1	TC - TI	0.209885	0.349964	0.999694	NS or FC < 0.5
TC...TI.6365	PRR14	TC - TI	0.209885	0.109523	0.999694	NS or FC < 0.5
TC...TI.8950	POLR1D	TC - TI	0.209851	0.132608	0.999694	NS or FC < 0.5
TC...TI.5234	EXOSC1	TC - TI	0.209768	0.278756	0.999694	NS or FC < 0.5
TC...TI.9149	TARS3	TC - TI	0.209744	0.451358	0.999694	NS or FC < 0.5
TC...TI.514	PPP2CB	TC - TI	0.209606	0.137093	0.999694	NS or FC < 0.5
TC...TI.5106	SEC31B	TC - TI	0.209569	0.348076	0.999694	NS or FC < 0.5
TC...TI.1744	KIAA1522	TC - TI	0.209547	0.226708	0.999694	NS or FC < 0.5
TC...TI.826	PAQR3	TC - TI	0.209368	0.394519	0.999694	NS or FC < 0.5
TC...TI.6402	MFSD11	TC - TI	0.209132	0.110393	0.999694	NS or FC < 0.5
TC...TI.6542	UBTD1	TC - TI	0.20908	0.157225	0.999694	NS or FC < 0.5
TC...TI.5851	CHPF2	TC - TI	0.209032	0.232446	0.999694	NS or FC < 0.5
TC...TI.611	ARHGAP8	TC - TI	0.208822	0.335819	0.999694	NS or FC < 0.5
TC...TI.4884	COBLL1	TC - TI	0.208771	0.159755	0.999694	NS or FC < 0.5
TC...TI.3674	FRAT1	TC - TI	0.208734	0.0998911	0.999694	NS or FC < 0.5
TC...TI.404	QSOX1	TC - TI	0.208713	0.471812	0.999694	NS or FC < 0.5
TC...TI.4212	SERINC3	TC - TI	0.208712	0.122307	0.999694	NS or FC < 0.5
TC...TI.321	RPL34	TC - TI	0.20869	0.1804	0.999694	NS or FC < 0.5
TC...TI.6718	STK40	TC - TI	0.208596	0.140229	0.999694	NS or FC < 0.5
TC...TI.4502	RAB3GAP2	TC - TI	0.208475	0.117852	0.999694	NS or FC < 0.5
TC...TI.5883	WDR45B	TC - TI	0.208447	0.437702	0.999694	NS or FC < 0.5
TC...TI.324	RPL37A	TC - TI	0.208238	0.105779	0.999694	NS or FC < 0.5
TC...TI.3173	CTSS	TC - TI	0.208136	0.531255	0.999694	NS or FC < 0.5
TC...TI.2740	RAB6A	TC - TI	0.208101	0.264916	0.999694	NS or FC < 0.5
TC...TI.7247	ORMDL3	TC - TI	0.207966	0.32004	0.999694	NS or FC < 0.5
TC...TI.6982	SYS1	TC - TI	0.2079	0.238075	0.999694	NS or FC < 0.5
TC...TI.5183	EIF5B	TC - TI	0.207514	0.137622	0.999694	NS or FC < 0.5
TC...TI.1213	SHC1	TC - TI	0.207455	0.184554	0.999694	NS or FC < 0.5
TC...TI.7465	SNX3	TC - TI	0.207296	0.112921	0.999694	NS or FC < 0.5
TC...TI.3584	BCL3	TC - TI	0.207293	0.559955	0.999694	NS or FC < 0.5
TC...TI.4878	HELZ	TC - TI	0.207116	0.033278	0.999694	p < 0.05
TC...TI.6132	PRUNE1	TC - TI	0.206894	0.120507	0.999694	NS or FC < 0.5
TC...TI.7522	CACUL1	TC - TI	0.206658	0.0551135	0.999694	NS or FC < 0.5
TC...TI.1429	SLCO2B1	TC - TI	0.20662	0.0684846	0.999694	NS or FC < 0.5
TC...TI.5616	TMEM51	TC - TI	0.20629	0.433906	0.999694	NS or FC < 0.5
TC...TI.2617	OSBP	TC - TI	0.206226	0.350116	0.999694	NS or FC < 0.5
TC...TI.7165	ZNF251	TC - TI	0.206038	0.248827	0.999694	NS or FC < 0.5
TC...TI.4678	HABP4	TC - TI	0.206028	0.0844048	0.999694	NS or FC < 0.5
TC...TI.8848	MYO6	TC - TI	0.206021	0.108826	0.999694	NS or FC < 0.5
TC...TI.1640	KLF11	TC - TI	0.20592	0.256111	0.999694	NS or FC < 0.5
TC...TI.7959	NBDY	TC - TI	0.205913	0.447964	0.999694	NS or FC < 0.5
TC...TI.9315	HPS4	TC - TI	0.205719	0.367455	0.999694	NS or FC < 0.5
TC...TI.2885	TIAL1	TC - TI	0.205648	0.08537	0.999694	NS or FC < 0.5
TC...TI.3189	FGF11	TC - TI	0.205626	0.411727	0.999694	NS or FC < 0.5
TC...TI.864	NCBP2	TC - TI	0.205615	0.0972245	0.999694	NS or FC < 0.5
TC...TI.6882	ATAD1	TC - TI	0.205523	0.0343423	0.999694	p < 0.05
TC...TI.306	RPL6	TC - TI	0.205491	0.176496	0.999694	NS or FC < 0.5
TC...TI.3995	SSR4	TC - TI	0.205388	0.0689637	0.999694	NS or FC < 0.5
TC...TI.8901	OTUD7B	TC - TI	0.205316	0.30504	0.999694	NS or FC < 0.5
TC...TI.5194	RPS27L	TC - TI	0.205172	0.194871	0.999694	NS or FC < 0.5
TC...TI.2011	CEACAM18	TC - TI	0.205171	0.116658	0.999694	NS or FC < 0.5
TC...TI.5474	CACFD1	TC - TI	0.205094	0.210613	0.999694	NS or FC < 0.5
TC...TI.1945	ZNF211	TC - TI	0.204879	0.265692	0.999694	NS or FC < 0.5
TC...TI.9317	MAP1LC3B	TC - TI	0.204773	0.446506	0.999694	NS or FC < 0.5
TC...TI.1734	OXR1	TC - TI	0.20475	0.151161	0.999694	NS or FC < 0.5
TC...TI.3133	SOCS3	TC - TI	0.204513	0.324439	0.999694	NS or FC < 0.5
TC...TI.3275	CDC34	TC - TI	0.204504	0.271937	0.999694	NS or FC < 0.5
TC...TI.8150	CHORDC1	TC - TI	0.204077	0.17534	0.999694	NS or FC < 0.5
TC...TI.4504	RLF	TC - TI	0.204067	0.473239	0.999694	NS or FC < 0.5
TC...TI.8645	GXYLT2	TC - TI	0.203945	0.203881	0.999694	NS or FC < 0.5
TC...TI.126	TIMP3	TC - TI	0.203832	0.328559	0.999694	NS or FC < 0.5
TC...TI.926	MIER1	TC - TI	0.203786	0.0155273	0.999694	p < 0.05
TC...TI.542	RAP1A	TC - TI	0.203777	0.120566	0.999694	NS or FC < 0.5
TC...TI.4088	NOVA1	TC - TI	0.203437	0.150354	0.999694	NS or FC < 0.5
TC...TI.6765	ZDHHC18	TC - TI	0.203385	0.226504	0.999694	NS or FC < 0.5
TC...TI.6126	RHOU	TC - TI	0.203307	0.437399	0.999694	NS or FC < 0.5
TC...TI.8509	COX20	TC - TI	0.203249	0.207767	0.999694	NS or FC < 0.5
TC...TI.4705	SRPK3	TC - TI	0.203246	0.150195	0.999694	NS or FC < 0.5
TC...TI.1182	YPEL5	TC - TI	0.203244	0.0201926	0.999694	p < 0.05
TC...TI.4407	ARL2BP	TC - TI	0.203123	0.187232	0.999694	NS or FC < 0.5
TC...TI.7169	OXNAD1	TC - TI	0.202864	0.36373	0.999694	NS or FC < 0.5
TC...TI.4259	HSPA13	TC - TI	0.202802	0.0253502	0.999694	p < 0.05
TC...TI.585	SUPT20H	TC - TI	0.202715	0.0501415	0.999694	NS or FC < 0.5
TC...TI.8384	AGR2	TC - TI	0.202612	0.649255	0.999694	NS or FC < 0.5
TC...TI.2618	P2RY2	TC - TI	0.202586	0.175753	0.999694	NS or FC < 0.5
TC...TI.748	FAM102A	TC - TI	0.202561	0.295721	0.999694	NS or FC < 0.5
TC...TI.6895	SYTL1	TC - TI	0.202546	0.229734	0.999694	NS or FC < 0.5
TC...TI.8587	FHIP2A	TC - TI	0.202106	0.0703673	0.999694	NS or FC < 0.5
TC...TI.4119	DCTN6	TC - TI	0.202067	0.0122752	0.999694	p < 0.05
TC...TI.847	RALGDS	TC - TI	0.202063	0.175557	0.999694	NS or FC < 0.5
TC...TI.8581	ERP44	TC - TI	0.201884	0.226222	0.999694	NS or FC < 0.5
TC...TI.6032	RIC1	TC - TI	0.201861	0.22019	0.999694	NS or FC < 0.5
TC...TI.4527	STK39	TC - TI	0.201812	0.225082	0.999694	NS or FC < 0.5
TC...TI.6735	FHIP1B	TC - TI	0.201734	0.179055	0.999694	NS or FC < 0.5
TC...TI.8328	SYPL1	TC - TI	0.201592	0.0832605	0.999694	NS or FC < 0.5
TC...TI.2778	RPS27A	TC - TI	0.201305	0.12153	0.999694	NS or FC < 0.5
TC...TI.8183	ENY2	TC - TI	0.201234	0.226917	0.999694	NS or FC < 0.5
TC...TI.3921	TUBB3	TC - TI	0.201218	0.189135	0.999694	NS or FC < 0.5
TC...TI.9014	RHOC	TC - TI	0.201145	0.335674	0.999694	NS or FC < 0.5
TC...TI.2817	SNAPC2	TC - TI	0.20111	0.230237	0.999694	NS or FC < 0.5
TC...TI.4905	BAHD1	TC - TI	0.200847	0.278574	0.999694	NS or FC < 0.5
TC...TI.9058	SEC22B	TC - TI	0.200813	0.109804	0.999694	NS or FC < 0.5
TC...TI.7111	GIMAP1	TC - TI	0.200652	0.236039	0.999694	NS or FC < 0.5
TC...TI.5803	CSGALNACT2	TC - TI	0.200622	0.502012	0.999694	NS or FC < 0.5
TC...TI.3375	SULT2B1	TC - TI	0.2006	0.427297	0.999694	NS or FC < 0.5
TC...TI.3563	HS3ST1	TC - TI	0.200477	0.244555	0.999694	NS or FC < 0.5
TC...TI.7900	NOTCH2NLA	TC - TI	0.200466	0.179438	0.999694	NS or FC < 0.5
TC...TI.2094	CCR1	TC - TI	0.20045	0.130686	0.999694	NS or FC < 0.5
TC...TI.3317	ACSL4	TC - TI	0.20039	0.140002	0.999694	NS or FC < 0.5
TC...TI.4265	MAGED1	TC - TI	0.200298	0.422916	0.999694	NS or FC < 0.5
TC...TI.5042	FNBP4	TC - TI	0.200226	0.0471327	0.999694	p < 0.05
TC...TI.1105	KLHL33	TC - TI	0.200208	0.436095	0.999694	NS or FC < 0.5
TC...TI.2458	HLA-DQA1	TC - TI	0.200163	0.234004	0.999694	NS or FC < 0.5
TC...TI.5157	FAM184B	TC - TI	0.200122	0.257707	0.999694	NS or FC < 0.5
TC...TI.3229	MED14	TC - TI	0.200116	0.293605	0.999694	NS or FC < 0.5
TC...TI.4066	NPC2	TC - TI	0.19994	0.174047	0.999694	NS or FC < 0.5
TC...TI.6121	SLC4A5	TC - TI	0.19989	0.238953	0.999694	NS or FC < 0.5
TC...TI.1337	BTF3L4	TC - TI	0.199743	0.0752594	0.999694	NS or FC < 0.5
TC...TI.4237	KDELR3	TC - TI	0.199684	0.0577817	0.999694	NS or FC < 0.5
TC...TI.4383	RASA3	TC - TI	0.199568	0.266031	0.999694	NS or FC < 0.5
TC...TI.4052	LAMTOR5	TC - TI	0.199556	0.226838	0.999694	NS or FC < 0.5
TC...TI.6051	PLXNA4	TC - TI	0.199506	0.448628	0.999694	NS or FC < 0.5
TC...TI.8233	MANEAL	TC - TI	0.199433	0.378582	0.999694	NS or FC < 0.5
TC...TI.1507	MAFF	TC - TI	0.199308	0.46767	0.999694	NS or FC < 0.5
TC...TI.5600	FBXO34	TC - TI	0.199267	0.251584	0.999694	NS or FC < 0.5
TC...TI.1346	PARVG	TC - TI	0.199173	0.128205	0.999694	NS or FC < 0.5
TC...TI.7565	MPP7	TC - TI	0.198903	0.488489	0.999694	NS or FC < 0.5
TC...TI.3139	RPL14	TC - TI	0.19887	0.506583	0.999694	NS or FC < 0.5
TC...TI.1939	RDX	TC - TI	0.19876	0.318601	0.999694	NS or FC < 0.5
TC...TI.3741	KLF10	TC - TI	0.198566	0.455411	0.999694	NS or FC < 0.5
TC...TI.4213	TMED2	TC - TI	0.198431	0.0688522	0.999694	NS or FC < 0.5
TC...TI.6612	SERPINB1	TC - TI	0.198426	0.371845	0.999694	NS or FC < 0.5
TC...TI.8496	CNNM4	TC - TI	0.198425	0.179832	0.999694	NS or FC < 0.5
TC...TI.6459	QTRT2	TC - TI	0.198371	0.226301	0.999694	NS or FC < 0.5
TC...TI.9200	TTC9	TC - TI	0.198353	0.576984	0.999694	NS or FC < 0.5
TC...TI.2006	HERC4	TC - TI	0.198327	0.26605	0.999694	NS or FC < 0.5
TC...TI.8809	MIA2	TC - TI	0.198319	0.328056	0.999694	NS or FC < 0.5
TC...TI.7141	CD109	TC - TI	0.198294	0.458027	0.999694	NS or FC < 0.5
TC...TI.7969	CIAO2B	TC - TI	0.198195	0.0358328	0.999694	p < 0.05
TC...TI.2430	GNB1	TC - TI	0.198194	0.199935	0.999694	NS or FC < 0.5
TC...TI.7887	ELF2	TC - TI	0.198121	0.208809	0.999694	NS or FC < 0.5
TC...TI.9336	PAGE5	TC - TI	0.197958	0.342435	0.999694	NS or FC < 0.5
TC...TI.5425	KRCC1	TC - TI	0.197878	0.0995333	0.999694	NS or FC < 0.5
TC...TI.2555	MFAP4	TC - TI	0.197629	0.180894	0.999694	NS or FC < 0.5
TC...TI.8616	FZD4	TC - TI	0.197592	0.131284	0.999694	NS or FC < 0.5
TC...TI.8395	ANAPC16	TC - TI	0.197591	0.39868	0.999694	NS or FC < 0.5
TC...TI.1695	VIPAS39	TC - TI	0.19739	0.00401739	0.999694	p < 0.05
TC...TI.5567	COMMD8	TC - TI	0.197295	0.231926	0.999694	NS or FC < 0.5
TC...TI.6544	GPR157	TC - TI	0.197196	0.331521	0.999694	NS or FC < 0.5
TC...TI.6192	RXRB	TC - TI	0.197161	0.262978	0.999694	NS or FC < 0.5
TC...TI.6449	PPP1R3B	TC - TI	0.197101	0.258557	0.999694	NS or FC < 0.5
TC...TI.825	CLDND1	TC - TI	0.197053	0.597533	0.999694	NS or FC < 0.5
TC...TI.3339	KIF5B	TC - TI	0.196941	0.111239	0.999694	NS or FC < 0.5
TC...TI.1864	HINFP	TC - TI	0.196854	0.216818	0.999694	NS or FC < 0.5
TC...TI.5947	PITHD1	TC - TI	0.196659	0.228384	0.999694	NS or FC < 0.5
TC...TI.6455	RTL10	TC - TI	0.196639	0.156706	0.999694	NS or FC < 0.5
TC...TI.2558	MGAT5	TC - TI	0.196624	0.219586	0.999694	NS or FC < 0.5
TC...TI.871	KDM5A	TC - TI	0.196616	0.111992	0.999694	NS or FC < 0.5
TC...TI.5679	INTS13	TC - TI	0.196557	0.245318	0.999694	NS or FC < 0.5
TC...TI.6722	EIF2A	TC - TI	0.196476	0.147019	0.999694	NS or FC < 0.5
TC...TI.7456	C6orf89	TC - TI	0.196364	0.0792555	0.999694	NS or FC < 0.5
TC...TI.3230	CD83	TC - TI	0.196307	0.367871	0.999694	NS or FC < 0.5
TC...TI.3545	SIAH2	TC - TI	0.196155	0.199439	0.999694	NS or FC < 0.5
TC...TI.2798	SFRP4	TC - TI	0.19615	0.314646	0.999694	NS or FC < 0.5
TC...TI.6999	ADCK2	TC - TI	0.196096	0.0990244	0.999694	NS or FC < 0.5
TC...TI.4931	FNBP1	TC - TI	0.195959	0.292975	0.999694	NS or FC < 0.5
TC...TI.2269	ALPP	TC - TI	0.195954	0.27379	0.999694	NS or FC < 0.5
TC...TI.7889	ZNF254	TC - TI	0.195831	0.26252	0.999694	NS or FC < 0.5
TC...TI.6480	ECHDC3	TC - TI	0.195657	0.11282	0.999694	NS or FC < 0.5
TC...TI.1305	PIK3IP1	TC - TI	0.195648	0.143465	0.999694	NS or FC < 0.5
TC...TI.8111	RITA1	TC - TI	0.195623	0.361184	0.999694	NS or FC < 0.5
TC...TI.7087	MACROD2	TC - TI	0.195605	0.421634	0.999694	NS or FC < 0.5
TC...TI.9250	ZMAT3	TC - TI	0.195593	0.206164	0.999694	NS or FC < 0.5
TC...TI.7244	EHD4	TC - TI	0.195466	0.438856	0.999694	NS or FC < 0.5
TC...TI.5400	KLF3	TC - TI	0.195306	0.234649	0.999694	NS or FC < 0.5
TC...TI.2630	PCOLCE	TC - TI	0.195182	0.340818	0.999694	NS or FC < 0.5
TC...TI.415	RPS3	TC - TI	0.195156	0.370837	0.999694	NS or FC < 0.5
TC...TI.6553	SLC66A2	TC - TI	0.195104	0.15689	0.999694	NS or FC < 0.5
TC...TI.1879	GFPT1	TC - TI	0.195098	0.418488	0.999694	NS or FC < 0.5
TC...TI.1557	MPP1	TC - TI	0.19503	0.338782	0.999694	NS or FC < 0.5
TC...TI.5114	REXO2	TC - TI	0.195026	0.196363	0.999694	NS or FC < 0.5
TC...TI.5007	DNMBP	TC - TI	0.194991	0.232857	0.999694	NS or FC < 0.5
TC...TI.1842	ATAD2B	TC - TI	0.194952	0.149409	0.999694	NS or FC < 0.5
TC...TI.2523	LAMP2	TC - TI	0.194833	0.0720207	0.999694	NS or FC < 0.5
TC...TI.1428	ANKRD65	TC - TI	0.194777	0.084796	0.999694	NS or FC < 0.5
TC...TI.8153	CMIP	TC - TI	0.194752	0.106377	0.999694	NS or FC < 0.5
TC...TI.7506	IL17RE	TC - TI	0.194564	0.206818	0.999694	NS or FC < 0.5
TC...TI.5865	TOMM7	TC - TI	0.194546	0.01827	0.999694	p < 0.05
TC...TI.6501	CLMP	TC - TI	0.19453	0.421893	0.999694	NS or FC < 0.5
TC...TI.2900	TPD52L2	TC - TI	0.194407	0.319033	0.999694	NS or FC < 0.5
TC...TI.2288	ATF4	TC - TI	0.194259	0.0981625	0.999694	NS or FC < 0.5
TC...TI.6139	MID1IP1	TC - TI	0.194069	0.350372	0.999694	NS or FC < 0.5
TC...TI.9001	RBM15B	TC - TI	0.193907	0.220225	0.999694	NS or FC < 0.5
TC...TI.3461	EIF2AK3	TC - TI	0.193817	0.0425102	0.999694	p < 0.05
TC...TI.7018	ESCO1	TC - TI	0.193669	0.425997	0.999694	NS or FC < 0.5
TC...TI.8620	GALNT15	TC - TI	0.193635	0.429444	0.999694	NS or FC < 0.5
TC...TI.8363	ZNF706	TC - TI	0.19363	0.203975	0.999694	NS or FC < 0.5
TC...TI.4154	PGRMC1	TC - TI	0.193542	0.327574	0.999694	NS or FC < 0.5
TC...TI.4777	S100A6	TC - TI	0.193523	0.499284	0.999694	NS or FC < 0.5
TC...TI.2227	GFRA3	TC - TI	0.193474	0.25541	0.999694	NS or FC < 0.5
TC...TI.1324	SLF2	TC - TI	0.193465	0.175206	0.999694	NS or FC < 0.5
TC...TI.2984	ZNF282	TC - TI	0.193446	0.145832	0.999694	NS or FC < 0.5
TC...TI.371	INPP5J	TC - TI	0.193113	0.20447	0.999694	NS or FC < 0.5
TC...TI.1404	AMFR	TC - TI	0.192931	0.163502	0.999694	NS or FC < 0.5
TC...TI.2957	ZNF207	TC - TI	0.192929	0.185126	0.999694	NS or FC < 0.5
TC...TI.3357	PFKFB3	TC - TI	0.192843	0.701094	0.999694	NS or FC < 0.5
TC...TI.6240	DMRTA1	TC - TI	0.192784	0.127054	0.999694	NS or FC < 0.5
TC...TI.7744	PPP2R2C	TC - TI	0.192777	0.515088	0.999694	NS or FC < 0.5
TC...TI.3151	ACOX1	TC - TI	0.192728	0.247185	0.999694	NS or FC < 0.5
TC...TI.6640	STK33	TC - TI	0.192513	0.260862	0.999694	NS or FC < 0.5
TC...TI.5091	C1orf43	TC - TI	0.192491	0.131853	0.999694	NS or FC < 0.5
TC...TI.8903	PABPC3	TC - TI	0.192317	0.144612	0.999694	NS or FC < 0.5
TC...TI.5812	CMAS	TC - TI	0.192263	0.201441	0.999694	NS or FC < 0.5
TC...TI.6725	IFI27L2	TC - TI	0.192162	0.201982	0.999694	NS or FC < 0.5
TC...TI.3551	FXR1	TC - TI	0.192106	0.159946	0.999694	NS or FC < 0.5
TC...TI.4483	MYO10	TC - TI	0.192044	0.130253	0.999694	NS or FC < 0.5
TC...TI.5559	MARCHF5	TC - TI	0.192037	0.204087	0.999694	NS or FC < 0.5
TC...TI.6403	GNPTAB	TC - TI	0.192034	0.154644	0.999694	NS or FC < 0.5
TC...TI.6650	C6orf62	TC - TI	0.192	0.199066	0.999694	NS or FC < 0.5
TC...TI.1768	CRABP2	TC - TI	0.191366	0.375346	0.999694	NS or FC < 0.5
TC...TI.8174	DNASE2	TC - TI	0.191346	0.156554	0.999694	NS or FC < 0.5
TC...TI.5217	C1QA	TC - TI	0.191306	0.392609	0.999694	NS or FC < 0.5
TC...TI.4072	PAIP1	TC - TI	0.191284	0.151981	0.999694	NS or FC < 0.5
TC...TI.2067	CTNNAL1	TC - TI	0.191055	0.124367	0.999694	NS or FC < 0.5
TC...TI.9297	EIF2S3B	TC - TI	0.190955	0.0476772	0.999694	p < 0.05
TC...TI.212	IL10RB	TC - TI	0.190764	0.341964	0.999694	NS or FC < 0.5
TC...TI.4114	KHDRBS1	TC - TI	0.19076	0.143219	0.999694	NS or FC < 0.5
TC...TI.2502	JUP	TC - TI	0.190754	0.0590792	0.999694	NS or FC < 0.5
TC...TI.8446	CA9	TC - TI	0.190751	0.677348	0.999694	NS or FC < 0.5
TC...TI.1828	BZW1	TC - TI	0.190728	0.14008	0.999694	NS or FC < 0.5
TC...TI.651	YIPF5	TC - TI	0.190726	0.287342	0.999694	NS or FC < 0.5
TC...TI.1726	MLLT10	TC - TI	0.190719	0.167393	0.999694	NS or FC < 0.5
TC...TI.8452	CARD16	TC - TI	0.190695	0.394464	0.999694	NS or FC < 0.5
TC...TI.4585	ST6GALNAC6	TC - TI	0.190689	0.0932498	0.999694	NS or FC < 0.5
TC...TI.1785	NUBPL	TC - TI	0.190581	0.0833312	0.999694	NS or FC < 0.5
TC...TI.4406	BACE2	TC - TI	0.19054	0.469579	0.999694	NS or FC < 0.5
TC...TI.8731	IRF2BP2	TC - TI	0.190397	0.212783	0.999694	NS or FC < 0.5
TC...TI.89	MMUT	TC - TI	0.190206	0.0575495	0.999694	NS or FC < 0.5
TC...TI.924	TNFAIP8	TC - TI	0.190013	0.455438	0.999694	NS or FC < 0.5
TC...TI.3755	GTF2IRD1	TC - TI	0.189918	0.119004	0.999694	NS or FC < 0.5
TC...TI.3682	RANBP9	TC - TI	0.189883	0.225821	0.999694	NS or FC < 0.5
TC...TI.4716	TSPAN13	TC - TI	0.189807	0.51698	0.999694	NS or FC < 0.5
TC...TI.4798	EMC2	TC - TI	0.18979	0.0359755	0.999694	p < 0.05
TC...TI.624	DKK3	TC - TI	0.189718	0.228136	0.999694	NS or FC < 0.5
TC...TI.7590	RNF149	TC - TI	0.189716	0.176139	0.999694	NS or FC < 0.5
TC...TI.8444	C1R	TC - TI	0.189705	0.284678	0.999694	NS or FC < 0.5
TC...TI.6450	PLEKHF2	TC - TI	0.189667	0.161375	0.999694	NS or FC < 0.5
TC...TI.4258	SRP72	TC - TI	0.189435	0.113707	0.999694	NS or FC < 0.5
TC...TI.5046	PUM2	TC - TI	0.18919	0.257695	0.999694	NS or FC < 0.5
TC...TI.1187	CTSA	TC - TI	0.189122	0.131274	0.999694	NS or FC < 0.5
TC...TI.1360	ARFGAP3	TC - TI	0.189065	0.0833148	0.999694	NS or FC < 0.5
TC...TI.639	ARF1	TC - TI	0.189044	0.293305	0.999694	NS or FC < 0.5
TC...TI.4823	KIAA0232	TC - TI	0.188929	0.24938	0.999694	NS or FC < 0.5
TC...TI.6708	TMEM120A	TC - TI	0.188827	0.321993	0.999694	NS or FC < 0.5
TC...TI.9113	SOX4	TC - TI	0.188751	0.300433	0.999694	NS or FC < 0.5
TC...TI.2909	GFUS	TC - TI	0.188597	0.178381	0.999694	NS or FC < 0.5
TC...TI.5919	MRPS22	TC - TI	0.188581	0.413478	0.999694	NS or FC < 0.5
TC...TI.4928	PDXDC1	TC - TI	0.18856	0.337234	0.999694	NS or FC < 0.5
TC...TI.7847	RAC1	TC - TI	0.188559	0.17033	0.999694	NS or FC < 0.5
TC...TI.900	TUBB2A	TC - TI	0.188519	0.426844	0.999694	NS or FC < 0.5
TC...TI.2238	PRMT2	TC - TI	0.188429	0.231081	0.999694	NS or FC < 0.5
TC...TI.4026	EMG1	TC - TI	0.188405	0.207128	0.999694	NS or FC < 0.5
TC...TI.6262	HS1BP3	TC - TI	0.18834	0.345332	0.999694	NS or FC < 0.5
TC...TI.7654	PATJ	TC - TI	0.188281	0.0542117	0.999694	NS or FC < 0.5
TC...TI.6630	NDEL1	TC - TI	0.187941	0.0263716	0.999694	p < 0.05
TC...TI.1689	SEC31A	TC - TI	0.187922	0.146965	0.999694	NS or FC < 0.5
TC...TI.5493	DYM	TC - TI	0.187807	0.179183	0.999694	NS or FC < 0.5
TC...TI.6188	MCL1	TC - TI	0.187714	0.0966529	0.999694	NS or FC < 0.5
TC...TI.7579	PRR14L	TC - TI	0.187682	0.15303	0.999694	NS or FC < 0.5
TC...TI.8941	PLEKHN1	TC - TI	0.187612	0.468905	0.999694	NS or FC < 0.5
TC...TI.1896	SLC52A2	TC - TI	0.187534	0.0353704	0.999694	p < 0.05
TC...TI.602	RPS12	TC - TI	0.187462	0.071325	0.999694	NS or FC < 0.5
TC...TI.8200	GUCD1	TC - TI	0.187459	0.326706	0.999694	NS or FC < 0.5
TC...TI.9095	SLC45A3	TC - TI	0.187408	0.203747	0.999694	NS or FC < 0.5
TC...TI.1460	PAFAH1B3	TC - TI	0.187103	0.163979	0.999694	NS or FC < 0.5
TC...TI.5276	INSIG2	TC - TI	0.186923	0.214468	0.999694	NS or FC < 0.5
TC...TI.3216	ASMTL	TC - TI	0.186918	0.475761	0.999694	NS or FC < 0.5
TC...TI.5618	NTAQ1	TC - TI	0.186875	0.254291	0.999694	NS or FC < 0.5
TC...TI.1523	CHAMP1	TC - TI	0.186845	0.236163	0.999694	NS or FC < 0.5
TC...TI.3768	ACTR3	TC - TI	0.186823	0.35612	0.999694	NS or FC < 0.5
TC...TI.4290	PWP1	TC - TI	0.186797	0.243863	0.999694	NS or FC < 0.5
TC...TI.7448	HIPK1	TC - TI	0.186768	0.261882	0.999694	NS or FC < 0.5
TC...TI.8324	STAT5A	TC - TI	0.186643	0.174566	0.999694	NS or FC < 0.5
TC...TI.3388	RAB7A	TC - TI	0.186479	0.201168	0.999694	NS or FC < 0.5
TC...TI.6195	SEC24A	TC - TI	0.186342	0.0633435	0.999694	NS or FC < 0.5
TC...TI.2010	TADA3	TC - TI	0.186336	0.41091	0.999694	NS or FC < 0.5
TC...TI.1649	ATR	TC - TI	0.18631	0.203695	0.999694	NS or FC < 0.5
TC...TI.7525	SH2D3C	TC - TI	0.186147	0.358341	0.999694	NS or FC < 0.5
TC...TI.4719	EIF2AK1	TC - TI	0.186051	0.333749	0.999694	NS or FC < 0.5
TC...TI.7745	OLFML2A	TC - TI	0.185994	0.596397	0.999694	NS or FC < 0.5
TC...TI.4820	RASSF2	TC - TI	0.185914	0.122569	0.999694	NS or FC < 0.5
TC...TI.3711	LMAN1	TC - TI	0.185893	0.0401132	0.999694	p < 0.05
TC...TI.8983	PTPRE	TC - TI	0.185812	0.370619	0.999694	NS or FC < 0.5
TC...TI.3979	PPP2R5D	TC - TI	0.18578	0.0961166	0.999694	NS or FC < 0.5
TC...TI.1795	KATNA1	TC - TI	0.185778	0.225983	0.999694	NS or FC < 0.5
TC...TI.455	TCEAL9	TC - TI	0.185719	0.177418	0.999694	NS or FC < 0.5
TC...TI.4945	PPRC1	TC - TI	0.185682	0.174214	0.999694	NS or FC < 0.5
TC...TI.1228	SPAG9	TC - TI	0.185645	0.219004	0.999694	NS or FC < 0.5
TC...TI.1050	ZBTB34	TC - TI	0.185643	0.178102	0.999694	NS or FC < 0.5
TC...TI.1380	ARHGAP32	TC - TI	0.185593	0.120946	0.999694	NS or FC < 0.5
TC...TI.9254	ZNF174	TC - TI	0.185376	0.10566	0.999694	NS or FC < 0.5
TC...TI.3031	TNFSF11	TC - TI	0.185342	0.417841	0.999694	NS or FC < 0.5
TC...TI.5443	EFEMP2	TC - TI	0.185341	0.596886	0.999694	NS or FC < 0.5
TC...TI.3587	CBFA2T3	TC - TI	0.185308	0.386024	0.999694	NS or FC < 0.5
TC...TI.763	EEF1B2	TC - TI	0.185295	0.1621	0.999694	NS or FC < 0.5
TC...TI.115	PRNP	TC - TI	0.185131	0.125102	0.999694	NS or FC < 0.5
TC...TI.6041	LRFN1	TC - TI	0.185099	0.099362	0.999694	NS or FC < 0.5
TC...TI.1931	EPB41L1	TC - TI	0.184961	0.320675	0.999694	NS or FC < 0.5
TC...TI.9141	SWAP70	TC - TI	0.184932	0.203642	0.999694	NS or FC < 0.5
TC...TI.5554	BPNT2	TC - TI	0.184903	0.311997	0.999694	NS or FC < 0.5
TC...TI.203	SERPINE1	TC - TI	0.184868	0.519448	0.999694	NS or FC < 0.5
TC...TI.58	MSH6	TC - TI	0.184833	0.300104	0.999694	NS or FC < 0.5
TC...TI.6168	MRPS35	TC - TI	0.184779	0.107661	0.999694	NS or FC < 0.5
TC...TI.7227	MAPK10	TC - TI	0.184745	0.301257	0.999694	NS or FC < 0.5
TC...TI.8741	JUNB	TC - TI	0.184724	0.311725	0.999694	NS or FC < 0.5
TC...TI.4001	TLN1	TC - TI	0.184468	0.00970167	0.999694	p < 0.05
TC...TI.4586	UBQLN2	TC - TI	0.184419	0.0758218	0.999694	NS or FC < 0.5
TC...TI.6290	ACBD3	TC - TI	0.184397	0.376584	0.999694	NS or FC < 0.5
TC...TI.4206	KDELR1	TC - TI	0.184395	0.0259704	0.999694	p < 0.05
TC...TI.1742	ATP6V1F	TC - TI	0.184336	0.113068	0.999694	NS or FC < 0.5
TC...TI.9252	ZNF117	TC - TI	0.184317	0.435254	0.999694	NS or FC < 0.5
TC...TI.5585	HIF1AN	TC - TI	0.184131	0.0696664	0.999694	NS or FC < 0.5
TC...TI.2249	IL10RA	TC - TI	0.184109	0.393457	0.999694	NS or FC < 0.5
TC...TI.7290	NDUFAF7	TC - TI	0.184046	0.335159	0.999694	NS or FC < 0.5
TC...TI.6440	OCEL1	TC - TI	0.18397	0.197242	0.999694	NS or FC < 0.5
TC...TI.8736	ITGA2	TC - TI	0.183921	0.555675	0.999694	NS or FC < 0.5
TC...TI.7198	HINT3	TC - TI	0.183906	0.198392	0.999694	NS or FC < 0.5
TC...TI.6430	CARS2	TC - TI	0.183891	0.0710118	0.999694	NS or FC < 0.5
TC...TI.8707	HLA-F	TC - TI	0.183675	0.240578	0.999694	NS or FC < 0.5
TC...TI.7652	ZNF800	TC - TI	0.183632	0.129305	0.999694	NS or FC < 0.5
TC...TI.8898	ORAI1	TC - TI	0.183338	0.339371	0.999694	NS or FC < 0.5
TC...TI.6788	PHF6	TC - TI	0.183284	0.0995856	0.999694	NS or FC < 0.5
TC...TI.1430	LAMTOR2	TC - TI	0.183227	0.215425	0.999694	NS or FC < 0.5
TC...TI.9290	BCL9L	TC - TI	0.183196	0.206991	0.999694	NS or FC < 0.5
TC...TI.3419	COX7A2L	TC - TI	0.182831	0.0579485	0.999694	NS or FC < 0.5
TC...TI.2585	MYC	TC - TI	0.182626	0.533225	0.999694	NS or FC < 0.5
TC...TI.5872	HES2	TC - TI	0.182598	0.425448	0.999694	NS or FC < 0.5
TC...TI.6391	BBLN	TC - TI	0.182482	0.120506	0.999694	NS or FC < 0.5
TC...TI.2539	SH2D1A	TC - TI	0.18245	0.367092	0.999694	NS or FC < 0.5
TC...TI.3307	EGR3	TC - TI	0.182292	0.380842	0.999694	NS or FC < 0.5
TC...TI.7620	MFSD12	TC - TI	0.182145	0.0931249	0.999694	NS or FC < 0.5
TC...TI.4865	OSBPL2	TC - TI	0.182104	0.213631	0.999694	NS or FC < 0.5
TC...TI.8114	COA8	TC - TI	0.181966	0.279232	0.999694	NS or FC < 0.5
TC...TI.5880	FAM214A	TC - TI	0.181925	0.143615	0.999694	NS or FC < 0.5
TC...TI.6400	TNIP2	TC - TI	0.181804	0.128169	0.999694	NS or FC < 0.5
TC...TI.3754	GPR52	TC - TI	0.181708	0.249069	0.999694	NS or FC < 0.5
TC...TI.1948	JARID2	TC - TI	0.181528	0.107865	0.999694	NS or FC < 0.5
TC...TI.3938	CAPZA1	TC - TI	0.181355	0.343641	0.999694	NS or FC < 0.5
TC...TI.2296	ATP6V1B1	TC - TI	0.181346	0.308169	0.999694	NS or FC < 0.5
TC...TI.3249	GTPBP1	TC - TI	0.1813	0.0461515	0.999694	p < 0.05
TC...TI.3071	RNMT	TC - TI	0.180886	0.49639	0.999694	NS or FC < 0.5
TC...TI.287	PGR	TC - TI	0.180683	0.280657	0.999694	NS or FC < 0.5
TC...TI.6205	ABHD4	TC - TI	0.180246	0.0977203	0.999694	NS or FC < 0.5
TC...TI.1073	PACS2	TC - TI	0.180182	0.191006	0.999694	NS or FC < 0.5
TC...TI.5534	SLC39A4	TC - TI	0.180171	0.355318	0.999694	NS or FC < 0.5
TC...TI.4382	RALY	TC - TI	0.180106	0.0440762	0.999694	p < 0.05
TC...TI.2250	IL13RA1	TC - TI	0.180069	0.5653	0.999694	NS or FC < 0.5
TC...TI.5212	CRYL1	TC - TI	0.180004	0.313286	0.999694	NS or FC < 0.5
TC...TI.3372	SMS	TC - TI	0.180003	0.43516	0.999694	NS or FC < 0.5
TC...TI.5115	IBTK	TC - TI	0.1799	0.27677	0.999694	NS or FC < 0.5
TC...TI.822	PEG10	TC - TI	0.17973	0.507261	0.999694	NS or FC < 0.5
TC...TI.7024	PCMTD1	TC - TI	0.179677	0.15918	0.999694	NS or FC < 0.5
TC...TI.2452	HK3	TC - TI	0.179668	0.397314	0.999694	NS or FC < 0.5
TC...TI.1293	INPP5K	TC - TI	0.179619	0.274724	0.999694	NS or FC < 0.5
TC...TI.6831	ARHGAP9	TC - TI	0.179581	0.458447	0.999694	NS or FC < 0.5
TC...TI.7231	DNER	TC - TI	0.179574	0.372737	0.999694	NS or FC < 0.5
TC...TI.469	ZNF484	TC - TI	0.179571	0.17479	0.999694	NS or FC < 0.5
TC...TI.9196	TSPAN1	TC - TI	0.179503	0.67802	0.999694	NS or FC < 0.5
TC...TI.2388	EDNRA	TC - TI	0.179453	0.27526	0.999694	NS or FC < 0.5
TC...TI.6694	LONP2	TC - TI	0.179348	0.224505	0.999694	NS or FC < 0.5
TC...TI.2035	MUC20	TC - TI	0.179325	0.336464	0.999694	NS or FC < 0.5
TC...TI.5449	A4GALT	TC - TI	0.179306	0.475534	0.999694	NS or FC < 0.5
TC...TI.3690	HLA-E	TC - TI	0.179297	0.218834	0.999694	NS or FC < 0.5
TC...TI.4874	FAM20B	TC - TI	0.17924	0.342371	0.999694	NS or FC < 0.5
TC...TI.1192	SULF1	TC - TI	0.179226	0.238864	0.999694	NS or FC < 0.5
TC...TI.1953	IFT20	TC - TI	0.17918	0.16962	0.999694	NS or FC < 0.5
TC...TI.7495	RNF19B	TC - TI	0.179124	0.319174	0.999694	NS or FC < 0.5
TC...TI.9052	SCAMP3	TC - TI	0.179062	0.0166415	0.999694	p < 0.05
TC...TI.710	STK24	TC - TI	0.178917	0.247093	0.999694	NS or FC < 0.5
TC...TI.420	OR4F6	TC - TI	0.1788	0.330175	0.999694	NS or FC < 0.5
TC...TI.5165	BICRA	TC - TI	0.178739	0.0884597	0.999694	NS or FC < 0.5
TC...TI.5831	SH3BP1	TC - TI	0.178716	0.175008	0.999694	NS or FC < 0.5
TC...TI.4729	TNFRSF21	TC - TI	0.178699	0.352991	0.999694	NS or FC < 0.5
TC...TI.5427	MEX3C	TC - TI	0.178551	0.382055	0.999694	NS or FC < 0.5
TC...TI.905	QSER1	TC - TI	0.17852	0.170883	0.999694	NS or FC < 0.5
TC...TI.6481	ZFAND1	TC - TI	0.178519	0.0626114	0.999694	NS or FC < 0.5
TC...TI.1888	THBS3	TC - TI	0.178449	0.191861	0.999694	NS or FC < 0.5
TC...TI.716	PJA1	TC - TI	0.178381	0.324224	0.999694	NS or FC < 0.5
TC...TI.4886	DLGAP4	TC - TI	0.178356	0.398508	0.999694	NS or FC < 0.5
TC...TI.1306	POSTN	TC - TI	0.178291	0.532185	0.999694	NS or FC < 0.5
TC...TI.4847	PLEKHM1	TC - TI	0.178285	0.205304	0.999694	NS or FC < 0.5
TC...TI.6667	SH3BGRL3	TC - TI	0.178179	0.371799	0.999694	NS or FC < 0.5
TC...TI.2283	RHOA	TC - TI	0.178144	0.19071	0.999694	NS or FC < 0.5
TC...TI.8597	FCGR2B	TC - TI	0.178136	0.229355	0.999694	NS or FC < 0.5
TC...TI.6340	RSRC2	TC - TI	0.177994	0.396747	0.999694	NS or FC < 0.5
TC...TI.8998	RASSF5	TC - TI	0.177935	0.404859	0.999694	NS or FC < 0.5
TC...TI.8405	APOC2	TC - TI	0.177869	0.493298	0.999694	NS or FC < 0.5
TC...TI.6399	GDPD3	TC - TI	0.177856	0.513934	0.999694	NS or FC < 0.5
TC...TI.9274	HLA-A	TC - TI	0.177628	0.0999756	0.999694	NS or FC < 0.5
TC...TI.70	IDS	TC - TI	0.177559	0.452137	0.999694	NS or FC < 0.5
TC...TI.102	PEX7	TC - TI	0.177421	0.376634	0.999694	NS or FC < 0.5
TC...TI.8920	PELO	TC - TI	0.177359	0.180849	0.999694	NS or FC < 0.5
TC...TI.1081	ACTN1	TC - TI	0.177286	0.508854	0.999694	NS or FC < 0.5
TC...TI.9024	RPL13	TC - TI	0.177187	0.346751	0.999694	NS or FC < 0.5
TC...TI.5935	MNT	TC - TI	0.17718	0.104144	0.999694	NS or FC < 0.5
TC...TI.4091	GNAI3	TC - TI	0.177136	0.357182	0.999694	NS or FC < 0.5
TC...TI.5599	TMEM255A	TC - TI	0.176832	0.326287	0.999694	NS or FC < 0.5
TC...TI.3894	MANF	TC - TI	0.176574	0.0999878	0.999694	NS or FC < 0.5
TC...TI.6375	ZFYVE21	TC - TI	0.176493	0.0111175	0.999694	p < 0.05
TC...TI.6624	HM13	TC - TI	0.176349	0.255933	0.999694	NS or FC < 0.5
TC...TI.2950	CNBP	TC - TI	0.176334	0.238341	0.999694	NS or FC < 0.5
TC...TI.5077	YIPF3	TC - TI	0.176214	0.0504241	0.999694	NS or FC < 0.5
TC...TI.5527	RETSAT	TC - TI	0.176199	0.0422652	0.999694	p < 0.05
TC...TI.4538	SGK3	TC - TI	0.17611	0.259719	0.999694	NS or FC < 0.5
TC...TI.176	C1QB	TC - TI	0.176094	0.451859	0.999694	NS or FC < 0.5
TC...TI.698	CRELD1	TC - TI	0.176026	0.488679	0.999694	NS or FC < 0.5
TC...TI.8889	NXPH4	TC - TI	0.176009	0.491773	0.999694	NS or FC < 0.5
TC...TI.2062	SLC44A1	TC - TI	0.175938	0.334822	0.999694	NS or FC < 0.5
TC...TI.6303	ILRUN	TC - TI	0.175795	0.181697	0.999694	NS or FC < 0.5
TC...TI.38	ERCC5	TC - TI	0.175593	0.313455	0.999694	NS or FC < 0.5
TC...TI.2840	SQLE	TC - TI	0.175552	0.584298	0.999694	NS or FC < 0.5
TC...TI.889	SMIM15	TC - TI	0.175442	0.359893	0.999694	NS or FC < 0.5
TC...TI.8450	CAPG	TC - TI	0.175302	0.131388	0.999694	NS or FC < 0.5
TC...TI.7532	UNC5B	TC - TI	0.175243	0.348573	0.999694	NS or FC < 0.5
TC...TI.6677	GABARAPL1	TC - TI	0.175238	0.362825	0.999694	NS or FC < 0.5
TC...TI.5608	ATG16L1	TC - TI	0.175032	0.334236	0.999694	NS or FC < 0.5
TC...TI.3572	FGB	TC - TI	0.174981	0.426024	0.999694	NS or FC < 0.5
TC...TI.299	PTGDS	TC - TI	0.174977	0.204429	0.999694	NS or FC < 0.5
TC...TI.7390	FRMD6	TC - TI	0.174971	0.38983	0.999694	NS or FC < 0.5
TC...TI.2856	SUPV3L1	TC - TI	0.174945	0.113465	0.999694	NS or FC < 0.5
TC...TI.5861	APBB1IP	TC - TI	0.174909	0.107979	0.999694	NS or FC < 0.5
TC...TI.6615	OSBP2	TC - TI	0.174812	0.551391	0.999694	NS or FC < 0.5
TC...TI.107	PHKG2	TC - TI	0.174682	0.107715	0.999694	NS or FC < 0.5
TC...TI.3488	VPS26A	TC - TI	0.174638	0.0303695	0.999694	p < 0.05
TC...TI.7106	WAC	TC - TI	0.174554	0.133443	0.999694	NS or FC < 0.5
TC...TI.1049	ZNF506	TC - TI	0.174467	0.258782	0.999694	NS or FC < 0.5
TC...TI.5992	RAB22A	TC - TI	0.173955	0.0783072	0.999694	NS or FC < 0.5
TC...TI.3813	MRPS31	TC - TI	0.173899	0.290251	0.999694	NS or FC < 0.5
TC...TI.4013	NCOR1	TC - TI	0.173886	0.189769	0.999694	NS or FC < 0.5
TC...TI.5692	P3H2	TC - TI	0.173883	0.323067	0.999694	NS or FC < 0.5
TC...TI.7598	TMEM86B	TC - TI	0.173794	0.300544	0.999694	NS or FC < 0.5
TC...TI.9304	GET1	TC - TI	0.173765	0.117525	0.999694	NS or FC < 0.5
TC...TI.6638	MAP4	TC - TI	0.173536	0.159526	0.999694	NS or FC < 0.5
TC...TI.136	TPP1	TC - TI	0.173453	0.213746	0.999694	NS or FC < 0.5
TC...TI.2654	PITX1	TC - TI	0.173387	0.370918	0.999694	NS or FC < 0.5
TC...TI.2074	CLIC1	TC - TI	0.173342	0.312563	0.999694	NS or FC < 0.5
TC...TI.5845	FBXW5	TC - TI	0.173337	0.103583	0.999694	NS or FC < 0.5
TC...TI.1423	RRP12	TC - TI	0.173074	0.180196	0.999694	NS or FC < 0.5
TC...TI.3306	EFNA1	TC - TI	0.173027	0.0778986	0.999694	NS or FC < 0.5
TC...TI.2229	GCLC	TC - TI	0.173022	0.0274573	0.999694	p < 0.05
TC...TI.876	STAG2	TC - TI	0.172922	0.275827	0.999694	NS or FC < 0.5
TC...TI.8306	RSU1	TC - TI	0.172735	0.179519	0.999694	NS or FC < 0.5
TC...TI.444	ADAM9	TC - TI	0.172628	0.330083	0.999694	NS or FC < 0.5
TC...TI.5260	IER3IP1	TC - TI	0.172567	0.119023	0.999694	NS or FC < 0.5
TC...TI.6499	MOB3B	TC - TI	0.172547	0.383812	0.999694	NS or FC < 0.5
TC...TI.3964	PDGFRA	TC - TI	0.172528	0.388439	0.999694	NS or FC < 0.5
TC...TI.48	GALK1	TC - TI	0.172487	0.180953	0.999694	NS or FC < 0.5
TC...TI.8366	ABCA1	TC - TI	0.1723	0.599371	0.999694	NS or FC < 0.5
TC...TI.4287	POLR3A	TC - TI	0.172291	0.0483272	0.999694	p < 0.05
TC...TI.6458	STEAP4	TC - TI	0.172261	0.345083	0.999694	NS or FC < 0.5
TC...TI.2280	ARF4	TC - TI	0.172198	0.106514	0.999694	NS or FC < 0.5
TC...TI.8601	FKBP10	TC - TI	0.172158	0.209986	0.999694	NS or FC < 0.5
TC...TI.2949	ZNF264	TC - TI	0.172145	0.291435	0.999694	NS or FC < 0.5
TC...TI.3021	LGR5	TC - TI	0.171822	0.363558	0.999694	NS or FC < 0.5
TC...TI.1652	SLAMF6	TC - TI	0.1718	0.304024	0.999694	NS or FC < 0.5
TC...TI.7764	TPRG1L	TC - TI	0.171651	0.362279	0.999694	NS or FC < 0.5
TC...TI.657	CHN1	TC - TI	0.171413	0.281802	0.999694	NS or FC < 0.5
TC...TI.6566	NAA50	TC - TI	0.171381	0.216729	0.999694	NS or FC < 0.5
TC...TI.8186	ESRP1	TC - TI	0.171285	0.0896041	0.999694	NS or FC < 0.5
TC...TI.3443	SNAP29	TC - TI	0.171127	0.239044	0.999694	NS or FC < 0.5
TC...TI.582	RPS10	TC - TI	0.171099	0.239744	0.999694	NS or FC < 0.5
TC...TI.4649	TMEM208	TC - TI	0.170827	0.22907	0.999694	NS or FC < 0.5
TC...TI.5949	PNPLA2	TC - TI	0.170815	0.122942	0.999694	NS or FC < 0.5
TC...TI.6305	FNDC3B	TC - TI	0.170686	0.23927	0.999694	NS or FC < 0.5
TC...TI.6435	ACSS3	TC - TI	0.170535	0.431474	0.999694	NS or FC < 0.5
TC...TI.3987	DNAJC3	TC - TI	0.170526	0.375411	0.999694	NS or FC < 0.5
TC...TI.4915	KLHDC10	TC - TI	0.170484	0.0712202	0.999694	NS or FC < 0.5
TC...TI.1529	TRAF3IP2	TC - TI	0.170445	0.446955	0.999694	NS or FC < 0.5
TC...TI.2119	ELK3	TC - TI	0.17043	0.464265	0.999694	NS or FC < 0.5
TC...TI.4871	ARHGAP44	TC - TI	0.170249	0.199482	0.999694	NS or FC < 0.5
TC...TI.2459	HLA-DQB1	TC - TI	0.170155	0.439871	0.999694	NS or FC < 0.5
TC...TI.3412	THAP12	TC - TI	0.170148	0.0944221	0.999694	NS or FC < 0.5
TC...TI.6453	VEPH1	TC - TI	0.170065	0.481677	0.999694	NS or FC < 0.5
TC...TI.3273	CCNG2	TC - TI	0.170034	0.599152	0.999694	NS or FC < 0.5
TC...TI.5012	IQSEC3	TC - TI	0.16977	0.304516	0.999694	NS or FC < 0.5
TC...TI.5630	VAC14	TC - TI	0.169748	0.280061	0.999694	NS or FC < 0.5
TC...TI.3644	PDCL	TC - TI	0.169697	0.0302303	0.999694	p < 0.05
TC...TI.1074	TMEM176B	TC - TI	0.169644	0.343706	0.999694	NS or FC < 0.5
TC...TI.546	HERPUD1	TC - TI	0.169643	0.524916	0.999694	NS or FC < 0.5
TC...TI.3195	GTF2F2	TC - TI	0.169583	0.251642	0.999694	NS or FC < 0.5
TC...TI.9036	RPS7	TC - TI	0.169508	0.339957	0.999694	NS or FC < 0.5
TC...TI.4985	KANK1	TC - TI	0.169386	0.16059	0.999694	NS or FC < 0.5
TC...TI.9239	ZBTB10	TC - TI	0.169371	0.107087	0.999694	NS or FC < 0.5
TC...TI.8133	ARMC10	TC - TI	0.169283	0.0833291	0.999694	NS or FC < 0.5
TC...TI.5853	C11orf71	TC - TI	0.169053	0.106814	0.999694	NS or FC < 0.5
TC...TI.6828	ACRBP	TC - TI	0.168933	0.295656	0.999694	NS or FC < 0.5
TC...TI.8551	DPYSL2	TC - TI	0.168887	0.317573	0.999694	NS or FC < 0.5
TC...TI.5232	SBDS	TC - TI	0.168845	0.159476	0.999694	NS or FC < 0.5
TC...TI.3363	RAB4A	TC - TI	0.168815	0.21437	0.999694	NS or FC < 0.5
TC...TI.4745	P2RY10	TC - TI	0.168734	0.378981	0.999694	NS or FC < 0.5
TC...TI.923	APH1A	TC - TI	0.168687	0.155279	0.999694	NS or FC < 0.5
TC...TI.4706	AKAP8L	TC - TI	0.168685	0.262863	0.999694	NS or FC < 0.5
TC...TI.1262	TOMM6	TC - TI	0.168584	0.105164	0.999694	NS or FC < 0.5
TC...TI.5092	POT1	TC - TI	0.168331	0.0830768	0.999694	NS or FC < 0.5
TC...TI.6767	MED10	TC - TI	0.168207	0.16315	0.999694	NS or FC < 0.5
TC...TI.73	IL2RG	TC - TI	0.168168	0.554408	0.999694	NS or FC < 0.5
TC...TI.3464	RASAL2	TC - TI	0.168157	0.263502	0.999694	NS or FC < 0.5
TC...TI.8942	PLOD2	TC - TI	0.168151	0.73562	0.999694	NS or FC < 0.5
TC...TI.1548	LCORL	TC - TI	0.168099	0.19122	0.999694	NS or FC < 0.5
TC...TI.9035	RPS5	TC - TI	0.168089	0.206749	0.999694	NS or FC < 0.5
TC...TI.7650	CHMP4B	TC - TI	0.168075	0.259538	0.999694	NS or FC < 0.5
TC...TI.1966	TAF11	TC - TI	0.167966	0.0701587	0.999694	NS or FC < 0.5
TC...TI.691	TP53BP2	TC - TI	0.167924	0.395205	0.999694	NS or FC < 0.5
TC...TI.6462	ZYG11B	TC - TI	0.167896	0.283127	0.999694	NS or FC < 0.5
TC...TI.2515	KRT31	TC - TI	0.167882	0.438593	0.999694	NS or FC < 0.5
TC...TI.2065	CRISPLD1	TC - TI	0.167761	0.567748	0.999694	NS or FC < 0.5
TC...TI.3615	GNB2	TC - TI	0.167723	0.186755	0.999694	NS or FC < 0.5
TC...TI.1367	MORF4L2	TC - TI	0.167695	0.32773	0.999694	NS or FC < 0.5
TC...TI.7999	STAM	TC - TI	0.167664	0.408545	0.999694	NS or FC < 0.5
TC...TI.6196	ZNF277	TC - TI	0.167613	0.0260314	0.999694	p < 0.05
TC...TI.3669	MED6	TC - TI	0.167546	0.343031	0.999694	NS or FC < 0.5
TC...TI.5634	HELLS	TC - TI	0.16743	0.358522	0.999694	NS or FC < 0.5
TC...TI.7989	MYNN	TC - TI	0.167418	0.311585	0.999694	NS or FC < 0.5
TC...TI.7531	BDNF	TC - TI	0.167409	0.417865	0.999694	NS or FC < 0.5
TC...TI.1480	ANXA4	TC - TI	0.167376	0.206206	0.999694	NS or FC < 0.5
TC...TI.971	TBX18	TC - TI	0.167324	0.326109	0.999694	NS or FC < 0.5
TC...TI.7474	UHRF2	TC - TI	0.167163	0.22132	0.999694	NS or FC < 0.5
TC...TI.5943	VANGL2	TC - TI	0.167125	0.227216	0.999694	NS or FC < 0.5
TC...TI.8500	COL25A1	TC - TI	0.166987	0.495159	0.999694	NS or FC < 0.5
TC...TI.8754	KLF9	TC - TI	0.166986	0.469304	0.999694	NS or FC < 0.5
TC...TI.5535	LRRC40	TC - TI	0.16695	0.0674365	0.999694	NS or FC < 0.5
TC...TI.3159	B2M	TC - TI	0.166909	0.405031	0.999694	NS or FC < 0.5
TC...TI.8420	B4GALT5	TC - TI	0.166884	0.323254	0.999694	NS or FC < 0.5
TC...TI.3124	FUBP3	TC - TI	0.166683	0.0323443	0.999694	p < 0.05
TC...TI.465	ALG8	TC - TI	0.166621	0.288076	0.999694	NS or FC < 0.5
TC...TI.5482	NOTCH1	TC - TI	0.166618	0.29008	0.999694	NS or FC < 0.5
TC...TI.929	ZAP70	TC - TI	0.166597	0.526412	0.999694	NS or FC < 0.5
TC...TI.178	FUT2	TC - TI	0.166587	0.42485	0.999694	NS or FC < 0.5
TC...TI.3294	DFFA	TC - TI	0.166481	0.080427	0.999694	NS or FC < 0.5
TC...TI.7312	NSMCE1	TC - TI	0.166377	0.241203	0.999694	NS or FC < 0.5
TC...TI.2733	PTPRH	TC - TI	0.166366	0.451937	0.999694	NS or FC < 0.5
TC...TI.3396	RAB11A	TC - TI	0.166279	0.362783	0.999694	NS or FC < 0.5
TC...TI.1130	AEBP2	TC - TI	0.166196	0.16806	0.999694	NS or FC < 0.5
TC...TI.4183	TALDO1	TC - TI	0.16614	0.590076	0.999694	NS or FC < 0.5
TC...TI.8093	PCNP	TC - TI	0.166058	0.144272	0.999694	NS or FC < 0.5
TC...TI.6292	SMURF2	TC - TI	0.166045	0.246711	0.999694	NS or FC < 0.5
TC...TI.4781	SH3PXD2A	TC - TI	0.165978	0.250556	0.999694	NS or FC < 0.5
TC...TI.1513	KIAA0040	TC - TI	0.16596	0.1662	0.999694	NS or FC < 0.5
TC...TI.8399	ANKRD30BL	TC - TI	0.165918	0.550682	0.999694	NS or FC < 0.5
TC...TI.9104	SMIM40	TC - TI	0.165804	0.286571	0.999694	NS or FC < 0.5
TC...TI.2644	PFKP	TC - TI	0.165674	0.713367	0.999694	NS or FC < 0.5
TC...TI.9302	GAGE10	TC - TI	0.165622	0.578684	0.999694	NS or FC < 0.5
TC...TI.2436	GPC1	TC - TI	0.165548	0.31219	0.999694	NS or FC < 0.5
TC...TI.1152	ADK	TC - TI	0.165455	0.272326	0.999694	NS or FC < 0.5
TC...TI.5773	KDM3A	TC - TI	0.165451	0.745347	0.999694	NS or FC < 0.5
TC...TI.4448	SIRT1	TC - TI	0.16518	0.161833	0.999694	NS or FC < 0.5
TC...TI.4936	GGA2	TC - TI	0.165148	0.373162	0.999694	NS or FC < 0.5
TC...TI.524	DNASE1L1	TC - TI	0.165083	0.391519	0.999694	NS or FC < 0.5
TC...TI.2255	IRF7	TC - TI	0.165047	0.260547	0.999694	NS or FC < 0.5
TC...TI.6949	SEC11C	TC - TI	0.164932	0.187623	0.999694	NS or FC < 0.5
TC...TI.8937	PLAU	TC - TI	0.164581	0.396728	0.999694	NS or FC < 0.5
TC...TI.1374	NFYC	TC - TI	0.164455	0.186412	0.999694	NS or FC < 0.5
TC...TI.9269	ZSCAN30	TC - TI	0.16444	0.223859	0.999694	NS or FC < 0.5
TC...TI.4347	RNF139	TC - TI	0.164355	0.541792	0.999694	NS or FC < 0.5
TC...TI.6318	PER2	TC - TI	0.164314	0.118181	0.999694	NS or FC < 0.5
TC...TI.3703	KRT16	TC - TI	0.164278	0.366645	0.999694	NS or FC < 0.5
TC...TI.3070	EED	TC - TI	0.164085	0.130998	0.999694	NS or FC < 0.5
TC...TI.4765	DNTTIP2	TC - TI	0.164043	0.118712	0.999694	NS or FC < 0.5
TC...TI.104	PGK1	TC - TI	0.164036	0.568565	0.999694	NS or FC < 0.5
TC...TI.9174	TMEM88	TC - TI	0.163888	0.255816	0.999694	NS or FC < 0.5
TC...TI.2037	ZCCHC17	TC - TI	0.163691	0.36271	0.999694	NS or FC < 0.5
TC...TI.7638	CD86	TC - TI	0.163635	0.31849	0.999694	NS or FC < 0.5
TC...TI.4039	SEC23A	TC - TI	0.163539	0.259532	0.999694	NS or FC < 0.5
TC...TI.8721	IFRD1	TC - TI	0.163341	0.0797104	0.999694	NS or FC < 0.5
TC...TI.9263	ZNF70	TC - TI	0.163283	0.387433	0.999694	NS or FC < 0.5
TC...TI.4348	RNF24	TC - TI	0.16325	0.616323	0.999694	NS or FC < 0.5
TC...TI.1615	PGM1	TC - TI	0.163222	0.175301	0.999694	NS or FC < 0.5
TC...TI.3804	EIF1	TC - TI	0.163101	0.462182	0.999694	NS or FC < 0.5
TC...TI.7785	RNF13	TC - TI	0.162985	0.059033	0.999694	NS or FC < 0.5
TC...TI.6554	USP36	TC - TI	0.162976	0.340914	0.999694	NS or FC < 0.5
TC...TI.313	RPL21	TC - TI	0.16292	0.200036	0.999694	NS or FC < 0.5
TC...TI.8073	PARN	TC - TI	0.162749	0.261684	0.999694	NS or FC < 0.5
TC...TI.7333	CCDC127	TC - TI	0.162725	0.359222	0.999694	NS or FC < 0.5
TC...TI.516	CDKL4	TC - TI	0.162603	0.3694	0.999694	NS or FC < 0.5
TC...TI.3495	VPS9D1	TC - TI	0.16258	0.162273	0.999694	NS or FC < 0.5
TC...TI.4080	IVNS1ABP	TC - TI	0.162468	0.324558	0.999694	NS or FC < 0.5
TC...TI.3130	NOL3	TC - TI	0.162382	0.189897	0.999694	NS or FC < 0.5
TC...TI.983	JMJD6	TC - TI	0.162273	0.51364	0.999694	NS or FC < 0.5
TC...TI.6910	CASP6	TC - TI	0.16221	0.260929	0.999694	NS or FC < 0.5
TC...TI.4559	ATG4B	TC - TI	0.162209	0.185671	0.999694	NS or FC < 0.5
TC...TI.6272	MTMR14	TC - TI	0.162192	0.282248	0.999694	NS or FC < 0.5
TC...TI.4438	OGA	TC - TI	0.162153	0.200784	0.999694	NS or FC < 0.5
TC...TI.7486	ZDHHC20	TC - TI	0.162145	0.0894957	0.999694	NS or FC < 0.5
TC...TI.4703	FAM162A	TC - TI	0.162018	0.597751	0.999694	NS or FC < 0.5
TC...TI.2586	MYD88	TC - TI	0.161971	0.202216	0.999694	NS or FC < 0.5
TC...TI.1129	CTSC	TC - TI	0.161958	0.595262	0.999694	NS or FC < 0.5
TC...TI.5010	ARAP2	TC - TI	0.161787	0.301677	0.999694	NS or FC < 0.5
TC...TI.6103	KDM6A	TC - TI	0.161691	0.108286	0.999694	NS or FC < 0.5
TC...TI.2926	USP4	TC - TI	0.161677	0.124716	0.999694	NS or FC < 0.5
TC...TI.2047	AP3S1	TC - TI	0.161636	0.258446	0.999694	NS or FC < 0.5
TC...TI.8783	LUC7L2	TC - TI	0.161224	0.197118	0.999694	NS or FC < 0.5
TC...TI.7918	FAM83A	TC - TI	0.161207	0.53011	0.999694	NS or FC < 0.5
TC...TI.4984	RCOR1	TC - TI	0.161204	0.291219	0.999694	NS or FC < 0.5
TC...TI.437	SF3B1	TC - TI	0.161204	0.12131	0.999694	NS or FC < 0.5
TC...TI.5249	DESI2	TC - TI	0.161188	0.351648	0.999694	NS or FC < 0.5
TC...TI.1949	GPR155	TC - TI	0.161115	0.502585	0.999694	NS or FC < 0.5
TC...TI.5283	PPME1	TC - TI	0.161073	0.115279	0.999694	NS or FC < 0.5
TC...TI.1291	C11orf68	TC - TI	0.160796	0.583673	0.999694	NS or FC < 0.5
TC...TI.100	PEX12	TC - TI	0.160723	0.381127	0.999694	NS or FC < 0.5
TC...TI.9243	ZC3HAV1L	TC - TI	0.160713	0.23147	0.999694	NS or FC < 0.5
TC...TI.7230	HLTF	TC - TI	0.160679	0.48354	0.999694	NS or FC < 0.5
TC...TI.6902	ZNF3	TC - TI	0.160649	0.326657	0.999694	NS or FC < 0.5
TC...TI.2056	MAEL	TC - TI	0.160544	0.309776	0.999694	NS or FC < 0.5
TC...TI.2561	CD99	TC - TI	0.160512	0.24973	0.999694	NS or FC < 0.5
TC...TI.640	TM2D2	TC - TI	0.160361	0.241554	0.999694	NS or FC < 0.5
TC...TI.7555	TRIM59	TC - TI	0.160346	0.363307	0.999694	NS or FC < 0.5
TC...TI.5134	EDRF1	TC - TI	0.160336	0.324894	0.999694	NS or FC < 0.5
TC...TI.335	GRB10	TC - TI	0.160312	0.64736	0.999694	NS or FC < 0.5
TC...TI.236	BLVRB	TC - TI	0.160257	0.434164	0.999694	NS or FC < 0.5
TC...TI.8766	LFNG	TC - TI	0.160253	0.554455	0.999694	NS or FC < 0.5
TC...TI.5776	PAG1	TC - TI	0.160252	0.639316	0.999694	NS or FC < 0.5
TC...TI.6148	PLEKHA2	TC - TI	0.160226	0.375867	0.999694	NS or FC < 0.5
TC...TI.8354	WBP1	TC - TI	0.16021	0.28336	0.999694	NS or FC < 0.5
TC...TI.8849	NABP1	TC - TI	0.160054	0.181897	0.999694	NS or FC < 0.5
TC...TI.1338	ZNF841	TC - TI	0.160019	0.515102	0.999694	NS or FC < 0.5
TC...TI.3828	FSTL3	TC - TI	0.160002	0.345672	0.999694	NS or FC < 0.5
TC...TI.3843	PAK4	TC - TI	0.159836	0.221803	0.999694	NS or FC < 0.5
TC...TI.5698	USP40	TC - TI	0.159818	0.160171	0.999694	NS or FC < 0.5
TC...TI.5688	ARL8B	TC - TI	0.159746	0.31859	0.999694	NS or FC < 0.5
TC...TI.3716	BCAM	TC - TI	0.159716	0.552567	0.999694	NS or FC < 0.5
TC...TI.7965	RNF121	TC - TI	0.159592	0.0528253	0.999694	NS or FC < 0.5
TC...TI.409	FGFRL1	TC - TI	0.159582	0.101265	0.999694	NS or FC < 0.5
TC...TI.7381	ARRDC1	TC - TI	0.159566	0.124447	0.999694	NS or FC < 0.5
TC...TI.9270	ZSWIM6	TC - TI	0.15949	0.565515	0.999694	NS or FC < 0.5
TC...TI.4309	NR1H2	TC - TI	0.159481	0.245225	0.999694	NS or FC < 0.5
TC...TI.6354	GPR87	TC - TI	0.159398	0.394801	0.999694	NS or FC < 0.5
TC...TI.7581	PGM2L1	TC - TI	0.159337	0.233684	0.999694	NS or FC < 0.5
TC...TI.1576	KRTCAP3	TC - TI	0.159298	0.292065	0.999694	NS or FC < 0.5
TC...TI.9382	GLUD1	TC - TI	0.159288	0.376071	0.999694	NS or FC < 0.5
TC...TI.1185	MET	TC - TI	0.159286	0.340768	0.999694	NS or FC < 0.5
TC...TI.6090	TMSB10	TC - TI	0.159125	0.231667	0.999694	NS or FC < 0.5
TC...TI.3416	HGS	TC - TI	0.159113	0.37085	0.999694	NS or FC < 0.5
TC...TI.3699	ITK	TC - TI	0.159111	0.493483	0.999694	NS or FC < 0.5
TC...TI.2645	PFN2	TC - TI	0.15908	0.367614	0.999694	NS or FC < 0.5
TC...TI.2943	YY1	TC - TI	0.158933	0.27797	0.999694	NS or FC < 0.5
TC...TI.1221	MYO1B	TC - TI	0.158887	0.449399	0.999694	NS or FC < 0.5
TC...TI.2401	ETV6	TC - TI	0.158871	0.616434	0.999694	NS or FC < 0.5
TC...TI.6810	CYSTM1	TC - TI	0.15877	0.257862	0.999694	NS or FC < 0.5
TC...TI.951	U2SURP	TC - TI	0.158682	0.122969	0.999694	NS or FC < 0.5
TC...TI.2977	H2BC21	TC - TI	0.158418	0.44526	0.999694	NS or FC < 0.5
TC...TI.6713	EIF4H	TC - TI	0.158409	0.129159	0.999694	NS or FC < 0.5
TC...TI.839	ACP1	TC - TI	0.158	0.160469	0.999694	NS or FC < 0.5
TC...TI.5088	OLFML2B	TC - TI	0.157939	0.388122	0.999694	NS or FC < 0.5
TC...TI.8042	MON2	TC - TI	0.15788	0.163839	0.999694	NS or FC < 0.5
TC...TI.6175	FANCE	TC - TI	0.157759	0.389831	0.999694	NS or FC < 0.5
TC...TI.3055	EIF3J	TC - TI	0.157758	0.211193	0.999694	NS or FC < 0.5
TC...TI.4647	DYNLRB1	TC - TI	0.157745	0.0729164	0.999694	NS or FC < 0.5
TC...TI.556	MCRS1	TC - TI	0.157619	0.229982	0.999694	NS or FC < 0.5
TC...TI.1800	MDM4	TC - TI	0.157535	0.274164	0.999694	NS or FC < 0.5
TC...TI.4852	CEP350	TC - TI	0.15752	0.331648	0.999694	NS or FC < 0.5
TC...TI.4024	FBLN5	TC - TI	0.157506	0.399654	0.999694	NS or FC < 0.5
TC...TI.7835	B3GNT8	TC - TI	0.157469	0.250573	0.999694	NS or FC < 0.5
TC...TI.8464	CCL4L1	TC - TI	0.157397	0.42203	0.999694	NS or FC < 0.5
TC...TI.1383	SLC6A8	TC - TI	0.157116	0.677308	0.999694	NS or FC < 0.5
TC...TI.1179	MYRF	TC - TI	0.157103	0.344706	0.999694	NS or FC < 0.5
TC...TI.936	FNDC3A	TC - TI	0.157085	0.107519	0.999694	NS or FC < 0.5
TC...TI.632	RPS17	TC - TI	0.157075	0.19656	0.999694	NS or FC < 0.5
TC...TI.5409	BFAR	TC - TI	0.156995	0.30959	0.999694	NS or FC < 0.5
TC...TI.7912	SNORC	TC - TI	0.156937	0.504982	0.999694	NS or FC < 0.5
TC...TI.5235	SF3B6	TC - TI	0.156892	0.289314	0.999694	NS or FC < 0.5
TC...TI.8168	DAAM2	TC - TI	0.156891	0.555413	0.999694	NS or FC < 0.5
TC...TI.1148	MICAL3	TC - TI	0.156829	0.205562	0.999694	NS or FC < 0.5
TC...TI.663	SPAG16	TC - TI	0.156802	0.383684	0.999694	NS or FC < 0.5
TC...TI.7065	PTP4A2	TC - TI	0.156759	0.433297	0.999694	NS or FC < 0.5
TC...TI.6754	ZCCHC7	TC - TI	0.156664	0.299243	0.999694	NS or FC < 0.5
TC...TI.2460	HLA-DRB1	TC - TI	0.156633	0.27226	0.999694	NS or FC < 0.5
TC...TI.953	KDM6B	TC - TI	0.156577	0.368028	0.999694	NS or FC < 0.5
TC...TI.7892	SERTAD3	TC - TI	0.156514	0.326948	0.999694	NS or FC < 0.5
TC...TI.1703	FBXL5	TC - TI	0.156391	0.447031	0.999694	NS or FC < 0.5
TC...TI.4014	NCOR2	TC - TI	0.156366	0.0760937	0.999694	NS or FC < 0.5
TC...TI.8548	DNAJC4	TC - TI	0.156319	0.364511	0.999694	NS or FC < 0.5
TC...TI.7107	IRAG1	TC - TI	0.156218	0.410188	0.999694	NS or FC < 0.5
TC...TI.1169	ELF4	TC - TI	0.156126	0.490707	0.999694	NS or FC < 0.5
TC...TI.9251	ZNF100	TC - TI	0.155899	0.448657	0.999694	NS or FC < 0.5
TC...TI.8833	MS4A4A	TC - TI	0.155684	0.210799	0.999694	NS or FC < 0.5
TC...TI.1634	CPEB2	TC - TI	0.155484	0.571988	0.999694	NS or FC < 0.5
TC...TI.6006	ATXN7L1	TC - TI	0.15545	0.35936	0.999694	NS or FC < 0.5
TC...TI.8968	PRKAR2B	TC - TI	0.155387	0.154771	0.999694	NS or FC < 0.5
TC...TI.5318	FAM8A1	TC - TI	0.155362	0.0858766	0.999694	NS or FC < 0.5
TC...TI.153	LTBP2	TC - TI	0.155181	0.40593	0.999694	NS or FC < 0.5
TC...TI.7115	PRRC1	TC - TI	0.15508	0.185391	0.999694	NS or FC < 0.5
TC...TI.948	SLC45A1	TC - TI	0.155056	0.338839	0.999694	NS or FC < 0.5
TC...TI.2505	KCNN4	TC - TI	0.155045	0.241063	0.999694	NS or FC < 0.5
TC...TI.6187	PPP1R11	TC - TI	0.155003	0.223324	0.999694	NS or FC < 0.5
TC...TI.6984	HLA-DPA1	TC - TI	0.154792	0.601575	0.999694	NS or FC < 0.5
TC...TI.6915	MFSD14A	TC - TI	0.154767	0.197424	0.999694	NS or FC < 0.5
TC...TI.880	SLC6A3	TC - TI	0.154737	0.311348	0.999694	NS or FC < 0.5
TC...TI.2247	CCN1	TC - TI	0.15467	0.479227	0.999694	NS or FC < 0.5
TC...TI.2150	IL1R1	TC - TI	0.154641	0.421761	0.999694	NS or FC < 0.5
TC...TI.1787	ZMYND11	TC - TI	0.154612	0.0964776	0.999694	NS or FC < 0.5
TC...TI.772	PRPS2	TC - TI	0.154499	0.529658	0.999694	NS or FC < 0.5
TC...TI.7269	HSPB6	TC - TI	0.15449	0.401825	0.999694	NS or FC < 0.5
TC...TI.3775	ZNF263	TC - TI	0.154488	0.292257	0.999694	NS or FC < 0.5
TC...TI.9305	GGTA1	TC - TI	0.154482	0.574009	0.999694	NS or FC < 0.5
TC...TI.4658	SRP68	TC - TI	0.154408	0.0193927	0.999694	p < 0.05
TC...TI.4196	QKI	TC - TI	0.154369	0.508179	0.999694	NS or FC < 0.5
TC...TI.3725	PPP3CC	TC - TI	0.154291	0.427785	0.999694	NS or FC < 0.5
TC...TI.1023	CTNNB1	TC - TI	0.154212	0.10875	0.999694	NS or FC < 0.5
TC...TI.9291	CCDC85C	TC - TI	0.154209	0.418549	0.999694	NS or FC < 0.5
TC...TI.8530	CYP51A1	TC - TI	0.154185	0.255172	0.999694	NS or FC < 0.5
TC...TI.890	SSTR5	TC - TI	0.154178	0.37228	0.999694	NS or FC < 0.5
TC...TI.7890	NECTIN1	TC - TI	0.153997	0.252207	0.999694	NS or FC < 0.5
TC...TI.6595	TTYH3	TC - TI	0.153925	0.0645529	0.999694	NS or FC < 0.5
TC...TI.543	RAP1B	TC - TI	0.153894	0.13046	0.999694	NS or FC < 0.5
TC...TI.3831	NET1	TC - TI	0.153644	0.364607	0.999694	NS or FC < 0.5
TC...TI.1848	TMEM147	TC - TI	0.153612	0.373639	0.999694	NS or FC < 0.5
TC...TI.2163	MTA3	TC - TI	0.153561	0.274381	0.999694	NS or FC < 0.5
TC...TI.4040	CAP1	TC - TI	0.153551	0.326901	0.999694	NS or FC < 0.5
TC...TI.4045	APPBP2	TC - TI	0.153522	0.198659	0.999694	NS or FC < 0.5
TC...TI.4257	SPTBN2	TC - TI	0.153512	0.359364	0.999694	NS or FC < 0.5
TC...TI.2787	ATXN2	TC - TI	0.15349	0.157661	0.999694	NS or FC < 0.5
TC...TI.4392	DGAT1	TC - TI	0.153413	0.459801	0.999694	NS or FC < 0.5
TC...TI.4475	PLA2G15	TC - TI	0.153375	0.256389	0.999694	NS or FC < 0.5
TC...TI.3724	ATP8B1	TC - TI	0.153328	0.103035	0.999694	NS or FC < 0.5
TC...TI.295	PPIB	TC - TI	0.153135	0.206933	0.999694	NS or FC < 0.5
TC...TI.3683	UBA2	TC - TI	0.15311	0.162234	0.999694	NS or FC < 0.5
TC...TI.6146	ADAMTS2	TC - TI	0.152993	0.473251	0.999694	NS or FC < 0.5
TC...TI.2148	CSNK2B	TC - TI	0.152858	0.193299	0.999694	NS or FC < 0.5
TC...TI.1382	C17orf49	TC - TI	0.15283	0.107671	0.999694	NS or FC < 0.5
TC...TI.1786	BMP4	TC - TI	0.15275	0.387362	0.999694	NS or FC < 0.5
TC...TI.7481	TDRD9	TC - TI	0.152724	0.39898	0.999694	NS or FC < 0.5
TC...TI.4101	SLBP	TC - TI	0.152711	0.275949	0.999694	NS or FC < 0.5
TC...TI.8305	RRP1	TC - TI	0.15257	0.375809	0.999694	NS or FC < 0.5
TC...TI.1176	UBAP2L	TC - TI	0.152383	0.431405	0.999694	NS or FC < 0.5
TC...TI.5809	KMT2E	TC - TI	0.152345	0.4735	0.999694	NS or FC < 0.5
TC...TI.3876	NAB1	TC - TI	0.152325	0.22439	0.999694	NS or FC < 0.5
TC...TI.1449	YPEL3	TC - TI	0.152313	0.061839	0.999694	NS or FC < 0.5
TC...TI.1207	ENTPD4	TC - TI	0.152221	0.0813774	0.999694	NS or FC < 0.5
TC...TI.400	RPLP2	TC - TI	0.152136	0.32106	0.999694	NS or FC < 0.5
TC...TI.4996	EXOC6B	TC - TI	0.151864	0.436755	0.999694	NS or FC < 0.5
TC...TI.2057	SCML4	TC - TI	0.151863	0.550981	0.999694	NS or FC < 0.5
TC...TI.5213	YBX2	TC - TI	0.151792	0.30365	0.999694	NS or FC < 0.5
TC...TI.2936	VEGFB	TC - TI	0.151712	0.445715	0.999694	NS or FC < 0.5
TC...TI.9371	VTI1B	TC - TI	0.151616	0.473479	0.999694	NS or FC < 0.5
TC...TI.1007	AANAT	TC - TI	0.151556	0.314707	0.999694	NS or FC < 0.5
TC...TI.2807	SKI	TC - TI	0.151497	0.259671	0.999694	NS or FC < 0.5
TC...TI.7740	TMED7	TC - TI	0.15147	0.275063	0.999694	NS or FC < 0.5
TC...TI.1333	DAZAP2	TC - TI	0.151443	0.283546	0.999694	NS or FC < 0.5
TC...TI.5233	RTRAF	TC - TI	0.151375	0.244848	0.999694	NS or FC < 0.5
TC...TI.3691	HES1	TC - TI	0.151365	0.401627	0.999694	NS or FC < 0.5
TC...TI.7256	ZNF700	TC - TI	0.151323	0.232442	0.999694	NS or FC < 0.5
TC...TI.6315	ARV1	TC - TI	0.151143	0.107766	0.999694	NS or FC < 0.5
TC...TI.792	USP9X	TC - TI	0.151073	0.549426	0.999694	NS or FC < 0.5
TC...TI.6417	DSC2	TC - TI	0.15088	0.439661	0.999694	NS or FC < 0.5
TC...TI.1857	CSDE1	TC - TI	0.150851	0.353966	0.999694	NS or FC < 0.5
TC...TI.9147	TAGLN	TC - TI	0.150793	0.459292	0.999694	NS or FC < 0.5
TC...TI.6285	ANAPC1	TC - TI	0.150724	0.416344	0.999694	NS or FC < 0.5
TC...TI.5760	COPRS	TC - TI	0.150698	0.187648	0.999694	NS or FC < 0.5
TC...TI.3438	COPB2	TC - TI	0.150635	0.33357	0.999694	NS or FC < 0.5
TC...TI.4867	WASHC5	TC - TI	0.150629	0.226823	0.999694	NS or FC < 0.5
TC...TI.7056	DNAJB6	TC - TI	0.150588	0.0501732	0.999694	NS or FC < 0.5
TC...TI.3040	RNASET2	TC - TI	0.150489	0.323536	0.999694	NS or FC < 0.5
TC...TI.6485	ELMO3	TC - TI	0.150479	0.31273	0.999694	NS or FC < 0.5
TC...TI.587	ODF3B	TC - TI	0.150465	0.538802	0.999694	NS or FC < 0.5
TC...TI.786	KLHL35	TC - TI	0.150064	0.424133	0.999694	NS or FC < 0.5
TC...TI.4276	WWP1	TC - TI	0.150057	0.400828	0.999694	NS or FC < 0.5
TC...TI.4493	PFDN2	TC - TI	0.149957	0.394364	0.999694	NS or FC < 0.5
TC...TI.6594	UBXN6	TC - TI	0.149911	0.477353	0.999694	NS or FC < 0.5
TC...TI.2305	POLR3D	TC - TI	0.149868	0.49369	0.999694	NS or FC < 0.5
TC...TI.5787	TEX2	TC - TI	0.149832	0.369557	0.999694	NS or FC < 0.5
TC...TI.760	PHYH	TC - TI	0.149699	0.423946	0.999694	NS or FC < 0.5
TC...TI.3961	CDK16	TC - TI	0.149682	0.484879	0.999694	NS or FC < 0.5
TC...TI.2836	SPINK1	TC - TI	0.149599	0.520543	0.999694	NS or FC < 0.5
TC...TI.2633	PDE6D	TC - TI	0.149596	0.54998	0.999694	NS or FC < 0.5
TC...TI.411	PLA2G6	TC - TI	0.149586	0.498035	0.999694	NS or FC < 0.5
TC...TI.6255	HERPUD2	TC - TI	0.149549	0.0620495	0.999694	NS or FC < 0.5
TC...TI.6690	SH3BGRL2	TC - TI	0.149534	0.573252	0.999694	NS or FC < 0.5
TC...TI.2775	RPN1	TC - TI	0.149528	0.123639	0.999694	NS or FC < 0.5
TC...TI.4427	FBXW8	TC - TI	0.149447	0.219513	0.999694	NS or FC < 0.5
TC...TI.1992	SLC39A1	TC - TI	0.149353	0.0190294	0.999694	p < 0.05
TC...TI.1204	SPIRE1	TC - TI	0.149143	0.327828	0.999694	NS or FC < 0.5
TC...TI.6746	RPF2	TC - TI	0.148988	0.119665	0.999694	NS or FC < 0.5
TC...TI.4912	LIMCH1	TC - TI	0.148946	0.495742	0.999694	NS or FC < 0.5
TC...TI.4443	CAVIN1	TC - TI	0.1488	0.225442	0.999694	NS or FC < 0.5
TC...TI.5835	WNK1	TC - TI	0.148743	0.419499	0.999694	NS or FC < 0.5
TC...TI.994	DNAAF2	TC - TI	0.148655	0.581382	0.999694	NS or FC < 0.5
TC...TI.4362	GABARAP	TC - TI	0.14864	0.372765	0.999694	NS or FC < 0.5
TC...TI.508	FNIP1	TC - TI	0.14856	0.556655	0.999694	NS or FC < 0.5
TC...TI.5271	HSPB11	TC - TI	0.148525	0.19329	0.999694	NS or FC < 0.5
TC...TI.6398	FA2H	TC - TI	0.148326	0.591517	0.999694	NS or FC < 0.5
TC...TI.3901	PNMA1	TC - TI	0.148269	0.0873218	0.999694	NS or FC < 0.5
TC...TI.5477	BMP2K	TC - TI	0.148039	0.513237	0.999694	NS or FC < 0.5
TC...TI.2661	PLS1	TC - TI	0.147986	0.442759	0.999694	NS or FC < 0.5
TC...TI.595	LAT	TC - TI	0.147898	0.551418	0.999694	NS or FC < 0.5
TC...TI.3014	YBX3	TC - TI	0.147842	0.34056	0.999694	NS or FC < 0.5
TC...TI.1553	DHX40	TC - TI	0.147772	0.0372201	0.999694	p < 0.05
TC...TI.7364	TNFRSF18	TC - TI	0.147651	0.276758	0.999694	NS or FC < 0.5
TC...TI.3089	CREG1	TC - TI	0.147576	0.2762	0.999694	NS or FC < 0.5
TC...TI.3844	MARCHF6	TC - TI	0.147456	0.232482	0.999694	NS or FC < 0.5
TC...TI.8796	MARS1	TC - TI	0.147442	0.356997	0.999694	NS or FC < 0.5
TC...TI.7613	TMEM167A	TC - TI	0.147359	0.0527098	0.999694	NS or FC < 0.5
TC...TI.5843	RIN2	TC - TI	0.14734	0.334216	0.999694	NS or FC < 0.5
TC...TI.9246	ZFP36L2	TC - TI	0.14729	0.62685	0.999694	NS or FC < 0.5
TC...TI.4533	VPS4A	TC - TI	0.147287	0.111014	0.999694	NS or FC < 0.5
TC...TI.6401	PLEKHF1	TC - TI	0.147274	0.160284	0.999694	NS or FC < 0.5
TC...TI.5033	JADE2	TC - TI	0.147253	0.431465	0.999694	NS or FC < 0.5
TC...TI.6319	ELOVL1	TC - TI	0.146993	0.241715	0.999694	NS or FC < 0.5
TC...TI.7777	VIRMA	TC - TI	0.146977	0.278151	0.999694	NS or FC < 0.5
TC...TI.1196	DIS3	TC - TI	0.146922	0.350365	0.999694	NS or FC < 0.5
TC...TI.4262	ZNF22	TC - TI	0.146919	0.361011	0.999694	NS or FC < 0.5
TC...TI.5395	RNF181	TC - TI	0.14688	0.150947	0.999694	NS or FC < 0.5
TC...TI.8897	OR8U9	TC - TI	0.146877	0.235113	0.999694	NS or FC < 0.5
TC...TI.5307	CYB5R2	TC - TI	0.146872	0.498505	0.999694	NS or FC < 0.5
TC...TI.6805	NIFK	TC - TI	0.14684	0.172524	0.999694	NS or FC < 0.5
TC...TI.414	NCK2	TC - TI	0.146813	0.475733	0.999694	NS or FC < 0.5
TC...TI.4430	FOXB1	TC - TI	0.146752	0.306507	0.999694	NS or FC < 0.5
TC...TI.9067	SEPTIN10	TC - TI	0.146721	0.233496	0.999694	NS or FC < 0.5
TC...TI.4696	CADM1	TC - TI	0.146643	0.53004	0.999694	NS or FC < 0.5
TC...TI.6316	UCP3	TC - TI	0.14664	0.395566	0.999694	NS or FC < 0.5
TC...TI.7166	AP5B1	TC - TI	0.146624	0.196353	0.999694	NS or FC < 0.5
TC...TI.4508	SLC17A5	TC - TI	0.146607	0.357435	0.999694	NS or FC < 0.5
TC...TI.3242	MED21	TC - TI	0.146566	0.132545	0.999694	NS or FC < 0.5
TC...TI.5351	ISYNA1	TC - TI	0.146553	0.273499	0.999694	NS or FC < 0.5
TC...TI.7513	LPCAT4	TC - TI	0.146549	0.14468	0.999694	NS or FC < 0.5
TC...TI.2918	UBA1	TC - TI	0.14638	0.257979	0.999694	NS or FC < 0.5
TC...TI.5126	LTN1	TC - TI	0.146166	0.116543	0.999694	NS or FC < 0.5
TC...TI.50	GBE1	TC - TI	0.146109	0.680372	0.999694	NS or FC < 0.5
TC...TI.410	CLEC2D	TC - TI	0.146059	0.538342	0.999694	NS or FC < 0.5
TC...TI.4554	SNX15	TC - TI	0.146011	0.536999	0.999694	NS or FC < 0.5
TC...TI.2765	RGS16	TC - TI	0.14593	0.517043	0.999694	NS or FC < 0.5
TC...TI.6257	RHBDF1	TC - TI	0.145928	0.181245	0.999694	NS or FC < 0.5
TC...TI.2457	HLA-DPB1	TC - TI	0.145892	0.43019	0.999694	NS or FC < 0.5
TC...TI.3401	EIF1AY	TC - TI	0.145877	0.550851	0.999694	NS or FC < 0.5
TC...TI.1238	CAB39	TC - TI	0.145718	0.192188	0.999694	NS or FC < 0.5
TC...TI.3733	SGK1	TC - TI	0.145665	0.368371	0.999694	NS or FC < 0.5
TC...TI.6014	SERINC1	TC - TI	0.145605	0.288954	0.999694	NS or FC < 0.5
TC...TI.3269	CALR	TC - TI	0.145472	0.457037	0.999694	NS or FC < 0.5
TC...TI.7373	CSNK1E	TC - TI	0.145405	0.381636	0.999694	NS or FC < 0.5
TC...TI.2312	CAMK4	TC - TI	0.145288	0.319413	0.999694	NS or FC < 0.5
TC...TI.9301	FCGR2C	TC - TI	0.145279	0.258791	0.999694	NS or FC < 0.5
TC...TI.2546	MARK3	TC - TI	0.145268	0.23366	0.999694	NS or FC < 0.5
TC...TI.3207	PRKAR2A	TC - TI	0.14521	0.464163	0.999694	NS or FC < 0.5
TC...TI.1735	ATP6V0C	TC - TI	0.145102	0.0366894	0.999694	p < 0.05
TC...TI.5404	IER5	TC - TI	0.145072	0.60118	0.999694	NS or FC < 0.5
TC...TI.9361	TATDN1	TC - TI	0.144956	0.392154	0.999694	NS or FC < 0.5
TC...TI.3093	DCAF5	TC - TI	0.144888	0.336067	0.999694	NS or FC < 0.5
TC...TI.6467	COLGALT1	TC - TI	0.144822	0.226206	0.999694	NS or FC < 0.5
TC...TI.3120	MBD4	TC - TI	0.144816	0.182864	0.999694	NS or FC < 0.5
TC...TI.1329	RCOR3	TC - TI	0.144773	0.177242	0.999694	NS or FC < 0.5
TC...TI.8091	NAA60	TC - TI	0.144756	0.363745	0.999694	NS or FC < 0.5
TC...TI.2832	SP100	TC - TI	0.144469	0.356689	0.999694	NS or FC < 0.5
TC...TI.4815	STARD8	TC - TI	0.144447	0.510534	0.999694	NS or FC < 0.5
TC...TI.4855	PJA2	TC - TI	0.144225	0.475143	0.999694	NS or FC < 0.5
TC...TI.7640	SIX5	TC - TI	0.144185	0.513503	0.999694	NS or FC < 0.5
TC...TI.4980	DIP2A	TC - TI	0.144049	0.397013	0.999694	NS or FC < 0.5
TC...TI.5467	PARP14	TC - TI	0.14394	0.139973	0.999694	NS or FC < 0.5
TC...TI.7291	MPZL2	TC - TI	0.143826	0.453253	0.999694	NS or FC < 0.5
TC...TI.4900	TRAPPC8	TC - TI	0.143575	0.541104	0.999694	NS or FC < 0.5
TC...TI.2278	ARCN1	TC - TI	0.143533	0.387896	0.999694	NS or FC < 0.5
TC...TI.3509	GABRE	TC - TI	0.14347	0.674222	0.999694	NS or FC < 0.5
TC...TI.8365	ZNRF1	TC - TI	0.143406	0.547611	0.999694	NS or FC < 0.5
TC...TI.1547	EPB41	TC - TI	0.143382	0.106043	0.999694	NS or FC < 0.5
TC...TI.2713	PSMC2	TC - TI	0.143372	0.207318	0.999694	NS or FC < 0.5
TC...TI.2474	IARS1	TC - TI	0.143338	0.380043	0.999694	NS or FC < 0.5
TC...TI.1030	PTPRJ	TC - TI	0.143315	0.576493	0.999694	NS or FC < 0.5
TC...TI.4929	FRYL	TC - TI	0.143219	0.0889064	0.999694	NS or FC < 0.5
TC...TI.6342	SOWAHC	TC - TI	0.143157	0.312024	0.999694	NS or FC < 0.5
TC...TI.8439	BTN3A3	TC - TI	0.143054	0.467093	0.999694	NS or FC < 0.5
TC...TI.1712	TMEM184B	TC - TI	0.143034	0.166331	0.999694	NS or FC < 0.5
TC...TI.7327	FRA10AC1	TC - TI	0.142997	0.12899	0.999694	NS or FC < 0.5
TC...TI.8140	CAMTA1	TC - TI	0.142976	0.202954	0.999694	NS or FC < 0.5
TC...TI.5714	WDR41	TC - TI	0.142937	0.431354	0.999694	NS or FC < 0.5
TC...TI.4488	NTSR2	TC - TI	0.142846	0.372031	0.999694	NS or FC < 0.5
TC...TI.1143	ADD1	TC - TI	0.14282	0.100765	0.999694	NS or FC < 0.5
TC...TI.806	GPX4	TC - TI	0.142793	0.324893	0.999694	NS or FC < 0.5
TC...TI.6122	CTDSP1	TC - TI	0.142734	0.119449	0.999694	NS or FC < 0.5
TC...TI.4582	NCKAP1	TC - TI	0.142631	0.440806	0.999694	NS or FC < 0.5
TC...TI.4070	MTHFS	TC - TI	0.14263	0.570277	0.999694	NS or FC < 0.5
TC...TI.7205	GRIN3B	TC - TI	0.142597	0.363504	0.999694	NS or FC < 0.5
TC...TI.9383	TREM1	TC - TI	0.142535	0.710346	0.999694	NS or FC < 0.5
TC...TI.6659	FAHD1	TC - TI	0.142515	0.31579	0.999694	NS or FC < 0.5
TC...TI.4353	PNMA2	TC - TI	0.142484	0.551338	0.999694	NS or FC < 0.5
TC...TI.2323	CD9	TC - TI	0.142466	0.479869	0.999694	NS or FC < 0.5
TC...TI.7190	MALSU1	TC - TI	0.142405	0.0887524	0.999694	NS or FC < 0.5
TC...TI.3271	RUNX2	TC - TI	0.142236	0.584495	0.999694	NS or FC < 0.5
TC...TI.3409	PRPF4	TC - TI	0.142207	0.167668	0.999694	NS or FC < 0.5
TC...TI.2920	UBE2D3	TC - TI	0.142194	0.0510784	0.999694	NS or FC < 0.5
TC...TI.5717	THNSL2	TC - TI	0.14218	0.408437	0.999694	NS or FC < 0.5
TC...TI.7433	TMTC2	TC - TI	0.142162	0.326552	0.999694	NS or FC < 0.5
TC...TI.3622	GRB7	TC - TI	0.141903	0.181868	0.999694	NS or FC < 0.5
TC...TI.4902	ZHX2	TC - TI	0.141838	0.4548	0.999694	NS or FC < 0.5
TC...TI.2841	SRI	TC - TI	0.141745	0.0575531	0.999694	NS or FC < 0.5
TC...TI.7126	DEDD2	TC - TI	0.141736	0.396824	0.999694	NS or FC < 0.5
TC...TI.1232	RUFY3	TC - TI	0.141674	0.57853	0.999694	NS or FC < 0.5
TC...TI.7946	PRKCB	TC - TI	0.141556	0.489902	0.999694	NS or FC < 0.5
TC...TI.8612	FSTL1	TC - TI	0.141511	0.299035	0.999694	NS or FC < 0.5
TC...TI.1485	FCRL1	TC - TI	0.14145	0.494849	0.999694	NS or FC < 0.5
TC...TI.6062	ANO8	TC - TI	0.141372	0.364055	0.999694	NS or FC < 0.5
TC...TI.2285	ARL2	TC - TI	0.141253	0.0556741	0.999694	NS or FC < 0.5
TC...TI.5270	IRAK4	TC - TI	0.141239	0.381933	0.999694	NS or FC < 0.5
TC...TI.4633	ZC3H7A	TC - TI	0.14117	0.165908	0.999694	NS or FC < 0.5
TC...TI.2426	GNA15	TC - TI	0.141138	0.618973	0.999694	NS or FC < 0.5
TC...TI.4752	CNOT2	TC - TI	0.14104	0.0623419	0.999694	NS or FC < 0.5
TC...TI.7836	MIGA1	TC - TI	0.14096	0.563944	0.999694	NS or FC < 0.5
TC...TI.8528	CYFIP2	TC - TI	0.140946	0.465016	0.999694	NS or FC < 0.5
TC...TI.8956	POTEG	TC - TI	0.140895	0.475693	0.999694	NS or FC < 0.5
TC...TI.228	ALDH1A3	TC - TI	0.140866	0.284992	0.999694	NS or FC < 0.5
TC...TI.671	RPS26	TC - TI	0.140859	0.283585	0.999694	NS or FC < 0.5
TC...TI.9087	SLC25A52	TC - TI	0.140833	0.44698	0.999694	NS or FC < 0.5
TC...TI.6771	HAGHL	TC - TI	0.140658	0.419985	0.999694	NS or FC < 0.5
TC...TI.2922	UBE2H	TC - TI	0.140527	0.24163	0.999694	NS or FC < 0.5
TC...TI.6524	DHDDS	TC - TI	0.14046	0.234001	0.999694	NS or FC < 0.5
TC...TI.836	RHBDD2	TC - TI	0.140414	0.0674824	0.999694	NS or FC < 0.5
TC...TI.7302	MARCHF8	TC - TI	0.140339	0.229116	0.999694	NS or FC < 0.5
TC...TI.7610	C1orf162	TC - TI	0.140303	0.478428	0.999694	NS or FC < 0.5
TC...TI.1410	TLE2	TC - TI	0.140298	0.160363	0.999694	NS or FC < 0.5
TC...TI.4562	NME7	TC - TI	0.140287	0.38711	0.999694	NS or FC < 0.5
TC...TI.4887	RAB11FIP2	TC - TI	0.140149	0.327274	0.999694	NS or FC < 0.5
TC...TI.4377	HSP90AB1	TC - TI	0.140129	0.0343672	0.999694	p < 0.05
TC...TI.3377	TGFBR1	TC - TI	0.140124	0.186472	0.999694	NS or FC < 0.5
TC...TI.4597	CCDC22	TC - TI	0.139762	0.407416	0.999694	NS or FC < 0.5
TC...TI.3600	DIAPH1	TC - TI	0.139721	0.163498	0.999694	NS or FC < 0.5
TC...TI.6008	ESYT2	TC - TI	0.139636	0.480226	0.999694	NS or FC < 0.5
TC...TI.3337	ILK	TC - TI	0.139632	0.126948	0.999694	NS or FC < 0.5
TC...TI.7000	CREB3L1	TC - TI	0.139606	0.637183	0.999694	NS or FC < 0.5
TC...TI.2955	ZNF140	TC - TI	0.139541	0.135763	0.999694	NS or FC < 0.5
TC...TI.1448	RAI14	TC - TI	0.139447	0.456496	0.999694	NS or FC < 0.5
TC...TI.1969	WTAP	TC - TI	0.139409	0.0683899	0.999694	NS or FC < 0.5
TC...TI.5286	NOL7	TC - TI	0.139391	0.0786783	0.999694	NS or FC < 0.5
TC...TI.4786	SAFB2	TC - TI	0.139386	0.403128	0.999694	NS or FC < 0.5
TC...TI.2259	ACTA2	TC - TI	0.139348	0.585331	0.999694	NS or FC < 0.5
TC...TI.2111	UMAD1	TC - TI	0.139213	0.286573	0.999694	NS or FC < 0.5
TC...TI.2472	FOXN2	TC - TI	0.139193	0.473439	0.999694	NS or FC < 0.5
TC...TI.3399	PAPSS2	TC - TI	0.139081	0.653007	0.999694	NS or FC < 0.5
TC...TI.4866	ZBED4	TC - TI	0.138834	0.528814	0.999694	NS or FC < 0.5
TC...TI.6490	CLMN	TC - TI	0.138815	0.43702	0.999694	NS or FC < 0.5
TC...TI.7039	TADA1	TC - TI	0.138705	0.350022	0.999694	NS or FC < 0.5
TC...TI.6883	FAM136A	TC - TI	0.138661	0.170189	0.999694	NS or FC < 0.5
TC...TI.8813	MINDY2	TC - TI	0.138553	0.392129	0.999694	NS or FC < 0.5
TC...TI.5897	TM9SF3	TC - TI	0.138516	0.380311	0.999694	NS or FC < 0.5
TC...TI.1483	ANXA7	TC - TI	0.138452	0.531029	0.999694	NS or FC < 0.5
TC...TI.4833	IST1	TC - TI	0.13842	0.0922681	0.999694	NS or FC < 0.5
TC...TI.589	DDX19B	TC - TI	0.138378	0.136824	0.999694	NS or FC < 0.5
TC...TI.4350	KLHL2	TC - TI	0.138326	0.555546	0.999694	NS or FC < 0.5
TC...TI.8918	PDLIM4	TC - TI	0.138156	0.552048	0.999694	NS or FC < 0.5
TC...TI.2568	MMP19	TC - TI	0.138094	0.486381	0.999694	NS or FC < 0.5
TC...TI.356	HCFC1R1	TC - TI	0.138092	0.491913	0.999694	NS or FC < 0.5
TC...TI.5547	YTHDF1	TC - TI	0.138079	0.110724	0.999694	NS or FC < 0.5
TC...TI.1294	PTPRK	TC - TI	0.138068	0.0849841	0.999694	NS or FC < 0.5
TC...TI.8208	IFI6	TC - TI	0.137993	0.805549	0.999694	NS or FC < 0.5
TC...TI.3056	VAMP8	TC - TI	0.13791	0.736865	0.999694	NS or FC < 0.5
TC...TI.5615	ARGLU1	TC - TI	0.137879	0.411495	0.999694	NS or FC < 0.5
TC...TI.7602	C3orf38	TC - TI	0.137869	0.43652	0.999694	NS or FC < 0.5
TC...TI.9179	TNFRSF14	TC - TI	0.137809	0.537167	0.999694	NS or FC < 0.5
TC...TI.693	PLD3	TC - TI	0.137718	0.381164	0.999694	NS or FC < 0.5
TC...TI.5032	WDR7	TC - TI	0.137703	0.1481	0.999694	NS or FC < 0.5
TC...TI.1399	C2orf74	TC - TI	0.137635	0.206958	0.999694	NS or FC < 0.5
TC...TI.5902	WRNIP1	TC - TI	0.137628	0.212161	0.999694	NS or FC < 0.5
TC...TI.499	MXI1	TC - TI	0.137618	0.47647	0.999694	NS or FC < 0.5
TC...TI.3715	LOXL1	TC - TI	0.137544	0.375622	0.999694	NS or FC < 0.5
TC...TI.7514	CPNE8	TC - TI	0.137506	0.511101	0.999694	NS or FC < 0.5
TC...TI.6552	THOC7	TC - TI	0.137464	0.325206	0.999694	NS or FC < 0.5
TC...TI.1642	STX3	TC - TI	0.137411	0.468369	0.999694	NS or FC < 0.5
TC...TI.3581	APLP1	TC - TI	0.137267	0.287933	0.999694	NS or FC < 0.5
TC...TI.3991	RRAS	TC - TI	0.137261	0.509014	0.999694	NS or FC < 0.5
TC...TI.7898	LURAP1L	TC - TI	0.137178	0.408532	0.999694	NS or FC < 0.5
TC...TI.5105	SYF2	TC - TI	0.137167	0.0984829	0.999694	NS or FC < 0.5
TC...TI.4389	ATF5	TC - TI	0.137161	0.443141	0.999694	NS or FC < 0.5
TC...TI.7782	RLIM	TC - TI	0.137156	0.16312	0.999694	NS or FC < 0.5
TC...TI.2313	CAMLG	TC - TI	0.137092	0.298109	0.999694	NS or FC < 0.5
TC...TI.504	SMIM29	TC - TI	0.137068	0.547758	0.999694	NS or FC < 0.5
TC...TI.7271	TMEM182	TC - TI	0.136952	0.139229	0.999694	NS or FC < 0.5
TC...TI.4762	BRD1	TC - TI	0.136933	0.173346	0.999694	NS or FC < 0.5
TC...TI.8407	ARHGAP18	TC - TI	0.136901	0.424712	0.999694	NS or FC < 0.5
TC...TI.1490	EPS15	TC - TI	0.136845	0.196165	0.999694	NS or FC < 0.5
TC...TI.7679	FBH1	TC - TI	0.13675	0.278806	0.999694	NS or FC < 0.5
TC...TI.5977	YIF1A	TC - TI	0.136672	0.116324	0.999694	NS or FC < 0.5
TC...TI.3192	GMFB	TC - TI	0.136644	0.121578	0.999694	NS or FC < 0.5
TC...TI.1118	LDB1	TC - TI	0.136636	0.364567	0.999694	NS or FC < 0.5
TC...TI.4106	EXOC5	TC - TI	0.136626	0.094513	0.999694	NS or FC < 0.5
TC...TI.3106	SQSTM1	TC - TI	0.136625	0.317855	0.999694	NS or FC < 0.5
TC...TI.3069	SNX4	TC - TI	0.136614	0.367778	0.999694	NS or FC < 0.5
TC...TI.852	CEP170	TC - TI	0.136534	0.354382	0.999694	NS or FC < 0.5
TC...TI.6186	HLX	TC - TI	0.136514	0.477624	0.999694	NS or FC < 0.5
TC...TI.5842	KCTD5	TC - TI	0.136461	0.440434	0.999694	NS or FC < 0.5
TC...TI.3138	BTAF1	TC - TI	0.136355	0.180655	0.999694	NS or FC < 0.5
TC...TI.4636	MKRN2	TC - TI	0.136347	0.292496	0.999694	NS or FC < 0.5
TC...TI.8128	AP1S1	TC - TI	0.136282	0.292136	0.999694	NS or FC < 0.5
TC...TI.841	SLC29A4	TC - TI	0.13627	0.618118	0.999694	NS or FC < 0.5
TC...TI.6098	PPP3CB	TC - TI	0.136265	0.248963	0.999694	NS or FC < 0.5
TC...TI.3091	CCNK	TC - TI	0.136227	0.139784	0.999694	NS or FC < 0.5
TC...TI.7630	CBX7	TC - TI	0.13622	0.324783	0.999694	NS or FC < 0.5
TC...TI.707	RCE1	TC - TI	0.136186	0.563436	0.999694	NS or FC < 0.5
TC...TI.7580	UBN2	TC - TI	0.136078	0.190955	0.999694	NS or FC < 0.5
TC...TI.7775	ADAMTS9	TC - TI	0.135936	0.801469	0.999694	NS or FC < 0.5
TC...TI.4603	DCPS	TC - TI	0.135934	0.284196	0.999694	NS or FC < 0.5
TC...TI.35	EMD	TC - TI	0.135864	0.502378	0.999694	NS or FC < 0.5
TC...TI.6888	SPRYD3	TC - TI	0.135855	0.225844	0.999694	NS or FC < 0.5
TC...TI.6846	USP32	TC - TI	0.135821	0.193657	0.999694	NS or FC < 0.5
TC...TI.6939	BPIFB1	TC - TI	0.135754	0.470265	0.999694	NS or FC < 0.5
TC...TI.3732	SRSF4	TC - TI	0.135748	0.0325575	0.999694	p < 0.05
TC...TI.4142	MTHFD2	TC - TI	0.13569	0.242648	0.999694	NS or FC < 0.5
TC...TI.8474	CD151	TC - TI	0.135649	0.201965	0.999694	NS or FC < 0.5
TC...TI.3084	RIOK3	TC - TI	0.13563	0.655727	0.999694	NS or FC < 0.5
TC...TI.8705	HLA-DQA2	TC - TI	0.135526	0.436958	0.999694	NS or FC < 0.5
TC...TI.5487	MBTD1	TC - TI	0.1355	0.361314	0.999694	NS or FC < 0.5
TC...TI.5766	STYK1	TC - TI	0.135394	0.41291	0.999694	NS or FC < 0.5
TC...TI.5513	SNRK	TC - TI	0.135332	0.285449	0.999694	NS or FC < 0.5
TC...TI.2916	TYROBP	TC - TI	0.135287	0.409165	0.999694	NS or FC < 0.5
TC...TI.2090	GRAP2	TC - TI	0.135162	0.437678	0.999694	NS or FC < 0.5
TC...TI.1202	ARHGEF3	TC - TI	0.135093	0.232745	0.999694	NS or FC < 0.5
TC...TI.4681	ETHE1	TC - TI	0.135007	0.307363	0.999694	NS or FC < 0.5
TC...TI.3764	EDIL3	TC - TI	0.134987	0.56736	0.999694	NS or FC < 0.5
TC...TI.8115	PTAR1	TC - TI	0.134925	0.501335	0.999694	NS or FC < 0.5
TC...TI.5502	GIN1	TC - TI	0.13487	0.374431	0.999694	NS or FC < 0.5
TC...TI.7705	MTDH	TC - TI	0.134857	0.111386	0.999694	NS or FC < 0.5
TC...TI.1181	ERLEC1	TC - TI	0.134744	0.421448	0.999694	NS or FC < 0.5
TC...TI.5412	ERGIC2	TC - TI	0.134733	0.312194	0.999694	NS or FC < 0.5
TC...TI.5707	ELP2	TC - TI	0.134537	0.220211	0.999694	NS or FC < 0.5
TC...TI.8229	LMO7	TC - TI	0.134512	0.488355	0.999694	NS or FC < 0.5
TC...TI.6425	ATP13A3	TC - TI	0.134464	0.323136	0.999694	NS or FC < 0.5
TC...TI.7193	ZMYND19	TC - TI	0.134437	0.296116	0.999694	NS or FC < 0.5
TC...TI.1833	CASP1	TC - TI	0.134406	0.580358	0.999694	NS or FC < 0.5
TC...TI.8996	RAPH1	TC - TI	0.134392	0.252635	0.999694	NS or FC < 0.5
TC...TI.1264	ZNF213	TC - TI	0.134391	0.40379	0.999694	NS or FC < 0.5
TC...TI.4662	UBL4A	TC - TI	0.134313	0.23922	0.999694	NS or FC < 0.5
TC...TI.4422	FBXL6	TC - TI	0.1343	0.214291	0.999694	NS or FC < 0.5
TC...TI.8221	ITGB1BP1	TC - TI	0.134295	0.349354	0.999694	NS or FC < 0.5
TC...TI.2353	COL6A2	TC - TI	0.134289	0.528766	0.999694	NS or FC < 0.5
TC...TI.4115	CELF1	TC - TI	0.134271	0.295114	0.999694	NS or FC < 0.5
TC...TI.5879	LRRC8A	TC - TI	0.134114	0.383082	0.999694	NS or FC < 0.5
TC...TI.1464	PARP9	TC - TI	0.134096	0.402592	0.999694	NS or FC < 0.5
TC...TI.5619	PACS1	TC - TI	0.133973	0.279197	0.999694	NS or FC < 0.5
TC...TI.7479	NADK2	TC - TI	0.133868	0.314874	0.999694	NS or FC < 0.5
TC...TI.3896	LAGE3	TC - TI	0.133867	0.281295	0.999694	NS or FC < 0.5
TC...TI.5420	FAM53C	TC - TI	0.133806	0.430653	0.999694	NS or FC < 0.5
TC...TI.6396	RETREG2	TC - TI	0.133699	0.408566	0.999694	NS or FC < 0.5
TC...TI.1536	ACIN1	TC - TI	0.133617	0.499743	0.999694	NS or FC < 0.5
TC...TI.285	PDE4C	TC - TI	0.133613	0.426566	0.999694	NS or FC < 0.5
TC...TI.4444	RAB3GAP1	TC - TI	0.133606	0.127849	0.999694	NS or FC < 0.5
TC...TI.5542	CYP2W1	TC - TI	0.133603	0.179607	0.999694	NS or FC < 0.5
TC...TI.3244	MED17	TC - TI	0.133524	0.456401	0.999694	NS or FC < 0.5
TC...TI.5522	DCAF16	TC - TI	0.133462	0.200176	0.999694	NS or FC < 0.5
TC...TI.1120	ZNF276	TC - TI	0.133328	0.168814	0.999694	NS or FC < 0.5
TC...TI.1482	ANXA6	TC - TI	0.133299	0.630387	0.999694	NS or FC < 0.5
TC...TI.750	EXOC4	TC - TI	0.133297	0.0352409	0.999694	p < 0.05
TC...TI.1979	ZNF266	TC - TI	0.133273	0.142205	0.999694	NS or FC < 0.5
TC...TI.3919	IRF9	TC - TI	0.133132	0.468321	0.999694	NS or FC < 0.5
TC...TI.3394	AXIN2	TC - TI	0.133115	0.518249	0.999694	NS or FC < 0.5
TC...TI.7850	TRIM74	TC - TI	0.13306	0.524907	0.999694	NS or FC < 0.5
TC...TI.8798	MDK	TC - TI	0.133054	0.584095	0.999694	NS or FC < 0.5
TC...TI.7475	IL4I1	TC - TI	0.133036	0.564355	0.999694	NS or FC < 0.5
TC...TI.6812	CARD11	TC - TI	0.133027	0.681462	0.999694	NS or FC < 0.5
TC...TI.2999	MAP4K3	TC - TI	0.132867	0.372654	0.999694	NS or FC < 0.5
TC...TI.7092	SRXN1	TC - TI	0.132834	0.0959868	0.999694	NS or FC < 0.5
TC...TI.4217	RAB40B	TC - TI	0.132802	0.228055	0.999694	NS or FC < 0.5
TC...TI.2642	PEX13	TC - TI	0.132799	0.260466	0.999694	NS or FC < 0.5
TC...TI.7375	SNX11	TC - TI	0.132751	0.190373	0.999694	NS or FC < 0.5
TC...TI.7809	GRHL1	TC - TI	0.132736	0.492774	0.999694	NS or FC < 0.5
TC...TI.3578	ABL1	TC - TI	0.1325	0.192729	0.999694	NS or FC < 0.5
TC...TI.3925	DLC1	TC - TI	0.132467	0.401898	0.999694	NS or FC < 0.5
TC...TI.3118	BCL10	TC - TI	0.132434	0.596538	0.999694	NS or FC < 0.5
TC...TI.8376	ADAMTSL4	TC - TI	0.132339	0.431007	0.999694	NS or FC < 0.5
TC...TI.5337	ZNF274	TC - TI	0.13233	0.355652	0.999694	NS or FC < 0.5
TC...TI.1575	PLA2G7	TC - TI	0.132192	0.592644	0.999694	NS or FC < 0.5
TC...TI.9152	TBL1XR1	TC - TI	0.132185	0.382793	0.999694	NS or FC < 0.5
TC...TI.2102	HELQ	TC - TI	0.132145	0.269719	0.999694	NS or FC < 0.5
TC...TI.9221	VGLL3	TC - TI	0.132144	0.48989	0.999694	NS or FC < 0.5
TC...TI.9257	ZNF33B	TC - TI	0.132089	0.31236	0.999694	NS or FC < 0.5
TC...TI.533	TTC7B	TC - TI	0.132088	0.431624	0.999694	NS or FC < 0.5
TC...TI.4776	MEA1	TC - TI	0.132066	0.354611	0.999694	NS or FC < 0.5
TC...TI.7387	LARGE2	TC - TI	0.132057	0.337893	0.999694	NS or FC < 0.5
TC...TI.8010	ANKFY1	TC - TI	0.132057	0.49321	0.999694	NS or FC < 0.5
TC...TI.784	FHL2	TC - TI	0.132051	0.644761	0.999694	NS or FC < 0.5
TC...TI.271	IL7	TC - TI	0.132026	0.358617	0.999694	NS or FC < 0.5
TC...TI.4558	SNX8	TC - TI	0.132025	0.5162	0.999694	NS or FC < 0.5
TC...TI.470	IGIP	TC - TI	0.131992	0.285499	0.999694	NS or FC < 0.5
TC...TI.6392	TAF1D	TC - TI	0.131899	0.51873	0.999694	NS or FC < 0.5
TC...TI.8745	KCTD13	TC - TI	0.131881	0.256663	0.999694	NS or FC < 0.5
TC...TI.2946	ZFP36	TC - TI	0.131796	0.400124	0.999694	NS or FC < 0.5
TC...TI.3592	CEBPD	TC - TI	0.13175	0.144325	0.999694	NS or FC < 0.5
TC...TI.4204	PRSS21	TC - TI	0.131723	0.576448	0.999694	NS or FC < 0.5
TC...TI.5815	ERBIN	TC - TI	0.131714	0.322986	0.999694	NS or FC < 0.5
TC...TI.8231	LTBR	TC - TI	0.131602	0.0559106	0.999694	NS or FC < 0.5
TC...TI.8421	BAG3	TC - TI	0.131573	0.535308	0.999694	NS or FC < 0.5
TC...TI.7751	UBALD2	TC - TI	0.131561	0.323771	0.999694	NS or FC < 0.5
TC...TI.2407	FAU	TC - TI	0.131539	0.261794	0.999694	NS or FC < 0.5
TC...TI.3673	HDAC5	TC - TI	0.131481	0.452226	0.999694	NS or FC < 0.5
TC...TI.522	KIAA0930	TC - TI	0.131352	0.321721	0.999694	NS or FC < 0.5
TC...TI.6684	AIF1L	TC - TI	0.131338	0.540741	0.999694	NS or FC < 0.5
TC...TI.4	SGCA	TC - TI	0.131323	0.435089	0.999694	NS or FC < 0.5
TC...TI.7825	CXCL17	TC - TI	0.131297	0.761369	0.999694	NS or FC < 0.5
TC...TI.1454	GLG1	TC - TI	0.131279	0.17746	0.999694	NS or FC < 0.5
TC...TI.6655	SBF2	TC - TI	0.131247	0.512771	0.999694	NS or FC < 0.5
TC...TI.4566	SEC61A1	TC - TI	0.131016	0.387274	0.999694	NS or FC < 0.5
TC...TI.969	RGP1	TC - TI	0.131006	0.47864	0.999694	NS or FC < 0.5
TC...TI.927	RGPD2	TC - TI	0.130955	0.520022	0.999694	NS or FC < 0.5
TC...TI.4386	SHOC2	TC - TI	0.130884	0.518232	0.999694	NS or FC < 0.5
TC...TI.3312	EPHB2	TC - TI	0.130826	0.448636	0.999694	NS or FC < 0.5
TC...TI.2616	SLC22A18	TC - TI	0.130798	0.341649	0.999694	NS or FC < 0.5
TC...TI.8574	ENPP2	TC - TI	0.130781	0.485564	0.999694	NS or FC < 0.5
TC...TI.7874	SVBP	TC - TI	0.130768	0.463021	0.999694	NS or FC < 0.5
TC...TI.9335	PAGE2B	TC - TI	0.130731	0.555348	0.999694	NS or FC < 0.5
TC...TI.6443	SRD5A3	TC - TI	0.130656	0.360417	0.999694	NS or FC < 0.5
TC...TI.5189	WDPCP	TC - TI	0.130642	0.54734	0.999694	NS or FC < 0.5
TC...TI.8367	ABCA2	TC - TI	0.130496	0.299662	0.999694	NS or FC < 0.5
TC...TI.518	SMPDL3B	TC - TI	0.130487	0.198527	0.999694	NS or FC < 0.5
TC...TI.8575	EPB41L5	TC - TI	0.13041	0.449851	0.999694	NS or FC < 0.5
TC...TI.4574	PREB	TC - TI	0.13035	0.216532	0.999694	NS or FC < 0.5
TC...TI.3007	ITGA10	TC - TI	0.130292	0.382142	0.999694	NS or FC < 0.5
TC...TI.3597	CSF1R	TC - TI	0.130239	0.573537	0.999694	NS or FC < 0.5
TC...TI.8540	DGKA	TC - TI	0.130105	0.419149	0.999694	NS or FC < 0.5
TC...TI.8360	ZNF146	TC - TI	0.130088	0.133097	0.999694	NS or FC < 0.5
TC...TI.7758	OPRL1	TC - TI	0.130052	0.6151	0.999694	NS or FC < 0.5
TC...TI.7811	SNRPB2	TC - TI	0.129961	0.233537	0.999694	NS or FC < 0.5
TC...TI.2344	CENPC	TC - TI	0.129933	0.551877	0.999694	NS or FC < 0.5
TC...TI.5633	PRPF38B	TC - TI	0.129912	0.369187	0.999694	NS or FC < 0.5
TC...TI.2370	CTSD	TC - TI	0.129869	0.643482	0.999694	NS or FC < 0.5
TC...TI.5031	SASH1	TC - TI	0.129829	0.630786	0.999694	NS or FC < 0.5
TC...TI.5240	COPZ1	TC - TI	0.129778	0.380957	0.999694	NS or FC < 0.5
TC...TI.6893	TNS4	TC - TI	0.129639	0.421544	0.999694	NS or FC < 0.5
TC...TI.8265	ODF2	TC - TI	0.129636	0.440558	0.999694	NS or FC < 0.5
TC...TI.3614	GEM	TC - TI	0.129574	0.585496	0.999694	NS or FC < 0.5
TC...TI.6918	FGD3	TC - TI	0.129482	0.48161	0.999694	NS or FC < 0.5
TC...TI.2720	PSMD8	TC - TI	0.129407	0.0749744	0.999694	NS or FC < 0.5
TC...TI.6185	GRIK2	TC - TI	0.129341	0.59014	0.999694	NS or FC < 0.5
TC...TI.4520	TNPO3	TC - TI	0.129215	0.120948	0.999694	NS or FC < 0.5
TC...TI.8900	OSGIN2	TC - TI	0.129144	0.282361	0.999694	NS or FC < 0.5
TC...TI.1954	PAAF1	TC - TI	0.128962	0.267249	0.999694	NS or FC < 0.5
TC...TI.354	RPLP0	TC - TI	0.12894	0.35973	0.999694	NS or FC < 0.5
TC...TI.5104	KBTBD2	TC - TI	0.128905	0.278802	0.999694	NS or FC < 0.5
TC...TI.4144	SDCCAG8	TC - TI	0.128901	0.162947	0.999694	NS or FC < 0.5
TC...TI.8453	CARHSP1	TC - TI	0.12877	0.415905	0.999694	NS or FC < 0.5
TC...TI.231	ALOX5	TC - TI	0.128727	0.685521	0.999694	NS or FC < 0.5
TC...TI.1209	NSDHL	TC - TI	0.128688	0.181897	0.999694	NS or FC < 0.5
TC...TI.5173	ZNF593	TC - TI	0.128623	0.126346	0.999694	NS or FC < 0.5
TC...TI.8701	HELZ2	TC - TI	0.128554	0.24488	0.999694	NS or FC < 0.5
TC...TI.9056	SCX	TC - TI	0.128474	0.305601	0.999694	NS or FC < 0.5
TC...TI.824	AKR1E2	TC - TI	0.128376	0.31581	0.999694	NS or FC < 0.5
TC...TI.1872	RGL2	TC - TI	0.128346	0.15228	0.999694	NS or FC < 0.5
TC...TI.373	BTBD7	TC - TI	0.128323	0.359808	0.999694	NS or FC < 0.5
TC...TI.4746	HTATSF1	TC - TI	0.12831	0.337415	0.999694	NS or FC < 0.5
TC...TI.2942	XPO1	TC - TI	0.128292	0.243037	0.999694	NS or FC < 0.5
TC...TI.7841	BSG	TC - TI	0.128209	0.0561438	0.999694	NS or FC < 0.5
TC...TI.8459	CCDC6	TC - TI	0.128204	0.501868	0.999694	NS or FC < 0.5
TC...TI.2781	RYK	TC - TI	0.12818	0.4166	0.999694	NS or FC < 0.5
TC...TI.6239	FN3K	TC - TI	0.128166	0.299228	0.999694	NS or FC < 0.5
TC...TI.8899	OSBPL5	TC - TI	0.128164	0.229859	0.999694	NS or FC < 0.5
TC...TI.1241	SUGT1	TC - TI	0.128025	0.185867	0.999694	NS or FC < 0.5
TC...TI.158	NOTCH3	TC - TI	0.127993	0.337752	0.999694	NS or FC < 0.5
TC...TI.5125	UBXN7	TC - TI	0.127964	0.28461	0.999694	NS or FC < 0.5
TC...TI.6269	GZF1	TC - TI	0.127927	0.258972	0.999694	NS or FC < 0.5
TC...TI.3142	GPRC5A	TC - TI	0.127844	0.565199	0.999694	NS or FC < 0.5
TC...TI.9054	SCFD1	TC - TI	0.127794	0.446627	0.999694	NS or FC < 0.5
TC...TI.1866	NUB1	TC - TI	0.127748	0.100951	0.999694	NS or FC < 0.5
TC...TI.5117	GORASP2	TC - TI	0.127724	0.260757	0.999694	NS or FC < 0.5
TC...TI.8275	PLCB3	TC - TI	0.127719	0.263174	0.999694	NS or FC < 0.5
TC...TI.2751	RARS1	TC - TI	0.127676	0.331693	0.999694	NS or FC < 0.5
TC...TI.7132	TTN	TC - TI	0.127648	0.603243	0.999694	NS or FC < 0.5
TC...TI.4261	ZNF12	TC - TI	0.127644	0.376137	0.999694	NS or FC < 0.5
TC...TI.7920	RNF216	TC - TI	0.127546	0.266423	0.999694	NS or FC < 0.5
TC...TI.182	HEXB	TC - TI	0.127497	0.179565	0.999694	NS or FC < 0.5
TC...TI.6633	ANKRD13C	TC - TI	0.127415	0.314232	0.999694	NS or FC < 0.5
TC...TI.7550	CD46	TC - TI	0.12741	0.262367	0.999694	NS or FC < 0.5
TC...TI.3264	BRAF	TC - TI	0.127375	0.266453	0.999694	NS or FC < 0.5
TC...TI.684	RPS28	TC - TI	0.127347	0.265889	0.999694	NS or FC < 0.5
TC...TI.426	ACTR2	TC - TI	0.127255	0.494297	0.999694	NS or FC < 0.5
TC...TI.97	PCCA	TC - TI	0.12722	0.580877	0.999694	NS or FC < 0.5
[truncated: 7,391 more rows]

## Sheet: By Patient
	Gene	Patient	Estimate	Pr(>|t|)	FDR	Qvalue_Local	Qvalue_Global	Color
MT1X1	MT1X	19	3.79771	1.3029e-10	1.22343e-06	5.05714e-07	3.60869e-06	FC > 0.5 & FDR < 0.1
ADM1	ADM	19	3.38413	1.4068e-07	9.43559e-05	3.90029e-05	0.000278318	FC > 0.5 & FDR < 0.1
IGFBP31	IGFBP3	19	3.12767	3.90527e-08	6.46275e-05	2.67144e-05	0.000190629	FC > 0.5 & FDR < 0.1
NDRG11	NDRG1	19	3.06055	2.11541e-08	6.46275e-05	2.67144e-05	0.000190629	FC > 0.5 & FDR < 0.1
ENO21	ENO2	19	2.95721	3.19251e-08	6.46275e-05	2.67144e-05	0.000190629	FC > 0.5 & FDR < 0.1
SLAMF91	SLAMF9	19	2.7352	4.51059e-06	0.00045116	0.000186491	0.00133077	FC > 0.5 & FDR < 0.1
SLC2A12	SLC2A1	19	2.49625	6.19866e-07	0.000216117	8.9334e-05	0.000637472	FC > 0.5 & FDR < 0.1
MT1M1	MT1M	19	2.49483	7.78998e-08	6.64981e-05	2.74876e-05	0.000196147	FC > 0.5 & FDR < 0.1
SLC2A31	SLC2A3	19	2.36809	5.14873e-05	0.00170836	0.000706166	0.00490055	FC > 0.5 & FDR < 0.1
MAF2	MAF	19	2.28272	2.09759e-07	0.000123102	5.08854e-05	0.00036311	FC > 0.5 & FDR < 0.1
ATG9B1	ATG9B	19	2.25371	1.4718e-06	0.000329052	0.000136017	0.000970593	FC > 0.5 & FDR < 0.1
PLIN21	PLIN2	19	2.22668	7.16751e-05	0.0020272	0.000837959	0.00575422	FC > 0.5 & FDR < 0.1
SPRR3	SPRR3	13	2.21686	0.00116789	0.102671	0.0738264	0.0286272	FC > 0.5 & FDR < 0.1
KRT171	KRT17	19	2.18693	1.73128e-05	0.000898297	0.000371319	0.00260716	FC > 0.5 & FDR < 0.1
DDIT41	DDIT4	19	2.17524	1.13104e-05	0.000732446	0.000302763	0.0021337	FC > 0.5 & FDR < 0.1
IRS21	IRS2	19	2.09878	0.000138223	0.00288426	0.00119224	0.0080939	FC > 0.5 & FDR < 0.1
SLURP2	SLURP2	13	2.02327	0.037603	0.289895	0.208452	0.202698	FC > 0.5 & p < 0.05
HK21	HK2	19	1.995	6.24471e-06	0.000545496	0.000225486	0.00160903	FC > 0.5 & FDR < 0.1
NDUFA4L21	NDUFA4L2	19	1.90983	4.48911e-06	0.00045116	0.000186491	0.00133077	FC > 0.5 & FDR < 0.1
VEGFA1	VEGFA	19	1.83042	2.05908e-06	0.000344158	0.000142261	0.00101515	FC > 0.5 & FDR < 0.1
EGLN31	EGLN3	19	1.82381	5.65643e-08	6.46275e-05	2.67144e-05	0.000190629	FC > 0.5 & FDR < 0.1
MUC21	MUC21	13	1.79966	0.0427263	0.307669	0.221232	0.216503	FC > 0.5 & p < 0.05
LCN2	LCN2	13	1.79307	0.00375915	0.136287	0.0979987	0.0566476	FC > 0.5 & FDR < 0.1
AKAP121	AKAP12	19	1.78159	0.000158256	0.00313507	0.00129591	0.00881944	FC > 0.5 & FDR < 0.1
LOX1	LOX	19	1.76533	2.71403e-05	0.00116241	0.000480494	0.00335253	FC > 0.5 & FDR < 0.1
PDE2A1	PDE2A	19	1.74131	0.000603597	0.00703633	0.00290853	0.0190528	FC > 0.5 & FDR < 0.1
ERO1A1	ERO1A	19	1.7385	7.18794e-08	6.64981e-05	2.74876e-05	0.000196147	FC > 0.5 & FDR < 0.1
SLC38A51	SLC38A5	19	1.73176	0.000121243	0.0026978	0.00111516	0.00758036	FC > 0.5 & FDR < 0.1
AHNAK21	AHNAK2	19	1.71238	2.12667e-06	0.000344158	0.000142261	0.00101515	FC > 0.5 & FDR < 0.1
NOS31	NOS3	19	1.70735	2.31714e-06	0.000344158	0.000142261	0.00101515	FC > 0.5 & FDR < 0.1
EFNB21	EFNB2	19	1.70431	1.36264e-05	0.000798356	0.000330008	0.00231206	FC > 0.5 & FDR < 0.1
ANGPTL41	ANGPTL4	19	1.6975	0.000207777	0.00371624	0.00153614	0.0104444	FC > 0.5 & FDR < 0.1
LAMB31	LAMB3	19	1.67997	5.11255e-05	0.00170237	0.000703689	0.00488289	FC > 0.5 & FDR < 0.1
HILPDA1	HILPDA	19	1.66042	3.86251e-06	0.000418604	0.000173034	0.00123474	FC > 0.5 & FDR < 0.1
G0S21	G0S2	19	1.65364	1.59056e-06	0.00033944	0.000140311	0.00100123	FC > 0.5 & FDR < 0.1
CALB21	CALB2	19	1.64841	7.05543e-07	0.00022845	9.44318e-05	0.000673849	FC > 0.5 & FDR < 0.1
DEPP11	DEPP1	19	1.59705	5.69184e-08	6.46275e-05	2.67144e-05	0.000190629	FC > 0.5 & FDR < 0.1
PIM11	PIM1	19	1.57454	2.82621e-06	0.000357436	0.000147749	0.00105431	FC > 0.5 & FDR < 0.1
PFKFB31	PFKFB3	19	1.56994	0.000138899	0.00289193	0.00119541	0.0081163	FC > 0.5 & FDR < 0.1
HSPA61	HSPA6	19	1.56836	0.00266256	0.0185533	0.00766917	0.0462564	FC > 0.5 & FDR < 0.1
IL1RAP1	IL1RAP	19	1.55863	1.07571e-05	0.000708951	0.000293051	0.00207664	FC > 0.5 & FDR < 0.1
MT1X	MT1X	13	1.5577	0.0014902	0.114062	0.0820177	0.0326798	FC > 0.5 & FDR < 0.1
MT1E	MT1E	13	1.53286	0.000849517	0.09265	0.0666209	0.0236238	FC > 0.5 & FDR < 0.1
ZNF3951	ZNF395	19	1.53081	6.19433e-08	6.46275e-05	2.67144e-05	0.000190629	FC > 0.5 & FDR < 0.1
ADAMTS91	ADAMTS9	19	1.53065	5.30041e-07	0.000216117	8.9334e-05	0.000637472	FC > 0.5 & FDR < 0.1
FLNC	FLNC	13	1.50786	0.0030145	0.128705	0.0925468	0.0493519	FC > 0.5 & FDR < 0.1
DNAJB91	DNAJB9	19	1.50045	6.22888e-07	0.000216117	8.9334e-05	0.000637472	FC > 0.5 & FDR < 0.1
SH3TC11	SH3TC1	19	1.4987	5.66604e-06	0.000511578	0.000211465	0.00150898	FC > 0.5 & FDR < 0.1
MT1M	MT1M	13	1.48326	0.000368356	0.0771055	0.0554435	0.0140724	FC > 0.5 & FDR < 0.1
KDM3A1	KDM3A	19	1.47611	5.70194e-07	0.000216117	8.9334e-05	0.000637472	FC > 0.5 & FDR < 0.1
IGFBP3	IGFBP3	13	1.43428	0.000545216	0.0842451	0.0605772	0.0178499	FC > 0.5 & FDR < 0.1
ACKR31	ACKR3	19	1.42885	0.0234629	0.0824538	0.034083	0.159045	FC > 0.5 & p < 0.05
CSTB	CSTB	13	1.42005	0.00180796	0.116461	0.0837426	0.0369293	FC > 0.5 & FDR < 0.1
TACSTD2	TACSTD2	13	1.41724	0.00745181	0.16149	0.116121	0.0836963	FC > 0.5 & FDR < 0.1
CTSV1	CTSV	19	1.41356	2.76117e-05	0.00117114	0.000484101	0.00337837	FC > 0.5 & FDR < 0.1
ATF31	ATF3	19	1.40694	0.000172612	0.00336306	0.00139015	0.00945397	FC > 0.5 & FDR < 0.1
P4HA11	P4HA1	19	1.39871	2.25165e-06	0.000344158	0.000142261	0.00101515	FC > 0.5 & FDR < 0.1
MT2A	MT2A	13	1.37659	0.00633449	0.154838	0.111337	0.0758531	FC > 0.5 & FDR < 0.1
CSTB1	CSTB	19	1.37003	0.00103299	0.0101995	0.00421606	0.0268647	FC > 0.5 & FDR < 0.1
LAG33	LAG3	30	1.36004	0.00879399	0.699371	0.621937	0.0917054	FC > 0.5 & FDR < 0.1
PPP1R15A1	PPP1R15A	19	1.35992	0.00104565	0.0103029	0.0042588	0.0271177	FC > 0.5 & FDR < 0.1
FXYD3	FXYD3	13	1.35776	0.0522084	0.329731	0.237096	0.237791	FC > 0.5
PLOD21	PLOD2	19	1.35615	1.33741e-06	0.000329052	0.000136017	0.000970593	FC > 0.5 & FDR < 0.1
LY6D	LY6D	13	1.34739	0.0577192	0.341802	0.245776	0.249291	FC > 0.5
SIK11	SIK1	19	1.34609	9.45086e-05	0.00235788	0.000974651	0.00667251	FC > 0.5 & FDR < 0.1
S100A11	S100A11	13	1.34462	0.00373684	0.136004	0.0977947	0.0564342	FC > 0.5 & FDR < 0.1
FABP31	FABP3	19	1.34179	1.72203e-05	0.000898297	0.000371319	0.00260716	FC > 0.5 & FDR < 0.1
CDKN1C1	CDKN1C	19	1.34129	2.08107e-05	0.00097465	0.00040288	0.00281906	FC > 0.5 & FDR < 0.1
APOC1	APOC1	13	1.34091	0.0232101	0.236317	0.169926	0.158128	FC > 0.5 & p < 0.05
DHRS31	DHRS3	19	1.33211	1.11105e-05	0.000724498	0.000299478	0.00212228	FC > 0.5 & FDR < 0.1
MMP7	MMP7	13	1.32518	0.00214676	0.125004	0.0898855	0.0406978	FC > 0.5 & FDR < 0.1
FOS1	FOS	19	1.32101	0.00982614	0.0448772	0.0185504	0.0974427	FC > 0.5 & FDR < 0.1
TSPAN1	TSPAN1	13	1.3169	0.0317457	0.269522	0.193803	0.185778	FC > 0.5 & p < 0.05
CGA3	CGA	30	1.31479	0.054467	0.724153	0.643975	0.242968	FC > 0.5
MT1F1	MT1F	19	1.31156	1.51002e-06	0.000329747	0.000136304	0.00097264	FC > 0.5 & FDR < 0.1
ELF3	ELF3	13	1.30946	0.0634521	0.354478	0.254891	0.260377	FC > 0.5
CAPN14	CAPN14	13	1.30498	0.0248878	0.243901	0.175379	0.16432	FC > 0.5 & p < 0.05
FTH1	FTH1	13	1.29945	0.00250726	0.12793	0.091989	0.044752	FC > 0.5 & FDR < 0.1
CA91	CA9	19	1.29624	0.000405042	0.00539481	0.00222999	0.0148198	FC > 0.5 & FDR < 0.1
PDK11	PDK1	19	1.29595	4.85692e-05	0.00165579	0.000684435	0.00476321	FC > 0.5 & FDR < 0.1
HTR3A1	HTR3A	19	1.29522	7.20963e-05	0.00203299	0.000840353	0.00577131	FC > 0.5 & FDR < 0.1
BNIP3L1	BNIP3L	19	1.29276	3.61077e-07	0.00017186	7.10399e-05	0.000506929	FC > 0.5 & FDR < 0.1
DDIT31	DDIT3	19	1.28659	0.000601906	0.00703456	0.0029078	0.0190441	FC > 0.5 & FDR < 0.1
SLC2A141	SLC2A14	19	1.28551	0.00102607	0.0101419	0.00419226	0.0267352	FC > 0.5 & FDR < 0.1
LYZ	LYZ	13	1.27901	0.020752	0.230353	0.165637	0.149522	FC > 0.5 & p < 0.05
MXD11	MXD1	19	1.25644	0.00280458	0.0191806	0.00792848	0.0474812	FC > 0.5 & FDR < 0.1
VLDLR1	VLDLR	19	1.25184	3.30829e-06	0.000386935	0.000159943	0.00114133	FC > 0.5 & FDR < 0.1
SPRR1B1	SPRR1B	19	1.24501	0.0493406	0.136746	0.0565253	0.231275	FC > 0.5 & p < 0.05
MT1HL1	MT1HL1	13	1.24414	0.00394468	0.139043	0.0999806	0.0582084	FC > 0.5 & FDR < 0.1
CREB3L2	CREB3L2	13	1.23348	0.00797631	0.163532	0.117589	0.0866022	FC > 0.5 & FDR < 0.1
MT1A1	MT1A	19	1.2312	0.00306291	0.0202826	0.00838399	0.0498146	FC > 0.5 & FDR < 0.1
XDH1	XDH	19	1.23035	0.000194051	0.00357985	0.00147976	0.010065	FC > 0.5 & FDR < 0.1
GALNT3	GALNT3	13	1.22756	5.0507e-05	0.0496912	0.035731	0.00485731	FC > 0.5 & FDR < 0.1
LYN	LYN	13	1.21385	0.00189352	0.11933	0.0858053	0.0378667	FC > 0.5 & FDR < 0.1
ANG1	ANG	19	1.21288	0.000112496	0.0026277	0.00108618	0.00738348	FC > 0.5 & FDR < 0.1
KLF41	KLF4	19	1.19973	3.41453e-05	0.00136436	0.000563969	0.0039242	FC > 0.5 & FDR < 0.1
LGALS3BP	LGALS3BP	13	1.19836	0.0128834	0.189319	0.136132	0.113787	FC > 0.5 & p < 0.05
IZUMO41	IZUMO4	19	1.19619	0.000296298	0.00454527	0.00187883	0.0126438	FC > 0.5 & FDR < 0.1
ZFAND2A1	ZFAND2A	19	1.19241	0.000840155	0.00883432	0.00365175	0.023434	FC > 0.5 & FDR < 0.1
TMEM45A1	TMEM45A	19	1.18447	0.000265159	0.00433703	0.00179275	0.0120785	FC > 0.5 & FDR < 0.1
CTSV	CTSV	13	1.18423	5.33984e-05	0.0496912	0.035731	0.0049663	FC > 0.5 & FDR < 0.1
WSB11	WSB1	19	1.17655	0.000486902	0.00615344	0.00254358	0.0166904	FC > 0.5 & FDR < 0.1
THBS11	THBS1	19	1.17648	0.000542121	0.00655995	0.00271161	0.0177906	FC > 0.5 & FDR < 0.1
MT1HL11	MT1HL1	19	1.17129	0.000943866	0.00955055	0.0039478	0.0252341	FC > 0.5 & FDR < 0.1
TFF1	TFF1	13	1.16784	0.196398	0.556199	0.399941	0.425442	FC > 0.5
CLIP41	CLIP4	19	1.16057	8.81224e-05	0.00227953	0.000942264	0.00645702	FC > 0.5 & FDR < 0.1
NECTIN41	NECTIN4	19	1.15958	3.33778e-06	0.000386935	0.000159943	0.00114133	FC > 0.5 & FDR < 0.1
TMPRSS4	TMPRSS4	13	1.15922	0.0568769	0.338665	0.24352	0.247345	FC > 0.5
KRT19	KRT19	13	1.15797	0.0300826	0.263258	0.189298	0.181093	FC > 0.5 & p < 0.05
CRIP2	CRIP2	13	1.15718	0.015273	0.204442	0.147006	0.12539	FC > 0.5 & p < 0.05
TMSB4X	TMSB4X	13	1.15659	0.0131574	0.191251	0.137521	0.115215	FC > 0.5 & p < 0.05
CXCL81	CXCL8	19	1.15388	0.00304345	0.0201822	0.00834249	0.0495855	FC > 0.5 & FDR < 0.1
MRPS61	MRPS6	19	1.15129	1.62154e-05	0.000890425	0.000368065	0.00258117	FC > 0.5 & FDR < 0.1
ITGA51	ITGA5	19	1.15054	0.00371961	0.0232693	0.00961855	0.0562661	FC > 0.5 & FDR < 0.1
SPP11	SPP1	19	1.14812	0.0251701	0.0869564	0.0359442	0.165439	FC > 0.5 & p < 0.05
TPM4	TPM4	13	1.14725	3.52543e-05	0.0472911	0.0340051	0.00396798	FC > 0.5 & FDR < 0.1
SLC6A81	SLC6A8	19	1.1464	1.90155e-07	0.000119037	4.92049e-05	0.000351118	FC > 0.5 & FDR < 0.1
ADCY71	ADCY7	19	1.146	5.55544e-05	0.00178649	0.000738463	0.00509506	FC > 0.5 & FDR < 0.1
HLA-DRA3	HLA-DRA	30	1.14526	0.0566632	0.724153	0.643975	0.246867	FC > 0.5
CREB51	CREB5	19	1.14318	0.000196984	0.00360368	0.00148961	0.0101384	FC > 0.5 & FDR < 0.1
CAV11	CAV1	19	1.14263	0.0091162	0.0427213	0.0176592	0.0935298	FC > 0.5 & FDR < 0.1
KLC31	KLC3	19	1.14261	0.00151696	0.0127295	0.00526183	0.0329794	FC > 0.5 & FDR < 0.1
MAFK1	MAFK	19	1.13809	7.72993e-06	0.000590114	0.000243929	0.00174064	FC > 0.5 & FDR < 0.1
C1S	C1S	13	1.13719	0.00650089	0.156121	0.11226	0.0771453	FC > 0.5 & FDR < 0.1
GREB1L1	GREB1L	19	1.13615	0.00112878	0.0106632	0.00440773	0.0280647	FC > 0.5 & FDR < 0.1
GPNMB1	GPNMB	19	1.13025	4.99319e-05	0.00167961	0.000694283	0.00483345	FC > 0.5 & FDR < 0.1
VAMP8	VAMP8	13	1.12991	0.00119642	0.102671	0.0738264	0.0289394	FC > 0.5 & FDR < 0.1
GPR137B1	GPR137B	19	1.12983	0.000308797	0.0046468	0.00192079	0.0129197	FC > 0.5 & FDR < 0.1
EFEMP21	EFEMP2	19	1.12859	3.04737e-06	0.000362212	0.000149724	0.0010684	FC > 0.5 & FDR < 0.1
LAMA31	LAMA3	19	1.12565	0.0180155	0.0684138	0.0282795	0.138254	FC > 0.5 & p < 0.05
COLEC121	COLEC12	19	1.12555	0.000107773	0.0025491	0.00105369	0.00715835	FC > 0.5 & FDR < 0.1
TSPAN15	TSPAN15	13	1.12508	0.00407654	0.139043	0.0999806	0.0594885	FC > 0.5 & FDR < 0.1
CLDND11	CLDND1	19	1.12197	1.28774e-05	0.000765308	0.000316347	0.00221533	FC > 0.5 & FDR < 0.1
GRB101	GRB10	19	1.11845	5.17879e-06	0.000486255	0.000200998	0.00143429	FC > 0.5 & FDR < 0.1
SPAG41	SPAG4	19	1.11603	0.000322656	0.00477003	0.00197174	0.0132179	FC > 0.5 & FDR < 0.1
PFKP1	PFKP	19	1.11239	8.57493e-07	0.000259737	0.000107365	0.000766136	FC > 0.5 & FDR < 0.1
ATP2B41	ATP2B4	19	1.11164	2.57659e-06	0.000344158	0.000142261	0.00101515	FC > 0.5 & FDR < 0.1
MB1	MB	19	1.10742	2.03405e-05	0.000972524	0.000402001	0.00281181	FC > 0.5 & FDR < 0.1
IFIT32	IFIT3	24	1.10607	0.0115776	0.905055	0.839854	0.107239	FC > 0.5 & p < 0.05
UGDH	UGDH	13	1.10498	0.00122056	0.102671	0.0738264	0.0291937	FC > 0.5 & FDR < 0.1
FCGR3A	FCGR3A	13	1.0939	0.0165504	0.21144	0.152038	0.131498	FC > 0.5 & p < 0.05
DUSP5	DUSP5	13	1.09229	0.023073	0.236317	0.169926	0.157715	FC > 0.5 & p < 0.05
GLUL	GLUL	13	1.09149	0.0484618	0.319436	0.229694	0.229639	FC > 0.5 & p < 0.05
PTGES	PTGES	13	1.08912	0.0343793	0.276997	0.199178	0.193461	FC > 0.5 & p < 0.05
TMBIM11	TMBIM1	19	1.08634	8.99201e-06	0.000654534	0.000270558	0.00193065	FC > 0.5 & FDR < 0.1
CTSS	CTSS	13	1.08575	0.0109441	0.180157	0.129543	0.103726	FC > 0.5 & p < 0.05
CDH3	CDH3	13	1.08303	0.00735479	0.161063	0.115814	0.0831874	FC > 0.5 & FDR < 0.1
DUSP51	DUSP5	19	1.07771	0.0101371	0.0458511	0.018953	0.0995282	FC > 0.5 & FDR < 0.1
SLC9A71	SLC9A7	19	1.07246	2.048e-05	0.000972524	0.000402001	0.00281181	FC > 0.5 & FDR < 0.1
SCD	SCD	13	1.07159	0.0345003	0.277599	0.19961	0.193827	FC > 0.5 & p < 0.05
EDN11	EDN1	19	1.06886	0.000130684	0.00278891	0.00115282	0.00781768	FC > 0.5 & FDR < 0.1
CCR21	CCR2	19	1.0667	0.000602321	0.00703456	0.0029078	0.0190441	FC > 0.5 & FDR < 0.1
ARRDC31	ARRDC3	19	1.06535	7.04703e-06	0.000556064	0.000229854	0.0016402	FC > 0.5 & FDR < 0.1
MST11	MST1	19	1.06519	0.000237953	0.00404779	0.00167319	0.0113047	FC > 0.5 & FDR < 0.1
GBE11	GBE1	19	1.06444	6.6135e-05	0.00197145	0.000814917	0.00560171	FC > 0.5 & FDR < 0.1
PMAIP1	PMAIP1	13	1.05995	0.00485249	0.144193	0.103683	0.0656171	FC > 0.5 & FDR < 0.1
BACH11	BACH1	19	1.05991	1.42604e-06	0.000329052	0.000136017	0.000970593	FC > 0.5 & FDR < 0.1
TM4SF191	TM4SF19	19	1.05896	0.00107498	0.0103979	0.00429807	0.0273973	FC > 0.5 & FDR < 0.1
PPP1R13L1	PPP1R13L	19	1.05816	3.55587e-06	0.000402284	0.000166288	0.0011866	FC > 0.5 & FDR < 0.1
UPP11	UPP1	19	1.05784	0.000689757	0.00772065	0.0031914	0.0207232	FC > 0.5 & FDR < 0.1
PAG11	PAG1	19	1.05772	0.00123383	0.0112591	0.00465406	0.0293841	FC > 0.5 & FDR < 0.1
FLNC1	FLNC	19	1.0541	0.000617144	0.00713668	0.00295001	0.01931	FC > 0.5 & FDR < 0.1
MMP22	MMP2	24	1.04541	0.0025358	0.905055	0.839854	0.0450224	FC > 0.5 & FDR < 0.1
AGR2	AGR2	13	1.04516	0.084663	0.397493	0.285821	0.296451	FC > 0.5
ARID3A1	ARID3A	19	1.04282	0.000985949	0.00982809	0.00406253	0.0259583	FC > 0.5 & FDR < 0.1
SPRR2A1	SPRR2A	19	1.04137	0.00434162	0.0260165	0.0107541	0.061777	FC > 0.5 & FDR < 0.1
GJA11	GJA1	19	1.04107	0.00628952	0.0330121	0.0136458	0.0754778	FC > 0.5 & FDR < 0.1
CCNG21	CCNG2	19	1.04053	5.45558e-06	0.000502234	0.000207603	0.00148142	FC > 0.5 & FDR < 0.1
CRIP1	CRIP1	13	1.03935	0.00335688	0.129147	0.0928646	0.0526183	FC > 0.5 & FDR < 0.1
FXYD5	FXYD5	13	1.03879	0.000772029	0.0907556	0.0652587	0.0223907	FC > 0.5 & FDR < 0.1
ACHE1	ACHE	19	1.03875	1.95229e-05	0.000964844	0.000398827	0.00278728	FC > 0.5 & FDR < 0.1
TGFA1	TGFA	19	1.03497	0.00030595	0.00461135	0.00190614	0.01282	FC > 0.5 & FDR < 0.1
CLEC2B1	CLEC2B	19	1.03288	0.0019079	0.0149236	0.00616881	0.038089	FC > 0.5 & FDR < 0.1
SAT1	SAT1	13	1.02836	0.00565863	0.150097	0.107929	0.0713051	FC > 0.5 & FDR < 0.1
GADD45B1	GADD45B	19	1.02613	1.26582e-07	9.43559e-05	3.90029e-05	0.000278318	FC > 0.5 & FDR < 0.1
TUFT11	TUFT1	19	1.02374	1.37212e-05	0.000798356	0.000330008	0.00231206	FC > 0.5 & FDR < 0.1
CTHRC12	CTHRC1	24	1.02337	0.0125141	0.905055	0.839854	0.111917	FC > 0.5 & p < 0.05
TREM11	TREM1	19	1.01989	2.34992e-06	0.000344158	0.000142261	0.00101515	FC > 0.5 & FDR < 0.1
HMGA21	HMGA2	19	1.01985	0.000135754	0.00284728	0.00117695	0.00798839	FC > 0.5 & FDR < 0.1
DNAJB21	DNAJB2	19	1.01969	1.43414e-05	0.00082113	0.000339421	0.00237854	FC > 0.5 & FDR < 0.1
DHRS71	DHRS7	19	1.01932	1.43211e-06	0.000329052	0.000136017	0.000970593	FC > 0.5 & FDR < 0.1
FLNB1	FLNB	19	1.01902	0.000294597	0.00454527	0.00187883	0.0126438	FC > 0.5 & FDR < 0.1
KDM7A1	KDM7A	19	1.01851	1.75724e-05	0.000898297	0.000371319	0.00260716	FC > 0.5 & FDR < 0.1
FUT111	FUT11	19	1.01792	7.24297e-05	0.00203627	0.000841711	0.00578129	FC > 0.5 & FDR < 0.1
KDR1	KDR	19	1.01768	0.0130122	0.0544972	0.0225269	0.114574	FC > 0.5 & p < 0.05
STC21	STC2	19	1.01664	0.00139562	0.0120782	0.00499263	0.0314012	FC > 0.5 & FDR < 0.1
TP53TG3F1	TP53TG3F	19	1.015	0.00115663	0.0108391	0.00448044	0.0284761	FC > 0.5 & FDR < 0.1
BAIAP31	BAIAP3	19	1.01035	0.00143784	0.0122963	0.00508277	0.032013	FC > 0.5 & FDR < 0.1
SQOR	SQOR	13	1.01005	0.0054158	0.149572	0.107551	0.0698989	FC > 0.5 & FDR < 0.1
APOE	APOE	13	1.00755	0.0401143	0.298343	0.214526	0.209634	FC > 0.5 & p < 0.05
ETS11	ETS1	19	1.00713	0.0027151	0.0187461	0.00774888	0.0465352	FC > 0.5 & FDR < 0.1
OLFML2A1	OLFML2A	19	1.00712	0.000130031	0.0027813	0.00114968	0.00779548	FC > 0.5 & FDR < 0.1
VAT11	VAT1	19	1.00258	3.60225e-07	0.00017186	7.10399e-05	0.000506929	FC > 0.5 & FDR < 0.1
NDUFAF2	NDUFAF2	13	1.00136	0.0159494	0.209142	0.150386	0.128679	FC > 0.5 & p < 0.05
IFI62	IFI6	24	1.0011	0.0670625	0.905055	0.839854	0.267259	FC > 0.5
NT5E	NT5E	13	1.00075	0.00108135	0.101539	0.0730128	0.0274776	FC > 0.5 & FDR < 0.1
ETS21	ETS2	19	0.999515	3.52412e-05	0.00138447	0.000572283	0.00396798	FC > 0.5 & FDR < 0.1
APOE3	APOE	30	0.999077	0.0495213	0.724153	0.643975	0.231532	FC > 0.5 & p < 0.05
PAPSS2	PAPSS2	13	0.995519	0.0578634	0.341937	0.245873	0.249597	FC > 0.5
CAV21	CAV2	19	0.993821	0.000297312	0.00454683	0.00187947	0.0126493	FC > 0.5 & FDR < 0.1
RAB11FIP1	RAB11FIP1	13	0.993238	0.020978	0.230353	0.165637	0.150291	FC > 0.5 & p < 0.05
LGALS11	LGALS1	19	0.992989	0.00325377	0.0211146	0.00872792	0.0515859	FC > 0.5 & FDR < 0.1
C15orf48	C15orf48	13	0.989639	0.00171635	0.116461	0.0837426	0.0356252	FC > 0.5 & FDR < 0.1
S100P	S100P	13	0.985821	0.00748712	0.161619	0.116213	0.0838888	FC > 0.5 & FDR < 0.1
PPP2R2C1	PPP2R2C	19	0.984511	0.00126239	0.0113979	0.00471144	0.0296236	FC > 0.5 & FDR < 0.1
EPS8L1	EPS8L1	13	0.984496	0.0178263	0.220574	0.158606	0.137493	FC > 0.5 & p < 0.05
CDCP11	CDCP1	19	0.979058	2.00181e-05	0.000972524	0.000402001	0.00281181	FC > 0.5 & FDR < 0.1
MT1G1	MT1G	19	0.973389	4.46677e-05	0.00157307	0.000650241	0.00452147	FC > 0.5 & FDR < 0.1
FAM13A1	FAM13A	19	0.973317	0.000200734	0.00363178	0.00150123	0.0102202	FC > 0.5 & FDR < 0.1
ASPG1	ASPG	19	0.972633	0.00519917	0.0291987	0.0120695	0.0680865	FC > 0.5 & FDR < 0.1
EMP31	EMP3	19	0.972235	7.84231e-05	0.00213447	0.000882303	0.00606734	FC > 0.5 & FDR < 0.1
OSBP21	OSBP2	19	0.970436	0.000697359	0.00779547	0.00322233	0.0209148	FC > 0.5 & FDR < 0.1
PXDC11	PXDC1	19	0.970029	5.272e-05	0.00172774	0.000714177	0.00494129	FC > 0.5 & FDR < 0.1
MBOAT1	MBOAT1	13	0.969976	0.0100544	0.175675	0.126321	0.0990694	FC > 0.5 & FDR < 0.1
FOSL11	FOSL1	19	0.969534	0.0175179	0.0669215	0.0276626	0.135834	FC > 0.5 & p < 0.05
XDH	XDH	13	0.968638	0.0271322	0.251793	0.181054	0.171719	FC > 0.5 & p < 0.05
RNASE11	RNASE1	19	0.964779	0.0082492	0.0398457	0.0164706	0.0882505	FC > 0.5 & FDR < 0.1
YPEL11	YPEL1	19	0.963371	0.00293157	0.0196906	0.00813927	0.0485916	FC > 0.5 & FDR < 0.1
MT2A1	MT2A	19	0.962425	0.00162584	0.01331	0.00550182	0.034375	FC > 0.5 & FDR < 0.1
MFAP21	MFAP2	19	0.957501	0.0121303	0.0517716	0.0214002	0.10976	FC > 0.5 & p < 0.05
HLA-G1	HLA-G	19	0.957122	1.72923e-05	0.000898297	0.000371319	0.00260716	FC > 0.5 & FDR < 0.1
RNF381	RNF38	19	0.95653	0.000132914	0.00281244	0.00116255	0.00788718	FC > 0.5 & FDR < 0.1
TMEM106B1	TMEM106B	19	0.956099	1.89809e-06	0.000344158	0.000142261	0.00101515	FC > 0.5 & FDR < 0.1
CRISPLD11	CRISPLD1	19	0.955964	0.0099886	0.0453984	0.0187658	0.0986301	FC > 0.5 & FDR < 0.1
PRDM11	PRDM1	19	0.954941	0.00192361	0.0149898	0.00619615	0.0382475	FC > 0.5 & FDR < 0.1
TPO1	TPO	19	0.952708	0.00698098	0.0357423	0.0147744	0.0808423	FC > 0.5 & FDR < 0.1
CD681	CD68	19	0.951803	0.000850885	0.0089169	0.00368588	0.0236381	FC > 0.5 & FDR < 0.1
RPS112	RPS11	24	0.947575	0.0602921	0.905055	0.839854	0.25456	FC > 0.5
ZBTB431	ZBTB43	19	0.947234	2.09669e-05	0.00097465	0.00040288	0.00281906	FC > 0.5 & FDR < 0.1
CNOT7	CNOT7	13	0.946477	0.00172509	0.116461	0.0837426	0.0357077	FC > 0.5 & FDR < 0.1
SYTL2	SYTL2	13	0.944368	0.0618931	0.35037	0.251937	0.257166	FC > 0.5
RNF241	RNF24	19	0.939707	3.6546e-05	0.00139778	0.000577785	0.0040089	FC > 0.5 & FDR < 0.1
RND3	RND3	13	0.939446	0.00641942	0.155061	0.111498	0.0764404	FC > 0.5 & FDR < 0.1
TNS11	TNS1	19	0.93943	9.45907e-05	0.00235788	0.000974651	0.00667251	FC > 0.5 & FDR < 0.1
FOXE11	FOXE1	19	0.939335	0.00124648	0.0113264	0.00468188	0.0294753	FC > 0.5 & FDR < 0.1
VPS37D1	VPS37D	19	0.938503	0.00561881	0.0307642	0.0127167	0.0710946	FC > 0.5 & FDR < 0.1
ERRFI11	ERRFI1	19	0.938145	0.00406789	0.024852	0.0102728	0.0593936	FC > 0.5 & FDR < 0.1
GADD45A	GADD45A	13	0.937291	0.00419018	0.139846	0.100558	0.0606673	FC > 0.5 & FDR < 0.1
PDGFA1	PDGFA	19	0.936087	0.00118799	0.0110112	0.00455159	0.0288127	FC > 0.5 & FDR < 0.1
SYCP21	SYCP2	19	0.934394	0.00176069	0.0140825	0.00582112	0.0361767	FC > 0.5 & FDR < 0.1
IL13RA1	IL13RA1	13	0.933844	0.00465105	0.141642	0.101849	0.0641861	FC > 0.5 & FDR < 0.1
CCNY1	CCNY	19	0.932605	2.11453e-06	0.000344158	0.000142261	0.00101515	FC > 0.5 & FDR < 0.1
MYO1D	MYO1D	13	0.930209	0.00791823	0.163532	0.117589	0.0861405	FC > 0.5 & FDR < 0.1
PIM1	PIM1	13	0.929514	0.00338613	0.129147	0.0928646	0.0529569	FC > 0.5 & FDR < 0.1
FAM162A1	FAM162A	19	0.928281	0.000342876	0.00488559	0.0020195	0.0135089	FC > 0.5 & FDR < 0.1
TCN1	TCN1	13	0.927769	0.0388046	0.295624	0.212572	0.206445	FC > 0.5 & p < 0.05
PHLDA31	PHLDA3	19	0.9276	0.00159879	0.0131344	0.00542923	0.0339327	FC > 0.5 & FDR < 0.1
MBOAT21	MBOAT2	19	0.926577	0.000768517	0.00839113	0.00346855	0.0223356	FC > 0.5 & FDR < 0.1
HSD11B21	HSD11B2	19	0.925861	8.9219e-05	0.00229514	0.000948718	0.00648781	FC > 0.5 & FDR < 0.1
RPS11	RPS11	13	0.922853	0.0017347	0.116461	0.0837426	0.0358021	FC > 0.5 & FDR < 0.1
GAGE101	GAGE10	19	0.92208	0.00857975	0.0409369	0.0169216	0.0904392	FC > 0.5 & FDR < 0.1
PRKCZ1	PRKCZ	19	0.920096	8.62026e-05	0.00224222	0.000926842	0.00636688	FC > 0.5 & FDR < 0.1
ABCG11	ABCG1	19	0.919874	0.01154	0.0501791	0.020742	0.107032	FC > 0.5 & p < 0.05
SEMA3B1	SEMA3B	19	0.919698	0.00272243	0.018783	0.0077641	0.046632	FC > 0.5 & FDR < 0.1
CAPRIN21	CAPRIN2	19	0.919165	0.000541695	0.00655995	0.00271161	0.0177906	FC > 0.5 & FDR < 0.1
CHI3L11	CHI3L1	19	0.918461	0.00914625	0.0428346	0.017706	0.0937899	FC > 0.5 & FDR < 0.1
KDM4B1	KDM4B	19	0.918221	2.39303e-06	0.000344158	0.000142261	0.00101515	FC > 0.5 & FDR < 0.1
SLC5A31	SLC5A3	19	0.917742	0.00777007	0.0381595	0.0157736	0.0851642	FC > 0.5 & FDR < 0.1
BHLHE40	BHLHE40	13	0.915417	0.0213668	0.230353	0.165637	0.15155	FC > 0.5 & p < 0.05
CXCL17	CXCL17	13	0.915141	0.0218624	0.230661	0.165859	0.153182	FC > 0.5 & p < 0.05
ULBP11	ULBP1	19	0.914198	0.00699299	0.0357806	0.0147902	0.0809051	FC > 0.5 & FDR < 0.1
TTC9	TTC9	13	0.911468	0.0412375	0.301565	0.216843	0.212801	FC > 0.5 & p < 0.05
CLK11	CLK1	19	0.910519	0.000161209	0.00317348	0.00131179	0.00893009	FC > 0.5 & FDR < 0.1
FOXQ11	FOXQ1	19	0.910383	0.003306	0.0213063	0.00880716	0.0520564	FC > 0.5 & FDR < 0.1
SCARB11	SCARB1	19	0.909132	4.47294e-05	0.00157307	0.000650241	0.00452147	FC > 0.5 & FDR < 0.1
BCL3	BCL3	13	0.908687	0.0111386	0.181897	0.130795	0.104792	FC > 0.5 & p < 0.05
VGLL11	VGLL1	19	0.907895	0.00130786	0.0116295	0.00480718	0.0302625	FC > 0.5 & FDR < 0.1
MAL2	MAL2	13	0.907197	0.0126462	0.187525	0.134841	0.112548	FC > 0.5 & p < 0.05
FRG11	FRG1	19	0.906989	0.000923693	0.00943112	0.00389844	0.0249231	FC > 0.5 & FDR < 0.1
OR2A71	OR2A7	19	0.906752	7.02931e-06	0.000556064	0.000229854	0.0016402	FC > 0.5 & FDR < 0.1
DUSP101	DUSP10	19	0.906291	0.000128143	0.00276462	0.00114278	0.00774608	FC > 0.5 & FDR < 0.1
RGS11	RGS1	19	0.905744	0.0229761	0.0811989	0.0335643	0.157285	FC > 0.5 & p < 0.05
BNIP31	BNIP3	19	0.904897	0.000117617	0.00267511	0.00110578	0.00752619	FC > 0.5 & FDR < 0.1
PTGS21	PTGS2	19	0.904812	0.015116	0.0603225	0.0249348	0.124567	FC > 0.5 & p < 0.05
TNNT11	TNNT1	19	0.904132	0.0012559	0.0113831	0.00470531	0.0295791	FC > 0.5 & FDR < 0.1
RASA21	RASA2	19	0.903068	0.000173216	0.00336306	0.00139015	0.00945397	FC > 0.5 & FDR < 0.1
TRANK13	TRANK1	30	0.902762	0.0121607	0.699371	0.621937	0.109928	FC > 0.5 & p < 0.05
EIF4EBP1	EIF4EBP1	13	0.901968	0.00706638	0.160409	0.115344	0.0813127	FC > 0.5 & FDR < 0.1
ABCA11	ABCA1	19	0.900745	0.000925034	0.00943112	0.00389844	0.0249231	FC > 0.5 & FDR < 0.1
GAB21	GAB2	19	0.899194	0.000281397	0.00445091	0.00183982	0.0123981	FC > 0.5 & FDR < 0.1
FXYD51	FXYD5	19	0.899146	2.91788e-06	0.000360511	0.000149021	0.00106339	FC > 0.5 & FDR < 0.1
FOSL21	FOSL2	19	0.898015	0.0189969	0.0708987	0.0293066	0.14236	FC > 0.5 & p < 0.05
B3GNT5	B3GNT5	13	0.897972	0.00657327	0.156915	0.112831	0.0778042	FC > 0.5 & FDR < 0.1
PPP1R181	PPP1R18	19	0.897935	3.4728e-05	0.00138176	0.000571164	0.00396798	FC > 0.5 & FDR < 0.1
CTSB	CTSB	13	0.896651	0.00561789	0.14999	0.107852	0.0710946	FC > 0.5 & FDR < 0.1
CLDN4	CLDN4	13	0.895111	0.033712	0.276692	0.198958	0.192004	FC > 0.5 & p < 0.05
CD68	CD68	13	0.894281	0.000783335	0.0907556	0.0652587	0.022486	FC > 0.5 & FDR < 0.1
KIR2DS11	KIR2DS1	19	0.890606	0.00175967	0.0140825	0.00582112	0.0361767	FC > 0.5 & FDR < 0.1
MAP1LC3B1	MAP1LC3B	19	0.890529	0.000268615	0.00437169	0.00180708	0.0121786	FC > 0.5 & FDR < 0.1
LRP13	LRP1	19	0.890484	1.23766e-05	0.000759587	0.000313982	0.00219743	FC > 0.5 & FDR < 0.1
TSPAN83	TSPAN8	30	0.888122	0.0198739	0.708069	0.629672	0.14597	FC > 0.5 & p < 0.05
BHLHE401	BHLHE40	19	0.884569	1.63907e-05	0.000890864	0.000368247	0.00258295	FC > 0.5 & FDR < 0.1
LPAR6	LPAR6	13	0.884049	0.0740344	0.375766	0.270198	0.279253	FC > 0.5
MAFF1	MAFF	19	0.883841	0.000924428	0.00943112	0.00389844	0.0249231	FC > 0.5 & FDR < 0.1
TARS31	TARS3	19	0.882936	0.001882	0.0147635	0.00610263	0.0377726	FC > 0.5 & FDR < 0.1
ZMAT13	ZMAT1	30	0.882637	0.0350835	0.719766	0.640074	0.19564	FC > 0.5 & p < 0.05
HSD11B2	HSD11B2	13	0.882392	0.0601929	0.347363	0.249775	0.254469	FC > 0.5
SPRR31	SPRR3	19	0.88165	0.000530901	0.00647423	0.00267618	0.0175472	FC > 0.5 & FDR < 0.1
SH3PXD2B1	SH3PXD2B	19	0.880916	2.00672e-05	0.000972524	0.000402001	0.00281181	FC > 0.5 & FDR < 0.1
BRI31	BRI3	19	0.880848	0.000159406	0.00315121	0.00130258	0.00886569	FC > 0.5 & FDR < 0.1
FHL2	FHL2	13	0.879672	0.0094912	0.170207	0.122389	0.0959418	FC > 0.5 & FDR < 0.1
JAM21	JAM2	19	0.87937	0.0110754	0.0486253	0.0200997	0.104364	FC > 0.5 & p < 0.05
BTG11	BTG1	19	0.879155	0.000923945	0.00943112	0.00389844	0.0249231	FC > 0.5 & FDR < 0.1
INPP5D1	INPP5D	19	0.878382	0.0329372	0.103785	0.0429006	0.18974	FC > 0.5 & p < 0.05
PLXNA31	PLXNA3	19	0.877063	9.86724e-05	0.00241915	0.000999976	0.00684952	FC > 0.5 & FDR < 0.1
CD109	CD109	13	0.876011	0.000617702	0.0892342	0.0641647	0.01931	FC > 0.5 & FDR < 0.1
KRT151	KRT15	19	0.875542	9.63404e-05	0.00237695	0.000982532	0.00672862	FC > 0.5 & FDR < 0.1
SLC39A131	SLC39A13	19	0.875011	0.000196586	0.00360368	0.00148961	0.0101384	FC > 0.5 & FDR < 0.1
SLC34A2	SLC34A2	13	0.874865	0.0159696	0.209142	0.150386	0.128767	FC > 0.5 & p < 0.05
CRYBG1	CRYBG1	13	0.8738	0.00935139	0.170174	0.122365	0.0951404	FC > 0.5 & FDR < 0.1
RIOK31	RIOK3	19	0.87313	0.000263806	0.00433703	0.00179275	0.0120785	FC > 0.5 & FDR < 0.1
IL6ST	IL6ST	13	0.872679	0.106924	0.434606	0.312508	0.329019	FC > 0.5
LGALS3BP2	LGALS3BP	24	0.872501	0.0472789	0.905055	0.839854	0.226946	FC > 0.5 & p < 0.05
PHF15	PHF1	19	0.871895	0.000119372	0.00269447	0.00111378	0.00758036	FC > 0.5 & FDR < 0.1
CTSL1	CTSL	19	0.871065	7.34557e-05	0.00204673	0.000846036	0.00581293	FC > 0.5 & FDR < 0.1
MT1F	MT1F	13	0.870138	0.0350673	0.279527	0.200996	0.19564	FC > 0.5 & p < 0.05
PPDPF	PPDPF	13	0.869525	0.00296514	0.128664	0.092517	0.0489722	FC > 0.5 & FDR < 0.1
LXN1	LXN	19	0.869507	0.0254866	0.0877572	0.0362752	0.166585	FC > 0.5 & p < 0.05
B3GNT6	B3GNT6	13	0.869481	0.111353	0.440107	0.316464	0.334436	FC > 0.5
XKR91	XKR9	19	0.869347	0.00770506	0.0379593	0.0156908	0.0849221	FC > 0.5 & FDR < 0.1
TALDO1	TALDO1	13	0.869272	0.0137586	0.194276	0.139696	0.117871	FC > 0.5 & p < 0.05
MMP121	MMP12	19	0.868556	0.10239	0.224426	0.0927683	0.322541	FC > 0.5
CCDC85B1	CCDC85B	19	0.867034	0.0171672	0.0661469	0.0273424	0.134394	FC > 0.5 & p < 0.05
KLF101	KLF10	19	0.866593	3.88121e-06	0.000418604	0.000173034	0.00123474	FC > 0.5 & FDR < 0.1
MYO1E1	MYO1E	19	0.866434	0.000281559	0.00445091	0.00183982	0.0123981	FC > 0.5 & FDR < 0.1
S100A6	S100A6	13	0.866303	0.00851744	0.167903	0.120733	0.0900922	FC > 0.5 & FDR < 0.1
GDPD3	GDPD3	13	0.865721	0.0184561	0.223041	0.16038	0.139848	FC > 0.5 & p < 0.05
TRIM511	TRIM51	19	0.863696	0.000169695	0.00333355	0.00137795	0.00938144	FC > 0.5 & FDR < 0.1
CD221	CD22	19	0.862314	0.0105708	0.0471067	0.019472	0.101873	FC > 0.5 & p < 0.05
CFB	CFB	13	0.860797	0.0250744	0.243901	0.175379	0.165159	FC > 0.5 & p < 0.05
DAPK31	DAPK3	19	0.860312	0.000280563	0.00445015	0.00183951	0.0123937	FC > 0.5 & FDR < 0.1
LCN22	LCN2	24	0.860311	0.134766	0.905055	0.839854	0.36324	FC > 0.5
SLC6A111	SLC6A11	19	0.859491	0.000833886	0.00880787	0.00364081	0.0233533	FC > 0.5 & FDR < 0.1
ZNF3371	ZNF337	19	0.859162	0.00134154	0.0118171	0.00488471	0.0307591	FC > 0.5 & FDR < 0.1
TNFAIP81	TNFAIP8	19	0.857912	1.27126e-05	0.000760327	0.000314288	0.00220065	FC > 0.5 & FDR < 0.1
ZFP36L2	ZFP36L2	13	0.857775	0.0524427	0.330273	0.237486	0.238313	FC > 0.5
MEF2C1	MEF2C	19	0.857599	0.0220175	0.078911	0.0326185	0.153765	FC > 0.5 & p < 0.05
MYH14	MYH14	13	0.856648	0.0190965	0.224989	0.161781	0.142836	FC > 0.5 & p < 0.05
TMEM159	TMEM159	13	0.855682	0.00340827	0.129147	0.0928646	0.0531133	FC > 0.5 & FDR < 0.1
ZNF1851	ZNF185	19	0.855296	0.00379414	0.0236724	0.0097852	0.0570817	FC > 0.5 & FDR < 0.1
SNCG	SNCG	13	0.855113	0.0299423	0.263105	0.189188	0.180872	FC > 0.5 & p < 0.05
EVI2A1	EVI2A	19	0.854134	0.0268429	0.0905694	0.0374377	0.170745	FC > 0.5 & p < 0.05
RNMT1	RNMT	19	0.852878	6.44439e-07	0.000216117	8.9334e-05	0.000637472	FC > 0.5 & FDR < 0.1
STK101	STK10	19	0.851774	2.16439e-05	0.000982365	0.000406069	0.00284271	FC > 0.5 & FDR < 0.1
IFIT3	IFIT3	13	0.851754	0.00573491	0.150134	0.107955	0.0718401	FC > 0.5 & FDR < 0.1
UCHL13	UCHL1	30	0.851231	0.0115336	0.699371	0.621937	0.107032	FC > 0.5 & p < 0.05
PLEKHG31	PLEKHG3	19	0.851026	0.178883	0.327441	0.135351	0.408977	FC > 0.5
CFB2	CFB	24	0.850388	0.00434266	0.905055	0.839854	0.061777	FC > 0.5 & FDR < 0.1
ZNF6161	ZNF616	19	0.849677	0.000900892	0.00928581	0.00383837	0.0245835	FC > 0.5 & FDR < 0.1
FGF111	FGF11	19	0.849381	0.00115489	0.0108335	0.00447814	0.0284584	FC > 0.5 & FDR < 0.1
TMEFF11	TMEFF1	19	0.848146	0.00422531	0.0256103	0.0105863	0.0609734	FC > 0.5 & FDR < 0.1
SPRR1B	SPRR1B	13	0.848143	0.0870567	0.40111	0.288422	0.29983	FC > 0.5
TMEM51	TMEM51	13	0.847776	0.0207913	0.230353	0.165637	0.149692	FC > 0.5 & p < 0.05
SHC21	SHC2	19	0.847536	0.000441827	0.00573388	0.00237015	0.0156786	FC > 0.5 & FDR < 0.1
PGC3	PGC	30	0.847418	0.00759599	0.699371	0.621937	0.0845091	FC > 0.5 & FDR < 0.1
P4HA1	P4HA1	13	0.846267	0.00516748	0.146174	0.105108	0.0678601	FC > 0.5 & FDR < 0.1
TES1	TES	19	0.844761	1.83531e-05	0.000916679	0.000378917	0.00266142	FC > 0.5 & FDR < 0.1
CSGALNACT21	CSGALNACT2	19	0.844263	0.00426274	0.0256749	0.0106129	0.0611743	FC > 0.5 & FDR < 0.1
LGALS3	LGALS3	13	0.843414	0.00285418	0.128664	0.092517	0.0479555	FC > 0.5 & FDR < 0.1
LMBRD11	LMBRD1	19	0.842281	3.64062e-06	0.000406969	0.000168224	0.00120042	FC > 0.5 & FDR < 0.1
RPS4X	RPS4X	13	0.841107	0.0137474	0.194276	0.139696	0.117855	FC > 0.5 & p < 0.05
DNAAF22	DNAAF2	24	0.841039	0.00125347	0.905055	0.839854	0.0295469	FC > 0.5 & FDR < 0.1
CEMIP1	CEMIP	19	0.83833	0.0130541	0.0545763	0.0225596	0.114782	FC > 0.5 & p < 0.05
PTH1R1	PTH1R	19	0.837359	0.00424709	0.02563	0.0105944	0.0610446	FC > 0.5 & FDR < 0.1
RPL14	RPL14	13	0.837126	0.00022139	0.0725408	0.0521612	0.0108146	FC > 0.5 & FDR < 0.1
NPC11	NPC1	19	0.833559	0.0001091	0.002574	0.00106399	0.00722915	FC > 0.5 & FDR < 0.1
CYTIP1	CYTIP	19	0.833256	0.00402146	0.0246485	0.0101887	0.0590268	FC > 0.5 & FDR < 0.1
ASS11	ASS1	19	0.832961	0.00266147	0.0185533	0.00766917	0.0462564	FC > 0.5 & FDR < 0.1
ALOX5AP1	ALOX5AP	19	0.832566	0.0486639	0.13562	0.0560597	0.230049	FC > 0.5 & p < 0.05
ADGRF1	ADGRF1	13	0.831799	0.051013	0.325195	0.233834	0.234549	FC > 0.5
BCAR31	BCAR3	19	0.829715	5.42822e-05	0.00175762	0.000726528	0.00501157	FC > 0.5 & FDR < 0.1
ZFP36L1	ZFP36L1	13	0.829291	0.0400699	0.298343	0.214526	0.209502	FC > 0.5 & p < 0.05
LAMC21	LAMC2	19	0.828313	0.00193976	0.0150348	0.00621477	0.0383649	FC > 0.5 & FDR < 0.1
ADAM81	ADAM8	19	0.825908	6.97356e-05	0.00199857	0.000826127	0.00567037	FC > 0.5 & FDR < 0.1
UCK2	UCK2	13	0.82415	0.101126	0.425055	0.30564	0.321354	FC > 0.5
TNFAIP31	TNFAIP3	19	0.824081	0.0013014	0.0116035	0.00479641	0.030188	FC > 0.5 & FDR < 0.1
METTL261	METTL26	19	0.824012	3.40488e-05	0.00136436	0.000563969	0.0039242	FC > 0.5 & FDR < 0.1
FCGR1A1	FCGR1A	19	0.823684	0.0427216	0.124005	0.0512585	0.216503	FC > 0.5 & p < 0.05
LMBR1L1	LMBR1L	19	0.823499	2.40801e-06	0.000344158	0.000142261	0.00101515	FC > 0.5 & FDR < 0.1
SLC24A41	SLC24A4	19	0.823041	0.000822137	0.00869354	0.00359355	0.0230709	FC > 0.5 & FDR < 0.1
TMC5	TMC5	13	0.821446	0.00946241	0.170207	0.122389	0.0958058	FC > 0.5 & FDR < 0.1
CACNB31	CACNB3	19	0.821442	0.000978717	0.00978717	0.00404561	0.0258416	FC > 0.5 & FDR < 0.1
TOR4A1	TOR4A	19	0.821016	0.000151421	0.00303813	0.00125584	0.00854166	FC > 0.5 & FDR < 0.1
SCD51	SCD5	19	0.820886	0.000893521	0.00925552	0.00382585	0.024495	FC > 0.5 & FDR < 0.1
ZNF8411	ZNF841	19	0.820878	3.52718e-05	0.00138447	0.000572283	0.00396798	FC > 0.5 & FDR < 0.1
RNF139	RNF139	13	0.820117	0.00192354	0.120217	0.0864432	0.0382475	FC > 0.5 & FDR < 0.1
BEAN11	BEAN1	19	0.820012	0.000185663	0.0034786	0.00143791	0.00977393	FC > 0.5 & FDR < 0.1
ITPR31	ITPR3	19	0.819387	5.01657e-07	0.000214116	8.85068e-05	0.00063157	FC > 0.5 & FDR < 0.1
C15orf481	C15orf48	19	0.819194	0.00286624	0.0193765	0.00800946	0.0479603	FC > 0.5 & FDR < 0.1
RPL27A	RPL27A	13	0.818202	0.000804492	0.0907556	0.0652587	0.0227835	FC > 0.5 & FDR < 0.1
RHOU1	RHOU	19	0.817471	0.051757	0.140992	0.0582801	0.236634	FC > 0.5
JRKL	JRKL	13	0.817322	0.0926588	0.409989	0.294807	0.308833	FC > 0.5
SPATS2L	SPATS2L	13	0.816568	0.0196832	0.226368	0.162772	0.145224	FC > 0.5 & p < 0.05
HERPUD11	HERPUD1	19	0.816477	0.000110408	0.00259833	0.00107404	0.00729836	FC > 0.5 & FDR < 0.1
ASAP21	ASAP2	19	0.815554	0.00769057	0.0379593	0.0156908	0.0849082	FC > 0.5 & FDR < 0.1
DHRS9	DHRS9	13	0.814832	0.0646622	0.357374	0.256973	0.263089	FC > 0.5
KCTD111	KCTD11	19	0.81379	0.00423333	0.0256103	0.0105863	0.0609734	FC > 0.5 & FDR < 0.1
JMJD61	JMJD6	19	0.813118	4.17726e-06	0.000431038	0.000178173	0.00127141	FC > 0.5 & FDR < 0.1
SEPTIN14	SEPTIN1	30	0.811872	0.0614748	0.724153	0.643975	0.256351	FC > 0.5
PITPNM21	PITPNM2	19	0.811825	0.000203346	0.00365196	0.00150957	0.0102806	FC > 0.5 & FDR < 0.1
ALDH18A1	ALDH18A1	13	0.811484	0.00216782	0.125004	0.0898855	0.0409568	FC > 0.5 & FDR < 0.1
PLCL21	PLCL2	19	0.811253	0.0104834	0.0468712	0.0193746	0.101454	FC > 0.5 & p < 0.05
APOL3	APOL3	13	0.811222	0.0659175	0.359228	0.258306	0.265138	FC > 0.5
ANKRD30BL1	ANKRD30BL	19	0.810756	2.13535e-05	0.000982365	0.000406069	0.00284271	FC > 0.5 & FDR < 0.1
TP53TG3B1	TP53TG3B	19	0.809547	0.0029133	0.0195959	0.00810015	0.0484141	FC > 0.5 & FDR < 0.1
PAQR31	PAQR3	19	0.808659	0.000142149	0.00292715	0.00120996	0.00821951	FC > 0.5 & FDR < 0.1
S100A9	S100A9	13	0.807518	0.0594302	0.345119	0.248161	0.25266	FC > 0.5
SPP13	SPP1	30	0.803246	0.173803	0.832023	0.739901	0.403946	FC > 0.5
COL13A11	COL13A1	19	0.802257	7.16001e-05	0.0020272	0.000837959	0.00575422	FC > 0.5 & FDR < 0.1
REPS21	REPS2	19	0.802096	8.1778e-05	0.0021735	0.000898435	0.0061685	FC > 0.5 & FDR < 0.1
CLEC2D3	CLEC2D	30	0.801399	0.0887381	0.749449	0.66647	0.302612	FC > 0.5
ARHGAP301	ARHGAP30	19	0.801172	0.00300816	0.0200548	0.00828984	0.0493519	FC > 0.5 & FDR < 0.1
FLT11	FLT1	19	0.800691	0.00714959	0.0362498	0.0149842	0.0818282	FC > 0.5 & FDR < 0.1
MKNK21	MKNK2	19	0.799182	0.000372175	0.00513929	0.00212437	0.0141782	FC > 0.5 & FDR < 0.1
MUC5B	MUC5B	13	0.798957	0.164921	0.518652	0.372942	0.395881	FC > 0.5
GSTM21	GSTM2	19	0.798632	0.000453913	0.0058467	0.00241679	0.0159343	FC > 0.5 & FDR < 0.1
PDP11	PDP1	19	0.798003	6.10912e-05	0.00188699	0.000780006	0.00537162	FC > 0.5 & FDR < 0.1
TRAF3IP21	TRAF3IP2	19	0.797566	0.000793534	0.00851575	0.00352006	0.0226119	FC > 0.5 & FDR < 0.1
POLR2J31	POLR2J3	19	0.797423	0.00174352	0.0139809	0.00577914	0.0359307	FC > 0.5 & FDR < 0.1
IFITM32	IFITM3	24	0.797303	0.0414597	0.905055	0.839854	0.213418	FC > 0.5 & p < 0.05
CPD	CPD	13	0.796824	0.0474074	0.317062	0.227987	0.227094	FC > 0.5 & p < 0.05
ALOX5AP3	ALOX5AP	30	0.796531	0.0627133	0.724153	0.643975	0.25918	FC > 0.5
PDE6D	PDE6D	13	0.795925	1.16792e-05	0.036556	0.0262859	0.0021337	FC > 0.5 & FDR < 0.1
SEMA4D1	SEMA4D	19	0.795426	0.000820851	0.00868973	0.00359198	0.0230582	FC > 0.5 & FDR < 0.1
MYC1	MYC	19	0.79481	0.0143466	0.0582926	0.0240958	0.121184	FC > 0.5 & p < 0.05
PKNOX21	PKNOX2	19	0.79472	0.00666434	0.0344973	0.0142598	0.0783797	FC > 0.5 & FDR < 0.1
BRI3	BRI3	13	0.793604	0.00708749	0.160409	0.115344	0.0813752	FC > 0.5 & FDR < 0.1
DAAM21	DAAM2	19	0.792965	0.02769	0.0925538	0.0382579	0.173869	FC > 0.5 & p < 0.05
MYO1G3	MYO1G	30	0.792754	0.0676653	0.724153	0.643975	0.267805	FC > 0.5
SPDYE111	SPDYE11	19	0.792263	0.000782353	0.00846348	0.00349845	0.022486	FC > 0.5 & FDR < 0.1
KLRK11	KLRK1	19	0.791867	0.00124554	0.0113264	0.00468188	0.0294753	FC > 0.5 & FDR < 0.1
C4orf31	C4orf3	19	0.791783	0.0002642	0.00433703	0.00179275	0.0120785	FC > 0.5 & FDR < 0.1
PDGFB1	PDGFB	19	0.791736	0.000897879	0.00926857	0.00383124	0.0245351	FC > 0.5 & FDR < 0.1
CXCL11	CXCL1	19	0.79101	0.000659791	0.00749146	0.00309666	0.0201482	FC > 0.5 & FDR < 0.1
TTC3	TTC3	13	0.790966	0.00199071	0.122979	0.0884292	0.0389114	FC > 0.5 & FDR < 0.1
EGLN11	EGLN1	19	0.790815	5.04167e-06	0.000481909	0.000199201	0.00142147	FC > 0.5 & FDR < 0.1
PNMA21	PNMA2	19	0.790586	0.00481721	0.0277848	0.0114851	0.0653397	FC > 0.5 & FDR < 0.1
RGS10	RGS10	13	0.790349	0.00741444	0.16149	0.116121	0.083447	FC > 0.5 & FDR < 0.1
ENDOD1	ENDOD1	13	0.789868	0.0101837	0.176105	0.12663	0.0997742	FC > 0.5 & FDR < 0.1
TSPAN13	TSPAN13	13	0.789367	0.000485307	0.0811746	0.0583694	0.016673	FC > 0.5 & FDR < 0.1
RNF1411	RNF141	19	0.788861	0.000677889	0.00767838	0.00317392	0.02061	FC > 0.5 & FDR < 0.1
IFITM3	IFITM3	13	0.787719	0.0202629	0.22929	0.164874	0.147769	FC > 0.5 & p < 0.05
RPS24	RPS24	13	0.787328	0.0332665	0.275751	0.198282	0.190645	FC > 0.5 & p < 0.05
ERV3-11	ERV3-1	19	0.78656	0.0168452	0.065249	0.0269712	0.132795	FC > 0.5 & p < 0.05
HPS41	HPS4	19	0.786497	2.51299e-06	0.000344158	0.000142261	0.00101515	FC > 0.5 & FDR < 0.1
PLAT1	PLAT	19	0.786418	0.0417132	0.12244	0.0506118	0.21415	FC > 0.5 & p < 0.05
BMP21	BMP2	19	0.786255	0.0103562	0.0465498	0.0192418	0.100868	FC > 0.5 & p < 0.05
TUSC3	TUSC3	13	0.786155	0.029674	0.262867	0.189017	0.180042	FC > 0.5 & p < 0.05
SPDYE31	SPDYE3	19	0.786016	0.000536968	0.00652281	0.00269626	0.0176844	FC > 0.5 & FDR < 0.1
ADAMTS11	ADAMTS1	19	0.785977	0.00321408	0.0209294	0.00865134	0.0511616	FC > 0.5 & FDR < 0.1
KIAA11911	KIAA1191	19	0.785174	0.000113714	0.00263676	0.00108993	0.00741154	FC > 0.5 & FDR < 0.1
PLEK21	PLEK2	19	0.784519	0.00705035	0.0359055	0.0148418	0.0812379	FC > 0.5 & FDR < 0.1
PTCH1	PTCH1	13	0.78451	0.0181624	0.22215	0.159739	0.138826	FC > 0.5 & p < 0.05
C1QA	C1QA	13	0.784096	0.0221448	0.231559	0.166505	0.154186	FC > 0.5 & p < 0.05
CRELD11	CRELD1	19	0.783981	0.00126857	0.0114317	0.0047254	0.0297006	FC > 0.5 & FDR < 0.1
ITGB5	ITGB5	13	0.783349	0.00411269	0.139416	0.100248	0.0599212	FC > 0.5 & FDR < 0.1
MANEAL1	MANEAL	19	0.781835	0.000144805	0.00295592	0.00122186	0.00830376	FC > 0.5 & FDR < 0.1
RGS161	RGS16	19	0.780597	0.00757451	0.0376919	0.0155803	0.08439	FC > 0.5 & FDR < 0.1
RFTN11	RFTN1	19	0.779918	0.00511312	0.0288708	0.011934	0.0675666	FC > 0.5 & FDR < 0.1
CASP91	CASP9	19	0.779824	0.00658947	0.0342158	0.0141434	0.0778564	FC > 0.5 & FDR < 0.1
ARNTL2	ARNTL2	13	0.779076	0.0122706	0.186145	0.133849	0.110607	FC > 0.5 & p < 0.05
FAM114A1	FAM114A1	13	0.778561	0.00589513	0.150723	0.108379	0.0728123	FC > 0.5 & FDR < 0.1
LDHA	LDHA	13	0.777931	0.0168705	0.213784	0.153723	0.132897	FC > 0.5 & p < 0.05
FNIP11	FNIP1	19	0.777804	0.00032613	0.00479243	0.00198099	0.0132837	FC > 0.5 & FDR < 0.1
NBDY	NBDY	13	0.777597	0.00286751	0.128664	0.092517	0.0479603	FC > 0.5 & FDR < 0.1
COL3A12	COL3A1	24	0.777362	0.110489	0.905055	0.839854	0.333324	FC > 0.5
TINAGL11	TINAGL1	19	0.776413	0.000127787	0.00276462	0.00114278	0.00774608	FC > 0.5 & FDR < 0.1
EIF4A21	EIF4A2	19	0.776222	3.85232e-05	0.00144117	0.000595719	0.00413561	FC > 0.5 & FDR < 0.1
RRAGC1	RRAGC	19	0.776083	0.00120313	0.0110842	0.00458175	0.0289987	FC > 0.5 & FDR < 0.1
MTSS21	MTSS2	19	0.775442	0.000450373	0.00581617	0.00240416	0.0158494	FC > 0.5 & FDR < 0.1
ANGPTL4	ANGPTL4	13	0.775255	0.0210854	0.230353	0.165637	0.150683	FC > 0.5 & p < 0.05
SH3BGRL2	SH3BGRL2	13	0.774194	0.0168159	0.21342	0.153461	0.132739	FC > 0.5 & p < 0.05
GNAI13	GNAI1	30	0.774068	0.000656276	0.593042	0.52738	0.020063	FC > 0.5 & FDR < 0.1
DUSP221	DUSP22	19	0.773805	0.00012081	0.0026978	0.00111516	0.00758036	FC > 0.5 & FDR < 0.1
CASZ11	CASZ1	19	0.773799	0.000323082	0.00477003	0.00197174	0.0132179	FC > 0.5 & FDR < 0.1
JAG22	JAG2	24	0.773301	0.0366452	0.905055	0.839854	0.199758	FC > 0.5 & p < 0.05
RPS6KA3	RPS6KA3	13	0.77245	0.00652744	0.156359	0.112431	0.0773912	FC > 0.5 & FDR < 0.1
ETV6	ETV6	13	0.771585	0.00328277	0.129147	0.0928646	0.0517789	FC > 0.5 & FDR < 0.1
ITGA21	ITGA2	19	0.770723	0.000116562	0.00267245	0.00110468	0.00751618	FC > 0.5 & FDR < 0.1
CD79B1	CD79B	19	0.769636	0.00260941	0.0183401	0.00758106	0.0457429	FC > 0.5 & FDR < 0.1
EIF1AY1	EIF1AY	19	0.769496	0.0109961	0.0484159	0.0200132	0.103929	FC > 0.5 & p < 0.05
PGK11	PGK1	19	0.769192	0.000125485	0.0027428	0.00113376	0.00769653	FC > 0.5 & FDR < 0.1
ARHGAP303	ARHGAP30	30	0.769063	0.0482711	0.724153	0.643975	0.229091	FC > 0.5 & p < 0.05
MEF2C3	MEF2C	30	0.768237	0.00980726	0.699371	0.621937	0.097395	FC > 0.5 & FDR < 0.1
EMILIN21	EMILIN2	19	0.768203	0.0014345	0.0122789	0.0050756	0.0319645	FC > 0.5 & FDR < 0.1
RAC21	RAC2	19	0.768104	0.000155138	0.00309947	0.00128119	0.00871585	FC > 0.5 & FDR < 0.1
ITPR11	ITPR1	19	0.767789	0.00595258	0.0317945	0.0131425	0.0730485	FC > 0.5 & FDR < 0.1
FAM78A1	FAM78A	19	0.767173	0.0118307	0.0510058	0.0210837	0.108395	FC > 0.5 & p < 0.05
ALS2CL1	ALS2CL	19	0.765183	0.00220946	0.0163877	0.00677399	0.0414607	FC > 0.5 & FDR < 0.1
PRR20A1	PRR20A	19	0.765092	0.00266543	0.0185533	0.00766917	0.0462564	FC > 0.5 & FDR < 0.1
ZNF2921	ZNF292	19	0.763821	0.000722473	0.00800947	0.00331078	0.0214246	FC > 0.5 & FDR < 0.1
LARS23	LARS2	30	0.763006	0.0534279	0.724153	0.643975	0.240845	FC > 0.5
SAMD12	SAMD12	13	0.76228	0.00973354	0.172396	0.123963	0.0969951	FC > 0.5 & FDR < 0.1
COL25A11	COL25A1	19	0.762116	0.0024392	0.0175108	0.00723824	0.0440126	FC > 0.5 & FDR < 0.1
FXYD33	FXYD3	30	0.7619	0.0127497	0.699371	0.621937	0.113002	FC > 0.5 & p < 0.05
KCNQ31	KCNQ3	19	0.761813	7.4421e-05	0.0020614	0.000852096	0.00585585	FC > 0.5 & FDR < 0.1
LAT21	LAT2	19	0.760527	7.87302e-05	0.00213664	0.000883197	0.00607413	FC > 0.5 & FDR < 0.1
UGCG1	UGCG	19	0.760517	0.00144683	0.0123395	0.00510064	0.0321101	FC > 0.5 & FDR < 0.1
FLCN1	FLCN	19	0.760423	0.00256797	0.0181302	0.00749429	0.0453319	FC > 0.5 & FDR < 0.1
ADSS11	ADSS1	19	0.759359	0.00240766	0.017364	0.00717757	0.0436425	FC > 0.5 & FDR < 0.1
GPR1551	GPR155	19	0.759171	0.00958728	0.0443645	0.0183385	0.0964358	FC > 0.5 & FDR < 0.1
CLDN121	CLDN12	19	0.759145	4.86383e-06	0.000477997	0.000197584	0.00140993	FC > 0.5 & FDR < 0.1
CA2	CA2	13	0.758957	0.108351	0.435723	0.313311	0.33091	FC > 0.5
IER51	IER5	19	0.758865	0.0226835	0.0804678	0.0332621	0.156248	FC > 0.5 & p < 0.05
TMC81	TMC8	19	0.75867	0.0557804	0.148359	0.0613254	0.245172	FC > 0.5
CD831	CD83	19	0.758638	0.000404125	0.00539306	0.00222927	0.0148135	FC > 0.5 & FDR < 0.1
RHBDF21	RHBDF2	19	0.758049	0.00123919	0.0112971	0.00466975	0.0294612	FC > 0.5 & FDR < 0.1
LAT1	LAT	19	0.757665	0.000275029	0.00440575	0.00182116	0.0122839	FC > 0.5 & FDR < 0.1
HSPA51	HSPA5	19	0.757562	0.00461571	0.0270932	0.0111992	0.0641086	FC > 0.5 & FDR < 0.1
GOLM1	GOLM1	13	0.756859	0.0938947	0.410844	0.295422	0.310449	FC > 0.5
SPSB31	SPSB3	19	0.755959	0.000122236	0.00270069	0.00111635	0.00759103	FC > 0.5 & FDR < 0.1
FLVCR1	FLVCR1	13	0.755658	0.00121407	0.102671	0.0738264	0.0291383	FC > 0.5 & FDR < 0.1
HLA-B	HLA-B	13	0.755652	0.0181695	0.22215	0.159739	0.138826	FC > 0.5 & p < 0.05
ATP6V0A23	ATP6V0A2	30	0.754891	0.0141585	0.699371	0.621937	0.120108	FC > 0.5 & p < 0.05
H3C23	H3C2	30	0.753607	0.138526	0.803582	0.71461	0.367569	FC > 0.5
C6orf132	C6orf132	13	0.753058	0.0213728	0.230353	0.165637	0.151553	FC > 0.5 & p < 0.05
ARPC3	ARPC3	13	0.752765	0.000577319	0.086048	0.0618737	0.0185701	FC > 0.5 & FDR < 0.1
TPRN	TPRN	13	0.752544	0.00427633	0.140204	0.100815	0.0613031	FC > 0.5 & FDR < 0.1
CPNE7	CPNE7	13	0.752265	0.00322641	0.128919	0.0927005	0.0512402	FC > 0.5 & FDR < 0.1
ZMAT11	ZMAT1	19	0.752064	0.0003022	0.00459167	0.00189801	0.0127593	FC > 0.5 & FDR < 0.1
HSPA1B1	HSPA1B	19	0.751949	0.027035	0.0909887	0.037611	0.171407	FC > 0.5 & p < 0.05
ACP5	ACP5	13	0.751608	0.0724032	0.372234	0.267659	0.276177	FC > 0.5
TMEM178A1	TMEM178A	19	0.751557	0.0243938	0.0847644	0.0350381	0.162531	FC > 0.5 & p < 0.05
CPEB21	CPEB2	19	0.751084	0.000342553	0.00488559	0.0020195	0.0135089	FC > 0.5 & FDR < 0.1
POU2F21	POU2F2	19	0.750607	0.0103783	0.0465833	0.0192556	0.100966	FC > 0.5 & p < 0.05
FAM3C1	FAM3C	19	0.750604	0.00010584	0.00251604	0.00104003	0.00709801	FC > 0.5 & FDR < 0.1
ANAPC16	ANAPC16	13	0.749857	0.00136828	0.109813	0.078962	0.0309874	FC > 0.5 & FDR < 0.1
COL11A21	COL11A2	19	0.749791	0.00305088	0.0202172	0.00835695	0.0496481	FC > 0.5 & FDR < 0.1
EFCAB31	EFCAB3	19	0.749566	0.000104919	0.00250048	0.00103359	0.00707048	FC > 0.5 & FDR < 0.1
CCNI1	CCNI	19	0.749516	1.4582e-06	0.000329052	0.000136017	0.000970593	FC > 0.5 & FDR < 0.1
PITPNC11	PITPNC1	19	0.749271	0.000503444	0.00626968	0.00259163	0.0170049	FC > 0.5 & FDR < 0.1
FOXO62	FOXO6	24	0.749249	0.00360446	0.905055	0.839854	0.0550352	FC > 0.5 & FDR < 0.1
GYPC1	GYPC	19	0.748891	0.0470006	0.132454	0.0547509	0.226533	FC > 0.5 & p < 0.05
TAOK31	TAOK3	19	0.74874	0.000527552	0.0064529	0.00266736	0.0174875	FC > 0.5 & FDR < 0.1
SPATA2L1	SPATA2L	19	0.748471	0.000700418	0.00781107	0.00322877	0.02095	FC > 0.5 & FDR < 0.1
LAD1	LAD1	13	0.748321	0.0539493	0.3329	0.239375	0.241632	FC > 0.5
MOB3A1	MOB3A	19	0.74815	4.84525e-05	0.00165579	0.000684435	0.00476321	FC > 0.5 & FDR < 0.1
PLTP1	PLTP	19	0.747805	0.000294169	0.00454527	0.00187883	0.0126438	FC > 0.5 & FDR < 0.1
KCTD71	KCTD7	19	0.747247	0.0565732	0.149809	0.0619249	0.246643	FC > 0.5
C11orf681	C11orf68	19	0.74699	0.000218875	0.00384156	0.00158794	0.0107869	FC > 0.5 & FDR < 0.1
RND31	RND3	19	0.746863	0.00293377	0.0196913	0.00813955	0.0485989	FC > 0.5 & FDR < 0.1
ACER21	ACER2	19	0.746596	0.00266292	0.0185533	0.00766917	0.0462564	FC > 0.5 & FDR < 0.1
MMD	MMD	13	0.74633	0.00268634	0.12793	0.091989	0.0464124	FC > 0.5 & FDR < 0.1
KRTAP4-71	KRTAP4-7	19	0.746046	0.000477599	0.00606035	0.0025051	0.0165146	FC > 0.5 & FDR < 0.1
CEP295NL1	CEP295NL	19	0.745968	8.49818e-05	0.00221661	0.000916254	0.00629349	FC > 0.5 & FDR < 0.1
SMIM22	SMIM22	13	0.745945	0.060527	0.347434	0.249826	0.25503	FC > 0.5
TMEM123	TMEM123	13	0.744561	0.0460656	0.315127	0.226595	0.224585	FC > 0.5 & p < 0.05
TNFRSF13B1	TNFRSF13B	19	0.744555	0.00478155	0.027613	0.0114141	0.0649514	FC > 0.5 & FDR < 0.1
SMS	SMS	13	0.743572	0.00462597	0.141642	0.101849	0.0641101	FC > 0.5 & FDR < 0.1
CELSR2	CELSR2	13	0.743425	0.00610671	0.152505	0.10966	0.0742817	FC > 0.5 & FDR < 0.1
PLSCR1	PLSCR1	13	0.742322	0.00273178	0.12793	0.091989	0.0467055	FC > 0.5 & FDR < 0.1
GNG71	GNG7	19	0.742282	0.00959458	0.0443645	0.0183385	0.0964358	FC > 0.5 & FDR < 0.1
DCN2	DCN	24	0.741968	0.101967	0.905055	0.839854	0.321983	FC > 0.5
ODF3B	ODF3B	13	0.74186	0.0271368	0.251793	0.181054	0.171719	FC > 0.5 & p < 0.05
PGPEP11	PGPEP1	19	0.740734	0.0041949	0.0254787	0.0105319	0.0607039	FC > 0.5 & FDR < 0.1
MN11	MN1	19	0.740276	0.000220547	0.00384496	0.00158935	0.0108003	FC > 0.5 & FDR < 0.1
CTNND21	CTNND2	19	0.739871	0.00046264	0.00591326	0.0024443	0.0161257	FC > 0.5 & FDR < 0.1
SQLE	SQLE	13	0.739834	0.00681523	0.158012	0.11362	0.0796134	FC > 0.5 & FDR < 0.1
MATK1	MATK	19	0.739691	0.000637082	0.00730428	0.00301929	0.0197376	FC > 0.5 & FDR < 0.1
TRAPPC83	TRAPPC8	30	0.73913	0.0384796	0.719766	0.640074	0.205502	FC > 0.5 & p < 0.05
ACAD101	ACAD10	19	0.738902	0.000490512	0.00618054	0.00255478	0.0167694	FC > 0.5 & FDR < 0.1
THSD7A1	THSD7A	19	0.738881	0.00592902	0.0317397	0.0131199	0.0729209	FC > 0.5 & FDR < 0.1
H2AC153	H2AC15	30	0.738545	0.00932014	0.699371	0.621937	0.0949403	FC > 0.5 & FDR < 0.1
ANKRD13	ANKRD1	19	0.737938	0.00251476	0.0178891	0.0073946	0.0447922	FC > 0.5 & FDR < 0.1
TSPAN321	TSPAN32	19	0.73607	0.0023743	0.0172027	0.00711089	0.0432359	FC > 0.5 & FDR < 0.1
SCPEP1	SCPEP1	13	0.735833	0.057522	0.341225	0.245361	0.248864	FC > 0.5
FA2H	FA2H	13	0.734932	0.0498718	0.322525	0.231915	0.231933	FC > 0.5 & p < 0.05
TMEM1232	TMEM123	24	0.734858	0.17279	0.905055	0.839854	0.402883	FC > 0.5
PRSS23	PRSS23	13	0.733969	0.0187489	0.224355	0.161325	0.141189	FC > 0.5 & p < 0.05
POLE3	POLE3	13	0.733761	6.87951e-05	0.0496912	0.035731	0.00567037	FC > 0.5 & FDR < 0.1
RHOC	RHOC	13	0.733749	0.00226533	0.126096	0.0906705	0.0420325	FC > 0.5 & FDR < 0.1
PLXNB31	PLXNB3	19	0.733102	0.000382347	0.00522749	0.00216083	0.0143941	FC > 0.5 & FDR < 0.1
ZNF2081	ZNF208	19	0.73299	0.00216441	0.01613	0.00666747	0.0409203	FC > 0.5 & FDR < 0.1
TUBA4A	TUBA4A	13	0.732975	0.000250204	0.0734192	0.0527928	0.011647	FC > 0.5 & FDR < 0.1
RPL36A	RPL36A	13	0.732962	0.0138986	0.195029	0.140238	0.118557	FC > 0.5 & p < 0.05
SNX181	SNX18	19	0.732227	0.00383572	0.023821	0.00984664	0.0573955	FC > 0.5 & FDR < 0.1
BTBD101	BTBD10	19	0.7322	0.00152536	0.0127544	0.00527213	0.0330324	FC > 0.5 & FDR < 0.1
TSPO	TSPO	13	0.731762	0.0150888	0.203347	0.146219	0.124461	FC > 0.5 & p < 0.05
RPL121	RPL12	19	0.731714	1.83349e-05	0.000916679	0.000378917	0.00266142	FC > 0.5 & FDR < 0.1
MTHFS3	MTHFS	30	0.731326	0.000731826	0.593042	0.52738	0.0216094	FC > 0.5 & FDR < 0.1
MEX3D1	MEX3D	19	0.731293	6.73675e-05	0.00198925	0.000822274	0.00565424	FC > 0.5 & FDR < 0.1
CDKN1A1	CDKN1A	19	0.731024	0.0023385	0.0170221	0.00703625	0.0428092	FC > 0.5 & FDR < 0.1
KIF21B	KIF21B	13	0.730903	0.0776582	0.384734	0.276646	0.285591	FC > 0.5
MAGED2	MAGED2	13	0.730824	0.00432042	0.140204	0.100815	0.0616189	FC > 0.5 & FDR < 0.1
SH3GL11	SH3GL1	19	0.730487	0.00182288	0.0144519	0.0059738	0.0369797	FC > 0.5 & FDR < 0.1
MUC171	MUC17	19	0.729793	0.00171872	0.013849	0.0057246	0.0356252	FC > 0.5 & FDR < 0.1
PCCA3	PCCA	30	0.729596	0.00151441	0.646376	0.574809	0.0329625	FC > 0.5 & FDR < 0.1
NANS	NANS	13	0.728824	0.0114669	0.183431	0.131898	0.106757	FC > 0.5 & p < 0.05
MCUB	MCUB	13	0.728493	0.0780573	0.385565	0.277244	0.286246	FC > 0.5
IGFBP32	IGFBP3	24	0.727982	0.031254	0.905055	0.839854	0.184495	FC > 0.5 & p < 0.05
KLF91	KLF9	19	0.727951	0.000335546	0.00484747	0.00200375	0.0134112	FC > 0.5 & FDR < 0.1
NXPH41	NXPH4	19	0.727693	0.000269099	0.00437169	0.00180708	0.0121786	FC > 0.5 & FDR < 0.1
TSC22D21	TSC22D2	19	0.72721	0.0131036	0.0547585	0.0226349	0.11508	FC > 0.5 & p < 0.05
BEX21	BEX2	19	0.727131	0.0320014	0.101621	0.0420059	0.186522	FC > 0.5 & p < 0.05
TCP11L21	TCP11L2	19	0.726776	0.000125602	0.0027428	0.00113376	0.00769653	FC > 0.5 & FDR < 0.1
ALKBH71	ALKBH7	19	0.726671	0.000286071	0.00450706	0.00186303	0.0125172	FC > 0.5 & FDR < 0.1
SEC31B1	SEC31B	19	0.725882	0.0773085	0.185422	0.0766458	0.28495	FC > 0.5
ZNF1171	ZNF117	19	0.725709	0.02035	0.074643	0.0308543	0.148053	FC > 0.5 & p < 0.05
CA21	CA2	19	0.725517	0.0123995	0.0526362	0.0217576	0.111179	FC > 0.5 & p < 0.05
SIGLEC161	SIGLEC16	19	0.725222	9.91752e-05	0.00242356	0.0010018	0.00686414	FC > 0.5 & FDR < 0.1
COL5A1	COL5A1	13	0.725214	0.195257	0.555396	0.399363	0.424523	FC > 0.5
NEFH1	NEFH	19	0.724974	0.0244512	0.0848785	0.0350853	0.162677	FC > 0.5 & p < 0.05
IKBIP1	IKBIP	19	0.724946	0.00775233	0.0381322	0.0157623	0.0851642	FC > 0.5 & FDR < 0.1
SAMD4A1	SAMD4A	19	0.724896	0.000349287	0.00495439	0.00204794	0.0136909	FC > 0.5 & FDR < 0.1
PLCG21	PLCG2	19	0.72428	0.000155082	0.00309947	0.00128119	0.00871585	FC > 0.5 & FDR < 0.1
SLC3A21	SLC3A2	19	0.723979	0.000318424	0.00475814	0.00196682	0.0132007	FC > 0.5 & FDR < 0.1
DBP1	DBP	19	0.723619	0.00145702	0.0124038	0.00512722	0.0322843	FC > 0.5 & FDR < 0.1
ZBTB201	ZBTB20	19	0.723058	0.00587257	0.031619	0.01307	0.0727435	FC > 0.5 & FDR < 0.1
ANXA1	ANXA1	13	0.722103	0.017929	0.220778	0.158752	0.13787	FC > 0.5 & p < 0.05
PAQR51	PAQR5	19	0.721456	0.0141912	0.0578367	0.0239073	0.120238	FC > 0.5 & p < 0.05
OLFML31	OLFML3	19	0.721435	0.000581733	0.00690465	0.0028541	0.0186692	FC > 0.5 & FDR < 0.1
SGSM1	SGSM1	13	0.721388	0.0388872	0.295908	0.212776	0.206641	FC > 0.5 & p < 0.05
KIAA12172	KIAA1217	24	0.721174	0.0778387	0.905055	0.839854	0.285913	FC > 0.5
PRDM41	PRDM4	19	0.720541	0.000259237	0.00429441	0.00177513	0.0119504	FC > 0.5 & FDR < 0.1
DGUOK	DGUOK	13	0.719204	0.00303054	0.128705	0.0925468	0.0494336	FC > 0.5 & FDR < 0.1
ALOX5	ALOX5	13	0.718321	0.0452875	0.313237	0.225236	0.222665	FC > 0.5 & p < 0.05
NKX1-23	NKX1-2	30	0.718304	0.226603	0.845814	0.752166	0.447242	FC > 0.5
SLCO4A11	SLCO4A1	19	0.718166	0.00132471	0.0117128	0.0048416	0.0304741	FC > 0.5 & FDR < 0.1
MPZL2	MPZL2	13	0.718034	0.0412685	0.301565	0.216843	0.212854	FC > 0.5 & p < 0.05
CYTH41	CYTH4	19	0.71775	0.00121075	0.0111351	0.00460279	0.0291351	FC > 0.5 & FDR < 0.1
ARNTL1	ARNTL	19	0.71716	0.00200531	0.0153406	0.00634117	0.0391356	FC > 0.5 & FDR < 0.1
ZBTB461	ZBTB46	19	0.716673	0.00154245	0.0128629	0.00531698	0.0333242	FC > 0.5 & FDR < 0.1
P2RY81	P2RY8	19	0.716167	0.0949056	0.212979	0.0880367	0.312178	FC > 0.5
INHA1	INHA	19	0.715899	0.000980876	0.00979833	0.00405023	0.0258739	FC > 0.5 & FDR < 0.1
FBN31	FBN3	19	0.715559	0.0243149	0.0845619	0.0349544	0.162201	FC > 0.5 & p < 0.05
KHDRBS31	KHDRBS3	19	0.715305	0.00255182	0.018057	0.00746402	0.0452199	FC > 0.5 & FDR < 0.1
VPREB31	VPREB3	19	0.715196	0.014716	0.0591561	0.0244527	0.122552	FC > 0.5 & p < 0.05
LCE1D1	LCE1D	19	0.71505	0.00197232	0.0151401	0.0062583	0.0386574	FC > 0.5 & FDR < 0.1
SNX91	SNX9	19	0.714307	0.000549822	0.00663602	0.00274306	0.0179582	FC > 0.5 & FDR < 0.1
PPP1R14C	PPP1R14C	13	0.714155	0.0235824	0.237376	0.170687	0.159169	FC > 0.5 & p < 0.05
JPT1	JPT1	13	0.713703	0.0362815	0.283977	0.204196	0.198518	FC > 0.5 & p < 0.05
OR4F41	OR4F4	19	0.713399	0.010998	0.0484159	0.0200132	0.103929	FC > 0.5 & p < 0.05
FAM83A	FAM83A	13	0.713085	0.0433999	0.30858	0.221888	0.218179	FC > 0.5 & p < 0.05
CARD161	CARD16	19	0.712761	0.00269639	0.0186687	0.00771688	0.0464124	FC > 0.5 & FDR < 0.1
GNA151	GNA15	19	0.712669	0.000113726	0.00263676	0.00108993	0.00741154	FC > 0.5 & FDR < 0.1
PRPS23	PRPS2	30	0.712387	0.0152837	0.699371	0.621937	0.12539	FC > 0.5 & p < 0.05
YWHAQ	YWHAQ	13	0.711988	0.00807557	0.164008	0.117931	0.0871898	FC > 0.5 & FDR < 0.1
CTSC	CTSC	13	0.71163	0.0894715	0.405276	0.291418	0.303888	FC > 0.5
FES1	FES	19	0.711391	4.11234e-05	0.00151277	0.000625315	0.00434338	FC > 0.5 & FDR < 0.1
ARL8A1	ARL8A	19	0.711315	8.99481e-05	0.00229514	0.000948718	0.00648781	FC > 0.5 & FDR < 0.1
RPL261	RPL26	19	0.711252	2.60226e-06	0.000344158	0.000142261	0.00101515	FC > 0.5 & FDR < 0.1
GPSM11	GPSM1	19	0.710562	0.00502126	0.0285755	0.0118119	0.0669275	FC > 0.5 & FDR < 0.1
PRXL2C1	PRXL2C	19	0.710483	0.000917948	0.00943056	0.00389821	0.0249231	FC > 0.5 & FDR < 0.1
GGTA11	GGTA1	19	0.709231	0.00599033	0.0319598	0.0132109	0.0732844	FC > 0.5 & FDR < 0.1
ELL21	ELL2	19	0.708873	0.000120962	0.0026978	0.00111516	0.00758036	FC > 0.5 & FDR < 0.1
EFNA41	EFNA4	19	0.708328	0.000528151	0.0064529	0.00266736	0.0174875	FC > 0.5 & FDR < 0.1
ATG9B	ATG9B	13	0.708233	0.0251611	0.243901	0.175379	0.165439	FC > 0.5 & p < 0.05
PRSS211	PRSS21	19	0.708181	0.0493282	0.136746	0.0565253	0.231275	FC > 0.5 & p < 0.05
AHNAK1	AHNAK	19	0.708025	0.000787518	0.008472	0.00350198	0.0225138	FC > 0.5 & FDR < 0.1
MIGA1	MIGA1	13	0.707844	0.00303934	0.128705	0.0925468	0.0495476	FC > 0.5 & FDR < 0.1
P4HA21	P4HA2	19	0.707521	2.18596e-06	0.000344158	0.000142261	0.00101515	FC > 0.5 & FDR < 0.1
SH3YL1	SH3YL1	13	0.707009	0.00727561	0.161011	0.115776	0.0825877	FC > 0.5 & FDR < 0.1
NFIL31	NFIL3	19	0.70698	0.00610236	0.0324102	0.013397	0.074264	FC > 0.5 & FDR < 0.1
CTAG1B1	CTAG1B	19	0.706898	0.0514408	0.140418	0.0580432	0.235782	FC > 0.5
ACTA22	ACTA2	24	0.706753	0.0518248	0.905055	0.839854	0.236905	FC > 0.5
KLRG21	KLRG2	19	0.706687	0.00148955	0.0125781	0.00519929	0.0326798	FC > 0.5 & FDR < 0.1
GOLGA8J1	GOLGA8J	19	0.706652	0.0132877	0.0552971	0.0228576	0.11588	FC > 0.5 & p < 0.05
FSTL41	FSTL4	19	0.706459	0.0493539	0.136746	0.0565253	0.231298	FC > 0.5 & p < 0.05
ATP6V1G1	ATP6V1G1	13	0.706451	0.00167321	0.116461	0.0837426	0.0350585	FC > 0.5 & FDR < 0.1
MGAT31	MGAT3	19	0.706029	0.00708213	0.0359855	0.0148749	0.0813752	FC > 0.5 & FDR < 0.1
TBC1D3C1	TBC1D3C	19	0.705336	0.000224632	0.00388453	0.0016057	0.0108581	FC > 0.5 & FDR < 0.1
STEAP11	STEAP1	19	0.704827	0.00073576	0.00813756	0.00336373	0.0217024	FC > 0.5 & FDR < 0.1
IFI44L2	IFI44L	24	0.70463	0.0209399	0.905055	0.839854	0.150213	FC > 0.5 & p < 0.05
RASSF5	RASSF5	13	0.704617	0.00949757	0.170207	0.122389	0.0959712	FC > 0.5 & FDR < 0.1
C1QC	C1QC	13	0.704206	0.070176	0.36775	0.264434	0.27182	FC > 0.5
PORCN1	PORCN	19	0.703864	0.0149127	0.0597399	0.024694	0.123719	FC > 0.5 & p < 0.05
SPRING11	SPRING1	19	0.703764	0.0010182	0.0100747	0.00416446	0.0265549	FC > 0.5 & FDR < 0.1
CRBN1	CRBN	19	0.703499	0.000404336	0.00539306	0.00222927	0.0148135	FC > 0.5 & FDR < 0.1
POU5F11	POU5F1	19	0.702587	0.000609696	0.0070767	0.00292522	0.0191462	FC > 0.5 & FDR < 0.1
MS4A6A1	MS4A6A	19	0.702531	0.00667486	0.0345327	0.0142744	0.0784274	FC > 0.5 & FDR < 0.1
CBFA2T31	CBFA2T3	19	0.702432	4.1075e-06	0.000428549	0.000177145	0.00126407	FC > 0.5 & FDR < 0.1
ZSWIM6	ZSWIM6	13	0.702263	0.0400816	0.298343	0.214526	0.209502	FC > 0.5 & p < 0.05
NCOA7	NCOA7	13	0.702086	0.0205388	0.230143	0.165486	0.148607	FC > 0.5 & p < 0.05
CYP24A13	CYP24A1	30	0.702013	0.281708	0.860056	0.764831	0.484656	FC > 0.5
RPL39	RPL39	13	0.70194	0.0029145	0.128664	0.092517	0.0484141	FC > 0.5 & FDR < 0.1
CRB33	CRB3	30	0.701405	0.00584628	0.690174	0.613758	0.0726126	FC > 0.5 & FDR < 0.1
ARHGEF351	ARHGEF35	19	0.70119	0.00148425	0.0125463	0.00518613	0.0326311	FC > 0.5 & FDR < 0.1
MSTO11	MSTO1	19	0.701097	8.09351e-06	0.000607984	0.000251316	0.00179335	FC > 0.5 & FDR < 0.1
PXDC1	PXDC1	13	0.700955	0.00828229	0.16547	0.118983	0.0885228	FC > 0.5 & FDR < 0.1
TBC1D21	TBC1D2	19	0.70083	1.69414e-05	0.000898297	0.000371319	0.00260683	FC > 0.5 & FDR < 0.1
SERPINA3	SERPINA3	13	0.700788	0.0838136	0.396144	0.284851	0.29527	FC > 0.5
FOXN31	FOXN3	19	0.700225	1.65762e-05	0.000894542	0.000369767	0.00259387	FC > 0.5 & FDR < 0.1
TIAM1	TIAM1	13	0.700176	0.0715628	0.371052	0.266808	0.274643	FC > 0.5
MSN	MSN	13	0.699861	0.00291331	0.128664	0.092517	0.0484141	FC > 0.5 & FDR < 0.1
QKI1	QKI	19	0.699642	8.30865e-05	0.00217928	0.000900825	0.00618622	FC > 0.5 & FDR < 0.1
IGF2	IGF2	13	0.699299	0.206539	0.56731	0.40793	0.434305	FC > 0.5
MTFR1	MTFR1	13	0.69801	0.00332532	0.129147	0.0928646	0.0522418	FC > 0.5 & FDR < 0.1
SPDYE161	SPDYE16	19	0.697663	3.05834e-05	0.0012651	0.000522941	0.00363553	FC > 0.5 & FDR < 0.1
CADM11	CADM1	19	0.697547	0.00701835	0.0358381	0.014814	0.081068	FC > 0.5 & FDR < 0.1
NPEPPS1	NPEPPS	19	0.697269	3.6605e-07	0.00017186	7.10399e-05	0.000506929	FC > 0.5 & FDR < 0.1
GARRE11	GARRE1	19	0.696492	0.000585812	0.00691082	0.00285665	0.0186976	FC > 0.5 & FDR < 0.1
TMEM184A1	TMEM184A	19	0.696451	2.31995e-05	0.00104732	0.00043292	0.00303095	FC > 0.5 & FDR < 0.1
SH3BGRL3	SH3BGRL3	13	0.695978	0.0091047	0.169083	0.121581	0.0935298	FC > 0.5 & FDR < 0.1
PLAUR1	PLAUR	19	0.695777	0.000470604	0.00598777	0.0024751	0.0163135	FC > 0.5 & FDR < 0.1
TPST21	TPST2	19	0.695662	0.0235653	0.0826541	0.0341658	0.159169	FC > 0.5 & p < 0.05
CTSO1	CTSO	19	0.695291	0.00744307	0.037255	0.0153997	0.0836446	FC > 0.5 & FDR < 0.1
EDNRA1	EDNRA	19	0.695051	0.0177093	0.0674332	0.0278741	0.136744	FC > 0.5 & p < 0.05
UPK21	UPK2	19	0.694477	0.0211519	0.076745	0.0317232	0.150992	FC > 0.5 & p < 0.05
GDI2	GDI2	13	0.694362	0.00354484	0.131289	0.0944044	0.054439	FC > 0.5 & FDR < 0.1
UAP11	UAP1	19	0.69421	0.00768353	0.0379593	0.0156908	0.0849082	FC > 0.5 & FDR < 0.1
PLEK2	PLEK2	13	0.694086	0.0227214	0.23549	0.169332	0.156392	FC > 0.5 & p < 0.05
NDUFV3	NDUFV3	13	0.693737	1.16316e-05	0.036556	0.0262859	0.0021337	FC > 0.5 & FDR < 0.1
KLHL331	KLHL33	19	0.693081	1.53686e-05	0.000858996	0.000355073	0.00248929	FC > 0.5 & FDR < 0.1
CARD111	CARD11	19	0.692823	0.000330959	0.00483313	0.00199782	0.013382	FC > 0.5 & FDR < 0.1
HMOX11	HMOX1	19	0.692398	0.0066355	0.0344239	0.0142294	0.0782398	FC > 0.5 & FDR < 0.1
MRPS6	MRPS6	13	0.692307	0.00114647	0.102671	0.0738264	0.0283511	FC > 0.5 & FDR < 0.1
SLC2A111	SLC2A11	19	0.691989	0.00150611	0.0126837	0.00524293	0.0329243	FC > 0.5 & FDR < 0.1
CTSD2	CTSD	24	0.690658	0.0102908	0.905055	0.839854	0.100468	FC > 0.5 & p < 0.05
TIMP22	TIMP2	24	0.690462	0.0244271	0.905055	0.839854	0.162597	FC > 0.5 & p < 0.05
SPINK1	SPINK1	13	0.690375	0.0190128	0.224989	0.161781	0.142402	FC > 0.5 & p < 0.05
CTU11	CTU1	19	0.690222	0.00263551	0.0184644	0.00763244	0.0460504	FC > 0.5 & FDR < 0.1
TIMP2	TIMP2	13	0.69014	0.00594762	0.150723	0.108379	0.0730485	FC > 0.5 & FDR < 0.1
GJA13	GJA1	30	0.689924	0.0580689	0.724153	0.643975	0.249899	FC > 0.5
HK1	HK1	13	0.689711	0.0266074	0.250117	0.179849	0.170119	FC > 0.5 & p < 0.05
EGR31	EGR3	19	0.689128	0.0138073	0.0566279	0.0234076	0.118074	FC > 0.5 & p < 0.05
RSAD22	RSAD2	24	0.689014	0.0954137	0.905055	0.839854	0.312894	FC > 0.5
VMO13	VMO1	30	0.68877	0.017455	0.708069	0.629672	0.135533	FC > 0.5 & p < 0.05
ITGB2	ITGB2	13	0.688577	0.113934	0.44485	0.319874	0.337758	FC > 0.5
MDK3	MDK	30	0.688416	0.0195066	0.708069	0.629672	0.144554	FC > 0.5 & p < 0.05
SLC44A42	SLC44A4	24	0.6884	0.150517	0.905055	0.839854	0.380978	FC > 0.5
MFGE81	MFGE8	19	0.688229	0.00622833	0.0328009	0.0135585	0.0749708	FC > 0.5 & FDR < 0.1
PJA21	PJA2	19	0.688167	0.00111571	0.010611	0.00438613	0.0279342	FC > 0.5 & FDR < 0.1
NR2F62	NR2F6	24	0.687965	0.0495085	0.905055	0.839854	0.231532	FC > 0.5 & p < 0.05
CHIT1	CHIT1	13	0.687865	0.232806	0.592104	0.425758	0.451674	FC > 0.5
STK331	STK33	19	0.687688	0.0294931	0.0964276	0.0398592	0.179297	FC > 0.5 & p < 0.05
SERPINA1	SERPINA1	13	0.6876	0.151494	0.50239	0.361248	0.382008	FC > 0.5
ARHGDIB	ARHGDIB	13	0.68738	0.129054	0.466621	0.335529	0.356945	FC > 0.5
ANKRD461	ANKRD46	19	0.687124	0.000227035	0.00391166	0.00161692	0.0109361	FC > 0.5 & FDR < 0.1
TUBGCP21	TUBGCP2	19	0.686812	0.0136332	0.0562495	0.0232512	0.117515	FC > 0.5 & p < 0.05
LIMD11	LIMD1	19	0.686349	0.00140582	0.0121142	0.00500752	0.0315222	FC > 0.5 & FDR < 0.1
ZNRF11	ZNRF1	19	0.686183	2.42413e-05	0.0010788	0.00044593	0.00310842	FC > 0.5 & FDR < 0.1
MORC31	MORC3	19	0.686157	0.000433388	0.00567575	0.00234612	0.0155287	FC > 0.5 & FDR < 0.1
CMKLR11	CMKLR1	19	0.686152	0.00541346	0.0300073	0.0124038	0.0698989	FC > 0.5 & FDR < 0.1
GULP11	GULP1	19	0.68603	0.000243947	0.00411929	0.00170274	0.0114709	FC > 0.5 & FDR < 0.1
SLC25A372	SLC25A37	24	0.686011	0.00215064	0.905055	0.839854	0.0407435	FC > 0.5 & FDR < 0.1
OR2A11	OR2A1	19	0.685728	0.010754	0.0476615	0.0197013	0.102795	FC > 0.5 & p < 0.05
ANXA61	ANXA6	19	0.685526	0.258321	0.419007	0.1732	0.469752	FC > 0.5
FAM220A1	FAM220A	19	0.685404	1.24893e-05	0.000760327	0.000314288	0.00220065	FC > 0.5 & FDR < 0.1
SEC61G	SEC61G	13	0.685211	0.00638149	0.154838	0.111337	0.0761853	FC > 0.5 & FDR < 0.1
KCNE43	KCNE4	30	0.684826	0.136964	0.803582	0.71461	0.365676	FC > 0.5
CELF21	CELF2	19	0.684783	0.00613552	0.0324761	0.0134243	0.0743383	FC > 0.5 & FDR < 0.1
RPL8	RPL8	13	0.684757	0.00552361	0.14999	0.107852	0.07073	FC > 0.5 & FDR < 0.1
CNN2	CNN2	13	0.684639	0.000782018	0.0907556	0.0652587	0.022486	FC > 0.5 & FDR < 0.1
SAT21	SAT2	19	0.684367	0.000134715	0.00283627	0.0011724	0.00795576	FC > 0.5 & FDR < 0.1
CSRNP11	CSRNP1	19	0.68373	0.0570736	0.150624	0.0622618	0.247764	FC > 0.5
ANO61	ANO6	19	0.683156	2.75961e-06	0.000357436	0.000147749	0.00105431	FC > 0.5 & FDR < 0.1
AKAP17A1	AKAP17A	19	0.682747	9.37844e-05	0.00235788	0.000974651	0.00667251	FC > 0.5 & FDR < 0.1
PIGA	PIGA	13	0.682664	0.00978541	0.172396	0.123963	0.0972498	FC > 0.5 & FDR < 0.1
CTHRC13	CTHRC1	30	0.682396	0.0107409	0.699371	0.621937	0.102761	FC > 0.5 & p < 0.05
BTN3A11	BTN3A1	19	0.682096	0.00521353	0.0292443	0.0120884	0.0681639	FC > 0.5 & FDR < 0.1
SIGLEC141	SIGLEC14	19	0.681885	0.00726338	0.036629	0.0151409	0.0825358	FC > 0.5 & FDR < 0.1
GIMAP21	GIMAP2	19	0.681837	0.00114073	0.0107437	0.00444098	0.0282603	FC > 0.5 & FDR < 0.1
XKR61	XKR6	19	0.68177	0.0162344	0.0635966	0.0262882	0.129844	FC > 0.5 & p < 0.05
TNFRSF141	TNFRSF14	19	0.681707	0.024076	0.0839486	0.0347009	0.161415	FC > 0.5 & p < 0.05
EFNB2	EFNB2	13	0.680939	0.0339116	0.27672	0.198978	0.192313	FC > 0.5 & p < 0.05
RASSF42	RASSF4	24	0.68071	0.00116412	0.905055	0.839854	0.0286272	FC > 0.5 & FDR < 0.1
DSG21	DSG2	19	0.679477	0.000113654	0.00263676	0.00108993	0.00741154	FC > 0.5 & FDR < 0.1
RPL12	RPL12	13	0.679447	0.00667522	0.157488	0.113243	0.0784274	FC > 0.5 & FDR < 0.1
MTSS1	MTSS1	13	0.679355	0.00558058	0.14999	0.107852	0.0709349	FC > 0.5 & FDR < 0.1
RDX	RDX	13	0.679088	0.000223143	0.0725408	0.0521612	0.0108396	FC > 0.5 & FDR < 0.1
NDRG21	NDRG2	19	0.679085	0.0407268	0.120259	0.0497103	0.211301	FC > 0.5 & p < 0.05
TOP2A3	TOP2A	30	0.678279	0.0389937	0.719766	0.640074	0.20694	FC > 0.5 & p < 0.05
RPL5	RPL5	13	0.678092	0.0134258	0.193059	0.138821	0.116533	FC > 0.5 & p < 0.05
HSPA1A1	HSPA1A	19	0.677547	0.0404552	0.119646	0.0494565	0.210534	FC > 0.5 & p < 0.05
CGA1	CGA	19	0.677515	0.0474246	0.133221	0.0550682	0.227122	FC > 0.5 & p < 0.05
NLRC51	NLRC5	19	0.67686	0.017134	0.0660731	0.0273119	0.13421	FC > 0.5 & p < 0.05
CPS13	CPS1	30	0.676566	0.289788	0.862276	0.766805	0.489828	FC > 0.5
FRMD61	FRMD6	19	0.676249	0.00341216	0.0218555	0.00903417	0.053124	FC > 0.5 & FDR < 0.1
POLR3D1	POLR3D	19	0.676146	3.61882e-05	0.00139585	0.000576987	0.00400246	FC > 0.5 & FDR < 0.1
CYB5A	CYB5A	13	0.675559	0.142915	0.486752	0.350004	0.372728	FC > 0.5
CCR101	CCR10	19	0.675221	0.0430782	0.12477	0.0515748	0.217609	FC > 0.5 & p < 0.05
AEBP12	AEBP1	24	0.675193	0.0819003	0.905055	0.839854	0.292021	FC > 0.5
UBAP2	UBAP2	13	0.674962	0.0349864	0.279119	0.200703	0.195329	FC > 0.5 & p < 0.05
TMEM120A1	TMEM120A	19	0.674761	0.00058731	0.00691082	0.00285665	0.0186976	FC > 0.5 & FDR < 0.1
RAX21	RAX2	19	0.67446	0.0182085	0.0687485	0.0284178	0.138849	FC > 0.5 & p < 0.05
VDAC2	VDAC2	13	0.673626	0.00288132	0.128664	0.092517	0.0481369	FC > 0.5 & FDR < 0.1
GPR651	GPR65	19	0.673482	0.0232084	0.0818659	0.03384	0.158128	FC > 0.5 & p < 0.05
HBEGF1	HBEGF	19	0.673231	0.0316985	0.100932	0.0417212	0.185616	FC > 0.5 & p < 0.05
SLC12A41	SLC12A4	19	0.672358	0.000228139	0.00392348	0.00162181	0.0109702	FC > 0.5 & FDR < 0.1
SIX51	SIX5	19	0.671964	0.000386907	0.00525768	0.00217331	0.0144815	FC > 0.5 & FDR < 0.1
RBPMS	RBPMS	13	0.671117	0.0120653	0.184517	0.132678	0.109491	FC > 0.5 & p < 0.05
TMEM258	TMEM258	13	0.671087	2.41032e-05	0.0436444	0.0313829	0.00310508	FC > 0.5 & FDR < 0.1
BPIFB1	BPIFB1	13	0.670873	0.0918213	0.408841	0.293981	0.307614	FC > 0.5
GPR161	GPR161	13	0.670573	0.105093	0.432247	0.310811	0.326225	FC > 0.5
DSG2	DSG2	13	0.670391	0.00735536	0.161063	0.115814	0.0831874	FC > 0.5 & FDR < 0.1
COG6	COG6	13	0.6702	0.000643546	0.0898738	0.0646246	0.0198547	FC > 0.5 & FDR < 0.1
GAB12	GAB1	24	0.670154	0.0565624	0.905055	0.839854	0.246635	FC > 0.5
HS1BP31	HS1BP3	19	0.669475	0.00723159	0.0365275	0.015099	0.0824261	FC > 0.5 & FDR < 0.1
OBSCN1	OBSCN	19	0.669419	0.000786363	0.008472	0.00350198	0.0225138	FC > 0.5 & FDR < 0.1
KLF131	KLF13	19	0.669238	9.04531e-05	0.00230177	0.000951458	0.00650729	FC > 0.5 & FDR < 0.1
CRYAB	CRYAB	13	0.668954	0.222445	0.583779	0.419772	0.444874	FC > 0.5
OR4A471	OR4A47	19	0.668452	0.0236528	0.0828356	0.0342408	0.159435	FC > 0.5 & p < 0.05
WDR45B1	WDR45B	19	0.668444	0.0043099	0.0258943	0.0107036	0.0615683	FC > 0.5 & FDR < 0.1
HKDC1	HKDC1	13	0.668113	0.00909332	0.169083	0.121581	0.0934547	FC > 0.5 & FDR < 0.1
CDK16	CDK16	13	0.66783	0.000103055	0.0503468	0.0362024	0.0070217	FC > 0.5 & FDR < 0.1
MACO11	MACO1	19	0.667682	0.000102486	0.00247389	0.0010226	0.00700885	FC > 0.5 & FDR < 0.1
STRAP	STRAP	13	0.667633	0.0040869	0.139043	0.0999806	0.0595769	FC > 0.5 & FDR < 0.1
PQBP1	PQBP1	13	0.667551	7.94035e-05	0.0503468	0.0362024	0.00610098	FC > 0.5 & FDR < 0.1
TNFRSF21	TNFRSF21	13	0.667337	0.109565	0.437622	0.314676	0.33243	FC > 0.5
MEX3C1	MEX3C	19	0.667299	0.00207994	0.0156872	0.00648445	0.040006	FC > 0.5 & FDR < 0.1
FUT2	FUT2	13	0.667221	0.0377588	0.290227	0.208691	0.20311	FC > 0.5 & p < 0.05
PRSS22	PRSS22	13	0.667164	0.0264257	0.250026	0.179784	0.169571	FC > 0.5 & p < 0.05
ELN2	ELN	24	0.667089	0.150532	0.905055	0.839854	0.380978	FC > 0.5
PLP21	PLP2	19	0.666464	3.54747e-07	0.00017186	7.10399e-05	0.000506929	FC > 0.5 & FDR < 0.1
CCL23	CCL2	30	0.66621	0.151887	0.815081	0.724836	0.382441	FC > 0.5
CXCR61	CXCR6	19	0.665747	0.00404266	0.0247461	0.010229	0.0592351	FC > 0.5 & FDR < 0.1
FOXN21	FOXN2	19	0.665732	0.00352984	0.0224106	0.0092636	0.054315	FC > 0.5 & FDR < 0.1
FAM47B1	FAM47B	19	0.665024	0.000593629	0.00696772	0.00288017	0.0188554	FC > 0.5 & FDR < 0.1
CD441	CD44	19	0.665021	0.00140281	0.0121142	0.00500752	0.0315118	FC > 0.5 & FDR < 0.1
HMOX1	HMOX1	13	0.664636	0.0639068	0.354959	0.255236	0.261293	FC > 0.5
ARL4D1	ARL4D	19	0.664516	0.0212984	0.0769793	0.0318201	0.15122	FC > 0.5 & p < 0.05
PON33	PON3	30	0.664377	0.00439108	0.690174	0.613758	0.0622671	FC > 0.5 & FDR < 0.1
CDC42EP5	CDC42EP5	13	0.664352	0.00512121	0.146174	0.105108	0.0676412	FC > 0.5 & FDR < 0.1
GIPR1	GIPR	19	0.663484	0.000403924	0.00539306	0.00222927	0.0148135	FC > 0.5 & FDR < 0.1
ATXN32	ATXN3	24	0.663065	0.00280196	0.905055	0.839854	0.0474658	FC > 0.5 & FDR < 0.1
PROS11	PROS1	19	0.66295	0.00134973	0.0118173	0.00488479	0.0307832	FC > 0.5 & FDR < 0.1
S100A14	S100A14	13	0.662835	0.0343203	0.276997	0.199178	0.193325	FC > 0.5 & p < 0.05
ATP1A2	ATP1A2	13	0.662708	0.0135554	0.193775	0.139336	0.117168	FC > 0.5 & p < 0.05
MT2A2	MT2A	24	0.662183	0.0235602	0.905055	0.839854	0.159169	FC > 0.5 & p < 0.05
C1QB	C1QB	13	0.661736	0.116916	0.44796	0.32211	0.340838	FC > 0.5
POLE33	POLE3	30	0.661537	0.0215776	0.708069	0.629672	0.152152	FC > 0.5 & p < 0.05
PKP11	PKP1	19	0.661215	0.0612924	0.15789	0.0652651	0.255995	FC > 0.5
RASA31	RASA3	19	0.661211	0.00194435	0.0150391	0.00621655	0.0383844	FC > 0.5 & FDR < 0.1
ZBED4	ZBED4	13	0.661154	0.0415927	0.302991	0.217869	0.213841	FC > 0.5 & p < 0.05
PARD6B1	PARD6B	19	0.660534	0.0015946	0.0131115	0.00541976	0.0338958	FC > 0.5 & FDR < 0.1
FAM83C1	FAM83C	19	0.660464	0.00182867	0.0144672	0.00598015	0.0370002	FC > 0.5 & FDR < 0.1
TP53BP21	TP53BP2	19	0.660452	0.0127626	0.0536683	0.0221843	0.113009	FC > 0.5 & p < 0.05
ADAMDEC13	ADAMDEC1	30	0.66037	0.0358065	0.719766	0.640074	0.197492	FC > 0.5 & p < 0.05
C21	C2	19	0.6602	0.0419567	0.122848	0.0507803	0.214764	FC > 0.5 & p < 0.05
CT47A101	CT47A10	19	0.660114	0.00851155	0.0407417	0.0168409	0.0900922	FC > 0.5 & FDR < 0.1
SUPT5H1	SUPT5H	19	0.65904	4.92507e-06	0.000477997	0.000197584	0.00140993	FC > 0.5 & FDR < 0.1
DEFA1B1	DEFA1B	19	0.658794	0.00580042	0.0313744	0.0129689	0.0722699	FC > 0.5 & FDR < 0.1
TNFAIP2	TNFAIP2	13	0.658671	0.0611901	0.348438	0.250548	0.255705	FC > 0.5
ABTB11	ABTB1	19	0.658646	0.00706326	0.0359285	0.0148514	0.0813106	FC > 0.5 & FDR < 0.1
PTPN122	PTPN12	24	0.658364	0.0335289	0.905055	0.839854	0.191445	FC > 0.5 & p < 0.05
PICALM1	PICALM	19	0.657802	0.000422593	0.00555624	0.00229672	0.0152184	FC > 0.5 & FDR < 0.1
IKZF5	IKZF5	13	0.657548	0.0121132	0.184687	0.132801	0.109701	FC > 0.5 & p < 0.05
QPRT1	QPRT	19	0.657521	0.00445175	0.0264137	0.0109183	0.0626568	FC > 0.5 & FDR < 0.1
DUSP31	DUSP3	19	0.657327	5.71362e-05	0.00183109	0.000756896	0.00522283	FC > 0.5 & FDR < 0.1
FSCN1	FSCN1	13	0.657316	0.00432283	0.140204	0.100815	0.0616215	FC > 0.5 & FDR < 0.1
SNTB12	SNTB1	24	0.657234	0.0249039	0.905055	0.839854	0.164387	FC > 0.5 & p < 0.05
BGN2	BGN	24	0.657158	0.0568395	0.905055	0.839854	0.247298	FC > 0.5
C19orf331	C19orf33	19	0.656571	0.0174244	0.0667274	0.0275823	0.13545	FC > 0.5 & p < 0.05
OR2M51	OR2M5	19	0.656559	0.0115428	0.0501791	0.020742	0.107032	FC > 0.5 & p < 0.05
PMP221	PMP22	19	0.656558	0.0503924	0.138386	0.0572031	0.233134	FC > 0.5
SH3GLB1	SH3GLB1	13	0.656312	0.00273406	0.12793	0.091989	0.0467157	FC > 0.5 & FDR < 0.1
RUFY33	RUFY3	30	0.656159	0.00124922	0.593042	0.52738	0.029497	FC > 0.5 & FDR < 0.1
NECTIN4	NECTIN4	13	0.65524	0.105619	0.433291	0.311562	0.327145	FC > 0.5
IL10RA1	IL10RA	19	0.654903	0.000837008	0.00883091	0.00365033	0.023417	FC > 0.5 & FDR < 0.1
HK22	HK2	24	0.654006	0.0146548	0.905055	0.839854	0.122238	FC > 0.5 & p < 0.05
OSBP	OSBP	13	0.653664	0.00224351	0.126096	0.0906705	0.0418446	FC > 0.5 & FDR < 0.1
RITA1	RITA1	13	0.653538	0.0567896	0.338447	0.243363	0.247262	FC > 0.5
GPR1571	GPR157	19	0.653533	4.39491e-05	0.00155976	0.000644742	0.00448237	FC > 0.5 & FDR < 0.1
PTPN71	PTPN7	19	0.653487	0.00767206	0.0379593	0.0156908	0.0848624	FC > 0.5 & FDR < 0.1
OR2A141	OR2A14	19	0.653301	0.00135001	0.0118173	0.00488479	0.0307832	FC > 0.5 & FDR < 0.1
SMOX1	SMOX	19	0.652736	0.00148235	0.0125463	0.00518613	0.0326311	FC > 0.5 & FDR < 0.1
SH3BP21	SH3BP2	19	0.652242	8.29516e-05	0.00217928	0.000900825	0.00618622	FC > 0.5 & FDR < 0.1
PILRA1	PILRA	19	0.652108	0.00240034	0.0173379	0.00716675	0.0435668	FC > 0.5 & FDR < 0.1
POMGNT13	POMGNT1	30	0.652081	0.0197601	0.708069	0.629672	0.145597	FC > 0.5 & p < 0.05
FADS23	FADS2	30	0.651953	0.0608776	0.724153	0.643975	0.255388	FC > 0.5
KLHL241	KLHL24	19	0.651425	0.00414832	0.025294	0.0104555	0.0603452	FC > 0.5 & FDR < 0.1
UTF11	UTF1	19	0.651331	6.88954e-06	0.000556064	0.000229854	0.0016402	FC > 0.5 & FDR < 0.1
CACNA2D21	CACNA2D2	19	0.651194	0.00641705	0.0335022	0.0138484	0.0764404	FC > 0.5 & FDR < 0.1
FTSJ1	FTSJ1	13	0.650774	0.00305013	0.128705	0.0925468	0.0496481	FC > 0.5 & FDR < 0.1
CAMSAP11	CAMSAP1	19	0.65067	0.00194926	0.0150523	0.00622198	0.0384265	FC > 0.5 & FDR < 0.1
BCAM2	BCAM	24	0.650368	0.0672018	0.905055	0.839854	0.267287	FC > 0.5
CASP11	CASP1	19	0.650204	0.000679081	0.00768262	0.00317568	0.0206236	FC > 0.5 & FDR < 0.1
CAMK1D1	CAMK1D	19	0.649825	7.72302e-06	0.000590114	0.000243929	0.00174064	FC > 0.5 & FDR < 0.1
SMIM291	SMIM29	19	0.649724	0.000517308	0.0063956	0.00264368	0.0173379	FC > 0.5 & FDR < 0.1
ITM2B	ITM2B	13	0.649455	0.0815699	0.391741	0.281685	0.291676	FC > 0.5
ITPKC1	ITPKC	19	0.64857	0.0109669	0.0483471	0.0199847	0.103773	FC > 0.5 & p < 0.05
KLHL2	KLHL2	13	0.648565	0.0040568	0.139043	0.0999806	0.0593254	FC > 0.5 & FDR < 0.1
IKZF33	IKZF3	30	0.648428	0.0450867	0.724153	0.643975	0.22241	FC > 0.5 & p < 0.05
LFNG3	LFNG	30	0.648401	0.0110403	0.699371	0.621937	0.104151	FC > 0.5 & p < 0.05
NPL	NPL	13	0.647938	0.0335303	0.276604	0.198895	0.191445	FC > 0.5 & p < 0.05
CLEC4E1	CLEC4E	19	0.647818	0.0443177	0.127183	0.0525722	0.220492	FC > 0.5 & p < 0.05
APOC23	APOC2	30	0.647699	0.0611905	0.724153	0.643975	0.255705	FC > 0.5
DIPK2A1	DIPK2A	19	0.647558	0.00334935	0.0215414	0.00890432	0.0525597	FC > 0.5 & FDR < 0.1
RPS8	RPS8	13	0.647082	0.00401136	0.139043	0.0999806	0.0589723	FC > 0.5 & FDR < 0.1
PLXNA4	PLXNA4	13	0.647076	0.0482148	0.318829	0.229257	0.228942	FC > 0.5 & p < 0.05
BCCIP	BCCIP	13	0.646692	0.00180798	0.116461	0.0837426	0.0369293	FC > 0.5 & FDR < 0.1
TTN1	TTN	19	0.646663	0.141535	0.27997	0.115728	0.371296	FC > 0.5
GABRE	GABRE	13	0.646586	0.170125	0.525139	0.377606	0.400671	FC > 0.5
SLFNL11	SLFNL1	19	0.645987	0.00369926	0.0232155	0.00959633	0.0561472	FC > 0.5 & FDR < 0.1
TAF1D1	TAF1D	19	0.645931	1.18313e-05	0.000737649	0.000304914	0.0021337	FC > 0.5 & FDR < 0.1
PRSS81	PRSS8	19	0.645712	0.0011817	0.0109766	0.00453726	0.0287386	FC > 0.5 & FDR < 0.1
USP9X2	USP9X	24	0.645668	0.140641	0.905055	0.839854	0.370459	FC > 0.5
CLTCL11	CLTCL1	19	0.645591	6.93184e-05	0.00199857	0.000826127	0.00567037	FC > 0.5 & FDR < 0.1
GSTM11	GSTM1	19	0.644668	0.119017	0.247266	0.102209	0.343632	FC > 0.5
ITPRIP1	ITPRIP	19	0.644647	0.033933	0.106034	0.04383	0.192396	FC > 0.5 & p < 0.05
NPEPL13	NPEPL1	30	0.644518	0.0145001	0.699371	0.621937	0.121768	FC > 0.5 & p < 0.05
CDC341	CDC34	19	0.64444	0.00158441	0.0130783	0.00540604	0.0338063	FC > 0.5 & FDR < 0.1
PIP5KL11	PIP5KL1	19	0.644337	0.00907437	0.0426255	0.0176196	0.0933985	FC > 0.5 & FDR < 0.1
MYRF	MYRF	13	0.64433	0.0784973	0.386113	0.277638	0.286931	FC > 0.5
BCL101	BCL10	19	0.644317	6.87408e-05	0.00199857	0.000826127	0.00567037	FC > 0.5 & FDR < 0.1
TIPARP1	TIPARP	19	0.644219	0.0200404	0.0738827	0.0305401	0.146881	FC > 0.5 & p < 0.05
TBC1D22A1	TBC1D22A	19	0.644197	0.000115864	0.00267245	0.00110468	0.00751618	FC > 0.5 & FDR < 0.1
LUM2	LUM	24	0.643915	0.232555	0.908732	0.843267	0.451571	FC > 0.5
IL10RB	IL10RB	13	0.643541	0.0176877	0.220574	0.158606	0.13673	FC > 0.5 & p < 0.05
EIF11	EIF1	19	0.64312	7.9482e-07	0.000248779	0.000102835	0.000733812	FC > 0.5 & FDR < 0.1
RRAS1	RRAS	19	0.643053	0.0141089	0.0576119	0.0238144	0.119783	FC > 0.5 & p < 0.05
AP1S21	AP1S2	19	0.642913	0.000586911	0.00691082	0.00285665	0.0186976	FC > 0.5 & FDR < 0.1
SP71	SP7	19	0.642891	0.00210299	0.0157977	0.0065301	0.0402222	FC > 0.5 & FDR < 0.1
HLTF	HLTF	13	0.64282	0.00309589	0.128705	0.0925468	0.0500828	FC > 0.5 & FDR < 0.1
TNKS2	TNKS2	13	0.642271	0.00766698	0.163161	0.117322	0.084843	FC > 0.5 & FDR < 0.1
AMPD11	AMPD1	19	0.642129	0.016734	0.0650173	0.0268755	0.132475	FC > 0.5 & p < 0.05
DPP4	DPP4	13	0.641994	0.00725311	0.161011	0.115776	0.0825182	FC > 0.5 & FDR < 0.1
ACTR3	ACTR3	13	0.641968	0.000341446	0.0771055	0.0554435	0.0135089	FC > 0.5 & FDR < 0.1
TATDN23	TATDN2	30	0.641761	0.0122915	0.699371	0.621937	0.110607	FC > 0.5 & p < 0.05
C5orf381	C5orf38	19	0.64149	8.78865e-05	0.00227953	0.000942264	0.00645702	FC > 0.5 & FDR < 0.1
CDS13	CDS1	30	0.641317	0.00504568	0.690174	0.613758	0.0671883	FC > 0.5 & FDR < 0.1
SERPINE21	SERPINE2	19	0.641296	0.00626419	0.0329159	0.0136061	0.075239	FC > 0.5 & FDR < 0.1
STMN31	STMN3	19	0.641053	0.00105125	0.0103155	0.00426401	0.0271378	FC > 0.5 & FDR < 0.1
SCD2	SCD	24	0.640954	0.11008	0.905055	0.839854	0.333038	FC > 0.5
CUL4B	CUL4B	13	0.640853	0.0451993	0.313237	0.225236	0.222544	FC > 0.5 & p < 0.05
EXOSC1	EXOSC1	13	0.640815	0.00978562	0.172396	0.123963	0.0972498	FC > 0.5 & FDR < 0.1
SPARC3	SPARC	30	0.640793	0.105279	0.77474	0.688961	0.326496	FC > 0.5
PTPRJ	PTPRJ	13	0.640785	0.025545	0.24499	0.176163	0.166634	FC > 0.5 & p < 0.05
SLC35G61	SLC35G6	19	0.640652	0.00436741	0.026121	0.0107974	0.0620336	FC > 0.5 & FDR < 0.1
ZAP701	ZAP70	19	0.640622	0.0498057	0.13722	0.0567212	0.231861	FC > 0.5 & p < 0.05
ORMDL32	ORMDL3	24	0.64034	0.0821729	0.905055	0.839854	0.292479	FC > 0.5
CDH112	CDH11	24	0.640069	0.0679258	0.905055	0.839854	0.268071	FC > 0.5
THBS23	THBS2	30	0.639516	0.0458951	0.724153	0.643975	0.224192	FC > 0.5 & p < 0.05
BMERB11	BMERB1	19	0.639428	0.00489243	0.0280978	0.0116145	0.0660045	FC > 0.5 & FDR < 0.1
ZNF7661	ZNF766	19	0.639345	0.00998346	0.0453969	0.0187652	0.0986144	FC > 0.5 & FDR < 0.1
JAM31	JAM3	19	0.639212	0.0181564	0.0686901	0.0283937	0.138826	FC > 0.5 & p < 0.05
RPS6	RPS6	13	0.639082	0.006366	0.154838	0.111337	0.0761317	FC > 0.5 & FDR < 0.1
ESYT21	ESYT2	19	0.639078	1.85764e-06	0.000344158	0.000142261	0.00101515	FC > 0.5 & FDR < 0.1
LY91	LY9	19	0.638989	0.0496335	0.137157	0.0566949	0.231706	FC > 0.5 & p < 0.05
TBX11	TBX1	19	0.638873	0.0123439	0.0524476	0.0216797	0.110824	FC > 0.5 & p < 0.05
ANXA7	ANXA7	13	0.638863	0.00433004	0.140204	0.100815	0.0616609	FC > 0.5 & FDR < 0.1
CNTRL	CNTRL	13	0.638785	0.0735739	0.374833	0.269528	0.278606	FC > 0.5
CRABP2	CRABP2	13	0.638766	0.0398169	0.298343	0.214526	0.208969	FC > 0.5 & p < 0.05
MPP7	MPP7	13	0.638705	0.0446238	0.31257	0.224756	0.221419	FC > 0.5 & p < 0.05
STS	STS	13	0.638677	0.0313877	0.267937	0.192663	0.184733	FC > 0.5 & p < 0.05
PITX21	PITX2	19	0.638436	0.0109774	0.0483708	0.0199945	0.103805	FC > 0.5 & p < 0.05
CD723	CD72	30	0.637851	0.00661336	0.699371	0.621937	0.078012	FC > 0.5 & FDR < 0.1
FBLN12	FBLN1	24	0.637789	0.0360986	0.905055	0.839854	0.198121	FC > 0.5 & p < 0.05
ACAP21	ACAP2	19	0.637765	0.000465336	0.00593682	0.00245404	0.0161916	FC > 0.5 & FDR < 0.1
TSPAN6	TSPAN6	13	0.637548	0.125991	0.461772	0.332042	0.352772	FC > 0.5
ABL21	ABL2	19	0.637066	0.00549438	0.0303638	0.0125512	0.0704655	FC > 0.5 & FDR < 0.1
MAGED1	MAGED1	13	0.636545	0.00514299	0.146174	0.105108	0.0678088	FC > 0.5 & FDR < 0.1
RNASE13	RNASE1	30	0.636275	0.054003	0.724153	0.643975	0.241755	FC > 0.5
INSL4	INSL4	13	0.636079	0.147097	0.495681	0.356424	0.377616	FC > 0.5
CCDC131	CCDC13	19	0.635881	0.000385881	0.00525133	0.00217068	0.0144626	FC > 0.5 & FDR < 0.1
PYGL1	PYGL	19	0.635782	0.00107493	0.0103979	0.00429807	0.0273973	FC > 0.5 & FDR < 0.1
CALU	CALU	13	0.635619	0.00502648	0.146126	0.105073	0.0669649	FC > 0.5 & FDR < 0.1
RNF39	RNF39	13	0.635551	0.164771	0.518587	0.372895	0.395688	FC > 0.5
TRAM21	TRAM2	19	0.635505	0.00371577	0.0232693	0.00961855	0.0562661	FC > 0.5 & FDR < 0.1
SMTN1	SMTN	19	0.635306	0.000124559	0.00273274	0.0011296	0.00766657	FC > 0.5 & FDR < 0.1
ZNF5811	ZNF581	19	0.635205	0.0159453	0.0627527	0.0259394	0.128679	FC > 0.5 & p < 0.05
LRRC37B1	LRRC37B	19	0.635193	0.00402129	0.0246485	0.0101887	0.0590268	FC > 0.5 & FDR < 0.1
MFNG	MFNG	13	0.634785	0.0331709	0.275642	0.198203	0.190335	FC > 0.5 & p < 0.05
SERINC21	SERINC2	19	0.634719	0.000135845	0.00284728	0.00117695	0.00798839	FC > 0.5 & FDR < 0.1
DDX602	DDX60	24	0.634694	0.00344619	0.905055	0.839854	0.0534765	FC > 0.5 & FDR < 0.1
ARHGAP8	ARHGAP8	13	0.634503	0.00544738	0.149642	0.107602	0.0701757	FC > 0.5 & FDR < 0.1
PRSS221	PRSS22	19	0.634319	0.00293028	0.0196906	0.00813927	0.0485916	FC > 0.5 & FDR < 0.1
FAM20B	FAM20B	13	0.634183	0.102596	0.426889	0.306959	0.322626	FC > 0.5
ASPM	ASPM	13	0.634175	0.0163204	0.210365	0.151265	0.130268	FC > 0.5 & p < 0.05
SPNS13	SPNS1	30	0.634168	0.0122797	0.699371	0.621937	0.110607	FC > 0.5 & p < 0.05
POFUT21	POFUT2	19	0.634019	0.000342543	0.00488559	0.0020195	0.0135089	FC > 0.5 & FDR < 0.1
SLC35A2	SLC35A2	13	0.633937	0.0217561	0.230661	0.165859	0.152901	FC > 0.5 & p < 0.05
SLCO1B31	SLCO1B3	19	0.633934	0.0453355	0.129118	0.0533719	0.222781	FC > 0.5 & p < 0.05
ANAPC1	ANAPC1	13	0.633874	0.142577	0.486714	0.349976	0.37261	FC > 0.5
ACKR33	ACKR3	30	0.633433	0.0704728	0.724817	0.644565	0.27246	FC > 0.5
NMRK1	NMRK1	13	0.633153	0.00422964	0.139846	0.100558	0.0609734	FC > 0.5 & FDR < 0.1
TSKU	TSKU	13	0.633067	0.0965655	0.416514	0.299498	0.314611	FC > 0.5
CLK31	CLK3	19	0.633062	0.0431728	0.124928	0.0516402	0.217845	FC > 0.5 & p < 0.05
PTPRH1	PTPRH	19	0.632963	0.0105207	0.0469533	0.0194085	0.101602	FC > 0.5 & p < 0.05
CD40	CD40	13	0.632681	0.15675	0.508598	0.365712	0.387414	FC > 0.5
OR4Q31	OR4Q3	19	0.63251	0.00696001	0.0356974	0.0147558	0.0807585	FC > 0.5 & FDR < 0.1
PLPBP	PLPBP	13	0.632474	0.00776707	0.163161	0.117322	0.0851642	FC > 0.5 & FDR < 0.1
PLPP5	PLPP5	13	0.632462	0.00467588	0.141642	0.101849	0.0642564	FC > 0.5 & FDR < 0.1
GZMH1	GZMH	19	0.632188	0.0514738	0.140418	0.0580432	0.235806	FC > 0.5
NKX2-41	NKX2-4	19	0.632151	0.00439432	0.0262198	0.0108382	0.0622671	FC > 0.5 & FDR < 0.1
PLIN2	PLIN2	13	0.631858	0.190861	0.550257	0.395668	0.420457	FC > 0.5
TMEM2401	TMEM240	19	0.63179	0.00269606	0.0186687	0.00771688	0.0464124	FC > 0.5 & FDR < 0.1
PTK2B1	PTK2B	19	0.631233	0.0284483	0.0941538	0.0389193	0.176306	FC > 0.5 & p < 0.05
IFNAR1	IFNAR1	13	0.631181	0.0708765	0.369534	0.265717	0.273182	FC > 0.5
CPZ3	CPZ	30	0.631138	0.0337915	0.719766	0.640074	0.192065	FC > 0.5 & p < 0.05
HIC11	HIC1	19	0.631101	0.0561756	0.149008	0.0615938	0.245957	FC > 0.5
CREB3L13	CREB3L1	30	0.631071	0.0698149	0.724817	0.644565	0.271376	FC > 0.5
LAPTM4B	LAPTM4B	13	0.630833	0.0179937	0.220864	0.158814	0.138131	FC > 0.5 & p < 0.05
COG51	COG5	19	0.630538	2.15457e-05	0.000982365	0.000406069	0.00284271	FC > 0.5 & FDR < 0.1
CCNL21	CCNL2	19	0.6305	0.00246839	0.0176798	0.0073081	0.0444524	FC > 0.5 & FDR < 0.1
CCL241	CCL24	19	0.630386	0.0253974	0.0875161	0.0361756	0.16618	FC > 0.5 & p < 0.05
CIART1	CIART	19	0.630134	0.00616207	0.0325799	0.0134672	0.0745117	FC > 0.5 & FDR < 0.1
MAGEH11	MAGEH1	19	0.630088	0.0211627	0.0767547	0.0317272	0.151029	FC > 0.5 & p < 0.05
PI4K2A1	PI4K2A	19	0.629835	0.00166276	0.0135359	0.0055952	0.0349318	FC > 0.5 & FDR < 0.1
TAS2R31	TAS2R3	19	0.629632	0.00431751	0.0259086	0.0107095	0.0616176	FC > 0.5 & FDR < 0.1
BLVRB1	BLVRB	19	0.629619	0.000214632	0.00379873	0.00157024	0.0106637	FC > 0.5 & FDR < 0.1
WFDC3	WFDC3	13	0.629617	0.0930471	0.410154	0.294926	0.309463	FC > 0.5
LEPR1	LEPR	19	0.629318	0.00279273	0.0191274	0.0079065	0.0473674	FC > 0.5 & FDR < 0.1
MST1R3	MST1R	30	0.629288	0.124261	0.793209	0.705386	0.350467	FC > 0.5
USP17L121	USP17L12	19	0.629152	0.0100055	0.0454533	0.0187885	0.098762	FC > 0.5 & FDR < 0.1
TUSC31	TUSC3	19	0.629136	0.00212054	0.015904	0.00657407	0.040422	FC > 0.5 & FDR < 0.1
SNORC	SNORC	13	0.629134	0.0657344	0.359072	0.258195	0.264864	FC > 0.5
GPNMB	GPNMB	13	0.628779	0.0522162	0.329731	0.237096	0.237791	FC > 0.5
FABP51	FABP5	19	0.628547	0.000132201	0.00280852	0.00116093	0.00787443	FC > 0.5 & FDR < 0.1
SDCBP	SDCBP	13	0.628395	0.00832692	0.166008	0.11937	0.0889102	FC > 0.5 & FDR < 0.1
CCL201	CCL20	19	0.628143	0.0107556	0.0476615	0.0197013	0.102795	FC > 0.5 & p < 0.05
KIAA1522	KIAA1522	13	0.628019	0.0596779	0.346122	0.248882	0.253476	FC > 0.5
SLURP21	SLURP2	19	0.62781	0.0143855	0.0583964	0.0241387	0.121365	FC > 0.5 & p < 0.05
PGGHG2	PGGHG	24	0.62665	0.0437769	0.905055	0.839854	0.219315	FC > 0.5 & p < 0.05
CCDC6	CCDC6	13	0.626313	0.0967772	0.41653	0.29951	0.314888	FC > 0.5
GLUD1	GLUD1	13	0.626251	0.0232842	0.236317	0.169926	0.158299	FC > 0.5 & p < 0.05
ZDBF23	ZDBF2	30	0.626194	0.0368953	0.719766	0.640074	0.200451	FC > 0.5 & p < 0.05
TCEA3	TCEA3	13	0.62601	0.030875	0.266479	0.191614	0.18336	FC > 0.5 & p < 0.05
BACE21	BACE2	19	0.625941	8.85579e-05	0.0022845	0.000944319	0.0064718	FC > 0.5 & FDR < 0.1
MT31	MT3	19	0.625896	0.0566107	0.149866	0.0619484	0.246768	FC > 0.5
DAAM11	DAAM1	19	0.625878	0.000536252	0.00652254	0.00269615	0.0176818	FC > 0.5 & FDR < 0.1
DNM11	DNM1	19	0.625771	0.0209888	0.0762711	0.0315273	0.150293	FC > 0.5 & p < 0.05
FAM174A1	FAM174A	19	0.62573	0.00078197	0.00846348	0.00349845	0.022486	FC > 0.5 & FDR < 0.1
NMB2	NMB	24	0.625723	0.0294215	0.905055	0.839854	0.179062	FC > 0.5 & p < 0.05
KLF111	KLF11	19	0.625537	1.99193e-05	0.000972524	0.000402001	0.00281181	FC > 0.5 & FDR < 0.1
PGRMC1	PGRMC1	13	0.624799	0.00426554	0.140204	0.100815	0.0611828	FC > 0.5 & FDR < 0.1
DAPK13	DAPK1	30	0.624701	0.0583431	0.724153	0.643975	0.250311	FC > 0.5
TMEM191B1	TMEM191B	19	0.624698	0.000968327	0.00974812	0.00402947	0.0257516	FC > 0.5 & FDR < 0.1
PTBP3	PTBP3	13	0.624432	9.18378e-06	0.036556	0.0262859	0.00195666	FC > 0.5 & FDR < 0.1
MUC163	MUC16	30	0.624348	0.0419911	0.724153	0.643975	0.214821	FC > 0.5 & p < 0.05
DGAT11	DGAT1	19	0.623854	0.00206852	0.015637	0.0064637	0.0398791	FC > 0.5 & FDR < 0.1
UFM11	UFM1	19	0.623305	5.10807e-05	0.00170237	0.000703689	0.00488289	FC > 0.5 & FDR < 0.1
HBA21	HBA2	19	0.622911	0.08582	0.197889	0.081799	0.298204	FC > 0.5
PODXL21	PODXL2	19	0.622881	0.0268757	0.0906476	0.03747	0.170887	FC > 0.5 & p < 0.05
ABCA93	ABCA9	30	0.622505	0.0701578	0.724817	0.644565	0.27182	FC > 0.5
ITIH51	ITIH5	19	0.622452	0.00609478	0.0323882	0.013388	0.074264	FC > 0.5 & FDR < 0.1
ARFGEF1	ARFGEF1	13	0.622357	0.0354724	0.28113	0.202149	0.196852	FC > 0.5 & p < 0.05
TMEM1591	TMEM159	19	0.62222	0.00284175	0.0193082	0.00798123	0.0478472	FC > 0.5 & FDR < 0.1
BPNT2	BPNT2	13	0.622218	0.00355136	0.131289	0.0944044	0.0544948	FC > 0.5 & FDR < 0.1
DUSP21	DUSP2	19	0.622096	0.111876	0.237245	0.0980671	0.334992	FC > 0.5
SLC9A3R13	SLC9A3R1	30	0.62118	0.0281521	0.719766	0.640074	0.17531	FC > 0.5 & p < 0.05
GLIPR11	GLIPR1	19	0.62101	0.0145596	0.0587008	0.0242645	0.121941	FC > 0.5 & p < 0.05
DBP	DBP	13	0.620913	0.00180237	0.116461	0.0837426	0.036869	FC > 0.5 & FDR < 0.1
FOXO31	FOXO3	19	0.620751	0.000112444	0.0026277	0.00108618	0.00738348	FC > 0.5 & FDR < 0.1
USP9Y3	USP9Y	30	0.62075	0.11485	0.78493	0.698023	0.338299	FC > 0.5
SLC29A43	SLC29A4	30	0.620699	0.211845	0.842202	0.748954	0.437352	FC > 0.5
DUSP81	DUSP8	19	0.620465	0.00266179	0.0185533	0.00766917	0.0462564	FC > 0.5 & FDR < 0.1
PLA2G73	PLA2G7	30	0.620346	0.128213	0.801012	0.712325	0.355614	FC > 0.5
H2AC173	H2AC17	30	0.620227	0.0533907	0.724153	0.643975	0.240804	FC > 0.5
CD51	CD5	19	0.619595	0.0256799	0.0880372	0.0363909	0.166806	FC > 0.5 & p < 0.05
ASMTL	ASMTL	13	0.61915	0.0624097	0.351974	0.25309	0.258364	FC > 0.5
TUBB2A3	TUBB2A	30	0.618947	0.00548028	0.690174	0.613758	0.0704655	FC > 0.5 & FDR < 0.1
ADAM9	ADAM9	13	0.618928	0.00371736	0.135821	0.0976634	0.0562661	FC > 0.5 & FDR < 0.1
ALDOC1	ALDOC	19	0.618799	0.00799444	0.0390368	0.0161362	0.0867211	FC > 0.5 & FDR < 0.1
CD2741	CD274	19	0.618796	0.0341976	0.106409	0.0439853	0.192925	FC > 0.5 & p < 0.05
KDELR2	KDELR2	13	0.618567	0.0460477	0.315127	0.226595	0.224541	FC > 0.5 & p < 0.05
AGPAT21	AGPAT2	19	0.61853	0.00251787	0.0178976	0.00739815	0.0448189	FC > 0.5 & FDR < 0.1
S100A10	S100A10	13	0.61821	0.0199244	0.227327	0.163462	0.146263	FC > 0.5 & p < 0.05
GJC21	GJC2	19	0.617787	0.00704045	0.0359055	0.0148418	0.0812379	FC > 0.5 & FDR < 0.1
KLF51	KLF5	19	0.617671	0.000244988	0.00412264	0.00170413	0.0114814	FC > 0.5 & FDR < 0.1
NRARP1	NRARP	19	0.616441	0.0550156	0.147053	0.0607856	0.243884	FC > 0.5
ANKRD121	ANKRD12	19	0.616433	0.00191979	0.0149849	0.00619413	0.0382475	FC > 0.5 & FDR < 0.1
OXER11	OXER1	19	0.616296	0.0219529	0.0787686	0.0325597	0.153544	FC > 0.5 & p < 0.05
RLF1	RLF	19	0.616084	0.0167615	0.0650914	0.0269061	0.132633	FC > 0.5 & p < 0.05
DSC21	DSC2	19	0.615793	0.00327737	0.0211852	0.00875707	0.0517715	FC > 0.5 & FDR < 0.1
GDF11	GDF1	19	0.615664	0.00508125	0.0287773	0.0118954	0.0673704	FC > 0.5 & FDR < 0.1
LITAF	LITAF	13	0.615639	0.00332184	0.129147	0.0928646	0.0522312	FC > 0.5 & FDR < 0.1
PER11	PER1	19	0.615587	0.0043181	0.0259086	0.0107095	0.0616176	FC > 0.5 & FDR < 0.1
PRMT81	PRMT8	19	0.615584	0.000231994	0.00397523	0.00164319	0.0111169	FC > 0.5 & FDR < 0.1
PDE4B1	PDE4B	19	0.615507	0.00183372	0.0144816	0.00598611	0.0370453	FC > 0.5 & FDR < 0.1
SMIM15	SMIM15	13	0.615291	0.161601	0.514783	0.370159	0.392699	FC > 0.5
SDCBP21	SDCBP2	19	0.615166	0.00869691	0.0413279	0.0170833	0.0911737	FC > 0.5 & FDR < 0.1
RAP2B1	RAP2B	19	0.615098	0.00018597	0.0034786	0.00143791	0.00977393	FC > 0.5 & FDR < 0.1
ETAA1	ETAA1	13	0.615053	0.104923	0.431929	0.310582	0.325941	FC > 0.5
FAM102B1	FAM102B	19	0.61492	0.00141783	0.0121473	0.0050212	0.0316185	FC > 0.5 & FDR < 0.1
BCAT11	BCAT1	19	0.614573	0.0392131	0.117126	0.048415	0.207456	FC > 0.5 & p < 0.05
FAM102A1	FAM102A	19	0.614063	0.000289511	0.00453841	0.00187599	0.012608	FC > 0.5 & FDR < 0.1
CCL183	CCL18	30	0.613896	0.0470355	0.724153	0.643975	0.226539	FC > 0.5 & p < 0.05
CDK5R11	CDK5R1	19	0.61369	0.0329279	0.103785	0.0429006	0.189726	FC > 0.5 & p < 0.05
TNNT32	TNNT3	24	0.613682	0.0973349	0.905055	0.839854	0.315644	FC > 0.5
EDIL32	EDIL3	24	0.613678	0.0529448	0.905055	0.839854	0.239808	FC > 0.5
TRAT11	TRAT1	19	0.613461	0.0422241	0.123455	0.0510312	0.215608	FC > 0.5 & p < 0.05
FASN3	FASN	30	0.613341	0.0198534	0.708069	0.629672	0.145858	FC > 0.5 & p < 0.05
SLC7A11	SLC7A11	13	0.613098	0.0742947	0.376509	0.270733	0.279491	FC > 0.5
SH2D3A1	SH2D3A	19	0.613074	0.0155244	0.0615341	0.0254356	0.126652	FC > 0.5 & p < 0.05
H2BC33	H2BC3	30	0.612319	0.0662441	0.724153	0.643975	0.265685	FC > 0.5
PLAGL1	PLAGL1	13	0.612074	0.0818933	0.392136	0.281969	0.292021	FC > 0.5
PYCR1	PYCR1	13	0.611924	0.0159681	0.209142	0.150386	0.128767	FC > 0.5 & p < 0.05
IRF61	IRF6	19	0.611796	0.00160748	0.0131712	0.00544444	0.0340388	FC > 0.5 & FDR < 0.1
SVEP11	SVEP1	19	0.611689	0.0130178	0.0544972	0.0225269	0.114574	FC > 0.5 & p < 0.05
VPS26B	VPS26B	13	0.611343	0.0174583	0.21887	0.157381	0.135533	FC > 0.5 & p < 0.05
EXTL11	EXTL1	19	0.611298	0.0143908	0.0583964	0.0241387	0.121372	FC > 0.5 & p < 0.05
HMGA1	HMGA1	13	0.61108	0.0123954	0.186827	0.13434	0.111179	FC > 0.5 & p < 0.05
SBF21	SBF2	19	0.610915	0.00701443	0.0358381	0.014814	0.081068	FC > 0.5 & FDR < 0.1
ARF1	ARF1	13	0.610871	0.000467782	0.0811746	0.0583694	0.0162563	FC > 0.5 & FDR < 0.1
SLK1	SLK	19	0.610324	0.0157555	0.0622138	0.0257166	0.127747	FC > 0.5 & p < 0.05
CTAG1B3	CTAG1B	30	0.61001	0.128099	0.801012	0.712325	0.355492	FC > 0.5
TRIB1	TRIB1	13	0.609935	0.0994973	0.421797	0.303297	0.318956	FC > 0.5
IFNA141	IFNA14	19	0.6098	0.000647813	0.0074002	0.00305894	0.0199585	FC > 0.5 & FDR < 0.1
RPL181	RPL18	19	0.609693	1.53373e-05	0.000858996	0.000355073	0.00248929	FC > 0.5 & FDR < 0.1
CCL2	CCL2	13	0.609625	0.324797	0.670396	0.482055	0.509256	FC > 0.5
TTPAL	TTPAL	13	0.609257	0.0150576	0.203347	0.146219	0.12442	FC > 0.5 & p < 0.05
ST3GAL4	ST3GAL4	13	0.609073	0.0563077	0.337137	0.242421	0.246262	FC > 0.5
NFATC21	NFATC2	19	0.608945	0.000601459	0.00703456	0.0029078	0.0190441	FC > 0.5 & FDR < 0.1
PTP4A2	PTP4A2	13	0.60886	0.0136158	0.19401	0.139504	0.117446	FC > 0.5 & p < 0.05
CENPU	CENPU	13	0.608662	0.0929731	0.410154	0.294926	0.309347	FC > 0.5
RASA11	RASA1	19	0.608497	0.000202727	0.00365196	0.00150957	0.0102806	FC > 0.5 & FDR < 0.1
FOSL2	FOSL2	13	0.60832	0.0229982	0.236317	0.169926	0.157359	FC > 0.5 & p < 0.05
OSMR	OSMR	13	0.608226	0.0118976	0.184354	0.132562	0.108792	FC > 0.5 & p < 0.05
RAPGEF53	RAPGEF5	30	0.608101	0.223348	0.845668	0.752036	0.445437	FC > 0.5
HLA-DQB12	HLA-DQB1	24	0.607936	0.00843807	0.905055	0.839854	0.0896975	FC > 0.5 & FDR < 0.1
PLAU2	PLAU	24	0.607762	0.107487	0.905055	0.839854	0.329764	FC > 0.5
ORM13	ORM1	30	0.607679	0.0332939	0.719766	0.640074	0.190645	FC > 0.5 & p < 0.05
RPS13	RPS13	13	0.607563	0.00679854	0.158012	0.11362	0.0795527	FC > 0.5 & FDR < 0.1
BHLHA151	BHLHA15	19	0.60751	0.0137207	0.0564144	0.0233194	0.117822	FC > 0.5 & p < 0.05
UBE2C3	UBE2C	30	0.607432	0.129227	0.802186	0.713369	0.357074	FC > 0.5
PEG103	PEG10	30	0.607395	0.0601228	0.724153	0.643975	0.254429	FC > 0.5
NOTCH11	NOTCH1	19	0.607084	0.0199822	0.0737549	0.0304872	0.14661	FC > 0.5 & p < 0.05
ZNF8451	ZNF845	19	0.606763	0.00631652	0.0331259	0.0136929	0.0757243	FC > 0.5 & FDR < 0.1
GPR137B	GPR137B	13	0.606437	0.00577191	0.150134	0.107955	0.0720118	FC > 0.5 & FDR < 0.1
MYBPC21	MYBPC2	19	0.606322	0.00973151	0.0445751	0.0184255	0.0969951	FC > 0.5 & FDR < 0.1
STX121	STX12	19	0.606162	0.00110639	0.0105794	0.00437309	0.0278699	FC > 0.5 & FDR < 0.1
SLC25A37	SLC25A37	13	0.606154	0.0469084	0.316555	0.227622	0.226308	FC > 0.5 & p < 0.05
S100A133	S100A13	30	0.605877	0.00384596	0.683841	0.608127	0.0574867	FC > 0.5 & FDR < 0.1
PLIN11	PLIN1	19	0.605772	0.00254719	0.0180378	0.00745609	0.0451667	FC > 0.5 & FDR < 0.1
QSOX11	QSOX1	19	0.605592	0.000818561	0.00867527	0.003586	0.0230172	FC > 0.5 & FDR < 0.1
METRNL1	METRNL	19	0.605489	0.0204713	0.0748834	0.0309537	0.148429	FC > 0.5 & p < 0.05
CITED21	CITED2	19	0.605142	0.0299338	0.0973937	0.0402585	0.180872	FC > 0.5 & p < 0.05
ADAM221	ADAM22	19	0.605113	0.00247874	0.0177269	0.00732756	0.0445252	FC > 0.5 & FDR < 0.1
ID31	ID3	19	0.605006	0.0370767	0.112415	0.0464678	0.201076	FC > 0.5 & p < 0.05
OR5H151	OR5H15	19	0.60469	0.00738635	0.0371096	0.0153396	0.0833667	FC > 0.5 & FDR < 0.1
OAS12	OAS1	24	0.604438	0.0922527	0.905055	0.839854	0.308407	FC > 0.5
MIB21	MIB2	19	0.6044	0.0361675	0.110546	0.0456951	0.198302	FC > 0.5 & p < 0.05
CDA1	CDA	19	0.604348	0.0150146	0.0600201	0.0248098	0.124139	FC > 0.5 & p < 0.05
H2AC143	H2AC14	30	0.604027	0.123274	0.793209	0.705386	0.34926	FC > 0.5
NUPR11	NUPR1	19	0.602934	0.0583934	0.152971	0.0632321	0.25044	FC > 0.5
SPECC13	SPECC1	30	0.602557	0.0986603	0.765896	0.681097	0.317599	FC > 0.5
ANXA13	ANXA1	24	0.602382	0.16681	0.905055	0.839854	0.397714	FC > 0.5
ARHGAP93	ARHGAP9	30	0.602233	0.0192252	0.708069	0.629672	0.143295	FC > 0.5 & p < 0.05
MRPS222	MRPS22	24	0.602061	0.0132442	0.905055	0.839854	0.115755	FC > 0.5 & p < 0.05
GOLGA5	GOLGA5	13	0.602042	0.00344105	0.129147	0.0928646	0.0534536	FC > 0.5 & FDR < 0.1
MFAP22	MFAP2	24	0.601799	0.23462	0.908732	0.843267	0.452973	FC > 0.5
SUMO3	SUMO3	13	0.601654	0.00775954	0.163161	0.117322	0.0851642	FC > 0.5 & FDR < 0.1
H4C5	H4C5	13	0.601616	0.206112	0.567094	0.407774	0.433988	FC > 0.5
EXT13	EXT1	30	0.601602	0.0102599	0.699371	0.621937	0.100307	FC > 0.5 & p < 0.05
UBE2L62	UBE2L6	24	0.601595	0.0243878	0.905055	0.839854	0.16253	FC > 0.5 & p < 0.05
ZNF292	ZNF292	13	0.601582	0.00208183	0.125004	0.0898855	0.0400145	FC > 0.5 & FDR < 0.1
PIGH1	PIGH	19	0.601468	0.0155695	0.0616544	0.0254854	0.126891	FC > 0.5 & p < 0.05
MGST31	MGST3	19	0.601434	0.00555829	0.0305782	0.0126398	0.0708749	FC > 0.5 & FDR < 0.1
CALCA3	CALCA	30	0.601427	0.100536	0.767293	0.682339	0.320537	FC > 0.5
DPYSL3	DPYSL3	13	0.601426	0.00790475	0.163532	0.117589	0.0861291	FC > 0.5 & FDR < 0.1
DHCR24	DHCR24	13	0.601418	0.0400679	0.298343	0.214526	0.209502	FC > 0.5 & p < 0.05
NCK2	NCK2	13	0.601354	0.0628186	0.352929	0.253777	0.259325	FC > 0.5
ZIC5	ZIC5	13	0.601288	0.00899069	0.169083	0.121581	0.0928825	FC > 0.5 & FDR < 0.1
RNF1221	RNF122	19	0.601281	0.00155303	0.0129234	0.00534202	0.0334659	FC > 0.5 & FDR < 0.1
SNX151	SNX15	19	0.601232	0.000633975	0.00728644	0.00301191	0.0196854	FC > 0.5 & FDR < 0.1
EZR	EZR	13	0.601077	0.0241799	0.240774	0.173131	0.16165	FC > 0.5 & p < 0.05
PTPRF	PTPRF	13	0.600856	0.017769	0.220574	0.158606	0.137167	FC > 0.5 & p < 0.05
EBF11	EBF1	19	0.600671	0.00425455	0.0256585	0.0106061	0.0611201	FC > 0.5 & FDR < 0.1
MAGEF13	MAGEF1	30	0.600648	0.00850515	0.699371	0.621937	0.0900922	FC > 0.5 & FDR < 0.1
GALNT151	GALNT15	19	0.600388	0.0324649	0.102745	0.0424706	0.188272	FC > 0.5 & p < 0.05
HCN21	HCN2	19	0.599909	0.00426246	0.0256749	0.0106129	0.0611743	FC > 0.5 & FDR < 0.1
TMIGD31	TMIGD3	19	0.59985	0.0383153	0.115277	0.0476509	0.204989	FC > 0.5 & p < 0.05
RPL30	RPL30	13	0.59907	0.00234787	0.126469	0.0909389	0.0428955	FC > 0.5 & FDR < 0.1
CD3E1	CD3E	19	0.59906	0.00862638	0.0410759	0.0169791	0.0906745	FC > 0.5 & FDR < 0.1
SLC1A31	SLC1A3	19	0.5988	0.0486729	0.13562	0.0560597	0.230053	FC > 0.5 & p < 0.05
RGS21	RGS2	19	0.598796	0.0218398	0.0785731	0.0324789	0.153182	FC > 0.5 & p < 0.05
CBLC1	CBLC	19	0.598796	0.000116689	0.00267245	0.00110468	0.00751618	FC > 0.5 & FDR < 0.1
RPL391	RPL39	19	0.598744	3.83294e-05	0.00143965	0.000595092	0.00413082	FC > 0.5 & FDR < 0.1
APOBEC3G1	APOBEC3G	19	0.598401	0.0025014	0.0178482	0.00737769	0.0446981	FC > 0.5 & FDR < 0.1
TBX23	TBX2	30	0.598153	0.0239703	0.708069	0.629672	0.160932	FC > 0.5 & p < 0.05
IFI27L21	IFI27L2	19	0.597718	0.0525748	0.142549	0.0589241	0.238796	FC > 0.5
SENP71	SENP7	19	0.597648	0.000557561	0.00670369	0.00277103	0.0181316	FC > 0.5 & FDR < 0.1
IL4I11	IL4I1	19	0.597462	0.0344367	0.107001	0.0442297	0.193666	FC > 0.5 & p < 0.05
FPR11	FPR1	19	0.597276	0.0146874	0.0591147	0.0244356	0.12242	FC > 0.5 & p < 0.05
TIAM13	TIAM1	30	0.597265	0.151752	0.815081	0.724836	0.382345	FC > 0.5
TNFRSF10B2	TNFRSF10B	24	0.597143	0.14906	0.905055	0.839854	0.379463	FC > 0.5
WWP1	WWP1	13	0.596852	0.0144288	0.200301	0.144028	0.121619	FC > 0.5 & p < 0.05
SGSM11	SGSM1	19	0.596811	0.00275589	0.0189581	0.00783649	0.0469438	FC > 0.5 & FDR < 0.1
GDI1	GDI1	13	0.59677	5.22682e-05	0.0496912	0.035731	0.00492461	FC > 0.5 & FDR < 0.1
CPD2	CPD	24	0.596649	0.117208	0.905055	0.839854	0.341219	FC > 0.5
RAB11FIP51	RAB11FIP5	19	0.596235	0.0157633	0.0622184	0.0257185	0.127773	FC > 0.5 & p < 0.05
PRAMEF61	PRAMEF6	19	0.596167	5.78995e-05	0.00184924	0.000764399	0.0052752	FC > 0.5 & FDR < 0.1
ARFIP11	ARFIP1	19	0.595787	0.00236809	0.0171842	0.00710324	0.0431795	FC > 0.5 & FDR < 0.1
ELF32	ELF3	24	0.595696	0.114808	0.905055	0.839854	0.338299	FC > 0.5
PSMG1	PSMG1	13	0.595437	0.0204991	0.229972	0.165363	0.148508	FC > 0.5 & p < 0.05
PTBP11	PTBP1	19	0.594991	1.82654e-05	0.000916679	0.000378917	0.00266142	FC > 0.5 & FDR < 0.1
UBE2E21	UBE2E2	19	0.594963	0.0795023	0.18866	0.0779842	0.288687	FC > 0.5
ASPG3	ASPG	30	0.594593	0.180581	0.832314	0.740161	0.41027	FC > 0.5
ZNF2511	ZNF251	19	0.594589	0.0400637	0.118712	0.0490707	0.209502	FC > 0.5 & p < 0.05
PNRC11	PNRC1	19	0.594525	0.00107476	0.0103979	0.00429807	0.0273973	FC > 0.5 & FDR < 0.1
GOLT1B1	GOLT1B	19	0.594495	0.0057295	0.0311162	0.0128622	0.0718387	FC > 0.5 & FDR < 0.1
ACBD3	ACBD3	13	0.594366	0.00157615	0.114865	0.0825949	0.0338063	FC > 0.5 & FDR < 0.1
IFFO21	IFFO2	19	0.59423	0.00381371	0.0237411	0.00981358	0.0572021	FC > 0.5 & FDR < 0.1
ZNF691	ZNF69	19	0.594164	0.00860118	0.0409988	0.0169472	0.0904811	FC > 0.5 & FDR < 0.1
RPS3	RPS3	13	0.594032	0.00381737	0.137368	0.0987757	0.0572021	FC > 0.5 & FDR < 0.1
YIPF2	YIPF2	13	0.59401	0.00174563	0.116461	0.0837426	0.0359474	FC > 0.5 & FDR < 0.1
SLAMF71	SLAMF7	19	0.593965	0.0608412	0.157262	0.0650054	0.255377	FC > 0.5
PLCD11	PLCD1	19	0.593952	0.0296091	0.096706	0.0399743	0.179845	FC > 0.5 & p < 0.05
MARF11	MARF1	19	0.593626	0.00453291	0.0267867	0.0110725	0.0633448	FC > 0.5 & FDR < 0.1
HPS31	HPS3	19	0.593518	0.00595107	0.0317945	0.0131425	0.0730485	FC > 0.5 & FDR < 0.1
PTPRE1	PTPRE	19	0.593356	0.00664173	0.0344373	0.0142349	0.0782615	FC > 0.5 & FDR < 0.1
HLA-DOA1	HLA-DOA	19	0.593324	0.105552	0.228839	0.0945927	0.327043	FC > 0.5
BCS1L3	BCS1L	30	0.593145	0.0206629	0.708069	0.629672	0.149116	FC > 0.5 & p < 0.05
UBAP2L2	UBAP2L	24	0.592978	0.065956	0.905055	0.839854	0.265177	FC > 0.5
RACK11	RACK1	19	0.59292	0.000196995	0.00360368	0.00148961	0.0101384	FC > 0.5 & FDR < 0.1
SAMHD13	SAMHD1	30	0.592898	0.0455738	0.724153	0.643975	0.223253	FC > 0.5 & p < 0.05
SNX81	SNX8	19	0.592881	0.0138495	0.0567641	0.0234639	0.118308	FC > 0.5 & p < 0.05
HDAC51	HDAC5	19	0.592693	0.000778234	0.00844812	0.0034921	0.0224765	FC > 0.5 & FDR < 0.1
IGFBP72	IGFBP7	24	0.592454	0.197174	0.906134	0.840856	0.4261	FC > 0.5
TRIP13	TRIP13	13	0.592423	0.00225174	0.126096	0.0906705	0.0419133	FC > 0.5 & FDR < 0.1
ARSG1	ARSG	19	0.591555	0.000576194	0.00686494	0.00283768	0.0185701	FC > 0.5 & FDR < 0.1
SLC6A61	SLC6A6	19	0.591382	0.0105166	0.0469533	0.0194085	0.101598	FC > 0.5 & p < 0.05
MXRA71	MXRA7	19	0.590975	0.0064678	0.0337029	0.0139314	0.0768761	FC > 0.5 & FDR < 0.1
DDX21	DDX21	13	0.590922	0.000124414	0.051737	0.037202	0.00766657	FC > 0.5 & FDR < 0.1
SNX201	SNX20	19	0.590733	0.0921488	0.208701	0.0862684	0.308237	FC > 0.5
PMS23	PMS2	30	0.590717	0.0441089	0.724153	0.643975	0.220103	FC > 0.5 & p < 0.05
RAB382	RAB38	24	0.590546	0.00474094	0.905055	0.839854	0.0647497	FC > 0.5 & FDR < 0.1
LSP11	LSP1	19	0.590542	0.0426531	0.123883	0.051208	0.21629	FC > 0.5 & p < 0.05
GNAI2	GNAI2	13	0.590312	0.0091533	0.169338	0.121764	0.0938274	FC > 0.5 & FDR < 0.1
SLC35A51	SLC35A5	19	0.590214	0.00519317	0.0291987	0.0120695	0.0680865	FC > 0.5 & FDR < 0.1
DLGAP41	DLGAP4	19	0.589834	0.000116113	0.00267245	0.00110468	0.00751618	FC > 0.5 & FDR < 0.1
PITPNC1	PITPNC1	13	0.589697	0.0154302	0.20465	0.147156	0.125995	FC > 0.5 & p < 0.05
P2RY6	P2RY6	13	0.589664	0.0872967	0.401287	0.288549	0.300258	FC > 0.5
NCEH13	NCEH1	30	0.589462	0.0122917	0.699371	0.621937	0.110607	FC > 0.5 & p < 0.05
CMTM8	CMTM8	13	0.589329	0.0484768	0.319436	0.229694	0.229639	FC > 0.5 & p < 0.05
TTC142	TTC14	24	0.589281	0.0303258	0.905055	0.839854	0.181964	FC > 0.5 & p < 0.05
BMP2K3	BMP2K	30	0.589257	0.031142	0.719766	0.640074	0.184159	FC > 0.5 & p < 0.05
FBXO34	FBXO34	13	0.588998	0.0027244	0.12793	0.091989	0.0466369	FC > 0.5 & FDR < 0.1
ZNF114	ZNF114	13	0.588704	0.0575229	0.341225	0.245361	0.248864	FC > 0.5
TOM11	TOM1	19	0.588465	0.000272199	0.00439145	0.00181524	0.0122389	FC > 0.5 & FDR < 0.1
ARHGAP251	ARHGAP25	19	0.587983	0.00378582	0.0236362	0.00977022	0.0569995	FC > 0.5 & FDR < 0.1
HERC41	HERC4	19	0.587953	1.64132e-05	0.000890864	0.000368247	0.00258295	FC > 0.5 & FDR < 0.1
TRIP101	TRIP10	19	0.587611	0.00252736	0.0179244	0.0074092	0.0449012	FC > 0.5 & FDR < 0.1
GATA31	GATA3	19	0.58739	0.0700355	0.173471	0.0717058	0.27182	FC > 0.5
CNKSR1	CNKSR1	13	0.587351	0.015127	0.2035	0.146329	0.124585	FC > 0.5 & p < 0.05
IRGQ1	IRGQ	19	0.587314	0.0204453	0.0748464	0.0309384	0.148318	FC > 0.5 & p < 0.05
ZNF3302	ZNF330	24	0.587076	0.0418523	0.905055	0.839854	0.214467	FC > 0.5 & p < 0.05
KCNAB21	KCNAB2	19	0.586614	0.0489444	0.136087	0.0562527	0.230449	FC > 0.5 & p < 0.05
KLK111	KLK11	19	0.586534	0.0128534	0.0540017	0.0223221	0.113595	FC > 0.5 & p < 0.05
MKNK22	MKNK2	24	0.586527	0.0247685	0.905055	0.839854	0.163845	FC > 0.5 & p < 0.05
MAGEC21	MAGEC2	19	0.586005	0.036341	0.110829	0.045812	0.198687	FC > 0.5 & p < 0.05
SUSD13	SUSD1	30	0.585982	0.0187742	0.708069	0.629672	0.141307	FC > 0.5 & p < 0.05
DOCK1	DOCK1	13	0.58575	0.00264298	0.12793	0.091989	0.0461269	FC > 0.5 & FDR < 0.1
NDN1	NDN	19	0.585633	0.0095448	0.0442832	0.0183049	0.0962416	FC > 0.5 & FDR < 0.1
STAM	STAM	13	0.585597	0.00336359	0.129147	0.0928646	0.0526936	FC > 0.5 & FDR < 0.1
RPL381	RPL38	19	0.585483	4.5164e-06	0.00045116	0.000186491	0.00133077	FC > 0.5 & FDR < 0.1
PLEKHN11	PLEKHN1	19	0.585319	0.0203782	0.0747175	0.0308852	0.148181	FC > 0.5 & p < 0.05
ATXN31	ATXN3	19	0.585097	0.00151066	0.0126978	0.00524873	0.0329625	FC > 0.5 & FDR < 0.1
ARPC1A	ARPC1A	13	0.585064	0.00908427	0.169083	0.121581	0.093431	FC > 0.5 & FDR < 0.1
VKORC11	VKORC1	19	0.584952	0.0014694	0.0124979	0.00516611	0.0325067	FC > 0.5 & FDR < 0.1
PDLIM1	PDLIM1	13	0.584894	0.0930631	0.410154	0.294926	0.309463	FC > 0.5
INSL41	INSL4	19	0.584851	0.059168	0.154373	0.0638113	0.252083	FC > 0.5
PABPC1	PABPC1	13	0.584825	0.0195809	0.226285	0.162712	0.144855	FC > 0.5 & p < 0.05
DNAJC3	DNAJC3	13	0.584733	0.000317916	0.0771055	0.0554435	0.0132007	FC > 0.5 & FDR < 0.1
RALA	RALA	13	0.584713	0.00746399	0.16149	0.116121	0.0836996	FC > 0.5 & FDR < 0.1
RPL311	RPL31	19	0.58468	0.000129221	0.0027703	0.00114513	0.00776374	FC > 0.5 & FDR < 0.1
BMF	BMF	13	0.584423	0.016981	0.214894	0.154522	0.133351	FC > 0.5 & p < 0.05
PELI1	PELI1	13	0.584293	0.0406289	0.299925	0.215664	0.211009	FC > 0.5 & p < 0.05
TRIP10	TRIP10	13	0.583286	0.0006522	0.0898738	0.0646246	0.0200233	FC > 0.5 & FDR < 0.1
GFPT1	GFPT1	13	0.583275	0.0179397	0.220778	0.158752	0.137884	FC > 0.5 & p < 0.05
NUS1	NUS1	13	0.583187	0.00114744	0.102671	0.0738264	0.0283511	FC > 0.5 & FDR < 0.1
F31	F3	19	0.582952	0.0120897	0.0516798	0.0213623	0.10959	FC > 0.5 & p < 0.05
ORAI13	ORAI1	30	0.582925	0.197245	0.842202	0.748954	0.426198	FC > 0.5
ACIN12	ACIN1	24	0.582812	0.15711	0.905055	0.839854	0.387837	FC > 0.5
ACVR2B1	ACVR2B	19	0.582688	0.0367502	0.111757	0.0461957	0.200148	FC > 0.5 & p < 0.05
NET1	NET1	13	0.582486	0.101573	0.425834	0.3062	0.321803	FC > 0.5
GAB13	GAB1	30	0.582362	0.14253	0.805104	0.715963	0.37261	FC > 0.5
ITGA63	ITGA6	30	0.582298	0.00247487	0.666979	0.593131	0.0445112	FC > 0.5 & FDR < 0.1
YEATS21	YEATS2	19	0.582076	0.0020271	0.0154752	0.0063968	0.0394832	FC > 0.5 & FDR < 0.1
CCL81	CCL8	19	0.581837	0.0117311	0.0507627	0.0209832	0.107911	FC > 0.5 & p < 0.05
MBTPS2	MBTPS2	13	0.581397	0.0001053	0.0503468	0.0362024	0.00707891	FC > 0.5 & FDR < 0.1
KRTAP10-31	KRTAP10-3	19	0.581353	0.000122223	0.00270069	0.00111635	0.00759103	FC > 0.5 & FDR < 0.1
GNAI3	GNAI3	13	0.581025	0.000398247	0.0771055	0.0554435	0.0147268	FC > 0.5 & FDR < 0.1
BMP41	BMP4	19	0.580782	0.0401656	0.118918	0.0491559	0.209701	FC > 0.5 & p < 0.05
TNFSF113	TNFSF11	30	0.580677	0.0288087	0.719766	0.640074	0.177434	FC > 0.5 & p < 0.05
COL5A11	COL5A1	19	0.580364	0.0389075	0.116573	0.0481866	0.206641	FC > 0.5 & p < 0.05
FANCE1	FANCE	19	0.580329	0.00039437	0.00532663	0.00220181	0.0146587	FC > 0.5 & FDR < 0.1
TSPYL51	TSPYL5	19	0.580154	0.0688612	0.171696	0.070972	0.269847	FC > 0.5
EIF3L	EIF3L	13	0.5801	0.000976366	0.0975327	0.0701319	0.0258146	FC > 0.5 & FDR < 0.1
IL7R3	IL7R	30	0.580021	0.120944	0.793094	0.705283	0.346285	FC > 0.5
LYPD31	LYPD3	19	0.579952	0.0497545	0.13722	0.0567212	0.231822	FC > 0.5 & p < 0.05
ASB43	ASB4	30	0.579905	0.111066	0.781782	0.695223	0.334008	FC > 0.5
PRDX3	PRDX3	13	0.579734	0.0235443	0.237376	0.170687	0.159169	FC > 0.5 & p < 0.05
CIDEB1	CIDEB	19	0.579572	0.0263674	0.0895442	0.0370139	0.169405	FC > 0.5 & p < 0.05
MXI11	MXI1	19	0.579507	0.00182075	0.0144519	0.0059738	0.0369797	FC > 0.5 & FDR < 0.1
TAB31	TAB3	19	0.579432	0.00100312	0.00995701	0.00411582	0.0262855	FC > 0.5 & FDR < 0.1
SLC31A1	SLC31A1	13	0.579355	0.00527841	0.147075	0.105756	0.0686373	FC > 0.5 & FDR < 0.1
EHD4	EHD4	13	0.579297	0.0444865	0.312208	0.224496	0.221018	FC > 0.5 & p < 0.05
BEAN1	BEAN1	13	0.579295	0.0161539	0.209537	0.15067	0.129512	FC > 0.5 & p < 0.05
AIF1L	AIF1L	13	0.579121	0.0476366	0.317298	0.228156	0.227601	FC > 0.5 & p < 0.05
CCL82	CCL8	24	0.57861	0.0553605	0.905055	0.839854	0.244473	FC > 0.5
CALU2	CALU	24	0.578239	0.181016	0.906134	0.840856	0.410723	FC > 0.5
RAB40C1	RAB40C	19	0.577953	0.00291314	0.0195959	0.00810015	0.0484141	FC > 0.5 & FDR < 0.1
GUK1	GUK1	13	0.577834	0.118049	0.449593	0.323284	0.342372	FC > 0.5
PTGER41	PTGER4	19	0.577804	0.122964	0.253209	0.104666	0.348916	FC > 0.5
ITGB71	ITGB7	19	0.577545	0.000801034	0.00855289	0.00353541	0.0227234	FC > 0.5 & FDR < 0.1
ZNF7361	ZNF736	19	0.577333	0.00205204	0.0155644	0.00643367	0.0397177	FC > 0.5 & FDR < 0.1
MARCKSL1	MARCKSL1	13	0.577298	0.133779	0.474037	0.340861	0.362276	FC > 0.5
TNFSF81	TNFSF8	19	0.577237	0.029796	0.0970463	0.0401149	0.180387	FC > 0.5 & p < 0.05
TOX3	TOX3	13	0.576849	0.188478	0.549133	0.394859	0.418709	FC > 0.5
RPL10A1	RPL10A	19	0.576805	5.97636e-05	0.00188605	0.000779615	0.00536707	FC > 0.5 & FDR < 0.1
IGF22	IGF2	24	0.576671	0.0673155	0.905055	0.839854	0.267497	FC > 0.5
RBM331	RBM33	19	0.576421	0.00461785	0.0270932	0.0111992	0.0641086	FC > 0.5 & FDR < 0.1
BSPRY	BSPRY	13	0.576398	0.0220083	0.231559	0.166505	0.153765	FC > 0.5 & p < 0.05
NAB21	NAB2	19	0.576291	0.00802342	0.039099	0.0161619	0.0868459	FC > 0.5 & FDR < 0.1
SAFB21	SAFB2	19	0.575856	0.0026187	0.0183916	0.00760232	0.0458475	FC > 0.5 & FDR < 0.1
UAP1	UAP1	13	0.575798	0.0778238	0.385221	0.276997	0.285913	FC > 0.5
SVIL	SVIL	13	0.575783	0.0338282	0.27672	0.198978	0.192179	FC > 0.5 & p < 0.05
SAMD9L3	SAMD9L	30	0.575748	0.0650228	0.724153	0.643975	0.263606	FC > 0.5
RPS27L	RPS27L	13	0.575601	0.000313352	0.0771055	0.0554435	0.0130511	FC > 0.5 & FDR < 0.1
EIF1AD1	EIF1AD	19	0.575529	0.00202928	0.0154792	0.00639848	0.0394979	FC > 0.5 & FDR < 0.1
SGCA1	SGCA	19	0.575489	0.00288366	0.019461	0.00804439	0.0481415	FC > 0.5 & FDR < 0.1
ALDH23	ALDH2	30	0.575455	0.00753362	0.699371	0.621937	0.0842385	FC > 0.5 & FDR < 0.1
TGM2	TGM2	13	0.575361	0.0547187	0.334885	0.240802	0.243359	FC > 0.5
RGCC1	RGCC	19	0.575292	0.0592824	0.154542	0.0638815	0.252249	FC > 0.5
MARCHF13	MARCHF1	30	0.575224	0.151261	0.815081	0.724836	0.381802	FC > 0.5
TRAF61	TRAF6	19	0.575046	0.00225136	0.0165806	0.00685375	0.0419133	FC > 0.5 & FDR < 0.1
MAPK8IP31	MAPK8IP3	19	0.574985	0.00270665	0.0187016	0.00773047	0.046448	FC > 0.5 & FDR < 0.1
NELL21	NELL2	19	0.574758	4.32024e-05	0.00155829	0.000644134	0.00447637	FC > 0.5 & FDR < 0.1
UBQLN1	UBQLN1	13	0.574582	0.00267189	0.12793	0.091989	0.0463105	FC > 0.5 & FDR < 0.1
REEP6	REEP6	13	0.574439	0.00291827	0.128664	0.092517	0.048429	FC > 0.5 & FDR < 0.1
PRR15L3	PRR15L	30	0.574344	0.047578	0.724153	0.643975	0.22753	FC > 0.5 & p < 0.05
MBOAT2	MBOAT2	13	0.574259	0.000449209	0.0795863	0.0572273	0.0158494	FC > 0.5 & FDR < 0.1
PABPN12	PABPN1	24	0.574155	0.250735	0.908732	0.843267	0.464402	FC > 0.5
ITGA81	ITGA8	19	0.573939	0.0990758	0.219455	0.0907136	0.318429	FC > 0.5
HDLBP	HDLBP	13	0.573893	0.0185361	0.223367	0.160614	0.140293	FC > 0.5 & p < 0.05
SNRPF	SNRPF	13	0.573798	0.00264591	0.12793	0.091989	0.046149	FC > 0.5 & FDR < 0.1
CREBRF1	CREBRF	19	0.573651	0.126719	0.258652	0.106916	0.353615	FC > 0.5
GNG111	GNG11	19	0.573622	0.0239052	0.0834769	0.0345059	0.160667	FC > 0.5 & p < 0.05
IFFO11	IFFO1	19	0.573554	0.0360668	0.110423	0.0456443	0.198063	FC > 0.5 & p < 0.05
PIK3C2B	PIK3C2B	13	0.573343	0.0392825	0.29747	0.213899	0.207518	FC > 0.5 & p < 0.05
RPL35A1	RPL35A	19	0.573215	0.000434002	0.00567587	0.00234617	0.0155306	FC > 0.5 & FDR < 0.1
HCFC1R11	HCFC1R1	19	0.573198	0.051442	0.140418	0.0580432	0.235782	FC > 0.5
EHF	EHF	13	0.573119	0.294874	0.6462	0.464657	0.492411	FC > 0.5
CXCL131	CXCL13	19	0.57295	0.0328492	0.103612	0.0428291	0.18943	FC > 0.5 & p < 0.05
LAPTM4A	LAPTM4A	13	0.572631	0.00154817	0.114865	0.0825949	0.0333981	FC > 0.5 & FDR < 0.1
TPCN12	TPCN1	24	0.57249	0.0362328	0.905055	0.839854	0.198409	FC > 0.5 & p < 0.05
SLC16A53	SLC16A5	30	0.572319	0.00221522	0.666979	0.593131	0.0415125	FC > 0.5 & FDR < 0.1
GOLT1B	GOLT1B	13	0.572308	0.00590381	0.150723	0.108379	0.0728123	FC > 0.5 & FDR < 0.1
CMTM11	CMTM1	19	0.572187	0.000423079	0.00555624	0.00229672	0.0152184	FC > 0.5 & FDR < 0.1
VAMP3	VAMP3	13	0.572017	0.00313513	0.128705	0.0925468	0.0503388	FC > 0.5 & FDR < 0.1
SAT12	SAT1	24	0.572003	0.124863	0.905055	0.839854	0.351316	FC > 0.5
ISG201	ISG20	19	0.571654	0.0280104	0.0931687	0.0385121	0.174812	FC > 0.5 & p < 0.05
USP17L151	USP17L15	19	0.571364	0.0261859	0.0892183	0.0368792	0.168865	FC > 0.5 & p < 0.05
MYOF	MYOF	13	0.571196	0.0117085	0.183856	0.132203	0.107812	FC > 0.5 & p < 0.05
IBTK2	IBTK	24	0.571175	0.0314869	0.905055	0.839854	0.18494	FC > 0.5 & p < 0.05
TNRC182	TNRC18	24	0.571089	0.00301664	0.905055	0.839854	0.0493519	FC > 0.5 & FDR < 0.1
CD143	CD14	30	0.570862	0.0805899	0.74806	0.665235	0.290263	FC > 0.5
FGB3	FGB	30	0.570848	0.098166	0.765596	0.680829	0.316744	FC > 0.5
GPR1611	GPR161	19	0.570835	0.00230093	0.0168138	0.00695013	0.0423734	FC > 0.5 & FDR < 0.1
KLHL211	KLHL21	19	0.570748	0.020195	0.0742226	0.0306806	0.147474	FC > 0.5 & p < 0.05
EGFL71	EGFL7	19	0.570676	0.000393611	0.00532663	0.00220181	0.0146587	FC > 0.5 & FDR < 0.1
RAB11A	RAB11A	13	0.570583	0.000793208	0.0907556	0.0652587	0.0226119	FC > 0.5 & FDR < 0.1
EVX11	EVX1	19	0.57036	0.034463	0.107001	0.0442297	0.193735	FC > 0.5 & p < 0.05
EMP1	EMP1	13	0.570316	0.0496088	0.322525	0.231915	0.231653	FC > 0.5 & p < 0.05
RPL35	RPL35	13	0.5703	0.00209346	0.125004	0.0898855	0.0400712	FC > 0.5 & FDR < 0.1
ICOSLG1	ICOSLG	19	0.570216	0.00987134	0.0449822	0.0185938	0.0977334	FC > 0.5 & FDR < 0.1
GIPC1	GIPC1	13	0.570079	0.00298709	0.128664	0.092517	0.0491296	FC > 0.5 & FDR < 0.1
WASF2	WASF2	13	0.570022	0.00614553	0.153068	0.110065	0.0743945	FC > 0.5 & FDR < 0.1
ICE11	ICE1	19	0.570021	0.0182248	0.0687547	0.0284204	0.138849	FC > 0.5 & p < 0.05
CPNE81	CPNE8	19	0.569867	0.00107491	0.0103979	0.00429807	0.0273973	FC > 0.5 & FDR < 0.1
TPRG1L1	TPRG1L	19	0.569671	0.00126807	0.0114317	0.0047254	0.0297006	FC > 0.5 & FDR < 0.1
ACTR51	ACTR5	19	0.569664	0.0185438	0.0696504	0.0287906	0.140293	FC > 0.5 & p < 0.05
SLC11A11	SLC11A1	19	0.569339	0.0173634	0.0665477	0.0275081	0.135089	FC > 0.5 & p < 0.05
ZYX1	ZYX	19	0.569231	0.00540035	0.0299701	0.0123884	0.0697971	FC > 0.5 & FDR < 0.1
JMY1	JMY	19	0.569054	0.00487549	0.0280176	0.0115813	0.0658079	FC > 0.5 & FDR < 0.1
RPL361	RPL36	19	0.568616	6.71049e-06	0.000556064	0.000229854	0.0016402	FC > 0.5 & FDR < 0.1
PRAC21	PRAC2	19	0.568512	0.0893797	0.204054	0.0843476	0.303789	FC > 0.5
RNF125	RNF125	13	0.568478	0.0201526	0.228542	0.164335	0.147314	FC > 0.5 & p < 0.05
FERMT21	FERMT2	19	0.568462	0.0297692	0.0970017	0.0400965	0.18032	FC > 0.5 & p < 0.05
CHIT11	CHIT1	19	0.56844	0.0502942	0.13821	0.0571302	0.232984	FC > 0.5
MROH11	MROH1	19	0.568369	3.50334e-05	0.00138447	0.000572283	0.00396798	FC > 0.5 & FDR < 0.1
GNG21	GNG2	19	0.568325	0.0383804	0.115399	0.0477013	0.205179	FC > 0.5 & p < 0.05
CDK141	CDK14	19	0.567917	0.0440276	0.126621	0.0523401	0.219878	FC > 0.5 & p < 0.05
RAB38	RAB38	13	0.567895	0.125001	0.460763	0.331316	0.351563	FC > 0.5
COL1A12	COL1A1	24	0.567832	0.336168	0.909649	0.844118	0.515358	FC > 0.5
FEZ23	FEZ2	30	0.567763	0.00483152	0.690174	0.613758	0.0654697	FC > 0.5 & FDR < 0.1
NDRG1	NDRG1	13	0.56775	0.000727413	0.0898738	0.0646246	0.021502	FC > 0.5 & FDR < 0.1
RPL171	RPL17	19	0.567569	4.02003e-06	0.000424136	0.00017532	0.00125106	FC > 0.5 & FDR < 0.1
PPP1R261	PPP1R26	19	0.567559	0.00645471	0.0336534	0.0139109	0.0767617	FC > 0.5 & FDR < 0.1
TMEM88B1	TMEM88B	19	0.567418	0.0226044	0.080305	0.0331948	0.15591	FC > 0.5 & p < 0.05
TGFBI1	TGFBI	19	0.56737	0.00454027	0.0268133	0.0110835	0.0634156	FC > 0.5 & FDR < 0.1
GABARAPL11	GABARAPL1	19	0.567218	0.0103767	0.0465833	0.0192556	0.100966	FC > 0.5 & p < 0.05
CCNL11	CCNL1	19	0.5671	0.00234219	0.0170226	0.00703644	0.0428201	FC > 0.5 & FDR < 0.1
H4C123	H4C12	30	0.567076	0.0386137	0.719766	0.640074	0.205712	FC > 0.5 & p < 0.05
MYO1B3	MYO1B	30	0.566526	0.111848	0.781782	0.695223	0.334992	FC > 0.5
PCOLCE3	PCOLCE	30	0.5665	0.171869	0.830969	0.738965	0.402113	FC > 0.5
ZFP901	ZFP90	19	0.566482	0.000787652	0.008472	0.00350198	0.0225138	FC > 0.5 & FDR < 0.1
DNASE1L11	DNASE1L1	19	0.566367	0.014058	0.0574934	0.0237654	0.119475	FC > 0.5 & p < 0.05
QPCTL	QPCTL	13	0.566121	0.0783735	0.386113	0.277638	0.286868	FC > 0.5
PRAC11	PRAC1	19	0.566114	0.00971433	0.0445398	0.0184109	0.096933	FC > 0.5 & FDR < 0.1
H4C53	H4C5	30	0.565842	0.0106122	0.699371	0.621937	0.102095	FC > 0.5 & p < 0.05
TMEM255A1	TMEM255A	19	0.565826	0.0140354	0.0574759	0.0237582	0.119392	FC > 0.5 & p < 0.05
SCEL1	SCEL	19	0.565757	0.00477758	0.027613	0.0114141	0.0649514	FC > 0.5 & FDR < 0.1
C1orf521	C1orf52	19	0.565722	0.000612536	0.00710088	0.00293521	0.0192136	FC > 0.5 & FDR < 0.1
CCN1	CCN1	13	0.565631	0.130359	0.468004	0.336523	0.358343	FC > 0.5
NTRK31	NTRK3	19	0.565535	0.0432278	0.125049	0.0516901	0.218007	FC > 0.5 & p < 0.05
RPS181	RPS18	19	0.565401	2.81329e-05	0.00118461	0.000489668	0.00340264	FC > 0.5 & FDR < 0.1
MAP3K1	MAP3K1	13	0.565393	0.114024	0.44485	0.319874	0.337858	FC > 0.5
PRKAR2A1	PRKAR2A	19	0.565252	0.0372818	0.112928	0.0466796	0.20172	FC > 0.5 & p < 0.05
ARL5B	ARL5B	13	0.56499	0.000556828	0.0843324	0.0606401	0.0181316	FC > 0.5 & FDR < 0.1
EVI2A	EVI2A	13	0.56489	0.248394	0.606226	0.435913	0.462822	FC > 0.5
SUCO1	SUCO	19	0.564848	0.000784162	0.00846446	0.00349886	0.022486	FC > 0.5 & FDR < 0.1
LY961	LY96	19	0.564778	0.0107954	0.0477806	0.0197505	0.102978	FC > 0.5 & p < 0.05
MID1IP13	MID1IP1	30	0.564395	0.0530073	0.724153	0.643975	0.240013	FC > 0.5
C14orf281	C14orf28	19	0.564204	0.00624094	0.0328305	0.0135708	0.0750248	FC > 0.5 & FDR < 0.1
EHD41	EHD4	19	0.56413	0.00122438	0.0111947	0.00462742	0.0292345	FC > 0.5 & FDR < 0.1
MDFI	MDFI	13	0.56406	0.0196161	0.226285	0.162712	0.144942	FC > 0.5 & p < 0.05
EXOC6B1	EXOC6B	19	0.563966	0.0212409	0.0769195	0.0317953	0.151063	FC > 0.5 & p < 0.05
CALD13	CALD1	30	0.563738	0.0441609	0.724153	0.643975	0.220221	FC > 0.5 & p < 0.05
PTMA	PTMA	13	0.563538	0.019073	0.224989	0.161781	0.142776	FC > 0.5 & p < 0.05
CTHRC1	CTHRC1	13	0.563532	0.0153277	0.204442	0.147006	0.125528	FC > 0.5 & p < 0.05
EVI2A3	EVI2A	30	0.563197	0.114859	0.78493	0.698023	0.338299	FC > 0.5
PGD3	PGD	30	0.562855	0.0139868	0.699371	0.621937	0.119126	FC > 0.5 & p < 0.05
CHPF2	CHPF2	13	0.562673	0.0416268	0.303004	0.217878	0.213866	FC > 0.5 & p < 0.05
OTUD7B	OTUD7B	13	0.562327	0.0855912	0.399653	0.287374	0.298023	FC > 0.5
MSC1	MSC	19	0.562224	0.0310853	0.0996554	0.0411934	0.184127	FC > 0.5 & p < 0.05
TAGAP1	TAGAP	19	0.561617	0.038787	0.116324	0.0480834	0.206428	FC > 0.5 & p < 0.05
LTBP22	LTBP2	24	0.561606	0.013425	0.905055	0.839854	0.116533	FC > 0.5 & p < 0.05
GGA21	GGA2	19	0.561587	0.00060397	0.00703633	0.00290853	0.0190528	FC > 0.5 & FDR < 0.1
NOVA1	NOVA1	13	0.561018	0.0342939	0.276997	0.199178	0.193255	FC > 0.5 & p < 0.05
MAMSTR1	MAMSTR	19	0.560966	0.120489	0.249534	0.103147	0.345789	FC > 0.5
FZD41	FZD4	19	0.560949	0.00874029	0.0414502	0.0171338	0.0914554	FC > 0.5 & FDR < 0.1
GNAI11	GNAI1	19	0.560839	0.0113797	0.0496817	0.0205364	0.106111	FC > 0.5 & p < 0.05
CCDC186	CCDC186	13	0.560717	0.088134	0.402323	0.289294	0.301702	FC > 0.5
PPARD1	PPARD	19	0.560455	0.000156047	0.003111	0.00128596	0.00874914	FC > 0.5 & FDR < 0.1
HIVEP21	HIVEP2	19	0.56044	0.0191892	0.0714742	0.0295445	0.143295	FC > 0.5 & p < 0.05
BRIX1	BRIX1	13	0.560213	0.00391809	0.138882	0.0998644	0.0579906	FC > 0.5 & FDR < 0.1
RGS51	RGS5	19	0.560211	0.129378	0.262958	0.108696	0.357286	FC > 0.5
PARP61	PARP6	19	0.559942	7.83058e-05	0.00213447	0.000882303	0.00606734	FC > 0.5 & FDR < 0.1
NXF3	NXF3	13	0.559896	0.0477138	0.317303	0.22816	0.227693	FC > 0.5 & p < 0.05
FAM181A3	FAM181A	30	0.559745	0.0745703	0.73464	0.653301	0.279828	FC > 0.5
CIART	CIART	13	0.559702	0.110282	0.438881	0.315582	0.333038	FC > 0.5
ELK31	ELK3	19	0.559453	0.00474099	0.0274971	0.0113662	0.0647497	FC > 0.5 & FDR < 0.1
IFI272	IFI27	24	0.559415	0.0374377	0.905055	0.839854	0.202169	FC > 0.5 & p < 0.05
CCL20	CCL20	13	0.559399	0.108471	0.435937	0.313465	0.33113	FC > 0.5
TMEM681	TMEM68	19	0.559074	0.000362385	0.00507123	0.00209624	0.0139987	FC > 0.5 & FDR < 0.1
SLIT21	SLIT2	19	0.5588	0.0104724	0.0468491	0.0193655	0.101454	FC > 0.5 & p < 0.05
ACOX13	ACOX1	30	0.558724	0.136133	0.803582	0.71461	0.364551	FC > 0.5
WDSUB11	WDSUB1	19	0.558618	0.00665283	0.0344758	0.0142509	0.0783109	FC > 0.5 & FDR < 0.1
LYSMD31	LYSMD3	19	0.55858	0.0212611	0.0769629	0.0318133	0.151149	FC > 0.5 & p < 0.05
HK31	HK3	19	0.558556	0.034047	0.106178	0.0438896	0.192564	FC > 0.5 & p < 0.05
DIS31	DIS3	19	0.558343	0.000394099	0.00532663	0.00220181	0.0146587	FC > 0.5 & FDR < 0.1
FBXO23	FBXO2	19	0.557947	0.0348841	0.107951	0.0446226	0.195112	FC > 0.5 & p < 0.05
CD242	CD24	24	0.557772	0.145998	0.905055	0.839854	0.376513	FC > 0.5
WNT10B1	WNT10B	19	0.557735	0.0406003	0.119961	0.049587	0.210941	FC > 0.5 & p < 0.05
FERMT1	FERMT1	13	0.557586	0.0311052	0.266738	0.191801	0.184142	FC > 0.5 & p < 0.05
NME71	NME7	19	0.557543	0.00196457	0.0151094	0.00624559	0.0385662	FC > 0.5 & FDR < 0.1
SKIDA1	SKIDA1	13	0.557529	0.0478478	0.317745	0.228478	0.227981	FC > 0.5 & p < 0.05
ROBO11	ROBO1	19	0.55743	0.0778097	0.186101	0.0769266	0.285901	FC > 0.5
HNRNPH2	HNRNPH2	13	0.557171	0.0545	0.334885	0.240802	0.243002	FC > 0.5
SLC16A43	SLC16A4	30	0.556999	0.107308	0.77993	0.693576	0.329579	FC > 0.5
FBLN51	FBLN5	19	0.556854	0.00128997	0.011547	0.00477307	0.0300242	FC > 0.5 & FDR < 0.1
PLXNA41	PLXNA4	19	0.55672	0.106581	0.230275	0.0951863	0.328617	FC > 0.5
CAST1	CAST	19	0.556385	0.00124629	0.0113264	0.00468188	0.0294753	FC > 0.5 & FDR < 0.1
SLC24A31	SLC24A3	19	0.555992	0.00586759	0.031619	0.01307	0.0727435	FC > 0.5 & FDR < 0.1
RAPGEF11	RAPGEF1	19	0.555772	0.000765657	0.00836964	0.00345966	0.0222759	FC > 0.5 & FDR < 0.1
IFNGR23	IFNGR2	30	0.555702	0.00637689	0.699371	0.621937	0.0761853	FC > 0.5 & FDR < 0.1
TAGLN2	TAGLN2	13	0.55548	0.0211209	0.230353	0.165637	0.150849	FC > 0.5 & p < 0.05
OPTN1	OPTN	19	0.555458	0.00192688	0.0150028	0.00620154	0.038285	FC > 0.5 & FDR < 0.1
NPPB1	NPPB	19	0.555194	0.246096	0.404872	0.167357	0.461542	FC > 0.5
CLIC1	CLIC1	13	0.555087	0.0332451	0.275751	0.198282	0.190642	FC > 0.5 & p < 0.05
IL2RG1	IL2RG	19	0.554901	0.0301631	0.0978744	0.0404572	0.181391	FC > 0.5 & p < 0.05
NCKAP1	NCKAP1	13	0.554862	0.0045103	0.141172	0.101511	0.0631544	FC > 0.5 & FDR < 0.1
SLC4A51	SLC4A5	19	0.554737	0.0303715	0.0982054	0.0405941	0.182119	FC > 0.5 & p < 0.05
USP17L31	USP17L3	19	0.554561	0.00491718	0.0281882	0.0116518	0.0661967	FC > 0.5 & FDR < 0.1
SPG11	SPG11	13	0.554423	0.0454442	0.313535	0.22545	0.222894	FC > 0.5 & p < 0.05
SKIDA11	SKIDA1	19	0.554356	0.033308	0.104568	0.043224	0.190687	FC > 0.5 & p < 0.05
KRT861	KRT86	19	0.554298	0.162758	0.308001	0.127315	0.393984	FC > 0.5
ZNF6221	ZNF622	19	0.554288	0.00307006	0.0203038	0.00839275	0.0498785	FC > 0.5 & FDR < 0.1
UCHL3	UCHL3	13	0.554213	0.00794528	0.163532	0.117589	0.086333	FC > 0.5 & FDR < 0.1
VTI1B	VTI1B	13	0.554164	0.00148815	0.114062	0.0820177	0.0326798	FC > 0.5 & FDR < 0.1
CBR13	CBR1	30	0.553986	0.025516	0.719261	0.639625	0.166587	FC > 0.5 & p < 0.05
CSDE1	CSDE1	13	0.553932	0.00471842	0.141907	0.102039	0.0646008	FC > 0.5 & FDR < 0.1
LYZ3	LYZ	30	0.553873	0.283592	0.860224	0.76498	0.485746	FC > 0.5
NPIPA12	NPIPA1	24	0.553791	0.0676214	0.905055	0.839854	0.267781	FC > 0.5
HLA-DPA13	HLA-DPA1	30	0.553539	0.316842	0.866256	0.770344	0.50425	FC > 0.5
CEP3501	CEP350	19	0.553493	0.000309409	0.00464856	0.00192152	0.0129258	FC > 0.5 & FDR < 0.1
TMBIM1	TMBIM1	13	0.553214	0.0131527	0.191251	0.137521	0.11521	FC > 0.5 & p < 0.05
RPL301	RPL30	19	0.553031	0.000142804	0.00293188	0.00121192	0.00823538	FC > 0.5 & FDR < 0.1
ARMC11	ARMC1	19	0.552856	0.000366672	0.00510142	0.00210872	0.0140724	FC > 0.5 & FDR < 0.1
BIK	BIK	13	0.552691	0.126706	0.463126	0.333015	0.353615	FC > 0.5
FGFR11	FGFR1	19	0.552681	0.048152	0.134608	0.0556413	0.228801	FC > 0.5 & p < 0.05
YBX1	YBX1	13	0.55267	0.0117118	0.183856	0.132203	0.107812	FC > 0.5 & p < 0.05
SIK1	SIK1	13	0.552324	0.233469	0.592347	0.425933	0.452274	FC > 0.5
DBN11	DBN1	19	0.551874	0.00154828	0.0129001	0.00533235	0.0333981	FC > 0.5 & FDR < 0.1
DPYSL21	DPYSL2	19	0.551684	0.00149898	0.012635	0.0052228	0.0327944	FC > 0.5 & FDR < 0.1
CD523	CD52	30	0.551553	0.0181928	0.708069	0.629672	0.138849	FC > 0.5 & p < 0.05
SFTA23	SFTA2	30	0.551504	0.00147513	0.646376	0.574809	0.0325516	FC > 0.5 & FDR < 0.1
SH2D3C1	SH2D3C	19	0.551146	0.0212223	0.0769115	0.031792	0.151063	FC > 0.5 & p < 0.05
FAM193B1	FAM193B	19	0.551132	0.00923838	0.0432229	0.0178666	0.094418	FC > 0.5 & FDR < 0.1
SAP1301	SAP130	19	0.550783	0.0410799	0.121074	0.0500469	0.212229	FC > 0.5 & p < 0.05
AIG12	AIG1	24	0.550733	0.00725755	0.905055	0.839854	0.0825182	FC > 0.5 & FDR < 0.1
ABCC43	ABCC4	30	0.550398	0.00346518	0.683841	0.608127	0.0535838	FC > 0.5 & FDR < 0.1
WIPI11	WIPI1	19	0.550378	0.000776864	0.008443	0.00348999	0.0224604	FC > 0.5 & FDR < 0.1
C11orf801	C11orf80	19	0.55034	0.00198189	0.0151918	0.00627965	0.0387936	FC > 0.5 & FDR < 0.1
RPS20	RPS20	13	0.55028	0.00189125	0.11933	0.0858053	0.0378667	FC > 0.5 & FDR < 0.1
GTF2B1	GTF2B	19	0.550209	0.00593219	0.0317397	0.0131199	0.0729275	FC > 0.5 & FDR < 0.1
OR4F211	OR4F21	19	0.550146	0.0351879	0.108617	0.0448979	0.196019	FC > 0.5 & p < 0.05
KIF23	KIF23	13	0.550125	0.0584177	0.342949	0.246601	0.250459	FC > 0.5
ZNF7103	ZNF710	30	0.550082	0.109593	0.781782	0.695223	0.332437	FC > 0.5
AMY1A1	AMY1A	19	0.550018	0.0183469	0.0691321	0.0285764	0.139413	FC > 0.5 & p < 0.05
PITX11	PITX1	19	0.549972	0.00310801	0.0204515	0.00845379	0.0501945	FC > 0.5 & FDR < 0.1
TRIM521	TRIM52	19	0.549687	0.0136602	0.0563077	0.0232753	0.117587	FC > 0.5 & p < 0.05
GALNT15	GALNT15	13	0.549585	0.167272	0.521163	0.374747	0.397946	FC > 0.5
ARVCF1	ARVCF	19	0.549554	0.00163637	0.0133613	0.00552302	0.0345187	FC > 0.5 & FDR < 0.1
H2BC211	H2BC21	19	0.549447	0.0108194	0.0478314	0.0197715	0.102978	FC > 0.5 & p < 0.05
BACE2	BACE2	13	0.549444	0.0763072	0.381739	0.274493	0.283122	FC > 0.5
RNF1511	RNF151	19	0.54937	0.0125385	0.0531301	0.0219618	0.112026	FC > 0.5 & p < 0.05
CCDC85C	CCDC85C	13	0.549272	0.0189137	0.22492	0.161731	0.141929	FC > 0.5 & p < 0.05
GDI11	GDI1	19	0.549086	0.00741897	0.0371741	0.0153662	0.0834628	FC > 0.5 & FDR < 0.1
PRR152	PRR15	24	0.548769	0.0222209	0.905055	0.839854	0.154521	FC > 0.5 & p < 0.05
SERPINB1	SERPINB1	13	0.548722	0.0354716	0.28113	0.202149	0.196852	FC > 0.5 & p < 0.05
PIM3	PIM3	13	0.548585	0.0377121	0.290227	0.208691	0.203096	FC > 0.5 & p < 0.05
RAB1A	RAB1A	13	0.548533	0.0020719	0.125004	0.0898855	0.0398791	FC > 0.5 & FDR < 0.1
TUBA4A1	TUBA4A	19	0.548532	0.00607288	0.0323084	0.013355	0.0740979	FC > 0.5 & FDR < 0.1
RHBDF2	RHBDF2	13	0.548458	0.0248414	0.243901	0.175379	0.164132	FC > 0.5 & p < 0.05
CNFN1	CNFN	19	0.548453	0.0367525	0.111757	0.0461957	0.200148	FC > 0.5 & p < 0.05
OXCT1	OXCT1	13	0.548414	0.16625	0.520711	0.374422	0.397059	FC > 0.5
IGBP11	IGBP1	19	0.548336	0.000123214	0.00271591	0.00112264	0.00763464	FC > 0.5 & FDR < 0.1
ELF23	ELF2	30	0.548211	0.0210531	0.708069	0.629672	0.150559	FC > 0.5 & p < 0.05
ITSN1	ITSN1	13	0.548168	0.0322649	0.271963	0.195558	0.187466	FC > 0.5 & p < 0.05
NMRK11	NMRK1	19	0.54798	0.0218174	0.0785525	0.0324704	0.153177	FC > 0.5 & p < 0.05
DDX311	DDX31	19	0.547941	0.00571971	0.0310811	0.0128476	0.0717484	FC > 0.5 & FDR < 0.1
SULT2B1	SULT2B1	13	0.547856	0.0892136	0.404988	0.291211	0.303447	FC > 0.5
PEX121	PEX12	19	0.547853	0.0035342	0.0224149	0.00926541	0.0543387	FC > 0.5 & FDR < 0.1
LGALS1	LGALS1	13	0.547585	0.136947	0.477302	0.343208	0.365676	FC > 0.5
MZT2B1	MZT2B	19	0.547567	0.00121464	0.0111423	0.00460576	0.0291383	FC > 0.5 & FDR < 0.1
LXN	LXN	13	0.547399	0.148623	0.49753	0.357754	0.3789	FC > 0.5
DMKN1	DMKN	19	0.547285	0.0356707	0.10971	0.0453497	0.197305	FC > 0.5 & p < 0.05
DKK11	DKK1	19	0.547132	0.0217088	0.0782163	0.0323314	0.152763	FC > 0.5 & p < 0.05
LAIR11	LAIR1	19	0.547124	0.000280294	0.00445015	0.00183951	0.0123937	FC > 0.5 & FDR < 0.1
SPAG73	SPAG7	30	0.547093	0.0125268	0.699371	0.621937	0.111958	FC > 0.5 & p < 0.05
PDLIM41	PDLIM4	19	0.5469	0.030823	0.0990852	0.0409577	0.183304	FC > 0.5 & p < 0.05
PDXDC1	PDXDC1	13	0.546825	0.0247313	0.243901	0.175379	0.163756	FC > 0.5 & p < 0.05
CSF1R1	CSF1R	19	0.546558	0.0717869	0.176555	0.0729805	0.27501	FC > 0.5
AGER3	AGER	30	0.546407	0.112368	0.781782	0.695223	0.335682	FC > 0.5
TSPAN111	TSPAN11	19	0.546222	0.005716	0.0310789	0.0128467	0.0717484	FC > 0.5 & FDR < 0.1
TRAFD1	TRAFD1	13	0.546198	0.00934573	0.170174	0.122365	0.095131	FC > 0.5 & FDR < 0.1
TRIM8	TRIM8	13	0.545892	0.119691	0.453367	0.325998	0.34456	FC > 0.5
CMBL	CMBL	13	0.545699	0.0426199	0.307258	0.220937	0.216232	FC > 0.5 & p < 0.05
TRAF3IP31	TRAF3IP3	19	0.545457	0.00250848	0.0178771	0.00738964	0.044752	FC > 0.5 & FDR < 0.1
NIBAN11	NIBAN1	19	0.545279	0.0428103	0.124224	0.051349	0.216793	FC > 0.5 & p < 0.05
COL6A33	COL6A3	30	0.545048	0.125423	0.797259	0.708987	0.35207	FC > 0.5
VASP	VASP	13	0.544924	0.0116848	0.183856	0.132203	0.107699	FC > 0.5 & p < 0.05
CEP1203	CEP120	30	0.544825	0.0235261	0.708069	0.629672	0.159169	FC > 0.5 & p < 0.05
ROBO12	ROBO1	24	0.544507	0.0379319	0.905055	0.839854	0.203685	FC > 0.5 & p < 0.05
SPP12	SPP1	24	0.544396	0.2266	0.908213	0.842785	0.447242	FC > 0.5
EBAG91	EBAG9	19	0.544313	0.00848749	0.0407236	0.0168335	0.0900347	FC > 0.5 & FDR < 0.1
IDS	IDS	13	0.544299	0.0089241	0.169083	0.121581	0.0923667	FC > 0.5 & FDR < 0.1
FHIP1A1	FHIP1A	19	0.544121	0.0107977	0.0477806	0.0197505	0.102978	FC > 0.5 & p < 0.05
ANO81	ANO8	19	0.543798	0.00540904	0.0300005	0.012401	0.0698768	FC > 0.5 & FDR < 0.1
NTN4	NTN4	13	0.543606	0.0220571	0.231559	0.166505	0.153962	FC > 0.5 & p < 0.05
HGS1	HGS	19	0.543495	3.98561e-05	0.00147924	0.000611458	0.00424579	FC > 0.5 & FDR < 0.1
NSMF1	NSMF	19	0.543484	0.00493979	0.0282489	0.0116769	0.0662648	FC > 0.5 & FDR < 0.1
CCDC94	CCDC9	19	0.543395	0.000199485	0.00362315	0.00149766	0.0101941	FC > 0.5 & FDR < 0.1
FURIN3	FURIN	30	0.543376	0.0682211	0.724153	0.643975	0.268576	FC > 0.5
GMPPA	GMPPA	13	0.543234	0.000107235	0.0503468	0.0362024	0.00713971	FC > 0.5 & FDR < 0.1
RUFY21	RUFY2	19	0.543134	0.00982031	0.0448772	0.0185504	0.0974427	FC > 0.5 & FDR < 0.1
DNAJB12	DNAJB1	19	0.543092	0.0148256	0.0594672	0.0245813	0.123201	FC > 0.5 & p < 0.05
MOB3B1	MOB3B	19	0.543032	0.0133858	0.0556114	0.0229874	0.116478	FC > 0.5 & p < 0.05
MAP1LC3B21	MAP1LC3B2	19	0.543023	0.003697	0.0232155	0.00959633	0.0561472	FC > 0.5 & FDR < 0.1
ZNF2541	ZNF254	19	0.542925	0.0508354	0.139249	0.0575597	0.234066	FC > 0.5
SLC7A112	SLC7A11	24	0.542858	0.0699998	0.905055	0.839854	0.271792	FC > 0.5
ESCO11	ESCO1	19	0.542672	0.000120965	0.0026978	0.00111516	0.00758036	FC > 0.5 & FDR < 0.1
HCK3	HCK	30	0.542636	0.00537667	0.690174	0.613758	0.0696049	FC > 0.5 & FDR < 0.1
IL18BP	IL18BP	13	0.542541	0.0229449	0.236317	0.169926	0.157237	FC > 0.5 & p < 0.05
ITK1	ITK	19	0.542533	0.00585665	0.0315876	0.013057	0.0726942	FC > 0.5 & FDR < 0.1
DENND1C1	DENND1C	19	0.542307	0.055836	0.148359	0.0613254	0.245172	FC > 0.5
RPL341	RPL34	19	0.542303	3.53858e-05	0.00138447	0.000572283	0.00396798	FC > 0.5 & FDR < 0.1
COL6A23	COL6A2	30	0.5423	0.176773	0.832023	0.739901	0.406538	FC > 0.5
KLF61	KLF6	19	0.541968	0.0474985	0.133337	0.0551158	0.227294	FC > 0.5 & p < 0.05
PLEKHA21	PLEKHA2	19	0.541842	0.00968957	0.0445297	0.0184068	0.096933	FC > 0.5 & FDR < 0.1
HNMT	HNMT	13	0.541751	0.112374	0.441872	0.317732	0.335682	FC > 0.5
PLIN51	PLIN5	19	0.541367	0.00828424	0.0399738	0.0165235	0.0885228	FC > 0.5 & FDR < 0.1
EPAS13	EPAS1	30	0.541184	0.00630114	0.699371	0.621937	0.0755844	FC > 0.5 & FDR < 0.1
TBX181	TBX18	19	0.541177	0.0439129	0.126485	0.0522838	0.219669	FC > 0.5 & p < 0.05
JADE21	JADE2	19	0.541111	0.0011515	0.0108126	0.00446949	0.0284003	FC > 0.5 & FDR < 0.1
SOCS32	SOCS3	24	0.541065	0.115684	0.905055	0.839854	0.339335	FC > 0.5
BTLA1	BTLA	19	0.540924	0.0195759	0.0724832	0.0299616	0.144855	FC > 0.5 & p < 0.05
GADD45A1	GADD45A	19	0.540909	0.0185641	0.0696784	0.0288022	0.140347	FC > 0.5 & p < 0.05
KCNK1	KCNK1	13	0.540819	0.144514	0.490925	0.353004	0.37485	FC > 0.5
RPS2	RPS2	13	0.5408	0.00582769	0.150723	0.108379	0.0724792	FC > 0.5 & FDR < 0.1
RXRB2	RXRB	24	0.540766	0.0975046	0.905055	0.839854	0.315751	FC > 0.5
ENPEP3	ENPEP	30	0.540723	0.220089	0.843539	0.750143	0.442671	FC > 0.5
ALS2CL2	ALS2CL	24	0.54064	0.13325	0.905055	0.839854	0.361439	FC > 0.5
PPP1R3E1	PPP1R3E	19	0.540514	0.0465589	0.131525	0.0543669	0.225351	FC > 0.5 & p < 0.05
TANC21	TANC2	19	0.540511	0.00032803	0.0048004	0.00198429	0.0133096	FC > 0.5 & FDR < 0.1
MCPH1	MCPH1	13	0.540429	0.220813	0.582147	0.418598	0.443441	FC > 0.5
SLC5A33	SLC5A3	30	0.540373	0.0318434	0.719766	0.640074	0.185949	FC > 0.5 & p < 0.05
H2AC19	H2AC19	13	0.540223	0.0814386	0.391741	0.281685	0.291613	FC > 0.5
RPL4	RPL4	13	0.540104	0.00501675	0.146126	0.105073	0.0669189	FC > 0.5 & FDR < 0.1
PLA2G63	PLA2G6	30	0.540044	0.0495909	0.724153	0.643975	0.231625	FC > 0.5 & p < 0.05
CRYL1	CRYL1	13	0.53996	0.0104787	0.178323	0.128225	0.101454	FC > 0.5 & p < 0.05
ACTR2	ACTR2	13	0.539867	0.00604733	0.15183	0.109175	0.0738512	FC > 0.5 & FDR < 0.1
APOC13	APOC1	30	0.539867	0.0204067	0.708069	0.629672	0.148219	FC > 0.5 & p < 0.05
STRN3	STRN3	13	0.539769	0.000106307	0.0503468	0.0362024	0.00711214	FC > 0.5 & FDR < 0.1
IFI353	IFI35	30	0.539529	0.064793	0.724153	0.643975	0.263311	FC > 0.5
IRF6	IRF6	13	0.539488	0.0106343	0.179275	0.128909	0.102151	FC > 0.5 & p < 0.05
PRUNE1	PRUNE1	13	0.539358	0.0526109	0.330889	0.237929	0.238843	FC > 0.5
CDKN2A	CDKN2A	13	0.538802	0.0583307	0.342949	0.246601	0.250311	FC > 0.5
ITGB41	ITGB4	19	0.538776	0.010543	0.047008	0.0194312	0.101747	FC > 0.5 & p < 0.05
TSPYL21	TSPYL2	19	0.538682	0.00464694	0.0271698	0.0112309	0.0641613	FC > 0.5 & FDR < 0.1
OR4F61	OR4F6	19	0.538654	0.0132913	0.0552971	0.0228576	0.11588	FC > 0.5 & p < 0.05
BGLAP1	BGLAP	19	0.538582	0.00309296	0.0203953	0.00843058	0.0500828	FC > 0.5 & FDR < 0.1
BLOC1S6	BLOC1S6	13	0.538522	0.0267963	0.250117	0.179849	0.170539	FC > 0.5 & p < 0.05
PARP9	PARP9	13	0.538476	0.0221351	0.231559	0.166505	0.154186	FC > 0.5 & p < 0.05
CUL72	CUL7	24	0.538426	0.00710323	0.905055	0.839854	0.0814961	FC > 0.5 & FDR < 0.1
CHORDC1	CHORDC1	13	0.538314	0.010162	0.176105	0.12663	0.0996676	FC > 0.5 & FDR < 0.1
PCBP1	PCBP1	13	0.538273	0.00509109	0.146174	0.105108	0.067382	FC > 0.5 & FDR < 0.1
BAHD11	BAHD1	19	0.538191	0.00147178	0.0125068	0.00516979	0.0325333	FC > 0.5 & FDR < 0.1
ADIPOR1	ADIPOR1	13	0.538151	0.00924159	0.169489	0.121873	0.094418	FC > 0.5 & FDR < 0.1
SLC7A111	SLC7A11	19	0.538131	0.0671415	0.168572	0.0696807	0.267287	FC > 0.5
SLC41A2	SLC41A2	13	0.538115	0.0497397	0.322525	0.231915	0.231822	FC > 0.5 & p < 0.05
CLNS1A	CLNS1A	13	0.537927	0.00783753	0.163532	0.117589	0.0856663	FC > 0.5 & FDR < 0.1
TMC42	TMC4	24	0.537808	0.01042	0.905055	0.839854	0.101249	FC > 0.5 & p < 0.05
EIF3H	EIF3H	13	0.537803	0.00138343	0.110088	0.07916	0.0312284	FC > 0.5 & FDR < 0.1
RHOB1	RHOB	19	0.537761	0.0558954	0.148465	0.0613694	0.245326	FC > 0.5
KRBA23	KRBA2	30	0.537511	0.10744	0.77993	0.693576	0.329729	FC > 0.5
THBD1	THBD	19	0.537306	0.00282537	0.0192527	0.00795827	0.0476874	FC > 0.5 & FDR < 0.1
NGLY11	NGLY1	19	0.53718	0.0012612	0.0113979	0.00471144	0.0296236	FC > 0.5 & FDR < 0.1
RSRC23	RSRC2	30	0.53704	0.0358553	0.719766	0.640074	0.197588	FC > 0.5 & p < 0.05
IRF41	IRF4	19	0.537011	0.182218	0.331658	0.137094	0.412197	FC > 0.5
SERINC31	SERINC3	19	0.536938	6.91969e-05	0.00199857	0.000826127	0.00567037	FC > 0.5 & FDR < 0.1
TTC91	TTC9	19	0.536865	0.0358318	0.10999	0.0454655	0.197541	FC > 0.5 & p < 0.05
SASH11	SASH1	19	0.536805	0.00327951	0.0211852	0.00875707	0.0517715	FC > 0.5 & FDR < 0.1
DNHD11	DNHD1	19	0.536791	0.00181862	0.0144519	0.0059738	0.0369797	FC > 0.5 & FDR < 0.1
HAGHL1	HAGHL	19	0.536682	0.0252844	0.0871588	0.0360279	0.165734	FC > 0.5 & p < 0.05
TPST2	TPST2	13	0.536663	0.0635557	0.354478	0.254891	0.260634	FC > 0.5
HES2	HES2	13	0.536613	0.162121	0.515217	0.370472	0.393328	FC > 0.5
OSBPL83	OSBPL8	30	0.536608	0.0369779	0.719766	0.640074	0.200821	FC > 0.5 & p < 0.05
EIF4EBP11	EIF4EBP1	19	0.536458	0.000101515	0.00246312	0.00101815	0.00697691	FC > 0.5 & FDR < 0.1
ZNF4171	ZNF417	19	0.53636	0.00162773	0.0133139	0.00550343	0.0343888	FC > 0.5 & FDR < 0.1
PFDN2	PFDN2	13	0.536315	0.00219656	0.125004	0.0898855	0.0412746	FC > 0.5 & FDR < 0.1
PAGE11	PAGE1	19	0.536255	0.0145013	0.0586422	0.0242403	0.121768	FC > 0.5 & p < 0.05
ADAMTS41	ADAMTS4	19	0.536005	0.0413253	0.121682	0.0502984	0.212949	FC > 0.5 & p < 0.05
CR11	CR1	19	0.535971	0.0880875	0.20189	0.0834528	0.301618	FC > 0.5
PEA151	PEA15	19	0.535944	0.000502189	0.00626968	0.00259163	0.017004	FC > 0.5 & FDR < 0.1
MANBA1	MANBA	19	0.535859	0.00193637	0.0150317	0.0062135	0.0383485	FC > 0.5 & FDR < 0.1
KRT311	KRT31	19	0.535796	0.020553	0.0751237	0.031053	0.148671	FC > 0.5 & p < 0.05
CLDN11	CLDN11	13	0.535739	0.363257	0.702437	0.505094	0.530861	FC > 0.5
SNRNP27	SNRNP27	13	0.535523	0.00555341	0.14999	0.107852	0.0708749	FC > 0.5 & FDR < 0.1
RNASE4	RNASE4	13	0.535298	0.12062	0.454568	0.326861	0.346003	FC > 0.5
DCP2	DCP2	13	0.535176	0.21725	0.577407	0.41519	0.440856	FC > 0.5
RAB7A	RAB7A	13	0.535159	0.00050871	0.0823584	0.0592206	0.017141	FC > 0.5 & FDR < 0.1
TPD52L21	TPD52L2	19	0.535116	5.40604e-05	0.0017565	0.000726063	0.00500778	FC > 0.5 & FDR < 0.1
MSH63	MSH6	30	0.535101	0.0134993	0.699371	0.621937	0.116878	FC > 0.5 & p < 0.05
KCNE41	KCNE4	19	0.535089	0.0284537	0.0941538	0.0389193	0.176306	FC > 0.5 & p < 0.05
ZCCHC17	ZCCHC17	13	0.535057	0.0653272	0.358203	0.257569	0.263906	FC > 0.5
ARF6	ARF6	13	0.534991	0.000396491	0.0771055	0.0554435	0.0147011	FC > 0.5 & FDR < 0.1
METTL7A3	METTL7A	30	0.534984	0.0379392	0.719766	0.640074	0.203685	FC > 0.5 & p < 0.05
PDXK	PDXK	13	0.534972	0.01492	0.203228	0.146133	0.123719	FC > 0.5 & p < 0.05
GNL2	GNL2	13	0.534904	0.0313614	0.267937	0.192663	0.184695	FC > 0.5 & p < 0.05
IFI6	IFI6	13	0.534888	0.158481	0.510014	0.366731	0.389191	FC > 0.5
MALT11	MALT1	19	0.534429	0.033511	0.105099	0.0434438	0.191413	FC > 0.5 & p < 0.05
PPP2R5B1	PPP2R5B	19	0.534154	0.0438629	0.126424	0.0522586	0.219546	FC > 0.5 & p < 0.05
DRD41	DRD4	19	0.534014	0.0221169	0.0791965	0.0327366	0.154147	FC > 0.5 & p < 0.05
PFKL1	PFKL	19	0.533944	0.000301654	0.00459082	0.00189765	0.0127557	FC > 0.5 & FDR < 0.1
VKORC1	VKORC1	13	0.533934	0.00447101	0.141172	0.101511	0.0627868	FC > 0.5 & FDR < 0.1
KLF31	KLF3	19	0.533859	0.0042903	0.0258078	0.0106679	0.0614425	FC > 0.5 & FDR < 0.1
STAT5B2	STAT5B	24	0.533632	0.0817698	0.905055	0.839854	0.291878	FC > 0.5
FAM3C	FAM3C	13	0.533439	0.033427	0.276302	0.198678	0.191131	FC > 0.5 & p < 0.05
PKIG1	PKIG	19	0.533096	0.0674131	0.169028	0.0698691	0.267675	FC > 0.5
C4B3	C4B	30	0.533063	0.00817286	0.699371	0.621937	0.0877632	FC > 0.5 & FDR < 0.1
ITPKC	ITPKC	13	0.532744	0.0953598	0.414359	0.297949	0.312872	FC > 0.5
TM9SF3	TM9SF3	13	0.532675	0.0795729	0.389161	0.27983	0.28874	FC > 0.5
TRAPPC111	TRAPPC11	19	0.532669	0.00218759	0.0162641	0.00672289	0.0411899	FC > 0.5 & FDR < 0.1
GIMAP71	GIMAP7	19	0.532668	0.00673567	0.0347707	0.0143728	0.078917	FC > 0.5 & FDR < 0.1
GOLGA31	GOLGA3	19	0.532482	0.00113874	0.0107437	0.00444098	0.0282603	FC > 0.5 & FDR < 0.1
MT1X2	MT1X	24	0.532163	0.0441027	0.905055	0.839854	0.220103	FC > 0.5 & p < 0.05
AGR23	AGR2	30	0.531705	0.163529	0.828077	0.736393	0.394505	FC > 0.5
ITGA61	ITGA6	19	0.5317	0.00367685	0.0231434	0.00956653	0.0559624	FC > 0.5 & FDR < 0.1
DUSP13	DUSP1	19	0.531679	0.101964	0.223857	0.0925333	0.321983	FC > 0.5
KIAA02321	KIAA0232	19	0.531597	0.00459034	0.027041	0.0111776	0.0639537	FC > 0.5 & FDR < 0.1
MPP73	MPP7	30	0.531579	0.0112853	0.699371	0.621937	0.105742	FC > 0.5 & p < 0.05
MAP4K4	MAP4K4	13	0.531203	0.0239438	0.240462	0.172907	0.160809	FC > 0.5 & p < 0.05
DEDD21	DEDD2	19	0.531097	0.000976765	0.00977806	0.00404185	0.0258146	FC > 0.5 & FDR < 0.1
CENPC3	CENPC	30	0.531081	0.0530837	0.724153	0.643975	0.240241	FC > 0.5
NR4A31	NR4A3	19	0.531059	0.0192058	0.0714917	0.0295517	0.143295	FC > 0.5 & p < 0.05
RIN2	RIN2	13	0.530967	0.0647246	0.357508	0.25707	0.263206	FC > 0.5
RGS101	RGS10	19	0.530865	0.0135773	0.0561139	0.0231952	0.117288	FC > 0.5 & p < 0.05
CD300A1	CD300A	19	0.530839	0.0277647	0.0926806	0.0383103	0.174136	FC > 0.5 & p < 0.05
GPR1601	GPR160	19	0.530779	0.00173397	0.0139281	0.00575732	0.0358021	FC > 0.5 & FDR < 0.1
CLUAP11	CLUAP1	19	0.530693	0.00189689	0.0148555	0.00614066	0.0379067	FC > 0.5 & FDR < 0.1
COA81	COA8	19	0.530529	0.00193195	0.0150298	0.00621271	0.0383485	FC > 0.5 & FDR < 0.1
GNA13	GNA13	13	0.530242	0.0122967	0.186145	0.133849	0.110616	FC > 0.5 & p < 0.05
IMPA23	IMPA2	30	0.529886	0.00783678	0.699371	0.621937	0.0856663	FC > 0.5 & FDR < 0.1
PRSS8	PRSS8	13	0.52975	0.0183332	0.222702	0.160136	0.139385	FC > 0.5 & p < 0.05
HLA-DRA	HLA-DRA	13	0.529645	0.116456	0.447616	0.321863	0.340294	FC > 0.5
CD743	CD74	30	0.529581	0.207281	0.842202	0.748954	0.434506	FC > 0.5
2001-06-01	JUN	19	0.529546	0.00666235	0.0344973	0.0142598	0.0783797	FC > 0.5 & FDR < 0.1
CCR71	CCR7	19	0.52949	0.0341141	0.106246	0.0439177	0.192712	FC > 0.5 & p < 0.05
ADAMTSL41	ADAMTSL4	19	0.529441	0.0100551	0.0456226	0.0188585	0.0990694	FC > 0.5 & FDR < 0.1
ACSS33	ACSS3	30	0.529375	0.0867862	0.749449	0.66647	0.299382	FC > 0.5
LCE2D1	LCE2D	19	0.529351	0.000997357	0.00991024	0.00409649	0.026184	FC > 0.5 & FDR < 0.1
OXT1	OXT	19	0.529264	0.0301649	0.0978744	0.0404572	0.181391	FC > 0.5 & p < 0.05
FAM220A	FAM220A	13	0.529155	0.0138122	0.194448	0.139819	0.118074	FC > 0.5 & p < 0.05
NEDD4L1	NEDD4L	19	0.528223	0.0149657	0.0598755	0.0247501	0.123845	FC > 0.5 & p < 0.05
KDM6B1	KDM6B	19	0.528221	0.0100583	0.0456226	0.0188585	0.0990694	FC > 0.5 & FDR < 0.1
MSR12	MSR1	24	0.528095	0.0817019	0.905055	0.839854	0.291878	FC > 0.5
APOC2	APOC2	13	0.528088	0.120368	0.454568	0.326861	0.345551	FC > 0.5
ST14	ST14	13	0.527841	0.0831555	0.395157	0.284141	0.293961	FC > 0.5
NELL23	NELL2	30	0.527817	0.135303	0.803582	0.71461	0.363732	FC > 0.5
F11R	F11R	13	0.52781	0.0218321	0.230661	0.165859	0.153182	FC > 0.5 & p < 0.05
NPW1	NPW	19	0.527772	0.00688453	0.0354223	0.0146421	0.0802537	FC > 0.5 & FDR < 0.1
SLC25A301	SLC25A30	19	0.527764	0.000970659	0.00974812	0.00402947	0.0257516	FC > 0.5 & FDR < 0.1
UBE2J1	UBE2J1	13	0.527754	0.0189336	0.22492	0.161731	0.142001	FC > 0.5 & p < 0.05
EEF1G	EEF1G	13	0.527516	0.0148256	0.203228	0.146133	0.123201	FC > 0.5 & p < 0.05
TBC1D10C1	TBC1D10C	19	0.527435	0.0233722	0.0821659	0.033964	0.158547	FC > 0.5 & p < 0.05
KIF26A1	KIF26A	19	0.527429	0.0556044	0.148108	0.0612216	0.244809	FC > 0.5
SERINC2	SERINC2	13	0.527418	0.0813482	0.391741	0.281685	0.291503	FC > 0.5
GPRC5A1	GPRC5A	19	0.527262	0.0134884	0.0558207	0.023074	0.116873	FC > 0.5 & p < 0.05
GRIN2C1	GRIN2C	19	0.527221	0.0223988	0.0798412	0.0330031	0.155096	FC > 0.5 & p < 0.05
SHOC21	SHOC2	19	0.5271	0.0207898	0.0758417	0.0313498	0.149692	FC > 0.5 & p < 0.05
HSPA1A2	HSPA1A	24	0.527092	0.100314	0.905055	0.839854	0.320134	FC > 0.5
USP421	USP42	19	0.52702	0.00301138	0.0200548	0.00828984	0.0493519	FC > 0.5 & FDR < 0.1
SNAPC2	SNAPC2	13	0.526947	0.00563958	0.150016	0.10787	0.0712164	FC > 0.5 & FDR < 0.1
RPL39L	RPL39L	13	0.526848	0.0906467	0.407864	0.293278	0.305857	FC > 0.5
HES71	HES7	19	0.526712	0.0430762	0.12477	0.0515748	0.217609	FC > 0.5 & p < 0.05
MYNN3	MYNN	30	0.526575	0.00445721	0.690174	0.613758	0.0626568	FC > 0.5 & FDR < 0.1
DARS11	DARS1	19	0.526536	0.00131471	0.0116794	0.00482777	0.0303701	FC > 0.5 & FDR < 0.1
ATP6V1E1	ATP6V1E1	13	0.526139	0.000224034	0.0725408	0.0521612	0.0108482	FC > 0.5 & FDR < 0.1
B4GALT43	B4GALT4	30	0.526131	0.168268	0.828077	0.736393	0.398617	FC > 0.5
PLSCR12	PLSCR1	24	0.526057	0.0583109	0.905055	0.839854	0.250311	FC > 0.5
GPD23	GPD2	30	0.526045	0.0804636	0.74806	0.665235	0.290263	FC > 0.5
TMEM86B1	TMEM86B	19	0.525935	0.0173948	0.0666411	0.0275467	0.135258	FC > 0.5 & p < 0.05
TMEM30B	TMEM30B	13	0.525837	0.00339285	0.129147	0.0928646	0.0530021	FC > 0.5 & FDR < 0.1
CLEC10A1	CLEC10A	19	0.525731	0.0414752	0.122009	0.0504334	0.213443	FC > 0.5 & p < 0.05
SH3YL11	SH3YL1	19	0.525645	0.00208681	0.0157073	0.00649276	0.0400148	FC > 0.5 & FDR < 0.1
F3	F3	13	0.525608	0.139651	0.481815	0.346454	0.369028	FC > 0.5
CLMP1	CLMP	19	0.525411	0.0121155	0.0517581	0.0213947	0.109701	FC > 0.5 & p < 0.05
YEATS2	YEATS2	13	0.5254	0.015751	0.207728	0.149369	0.127747	FC > 0.5 & p < 0.05
MACROD21	MACROD2	19	0.525364	0.0609872	0.157413	0.0650682	0.255451	FC > 0.5
CCL22	CCL2	24	0.525128	0.128734	0.905055	0.839854	0.356485	FC > 0.5
INSIG1	INSIG1	13	0.524794	0.0199897	0.227519	0.1636	0.146621	FC > 0.5 & p < 0.05
GOLGA7	GOLGA7	13	0.52462	0.00725492	0.161011	0.115776	0.0825182	FC > 0.5 & FDR < 0.1
TRIM29	TRIM29	13	0.524375	0.0515886	0.326867	0.235037	0.236059	FC > 0.5
RALGDS1	RALGDS	19	0.524349	0.00188981	0.0148124	0.00612286	0.0378667	FC > 0.5 & FDR < 0.1
RNF141	RNF141	13	0.52422	0.0433428	0.30858	0.221888	0.21804	FC > 0.5 & p < 0.05
GTF2F21	GTF2F2	19	0.52419	0.0136895	0.0563792	0.0233048	0.117752	FC > 0.5 & p < 0.05
SLC29A1	SLC29A1	13	0.524138	0.00343806	0.129147	0.0928646	0.0534372	FC > 0.5 & FDR < 0.1
H2BC13	H2BC13	13	0.523953	0.0397973	0.298343	0.214526	0.208962	FC > 0.5 & p < 0.05
PAX51	PAX5	19	0.52391	0.130889	0.264824	0.109467	0.3587	FC > 0.5
AUH1	AUH	19	0.523878	0.00689034	0.0354328	0.0146465	0.0802876	FC > 0.5 & FDR < 0.1
ESCO13	ESCO1	30	0.523659	0.138944	0.803582	0.71461	0.368018	FC > 0.5
GATM1	GATM	19	0.523371	0.0789215	0.187849	0.077649	0.287585	FC > 0.5
MIA2	MIA2	13	0.523369	0.0337393	0.276692	0.198958	0.192005	FC > 0.5 & p < 0.05
UBE2R21	UBE2R2	19	0.5233	0.012903	0.0541631	0.0223888	0.113891	FC > 0.5 & p < 0.05
PPP2R5E	PPP2R5E	13	0.523253	0.00177207	0.116461	0.0837426	0.0363037	FC > 0.5 & FDR < 0.1
DACH11	DACH1	19	0.523175	0.0664013	0.16716	0.0690972	0.266079	FC > 0.5
EEPD11	EEPD1	19	0.523148	0.00468331	0.0272556	0.0112663	0.0642998	FC > 0.5 & FDR < 0.1
TCN13	TCN1	30	0.52313	0.195368	0.842202	0.748954	0.424523	FC > 0.5
TOLLIP1	TOLLIP	19	0.522991	0.0252761	0.0871588	0.0360279	0.165734	FC > 0.5 & p < 0.05
GSR	GSR	13	0.522929	0.122843	0.457745	0.329146	0.348795	FC > 0.5
HADH3	HADH	30	0.522903	0.033196	0.719766	0.640074	0.190439	FC > 0.5 & p < 0.05
ADAM281	ADAM28	19	0.52272	0.00318928	0.0208257	0.00860849	0.0509427	FC > 0.5 & FDR < 0.1
LNPK1	LNPK	19	0.522661	0.000409113	0.00542595	0.00224286	0.01489	FC > 0.5 & FDR < 0.1
MALL1	MALL	19	0.522545	0.0015885	0.0130783	0.00540604	0.0338063	FC > 0.5 & FDR < 0.1
MARCHF5	MARCHF5	13	0.522494	0.0399369	0.298343	0.214526	0.20922	FC > 0.5 & p < 0.05
GOLGA71	GOLGA7	19	0.522436	0.000145836	0.00296408	0.00122523	0.00832839	FC > 0.5 & FDR < 0.1
SGK13	SGK1	30	0.522269	0.054719	0.724153	0.643975	0.243359	FC > 0.5
RPL281	RPL28	19	0.522165	0.000325663	0.00479243	0.00198099	0.0132837	FC > 0.5 & FDR < 0.1
BTN3A21	BTN3A2	19	0.522143	0.000397602	0.0053565	0.00221416	0.0147226	FC > 0.5 & FDR < 0.1
GPR1711	GPR171	19	0.522114	0.0377328	0.114	0.0471231	0.20311	FC > 0.5 & p < 0.05
PRIM13	PRIM1	30	0.521695	0.108028	0.781782	0.695223	0.330655	FC > 0.5
P2RX51	P2RX5	19	0.521584	0.0415533	0.122086	0.0504652	0.213686	FC > 0.5 & p < 0.05
EXOSC83	EXOSC8	30	0.52155	0.000175807	0.593042	0.52738	0.00949198	FC > 0.5 & FDR < 0.1
SPAG91	SPAG9	19	0.521488	0.00153947	0.0128495	0.00531144	0.0332859	FC > 0.5 & FDR < 0.1
UPK3A1	UPK3A	19	0.521267	0.0666725	0.167574	0.069268	0.26651	FC > 0.5
RHOG3	RHOG	30	0.521198	0.0136589	0.699371	0.621937	0.117587	FC > 0.5 & p < 0.05
PTPN121	PTPN12	19	0.521136	6.83759e-06	0.000556064	0.000229854	0.0016402	FC > 0.5 & FDR < 0.1
SLAMF63	SLAMF6	30	0.520857	0.0575583	0.724153	0.643975	0.248875	FC > 0.5
FNBP1	FNBP1	13	0.520852	0.0204127	0.229827	0.165259	0.148219	FC > 0.5 & p < 0.05
RNF5	RNF5	13	0.520851	0.00443682	0.141172	0.101511	0.0625702	FC > 0.5 & FDR < 0.1
COPB2	COPB2	13	0.520784	0.00474534	0.141907	0.102039	0.0647528	FC > 0.5 & FDR < 0.1
LAG31	LAG3	19	0.520759	0.0486311	0.135612	0.0560563	0.229973	FC > 0.5 & p < 0.05
ZIC31	ZIC3	19	0.520702	0.0275631	0.0922372	0.0381271	0.173427	FC > 0.5 & p < 0.05
CMTM21	CMTM2	19	0.520674	0.0629914	0.161125	0.0666023	0.259549	FC > 0.5
HK3	HK3	13	0.520503	0.246256	0.604188	0.434447	0.46157	FC > 0.5
TADA11	TADA1	19	0.520442	0.0076101	0.037772	0.0156134	0.0845091	FC > 0.5 & FDR < 0.1
FOLR21	FOLR2	19	0.520106	0.16911	0.315006	0.130211	0.399311	FC > 0.5
NIPSNAP21	NIPSNAP2	19	0.52002	0.000528465	0.0064529	0.00266736	0.0174875	FC > 0.5 & FDR < 0.1
NME2	NME2	13	0.51979	0.000277703	0.0760768	0.0547038	0.0123461	FC > 0.5 & FDR < 0.1
RETREG21	RETREG2	19	0.519707	0.00681457	0.0351394	0.0145252	0.0796134	FC > 0.5 & FDR < 0.1
RPL91	RPL9	19	0.519582	0.00017393	0.00336306	0.00139015	0.00945397	FC > 0.5 & FDR < 0.1
PAGE51	PAGE5	19	0.51957	0.0356578	0.10971	0.0453497	0.197288	FC > 0.5 & p < 0.05
GPHB51	GPHB5	19	0.519543	0.00577498	0.0312548	0.0129194	0.0720177	FC > 0.5 & FDR < 0.1
BUB13	BUB1	30	0.51944	0.108537	0.781782	0.695223	0.33121	FC > 0.5
MAEL1	MAEL	19	0.519434	0.186637	0.336958	0.139284	0.417251	FC > 0.5
SMIM401	SMIM40	19	0.519304	0.00718894	0.0364191	0.0150542	0.0821973	FC > 0.5 & FDR < 0.1
PLCG23	PLCG2	30	0.519069	0.160887	0.823559	0.732375	0.391877	FC > 0.5
LRCH31	LRCH3	19	0.518963	0.00308142	0.0203621	0.00841684	0.0500275	FC > 0.5 & FDR < 0.1
FBXO32	FBXO32	13	0.518929	0.0306812	0.266479	0.191614	0.182868	FC > 0.5 & p < 0.05
POMK	POMK	13	0.51879	0.00459414	0.141642	0.101849	0.0639745	FC > 0.5 & FDR < 0.1
LAX11	LAX1	19	0.518756	0.0256455	0.0879837	0.0363688	0.16674	FC > 0.5 & p < 0.05
EIF4B1	EIF4B	19	0.518508	0.000219435	0.00384421	0.00158904	0.0107953	FC > 0.5 & FDR < 0.1
ARHGAP241	ARHGAP24	19	0.518429	0.078712	0.18759	0.0775421	0.287234	FC > 0.5
RPL321	RPL32	19	0.518381	0.000277328	0.00442876	0.00183067	0.0123461	FC > 0.5 & FDR < 0.1
ANK11	ANK1	19	0.518348	0.011581	0.0502986	0.0207914	0.107239	FC > 0.5 & p < 0.05
CCNI	CCNI	13	0.518213	0.00694707	0.159494	0.114686	0.0807111	FC > 0.5 & FDR < 0.1
P3H21	P3H2	19	0.518106	0.210573	0.36623	0.151385	0.436353	FC > 0.5
KMT2E2	KMT2E	24	0.518083	0.0173015	0.905055	0.839854	0.13492	FC > 0.5 & p < 0.05
RASSF13	RASSF1	30	0.518004	0.00857844	0.699371	0.621937	0.0904392	FC > 0.5 & FDR < 0.1
FGD31	FGD3	19	0.517824	0.000383015	0.00522749	0.00216083	0.0143941	FC > 0.5 & FDR < 0.1
TBC1D91	TBC1D9	19	0.517805	0.0228097	0.0808543	0.0334218	0.156844	FC > 0.5 & p < 0.05
SEL1L1	SEL1L	19	0.517685	6.67059e-05	0.00198218	0.000819351	0.00563285	FC > 0.5 & FDR < 0.1
IRF92	IRF9	24	0.517681	0.00804725	0.905055	0.839854	0.0870312	FC > 0.5 & FDR < 0.1
PGR1	PGR	19	0.517018	0.00613908	0.0324766	0.0134245	0.0743489	FC > 0.5 & FDR < 0.1
RPS182	RPS18	24	0.516905	0.184741	0.906134	0.840856	0.415427	FC > 0.5
RCBTB21	RCBTB2	19	0.516663	0.0532621	0.143932	0.0594957	0.240641	FC > 0.5
ASS1	ASS1	13	0.51657	0.00867096	0.1686	0.121233	0.0909927	FC > 0.5 & FDR < 0.1
SIAH21	SIAH2	19	0.516398	0.000898232	0.00926857	0.00383124	0.0245351	FC > 0.5 & FDR < 0.1
HSD17B43	HSD17B4	30	0.516379	0.0033518	0.683841	0.608127	0.0525683	FC > 0.5 & FDR < 0.1
IDS1	IDS	19	0.516348	0.000748263	0.00822738	0.00340086	0.0219311	FC > 0.5 & FDR < 0.1
CBX41	CBX4	19	0.516268	0.000312336	0.00468504	0.0019366	0.0130284	FC > 0.5 & FDR < 0.1
NRBP1	NRBP1	13	0.516268	0.0092145	0.169489	0.121873	0.09435	FC > 0.5 & FDR < 0.1
P2RX41	P2RX4	19	0.516068	0.00668131	0.0345471	0.0142803	0.0784461	FC > 0.5 & FDR < 0.1
LIF1	LIF	19	0.515969	0.0464337	0.131289	0.0542696	0.225069	FC > 0.5 & p < 0.05
BCAS41	BCAS4	19	0.515828	0.038763	0.116289	0.0480691	0.206388	FC > 0.5 & p < 0.05
ZNF2112	ZNF211	24	0.515601	0.0421471	0.905055	0.839854	0.215388	FC > 0.5 & p < 0.05
SLC15A41	SLC15A4	19	0.515458	0.000101797	0.00246359	0.00101835	0.00697895	FC > 0.5 & FDR < 0.1
ZNF1003	ZNF100	30	0.51538	0.0312384	0.719766	0.640074	0.184473	FC > 0.5 & p < 0.05
NPW3	NPW	30	0.515314	0.0874679	0.749449	0.66647	0.300387	FC > 0.5
MRPL37	MRPL37	13	0.515047	0.0772579	0.38404	0.276148	0.284838	FC > 0.5
PLA2G101	PLA2G10	19	0.514948	0.273304	0.434802	0.179729	0.479461	FC > 0.5
STARD81	STARD8	19	0.514745	0.0229646	0.081189	0.0335602	0.157284	FC > 0.5 & p < 0.05
MFSD14C1	MFSD14C	19	0.514734	0.00225897	0.0166053	0.00686395	0.0419829	FC > 0.5 & FDR < 0.1
SEMA3B	SEMA3B	13	0.514696	0.000492753	0.0811746	0.0583694	0.0168078	FC > 0.5 & FDR < 0.1
ANKRD15	ANKRD1	30	0.514658	0.226242	0.845814	0.752166	0.447114	FC > 0.5
ATP6V0E13	ATP6V0E1	30	0.514525	0.13889	0.803582	0.71461	0.368014	FC > 0.5
NOLC1	NOLC1	13	0.514512	0.0100653	0.175675	0.126321	0.0990694	FC > 0.5 & FDR < 0.1
AQP33	AQP3	30	0.514413	0.185402	0.837721	0.744969	0.416236	FC > 0.5
TNNT31	TNNT3	19	0.514381	0.163386	0.308554	0.127544	0.394434	FC > 0.5
MYEOV1	MYEOV	19	0.514361	0.0445693	0.12771	0.0527901	0.221307	FC > 0.5 & p < 0.05
SEC61B	SEC61B	13	0.514201	0.0137433	0.194276	0.139696	0.117855	FC > 0.5 & p < 0.05
STAB13	STAB1	30	0.514025	0.101851	0.767765	0.682758	0.32186	FC > 0.5
RAET1L1	RAET1L	19	0.514007	0.0217156	0.0782163	0.0323314	0.152772	FC > 0.5 & p < 0.05
TFG	TFG	13	0.513907	0.00397528	0.139043	0.0999806	0.058504	FC > 0.5 & FDR < 0.1
PRSS162	PRSS16	24	0.513819	0.0186139	0.905055	0.839854	0.140593	FC > 0.5 & p < 0.05
RPL32	RPL32	13	0.513791	0.000301604	0.0771055	0.0554435	0.0127557	FC > 0.5 & FDR < 0.1
DDB21	DDB2	19	0.513701	0.110172	0.235056	0.0971623	0.333038	FC > 0.5
PEX72	PEX7	24	0.513439	0.135342	0.905055	0.839854	0.363764	FC > 0.5
DRAM2	DRAM2	13	0.513195	0.0702327	0.367811	0.264478	0.271873	FC > 0.5
SCFD21	SCFD2	19	0.513157	0.000558078	0.00670369	0.00277103	0.0181316	FC > 0.5 & FDR < 0.1
H1-53	H1-5	30	0.513	0.31165	0.863778	0.768141	0.502028	FC > 0.5
ANKFY13	ANKFY1	30	0.512987	0.197783	0.842202	0.748954	0.426436	FC > 0.5
DTNA1	DTNA	19	0.512389	0.00200784	0.0153406	0.00634117	0.0391356	FC > 0.5 & FDR < 0.1
NOTCH2	NOTCH2	13	0.512354	0.0214162	0.230353	0.165637	0.151629	FC > 0.5 & p < 0.05
ADAM173	ADAM17	30	0.5123	0.115681	0.78493	0.698023	0.339335	FC > 0.5
GLIS2	GLIS2	13	0.512295	0.0102553	0.176691	0.127051	0.100298	FC > 0.5 & p < 0.05
MAPKAP13	MAPKAP1	30	0.512236	0.0347884	0.719766	0.640074	0.194931	FC > 0.5 & p < 0.05
CAMK2D1	CAMK2D	19	0.512122	0.0018572	0.0145934	0.00603232	0.0373291	FC > 0.5 & FDR < 0.1
MARS13	MARS1	30	0.51177	0.0969004	0.764618	0.67996	0.315022	FC > 0.5
GRIN3B1	GRIN3B	19	0.511714	0.00834516	0.0402264	0.0166279	0.0890706	FC > 0.5 & FDR < 0.1
EIF2AK1	EIF2AK1	13	0.511622	0.0119945	0.184517	0.132678	0.109174	FC > 0.5 & p < 0.05
HTRA13	HTRA1	30	0.511542	0.218757	0.842202	0.748954	0.4421	FC > 0.5
P2RY101	P2RY10	19	0.511472	0.0847428	0.196478	0.0812158	0.296523	FC > 0.5
SNTA11	SNTA1	19	0.511383	0.0103609	0.0465498	0.0192418	0.100868	FC > 0.5 & p < 0.05
FLT3LG1	FLT3LG	19	0.511336	0.0997196	0.220373	0.0910933	0.319081	FC > 0.5
B3GNT3	B3GNT3	13	0.511195	0.0280075	0.255093	0.183427	0.174812	FC > 0.5 & p < 0.05
SNAP29	SNAP29	13	0.511172	0.00570709	0.150134	0.107955	0.0717484	FC > 0.5 & FDR < 0.1
SH3BP51	SH3BP5	19	0.511152	0.0157858	0.062281	0.0257444	0.127918	FC > 0.5 & p < 0.05
FCGR2B1	FCGR2B	19	0.511011	0.0531169	0.143696	0.0593979	0.240313	FC > 0.5
YIPF21	YIPF2	19	0.510966	0.000421027	0.0055448	0.00229199	0.015184	FC > 0.5 & FDR < 0.1
TBX151	TBX15	19	0.510938	0.0201163	0.0740486	0.0306087	0.14717	FC > 0.5 & p < 0.05
APOL22	APOL2	24	0.510773	0.0675248	0.905055	0.839854	0.267753	FC > 0.5
GRIK21	GRIK2	19	0.510652	0.0240981	0.0839634	0.034707	0.161415	FC > 0.5 & p < 0.05
GRINA1	GRINA	19	0.51054	0.000203405	0.00365196	0.00150957	0.0102806	FC > 0.5 & FDR < 0.1
OSBPL21	OSBPL2	19	0.510353	4.76313e-05	0.00164209	0.000678774	0.00472253	FC > 0.5 & FDR < 0.1
TMED33	TMED3	30	0.510133	0.0623529	0.724153	0.643975	0.258313	FC > 0.5
OSER11	OSER1	19	0.510119	0.0023658	0.0171809	0.00710186	0.0431662	FC > 0.5 & FDR < 0.1
CP	CP	13	0.510024	0.382234	0.715671	0.51461	0.540626	FC > 0.5
ACRBP1	ACRBP	19	0.509973	0.0639655	0.162774	0.0672841	0.261309	FC > 0.5
GZMK	GZMK	13	0.509569	0.134691	0.474896	0.341479	0.363178	FC > 0.5
CYB5R21	CYB5R2	19	0.509569	0.0152807	0.0607991	0.0251319	0.12539	FC > 0.5 & p < 0.05
QTRT2	QTRT2	13	0.509542	0.0182724	0.222251	0.159812	0.139114	FC > 0.5 & p < 0.05
CSNK1E1	CSNK1E	19	0.509456	0.00166795	0.0135602	0.00560523	0.0349982	FC > 0.5 & FDR < 0.1
UBR5	UBR5	13	0.509252	0.0150743	0.203347	0.146219	0.124461	FC > 0.5 & p < 0.05
PERP1	PERP	19	0.509189	2.85492e-06	0.000357436	0.000147749	0.00105431	FC > 0.5 & FDR < 0.1
CCDC71L3	CCDC71L	30	0.509176	0.0192436	0.708069	0.629672	0.143298	FC > 0.5 & p < 0.05
COMMD83	COMMD8	30	0.509025	0.0257281	0.719766	0.640074	0.167002	FC > 0.5 & p < 0.05
TCEAL81	TCEAL8	19	0.509022	0.00754744	0.037617	0.0155493	0.0842701	FC > 0.5 & FDR < 0.1
PAPSS1	PAPSS1	13	0.508985	0.0292252	0.260007	0.186961	0.17857	FC > 0.5 & p < 0.05
ANG	ANG	13	0.508835	0.0679476	0.364231	0.261904	0.268071	FC > 0.5
BCL2A13	BCL2A1	30	0.508782	0.176346	0.832023	0.739901	0.406256	FC > 0.5
TCEA12	TCEA1	24	0.508627	0.0714451	0.905055	0.839854	0.274547	FC > 0.5
TMEM176B1	TMEM176B	19	0.508531	0.153592	0.295943	0.122331	0.384013	FC > 0.5
ATF53	ATF5	30	0.508515	0.108598	0.781782	0.695223	0.33121	FC > 0.5
SLC25A371	SLC25A37	19	0.508459	0.0338934	0.10598	0.043808	0.192289	FC > 0.5 & p < 0.05
FUT8	FUT8	13	0.508344	0.136292	0.476998	0.34299	0.364883	FC > 0.5
SYT111	SYT11	19	0.5083	0.126737	0.258652	0.106916	0.353615	FC > 0.5
FBXO322	FBXO32	24	0.508273	0.0470137	0.905055	0.839854	0.226533	FC > 0.5 & p < 0.05
EIF3E1	EIF3E	19	0.508215	0.000358002	0.0050475	0.00208643	0.0139265	FC > 0.5 & FDR < 0.1
TXN	TXN	13	0.508133	0.00151443	0.114062	0.0820177	0.0329625	FC > 0.5 & FDR < 0.1
PPIC3	PPIC	30	0.507818	0.0242056	0.708069	0.629672	0.161666	FC > 0.5 & p < 0.05
CYB5B	CYB5B	13	0.50776	0.000825563	0.0912004	0.0655785	0.0231436	FC > 0.5 & FDR < 0.1
ITGA2	ITGA2	13	0.507623	0.0760834	0.381459	0.274292	0.282651	FC > 0.5
RTN42	RTN4	24	0.507464	0.0311954	0.905055	0.839854	0.184365	FC > 0.5 & p < 0.05
ELOB	ELOB	13	0.50744	0.000407856	0.0771055	0.0554435	0.0148638	FC > 0.5 & FDR < 0.1
ARHGEF401	ARHGEF40	19	0.507152	0.0127034	0.0535148	0.0221208	0.112736	FC > 0.5 & p < 0.05
MTR2	MTR	24	0.50708	0.0613521	0.905055	0.839854	0.256032	FC > 0.5
MTCH1	MTCH1	13	0.507059	0.000547279	0.0842451	0.0605772	0.0178963	FC > 0.5 & FDR < 0.1
KLHL35	KLHL35	13	0.507015	0.110949	0.439953	0.316353	0.333875	FC > 0.5
OPA12	OPA1	24	0.507002	0.132996	0.905055	0.839854	0.361213	FC > 0.5
ARHGEF51	ARHGEF5	19	0.507002	0.00388609	0.0240429	0.00993835	0.0578234	FC > 0.5 & FDR < 0.1
PPP4C	PPP4C	13	0.506924	0.00532047	0.147808	0.106283	0.069087	FC > 0.5 & FDR < 0.1
CDKL41	CDKL4	19	0.506613	0.0350812	0.108395	0.0448061	0.19564	FC > 0.5 & p < 0.05
RNASET21	RNASET2	19	0.506603	0.0442799	0.127114	0.0525435	0.220463	FC > 0.5 & p < 0.05
NFAM11	NFAM1	19	0.506562	0.0392075	0.117126	0.048415	0.207456	FC > 0.5 & p < 0.05
B3GNT7	B3GNT7	13	0.506124	0.207291	0.567482	0.408054	0.434506	FC > 0.5
M6PR2	M6PR	24	0.505979	0.0362039	0.905055	0.839854	0.198364	FC > 0.5 & p < 0.05
ERCC51	ERCC5	19	0.505965	4.36912e-05	0.00155976	0.000644742	0.00448195	FC > 0.5 & FDR < 0.1
FXR11	FXR1	19	0.505466	0.000368331	0.00510142	0.00210872	0.0140724	FC > 0.5 & FDR < 0.1
RPS271	RPS27	19	0.505455	2.03729e-05	0.000972524	0.000402001	0.00281181	FC > 0.5 & FDR < 0.1
SOX41	SOX4	19	0.505247	0.0104874	0.0468712	0.0193746	0.101457	FC > 0.5 & p < 0.05
TMTC21	TMTC2	19	0.505241	0.00691554	0.0355235	0.0146839	0.0805136	FC > 0.5 & FDR < 0.1
SDC41	SDC4	19	0.505102	0.00841384	0.0404537	0.0167219	0.0895216	FC > 0.5 & FDR < 0.1
CLU3	CLU	30	0.504947	0.211857	0.842202	0.748954	0.437352	FC > 0.5
MACROH2A23	MACROH2A2	30	0.504793	0.185463	0.837721	0.744969	0.416236	FC > 0.5
ABCB61	ABCB6	19	0.504645	0.00105133	0.0103155	0.00426401	0.0271378	FC > 0.5 & FDR < 0.1
IMPA11	IMPA1	19	0.504603	0.00204427	0.0155179	0.00641448	0.0396226	FC > 0.5 & FDR < 0.1
MYLIP1	MYLIP	19	0.504365	0.00509125	0.0287993	0.0119044	0.067382	FC > 0.5 & FDR < 0.1
MRPL223	MRPL22	30	0.504358	0.0375648	0.719766	0.640074	0.202579	FC > 0.5 & p < 0.05
ZSWIM81	ZSWIM8	19	0.504291	0.00741456	0.0371717	0.0153653	0.083447	FC > 0.5 & FDR < 0.1
PPP2R2A	PPP2R2A	13	0.504283	0.0208662	0.230353	0.165637	0.150036	FC > 0.5 & p < 0.05
RNF81	RNF8	19	0.504198	0.0621876	0.159647	0.0659915	0.257985	FC > 0.5
TRIM16L3	TRIM16L	30	0.50411	0.104847	0.774595	0.688832	0.325813	FC > 0.5
CNNM41	CNNM4	19	0.504076	0.00883876	0.0417695	0.0172658	0.0919646	FC > 0.5 & FDR < 0.1
NOTCH2NLA1	NOTCH2NLA	19	0.50396	0.000207206	0.0037131	0.00153484	0.0104346	FC > 0.5 & FDR < 0.1
SF3B6	SF3B6	13	0.503955	0.00464321	0.141642	0.101849	0.0641613	FC > 0.5 & FDR < 0.1
LZTS22	LZTS2	24	0.503836	0.0306894	0.905055	0.839854	0.182877	FC > 0.5 & p < 0.05
CEP1701	CEP170	19	0.503726	0.00993053	0.045222	0.0186929	0.0982317	FC > 0.5 & FDR < 0.1
ANKH1	ANKH	19	0.503704	0.000760862	0.00833663	0.00344602	0.0222063	FC > 0.5 & FDR < 0.1
CPNE51	CPNE5	19	0.503701	0.068631	0.171304	0.07081	0.269439	FC > 0.5
ELOC	ELOC	13	0.503697	0.00157802	0.114865	0.0825949	0.0338063	FC > 0.5 & FDR < 0.1
RSRC21	RSRC2	19	0.503496	0.00308484	0.0203703	0.00842025	0.0500481	FC > 0.5 & FDR < 0.1
RGPD21	RGPD2	19	0.503449	0.0271214	0.0912193	0.0377063	0.171719	FC > 0.5 & p < 0.05
UNC5A1	UNC5A	19	0.503354	0.00303056	0.0201109	0.00831303	0.0494336	FC > 0.5 & FDR < 0.1
MCMBP	MCMBP	13	0.503288	0.0250965	0.243901	0.175379	0.165219	FC > 0.5 & p < 0.05
CREBRF3	CREBRF	30	0.50325	0.0262598	0.719766	0.640074	0.168988	FC > 0.5 & p < 0.05
PDE4DIP1	PDE4DIP	19	0.503211	0.0162892	0.0637579	0.0263549	0.130131	FC > 0.5 & p < 0.05
IGF2BP21	IGF2BP2	19	0.502665	0.00114746	0.0107963	0.00446273	0.0283511	FC > 0.5 & FDR < 0.1
RCE1	RCE1	13	0.502144	0.0480848	0.318791	0.22923	0.228639	FC > 0.5 & p < 0.05
LHPP1	LHPP	19	0.501937	0.0570175	0.150577	0.0622423	0.247632	FC > 0.5
ARPP19	ARPP19	13	0.501738	0.00370162	0.135774	0.0976297	0.0561472	FC > 0.5 & FDR < 0.1
ZNF701	ZNF70	19	0.50164	0.00581978	0.0314433	0.0129973	0.0724142	FC > 0.5 & FDR < 0.1
ALPL3	ALPL	30	0.501579	0.00356068	0.683841	0.608127	0.0545471	FC > 0.5 & FDR < 0.1
BTN3A3	BTN3A3	13	0.501499	0.0515482	0.326858	0.23503	0.235971	FC > 0.5
GASK1B1	GASK1B	19	0.501432	0.0176747	0.0673561	0.0278422	0.136667	FC > 0.5 & p < 0.05
SLC25A521	SLC25A52	19	0.501389	0.00078016	0.00845924	0.0034967	0.022486	FC > 0.5 & FDR < 0.1
PMAIP12	PMAIP1	24	0.501316	0.0971012	0.905055	0.839854	0.315146	FC > 0.5
SERPINB12	SERPINB1	24	0.501204	0.00667689	0.905055	0.839854	0.0784274	FC > 0.5 & FDR < 0.1
PPP2CB	PPP2CB	13	0.501116	0.00233832	0.126469	0.0909389	0.0428092	FC > 0.5 & FDR < 0.1
SAMD101	SAMD10	19	0.500867	0.00591314	0.0316999	0.0131034	0.0728123	FC > 0.5 & FDR < 0.1
ZDHHC18	ZDHHC18	13	0.500704	0.0118892	0.184354	0.132562	0.108752	FC > 0.5 & p < 0.05
ARSB2	ARSB	24	0.500701	0.148657	0.905055	0.839854	0.3789	FC > 0.5
ARHGEF191	ARHGEF19	19	0.500565	0.0204155	0.074825	0.0309296	0.148219	FC > 0.5 & p < 0.05
PAGE2B3	PAGE2B	30	0.500557	0.182671	0.832314	0.740161	0.412729	FC > 0.5
H3C2	H3C2	13	0.500516	0.354233	0.694995	0.499743	0.525876	FC > 0.5
ETAA12	ETAA1	24	0.500395	0.00390936	0.905055	0.839854	0.0579031	FC > 0.5 & FDR < 0.1
EXTL13	EXTL1	30	0.500252	0.0128178	0.699371	0.621937	0.113352	FC > 0.5 & p < 0.05
C11orf211	C11orf21	19	0.500007	0.0172437	0.0663414	0.0274228	0.134744	FC > 0.5 & p < 0.05
OCEL13	OCEL1	30	0.499998	0.051339	0.724153	0.643975	0.235656	NS or FC < 0.5
PLAT	PLAT	13	0.499992	0.0889504	0.404988	0.291211	0.302853	NS or FC < 0.5
SERPINE1	SERPINE1	13	0.499969	0.370337	0.707236	0.508545	0.534403	NS or FC < 0.5
UGT2B111	UGT2B11	19	0.499937	0.02643	0.0896273	0.0370482	0.169571	p < 0.05
PAQR71	PAQR7	19	0.499909	0.00984253	0.0449302	0.0185723	0.0975703	p < 0.05
ZNF22	ZNF22	13	0.499728	0.0401921	0.298343	0.214526	0.209701	p < 0.05
YIPF6	YIPF6	13	0.499699	0.0252372	0.243901	0.175379	0.165667	p < 0.05
FHIP1B1	FHIP1B	19	0.499626	0.00207124	0.015637	0.0064637	0.0398791	p < 0.05
RPS18	RPS18	13	0.499583	0.0240617	0.240774	0.173131	0.161367	p < 0.05
SLC25A261	SLC25A26	19	0.49952	0.00714517	0.036247	0.014983	0.0818115	p < 0.05
CLDN123	CLDN12	30	0.499326	0.0615302	0.724153	0.643975	0.256411	NS or FC < 0.5
WDPCP3	WDPCP	30	0.499137	0.206487	0.842202	0.748954	0.434305	NS or FC < 0.5
ACSM51	ACSM5	19	0.498955	0.0183093	0.0690181	0.0285292	0.13928	p < 0.05
GRINA3	GRINA	30	0.498952	0.00121905	0.593042	0.52738	0.0291927	p < 0.05
CANX1	CANX	19	0.498526	0.000292524	0.00454527	0.00187883	0.0126438	p < 0.05
AKAP8L2	AKAP8L	24	0.498304	0.118801	0.905055	0.839854	0.343437	NS or FC < 0.5
APOL62	APOL6	24	0.498278	0.128381	0.905055	0.839854	0.355936	NS or FC < 0.5
CST21	CST2	19	0.498019	0.00156503	0.0130018	0.00537439	0.033676	p < 0.05
KCTD211	KCTD21	19	0.498013	0.0521603	0.141802	0.0586153	0.237791	NS or FC < 0.5
VEGFB1	VEGFB	19	0.497843	2.8482e-05	0.00118865	0.000491339	0.00341504	p < 0.05
SLC1A3	SLC1A3	13	0.497605	0.156804	0.508598	0.365713	0.387464	NS or FC < 0.5
MMP133	MMP13	30	0.497502	0.16479	0.828077	0.736393	0.395688	NS or FC < 0.5
CCL4L11	CCL4L1	19	0.497498	0.0706997	0.174749	0.0722339	0.272905	NS or FC < 0.5
SYTL12	SYTL1	24	0.497486	0.0671227	0.905055	0.839854	0.267287	NS or FC < 0.5
STEAP31	STEAP3	19	0.497469	0.0123567	0.0524781	0.0216923	0.110903	p < 0.05
ARHGAP151	ARHGAP15	19	0.497422	0.0194526	0.0721977	0.0298436	0.14433	p < 0.05
PPFIBP12	PPFIBP1	24	0.497393	0.0814312	0.905055	0.839854	0.291613	NS or FC < 0.5
AP1S3	AP1S3	13	0.497031	0.00846649	0.167722	0.120602	0.0899152	p < 0.05
SPTSSA3	SPTSSA	30	0.497026	0.0544646	0.724153	0.643975	0.242968	NS or FC < 0.5
CEP1201	CEP120	19	0.497024	0.0166041	0.064694	0.0267418	0.131831	p < 0.05
MECP21	MECP2	19	0.496989	0.000912845	0.00938841	0.00388078	0.0248363	p < 0.05
DIP2A1	DIP2A	19	0.496971	6.47839e-05	0.00194045	0.000802104	0.00551299	p < 0.05
COPA	COPA	13	0.496905	0.0273579	0.253344	0.182169	0.172763	p < 0.05
RPL27	RPL27	13	0.496881	0.00117701	0.102671	0.0738264	0.0287225	p < 0.05
DESI23	DESI2	30	0.496756	0.218723	0.842202	0.748954	0.442097	NS or FC < 0.5
SASH13	SASH1	30	0.496638	0.0122243	0.699371	0.621937	0.1103	p < 0.05
BHLHE402	BHLHE40	24	0.496631	0.218186	0.906134	0.840856	0.441591	NS or FC < 0.5
PGRMC21	PGRMC2	19	0.496559	6.82614e-05	0.00199857	0.000826127	0.00567037	p < 0.05
OAT3	OAT	30	0.496319	0.0106183	0.699371	0.621937	0.102117	p < 0.05
CLASRP1	CLASRP	19	0.496062	0.00557395	0.0306061	0.0126513	0.0709156	p < 0.05
WBP13	WBP1	24	0.49586	0.00477201	0.905055	0.839854	0.0649173	p < 0.05
MICA1	MICA	19	0.495831	0.0304631	0.0983283	0.0406449	0.182286	p < 0.05
CDKN1A2	CDKN1A	24	0.495754	0.000653315	0.905055	0.839854	0.0200233	p < 0.05
SWAP70	SWAP70	13	0.495741	0.0353879	0.28113	0.202149	0.196659	p < 0.05
SESTD13	SESTD1	30	0.495729	0.0280958	0.719766	0.640074	0.175177	p < 0.05
HLX1	HLX	19	0.495374	0.00424094	0.0256147	0.0105881	0.0610007	p < 0.05
[truncated: 35,561 more rows]
